# Supplementary material for: PTBPs: An immunomodulatory-related prognostic biomarker in pan-cancer
Source: Front Mol Biosci. 2022 Aug 23;9:968458. doi: 10.3389/fmolb.2022.968458 (PMC9531344; doi:10.3389/fmolb.2022.968458)
Supplement: Supplementary file 1 [file Table2.xlsx]

## Sheet: Sheet 1
id	PTBP1	PTBP2	PTBP3
BLCA	0.0747628	-0.520793	0.251664
BRCA	0.180626	-0.300767	0.193875
CESC	0.242214	-0.573843	0.594305
CHOL	0.445101	1.43832	0.947237
COAD	0.150207	-0.342023	0.146233
ESCA	0.256138	0.0691791	0.258834
GBM	0.774394	-0.614376	0.300454
HNSC	0.157433	0.293599	0.143216
KICH	-0.025927	-0.851616	-0.205971
KIRC	0.079691	0.146995	-0.29672
KIRP	0.0570648	0.0867221	-0.146879
LIHC	0.284496	0.921688	0.441602
LUAD	0.134281	0.480126	0.169801
LUSC	0.211965	0.371891	0.195755
PAAD	-0.010316	-0.371912	0.0112405
PCPG	0.0480992	-0.442783	0.172652
PRAD	0.0971869	-0.313537	-0.0195874
READ	0.210189	-1.04911	0.113567
STAD	0.234815	-0.153861	0.360837
THCA	-0.00364423	-0.263952	-0.0674279
UCEC	0.138489	-0.556168	0.170738
