# Supplementary material for: PTBPs: An immunomodulatory-related prognostic biomarker in pan-cancer
Source: Front Mol Biosci. 2022 Aug 23;9:968458. doi: 10.3389/fmolb.2022.968458 (PMC9531344; doi:10.3389/fmolb.2022.968458)
Supplement: Supplementary file 2 [file Table3.xlsx]

## Sheet: PTBP1-ACC
1 year				3 year				5 year
cut_value	sensitivities	specificities		cut_value	sensitivities	specificities		cut_value	sensitivities	specificities
#NUM!	1	0		#NUM!	1	0		#NUM!	1	0
3.48283	1	0.0135135		3.48283	1	0		3.48283	1	0
3.94377	1	0.027027		3.94377	1	0.0227273		3.94377	1	0.0416667
4.12482	1	0.0405405		4.12482	1	0.0227273		4.12482	1	0.0416667
4.27285	1	0.0540541		4.27285	1	0.0454545		4.27285	1	0.0833333
4.4079	1	0.0675676		4.4079	1	0.0681818		4.4079	1	0.125
4.50592	1	0.0810811		4.50592	1	0.0909091		4.50592	1	0.166667
4.56828	1	0.0945946		4.56828	1	0.0909091		4.56828	1	0.166667
4.58865	1	0.108108		4.58865	1	0.113636		4.58865	1	0.166667
4.62609	1	0.121622		4.62609	1	0.136364		4.62609	1	0.208333
4.6624	1	0.135135		4.6624	1	0.159091		4.6624	0.953975	0.208333
4.68182	1	0.148649		4.68182	1	0.181818		4.68182	0.953975	0.25
4.68778	1	0.162162		4.68778	1	0.204545		4.68778	0.953975	0.25
4.71455	1	0.175676		4.71455	1	0.227273		4.71455	0.953975	0.291667
4.74035	1	0.189189		4.74035	1	0.25		4.74035	0.953975	0.333333
4.74085	1	0.202703		4.74085	1	0.25		4.74085	0.953975	0.333333
4.75029	1	0.216216		4.75029	1	0.272727		4.75029	0.953975	0.375
4.79385	1	0.22973		4.79385	1	0.272727		4.79385	0.953975	0.375
4.80491	1	0.243243		4.80491	1	0.295455		4.80491	0.953975	0.416667
4.81608	1	0.256757		4.81608	1	0.318182		4.81608	0.953975	0.458333
4.81769	1	0.27027		4.81769	0.944823	0.318182		4.81769	0.920375	0.458333
4.82747	1	0.283784		4.82747	0.944823	0.340909		4.82747	0.87199	0.458333
4.84933	1	0.297297		4.84933	0.944823	0.340909		4.84933	0.87199	0.458333
4.86612	1	0.310811		4.86612	0.944823	0.363636		4.86612	0.87199	0.5
4.86839	1	0.324324		4.86839	0.944823	0.386364		4.86839	0.87199	0.541667
4.87135	1	0.337838		4.87135	0.944823	0.386364		4.87135	0.87199	0.541667
4.87873	1	0.351351		4.87873	0.944823	0.409091		4.87873	0.87199	0.541667
4.99047	1	0.364865		4.99047	0.890482	0.409091		4.99047	0.8389	0.541667
5.01429	1	0.378378		5.01429	0.890482	0.431818		5.01429	0.784689	0.541667
5.0209	1	0.391892		5.0209	0.890482	0.454545		5.0209	0.784689	0.583333
5.0329	1	0.405405		5.0329	0.890482	0.477273		5.0329	0.784689	0.625
5.04013	1	0.418919		5.04013	0.890482	0.5		5.04013	0.784689	0.625
5.05699	1	0.432432		5.05699	0.890482	0.522727		5.05699	0.784689	0.625
5.05837	1	0.445946		5.05837	0.890482	0.545455		5.05837	0.784689	0.666667
5.09857	1	0.459459		5.09857	0.890482	0.545455		5.09857	0.784689	0.666667
5.10133	1	0.472973		5.10133	0.890482	0.545455		5.10133	0.784689	0.666667
5.11199	1	0.486486		5.11199	0.821471	0.545455		5.11199	0.742666	0.666667
5.11974	1	0.5		5.11974	0.821471	0.568182		5.11974	0.742666	0.708333
5.15426	1	0.513514		5.15426	0.821471	0.590909		5.15426	0.742666	0.708333
5.16789	1	0.527027		5.16789	0.821471	0.613636		5.16789	0.742666	0.708333
5.2076	1	0.540541		5.2076	0.765374	0.613636		5.2076	0.708506	0.708333
5.21333	1	0.554054		5.21333	0.765374	0.636364		5.21333	0.708506	0.75
5.229	1	0.567568		5.229	0.765374	0.636364		5.229	0.708506	0.75
5.23376	1	0.581081		5.23376	0.765374	0.659091		5.23376	0.644257	0.75
5.2438	1	0.594595		5.2438	0.765374	0.681818		5.2438	0.644257	0.791667
5.24566	1	0.608108		5.24566	0.711033	0.681818		5.24566	0.611166	0.791667
5.3058	1	0.621622		5.3058	0.711033	0.704545		5.3058	0.611166	0.791667
5.3059	1	0.635135		5.3059	0.711033	0.727273		5.3059	0.611166	0.833333
5.31191	1	0.648649		5.31191	0.711033	0.75		5.31191	0.611166	0.875
5.31834	1	0.662162		5.31834	0.644839	0.75		5.31834	0.570858	0.875
5.32238	1	0.675676		5.32238	0.644839	0.75		5.32238	0.570858	0.875
5.33626	1	0.689189		5.33626	0.644839	0.75		5.33626	0.570858	0.875
5.35421	1	0.702703		5.35421	0.644839	0.772727		5.35421	0.570858	0.916667
5.37719	1	0.716216		5.37719	0.644839	0.772727		5.37719	0.570858	0.916667
5.40171	1	0.72973		5.40171	0.644839	0.795455		5.40171	0.570858	0.916667
5.42014	1	0.743243		5.42014	0.644839	0.818182		5.42014	0.521165	0.916667
5.42136	1	0.756757		5.42136	0.644839	0.840909		5.42136	0.456915	0.916667
5.43449	1	0.77027		5.43449	0.644839	0.863636		5.43449	0.456915	0.958333
5.45016	1	0.783784		5.45016	0.590498	0.863636		5.45016	0.423825	0.958333
5.46205	1	0.797297		5.46205	0.590498	0.886364		5.46205	0.359575	0.958333
5.46633	1	0.810811		5.46633	0.590498	0.909091		5.46633	0.359575	0.958333
5.47816	1	0.824324		5.47816	0.536923	0.909091		5.47816	0.326951	0.958333
5.4807	1	0.837838		5.4807	0.536923	0.909091		5.4807	0.326951	0.958333
5.48895	0.75	0.837838		5.48895	0.484081	0.909091		5.48895	0.294774	0.958333
5.49646	0.75	0.851351		5.49646	0.428904	0.909091		5.49646	0.261175	0.958333
5.50508	0.75	0.864865		5.50508	0.428904	0.909091		5.50508	0.261175	0.958333
5.51386	0.75	0.878378		5.51386	0.376062	0.909091		5.51386	0.228997	0.958333
5.52135	0.75	0.891892		5.52135	0.376062	0.909091		5.52135	0.228997	0.958333
5.52588	0.5	0.891892		5.52588	0.32322	0.909091		5.52588	0.19682	0.958333
5.54362	0.5	0.891892		5.54362	0.270379	0.909091		5.54362	0.164643	0.958333
5.66808	0.5	0.905405		5.66808	0.270379	0.931818		5.66808	0.164643	0.958333
5.68037	0.5	0.918919		5.68037	0.270379	0.954545		5.68037	0.164643	1
5.68269	0.5	0.932432		5.68269	0.270379	0.977273		5.68269	0.164643	1
5.69608	0.5	0.945946		5.69608	0.215202	0.977273		5.69608	0.131044	1
5.77316	0.5	0.959459		5.77316	0.160861	0.977273		5.77316	0.0979536	1
5.78299	0.5	0.972973		5.78299	0.160861	0.977273		5.78299	0.0979536	1
5.81408	0.5	0.986486		5.81408	0.105683	0.977273		5.81408	0.0643544	1
5.9677	0.25	0.986486		5.9677	0.0528417	0.977273		5.9677	0.0321772	1
5.98829	0.25	1		5.98829	0.0528417	1		5.98829	0.0321772	1
6.12661	0	1		6.12661	0	1		6.12661	0	1

## Sheet: PTBP1-KIRP
1 year				3 year				5 year
cut_value	sensitivities	specificities		cut_value	sensitivities	specificities		cut_value	sensitivities	specificities
#NUM!	1	0		#NUM!	1	0		#NUM!	1	0
4.18819	1	0.00425532		4.18819	1	0.01		4.18819	1	0
4.24075	1	0.00851064		4.24075	1	0.02		4.24075	1	0
4.32087	1	0.012766		4.32087	1	0.03		4.32087	1	0
4.39794	1	0.0170213		4.39794	1	0.03		4.39794	1	0
4.43264	1	0.0212766		4.43264	1	0.03		4.43264	1	0
4.4506	1	0.0212766		4.4506	1	0.03		4.4506	1	0
4.45863	1	0.0255319		4.45863	1	0.03		4.45863	1	0
4.50193	1	0.0297872		4.50193	1	0.03		4.50193	1	0
4.54003	1	0.0340426		4.54003	1	0.03		4.54003	1	0
4.55938	1	0.0382979		4.55938	1	0.04		4.55938	1	0.0185185
4.60268	1	0.0425532		4.60268	1	0.04		4.60268	1	0.0185185
4.60607	1	0.0468085		4.60607	1	0.04		4.60607	1	0.0185185
4.62848	1	0.0510638		4.62848	1	0.05		4.62848	1	0.037037
4.62871	1	0.0553191		4.62871	1	0.05		4.62871	1	0.037037
4.64888	1	0.0553191		4.64888	1	0.05		4.64888	1	0.037037
4.66095	1	0.0595745		4.66095	1	0.06		4.66095	1	0.037037
4.66544	1	0.0595745		4.66544	1	0.06		4.66544	1	0.037037
4.66601	1	0.0638298		4.66601	1	0.07		4.66601	0.95634	0.037037
4.6675	1	0.0680851		4.6675	1	0.07		4.6675	0.95634	0.037037
4.66829	0.921914	0.0680851		4.66829	0.969091	0.07		4.66829	0.940371	0.037037
4.67295	0.921914	0.0723404		4.67295	0.902293	0.07		4.67295	0.905861	0.037037
4.67493	0.921914	0.0765957		4.67493	0.902293	0.07		4.67493	0.905861	0.037037
4.68194	0.921914	0.0808511		4.68194	0.902293	0.07		4.68194	0.905861	0.037037
4.68459	0.921914	0.0851064		4.68459	0.902293	0.08		4.68459	0.905861	0.0555556
4.68481	0.921914	0.0893617		4.68481	0.902293	0.08		4.68481	0.905861	0.0555556
4.68556	0.921914	0.093617		4.68556	0.902293	0.09		4.68556	0.905861	0.0740741
4.68939	0.921914	0.0978723		4.68939	0.902293	0.09		4.68939	0.905861	0.0740741
4.70119	0.921914	0.102128		4.70119	0.902293	0.09		4.70119	0.905861	0.0740741
4.7118	0.921914	0.106383		4.7118	0.902293	0.1		4.7118	0.905861	0.0740741
4.71235	0.921914	0.110638		4.71235	0.902293	0.11		4.71235	0.905861	0.0925926
4.71489	0.921914	0.114894		4.71489	0.902293	0.12		4.71489	0.905861	0.111111
4.71589	0.921914	0.119149		4.71589	0.902293	0.13		4.71589	0.905861	0.12963
4.72037	0.921914	0.123404		4.72037	0.902293	0.13		4.72037	0.905861	0.12963
4.73673	0.921914	0.123404		4.73673	0.902293	0.13		4.73673	0.905861	0.12963
4.73718	0.921914	0.12766		4.73718	0.902293	0.14		4.73718	0.865339	0.12963
4.74907	0.921914	0.131915		4.74907	0.902293	0.14		4.74907	0.865339	0.12963
4.75435	0.921914	0.13617		4.75435	0.902293	0.15		4.75435	0.865339	0.12963
4.7607	0.921914	0.140426		4.7607	0.902293	0.15		4.7607	0.865339	0.12963
4.76643	0.921914	0.144681		4.76643	0.902293	0.15		4.76643	0.865339	0.12963
4.76699	0.921914	0.148936		4.76699	0.902293	0.15		4.76699	0.865339	0.12963
4.78347	0.921914	0.153191		4.78347	0.866618	0.15		4.78347	0.846908	0.12963
4.78954	0.921914	0.157447		4.78954	0.866618	0.16		4.78954	0.846908	0.148148
4.79076	0.921914	0.161702		4.79076	0.866618	0.17		4.79076	0.846908	0.166667
4.80128	0.921914	0.165957		4.80128	0.866618	0.18		4.80128	0.846908	0.166667
4.8089	0.921914	0.170213		4.8089	0.866618	0.18		4.8089	0.846908	0.166667
4.81042	0.921914	0.174468		4.81042	0.866618	0.18		4.81042	0.846908	0.166667
4.83449	0.921914	0.178723		4.83449	0.866618	0.19		4.83449	0.846908	0.185185
4.84635	0.921914	0.182979		4.84635	0.866618	0.19		4.84635	0.846908	0.185185
4.84939	0.921914	0.187234		4.84939	0.866618	0.19		4.84939	0.846908	0.185185
4.84986	0.921914	0.191489		4.84986	0.866618	0.19		4.84986	0.846908	0.185185
4.85061	0.921914	0.195745		4.85061	0.866618	0.19		4.85061	0.846908	0.185185
4.85152	0.921914	0.195745		4.85152	0.866618	0.19		4.85152	0.846908	0.185185
4.86719	0.921914	0.2		4.86719	0.866618	0.2		4.86719	0.846908	0.203704
4.8685	0.921914	0.204255		4.8685	0.866618	0.2		4.8685	0.846908	0.203704
4.87987	0.921914	0.208511		4.87987	0.866618	0.21		4.87987	0.846908	0.203704
4.88144	0.921914	0.212766		4.88144	0.866618	0.21		4.88144	0.846908	0.203704
4.88401	0.847705	0.212766		4.88401	0.837244	0.21		4.88401	0.831732	0.203704
4.8852	0.847705	0.217021		4.8852	0.837244	0.21		4.8852	0.831732	0.203704
4.88717	0.847705	0.221277		4.88717	0.837244	0.21		4.88717	0.831732	0.203704
4.89065	0.847705	0.225532		4.89065	0.837244	0.21		4.89065	0.831732	0.203704
4.8945	0.847705	0.229787		4.8945	0.837244	0.21		4.8945	0.831732	0.203704
4.9	0.847705	0.234043		4.9	0.837244	0.21		4.9	0.831732	0.203704
4.9003	0.847705	0.238298		4.9003	0.837244	0.21		4.9003	0.831732	0.203704
4.90146	0.847705	0.242553		4.90146	0.837244	0.21		4.90146	0.831732	0.203704
4.90284	0.847705	0.246809		4.90284	0.837244	0.21		4.90284	0.831732	0.203704
4.90832	0.847705	0.251064		4.90832	0.837244	0.22		4.90832	0.831732	0.222222
4.91742	0.847705	0.251064		4.91742	0.837244	0.22		4.91742	0.831732	0.222222
4.92362	0.847705	0.255319		4.92362	0.837244	0.22		4.92362	0.831732	0.222222
4.9259	0.847705	0.259574		4.9259	0.837244	0.22		4.9259	0.831732	0.222222
4.94248	0.847705	0.259574		4.94248	0.837244	0.22		4.94248	0.831732	0.222222
4.94814	0.847705	0.26383		4.94814	0.837244	0.22		4.94814	0.831732	0.222222
4.9536	0.847705	0.268085		4.9536	0.837244	0.23		4.9536	0.831732	0.240741
4.95393	0.847705	0.27234		4.95393	0.837244	0.23		4.95393	0.831732	0.240741
4.95452	0.847705	0.276596		4.95452	0.837244	0.24		4.95452	0.831732	0.259259
4.95846	0.847705	0.280851		4.95846	0.837244	0.24		4.95846	0.831732	0.259259
4.96075	0.847705	0.285106		4.96075	0.837244	0.24		4.96075	0.831732	0.259259
4.96308	0.847705	0.289362		4.96308	0.837244	0.25		4.96308	0.831732	0.259259
4.96455	0.847705	0.289362		4.96455	0.837244	0.25		4.96455	0.831732	0.259259
4.96879	0.847705	0.293617		4.96879	0.837244	0.26		4.96879	0.831732	0.277778
4.97203	0.847705	0.293617		4.97203	0.837244	0.26		4.97203	0.831732	0.277778
4.97289	0.847705	0.297872		4.97289	0.837244	0.27		4.97289	0.831732	0.296296
4.97315	0.847705	0.302128		4.97315	0.837244	0.28		4.97315	0.831732	0.314815
4.97871	0.847705	0.306383		4.97871	0.837244	0.29		4.97871	0.831732	0.333333
4.98246	0.847705	0.306383		4.98246	0.837244	0.29		4.98246	0.831732	0.333333
4.99957	0.847705	0.306383		4.99957	0.837244	0.29		4.99957	0.831732	0.333333
5.00341	0.847705	0.310638		5.00341	0.837244	0.29		5.00341	0.831732	0.333333
5.00469	0.847705	0.314894		5.00469	0.837244	0.3		5.00469	0.831732	0.351852
5.01201	0.847705	0.319149		5.01201	0.837244	0.3		5.01201	0.831732	0.351852
5.0273	0.847705	0.323404		5.0273	0.837244	0.3		5.0273	0.831732	0.351852
5.03303	0.847705	0.32766		5.03303	0.837244	0.3		5.03303	0.831732	0.351852
5.03382	0.847705	0.331915		5.03382	0.837244	0.3		5.03382	0.831732	0.351852
5.03501	0.847705	0.33617		5.03501	0.837244	0.3		5.03501	0.831732	0.351852
5.03643	0.847705	0.340426		5.03643	0.837244	0.31		5.03643	0.831732	0.351852
5.03829	0.847705	0.344681		5.03829	0.796764	0.31		5.03829	0.810819	0.351852
5.03951	0.847705	0.348936		5.03951	0.796764	0.31		5.03951	0.810819	0.351852
5.03982	0.847705	0.353191		5.03982	0.796764	0.31		5.03982	0.810819	0.351852
5.04217	0.847705	0.357447		5.04217	0.796764	0.31		5.04217	0.810819	0.351852
5.04836	0.847705	0.361702		5.04836	0.796764	0.32		5.04836	0.810819	0.351852
5.04938	0.847705	0.365957		5.04938	0.796764	0.32		5.04938	0.810819	0.351852
5.05254	0.847705	0.370213		5.05254	0.796764	0.32		5.05254	0.810819	0.351852
5.05578	0.847705	0.374468		5.05578	0.796764	0.33		5.05578	0.810819	0.37037
5.05599	0.847705	0.378723		5.05599	0.796764	0.33		5.05599	0.810819	0.37037
5.05687	0.847705	0.382979		5.05687	0.796764	0.33		5.05687	0.810819	0.37037
5.05951	0.847705	0.387234		5.05951	0.796764	0.34		5.05951	0.810819	0.388889
5.06035	0.847705	0.391489		5.06035	0.796764	0.35		5.06035	0.810819	0.407407
5.06558	0.847705	0.395745		5.06558	0.796764	0.35		5.06558	0.810819	0.407407
5.07724	0.847705	0.4		5.07724	0.796764	0.36		5.07724	0.810819	0.425926
5.07856	0.76994	0.4		5.07856	0.765983	0.36		5.07856	0.794917	0.425926
5.07965	0.76994	0.404255		5.07965	0.765983	0.36		5.07965	0.794917	0.425926
5.08231	0.76994	0.408511		5.08231	0.765983	0.37		5.08231	0.750674	0.425926
5.08696	0.76994	0.412766		5.08696	0.765983	0.37		5.08696	0.750674	0.425926
5.08859	0.76994	0.417021		5.08859	0.765983	0.37		5.08859	0.750674	0.425926
5.09054	0.76994	0.417021		5.09054	0.765983	0.37		5.09054	0.750674	0.425926
5.09313	0.76994	0.421277		5.09313	0.765983	0.37		5.09313	0.750674	0.425926
5.09448	0.76994	0.425532		5.09448	0.765983	0.38		5.09448	0.750674	0.425926
5.09699	0.76994	0.425532		5.09699	0.765983	0.38		5.09699	0.750674	0.425926
5.097	0.76994	0.429787		5.097	0.765983	0.38		5.097	0.750674	0.425926
5.09828	0.76994	0.434043		5.09828	0.765983	0.39		5.09828	0.750674	0.425926
5.10986	0.76994	0.434043		5.10986	0.765983	0.39		5.10986	0.750674	0.425926
5.11094	0.76994	0.438298		5.11094	0.765983	0.39		5.11094	0.750674	0.425926
5.11399	0.76994	0.442553		5.11399	0.765983	0.39		5.11399	0.750674	0.425926
5.1153	0.76994	0.442553		5.1153	0.765983	0.39		5.1153	0.750674	0.425926
5.12027	0.76994	0.446809		5.12027	0.765983	0.4		5.12027	0.750674	0.425926
5.12229	0.76994	0.451064		5.12229	0.765983	0.4		5.12229	0.750674	0.425926
5.12248	0.76994	0.455319		5.12248	0.765983	0.41		5.12248	0.750674	0.425926
5.12373	0.76994	0.455319		5.12373	0.765983	0.41		5.12373	0.750674	0.425926
5.13048	0.76994	0.459574		5.13048	0.765983	0.41		5.13048	0.750674	0.425926
5.13337	0.76994	0.46383		5.13337	0.765983	0.42		5.13337	0.750674	0.425926
5.13592	0.76994	0.468085		5.13592	0.765983	0.42		5.13592	0.750674	0.425926
5.13792	0.76994	0.47234		5.13792	0.765983	0.42		5.13792	0.750674	0.425926
5.13896	0.76994	0.476596		5.13896	0.765983	0.43		5.13896	0.750674	0.444444
5.13974	0.76994	0.480851		5.13974	0.765983	0.44		5.13974	0.750674	0.444444
5.14017	0.76994	0.485106		5.14017	0.765983	0.45		5.14017	0.750674	0.462963
5.14115	0.76994	0.489362		5.14115	0.765983	0.46		5.14115	0.750674	0.481481
5.14137	0.76994	0.493617		5.14137	0.765983	0.47		5.14137	0.750674	0.481481
5.14945	0.76994	0.497872		5.14945	0.765983	0.47		5.14945	0.750674	0.481481
5.15055	0.695732	0.497872		5.15055	0.736609	0.47		5.15055	0.735499	0.481481
5.1575	0.695732	0.502128		5.1575	0.736609	0.47		5.1575	0.735499	0.481481
5.15952	0.695732	0.506383		5.15952	0.736609	0.47		5.15952	0.735499	0.481481
5.15985	0.695732	0.510638		5.15985	0.736609	0.48		5.15985	0.735499	0.5
5.16478	0.695732	0.514894		5.16478	0.736609	0.48		5.16478	0.735499	0.5
5.18094	0.695732	0.519149		5.18094	0.736609	0.49		5.18094	0.735499	0.518519
5.18178	0.695732	0.523404		5.18178	0.736609	0.49		5.18178	0.735499	0.518519
5.18441	0.695732	0.52766		5.18441	0.736609	0.49		5.18441	0.735499	0.518519
5.18618	0.695732	0.52766		5.18618	0.736609	0.49		5.18618	0.735499	0.518519
5.18885	0.695732	0.531915		5.18885	0.736609	0.5		5.18885	0.735499	0.537037
5.19052	0.695732	0.53617		5.19052	0.703196	0.5		5.19052	0.718237	0.537037
5.19152	0.695732	0.540426		5.19152	0.703196	0.51		5.19152	0.718237	0.537037
5.19247	0.695732	0.544681		5.19247	0.703196	0.51		5.19247	0.718237	0.537037
5.19355	0.695732	0.548936		5.19355	0.703196	0.51		5.19355	0.718237	0.537037
5.19625	0.695732	0.553191		5.19625	0.6682	0.51		5.19625	0.700157	0.537037
5.20663	0.695732	0.557447		5.20663	0.6682	0.51		5.20663	0.700157	0.537037
5.21072	0.695732	0.561702		5.21072	0.6682	0.52		5.21072	0.660106	0.537037
5.21507	0.695732	0.565957		5.21507	0.6682	0.53		5.21507	0.660106	0.555556
5.21683	0.695732	0.565957		5.21683	0.6682	0.53		5.21683	0.660106	0.555556
5.21724	0.695732	0.570213		5.21724	0.6682	0.54		5.21724	0.660106	0.574074
5.21813	0.695732	0.570213		5.21813	0.6682	0.54		5.21813	0.660106	0.574074
5.21981	0.695732	0.574468		5.21981	0.6682	0.54		5.21981	0.660106	0.574074
5.22121	0.695732	0.578723		5.22121	0.6682	0.55		5.22121	0.660106	0.574074
5.22405	0.695732	0.582979		5.22405	0.6682	0.56		5.22405	0.660106	0.592593
5.22749	0.695732	0.582979		5.22749	0.6682	0.56		5.22749	0.660106	0.592593
5.22784	0.695732	0.587234		5.22784	0.6682	0.57		5.22784	0.660106	0.611111
5.23051	0.695732	0.591489		5.23051	0.6682	0.58		5.23051	0.660106	0.62963
5.23071	0.695732	0.595745		5.23071	0.6682	0.58		5.23071	0.660106	0.62963
5.23253	0.695732	0.6		5.23253	0.6682	0.59		5.23253	0.618083	0.62963
5.23446	0.695732	0.604255		5.23446	0.6682	0.6		5.23446	0.582527	0.62963
5.23702	0.695732	0.604255		5.23702	0.6682	0.6		5.23702	0.582527	0.62963
5.24782	0.695732	0.608511		5.24782	0.6682	0.61		5.24782	0.535681	0.62963
5.24971	0.695732	0.612766		5.24971	0.6682	0.61		5.24971	0.535681	0.62963
5.25492	0.695732	0.612766		5.25492	0.6682	0.61		5.25492	0.535681	0.62963
5.25675	0.695732	0.617021		5.25675	0.6682	0.62		5.25675	0.535681	0.62963
5.26555	0.695732	0.621277		5.26555	0.632525	0.62		5.26555	0.51725	0.62963
5.26559	0.695732	0.621277		5.26559	0.632525	0.62		5.26559	0.51725	0.62963
5.2699	0.695732	0.625532		5.2699	0.632525	0.62		5.2699	0.51725	0.62963
5.27131	0.695732	0.625532		5.27131	0.632525	0.62		5.27131	0.51725	0.62963
5.2717	0.695732	0.625532		5.2717	0.632525	0.62		5.2717	0.51725	0.62963
5.27349	0.620957	0.625532		5.27349	0.602927	0.62		5.27349	0.501959	0.62963
5.27655	0.620957	0.629787		5.27655	0.602927	0.63		5.27655	0.501959	0.62963
5.28395	0.620957	0.634043		5.28395	0.602927	0.64		5.28395	0.501959	0.62963
5.28892	0.620957	0.638298		5.28892	0.602927	0.64		5.28892	0.501959	0.62963
5.28978	0.620957	0.638298		5.28978	0.602927	0.64		5.28978	0.501959	0.62963
5.28998	0.620957	0.642553		5.28998	0.602927	0.64		5.28998	0.501959	0.62963
5.29171	0.620957	0.646809		5.29171	0.602927	0.64		5.29171	0.501959	0.62963
5.29423	0.620957	0.651064		5.29423	0.602927	0.65		5.29423	0.501959	0.62963
5.29894	0.620957	0.655319		5.29894	0.602927	0.65		5.29894	0.501959	0.62963
5.29903	0.620957	0.659574		5.29903	0.602927	0.65		5.29903	0.501959	0.62963
5.30292	0.620957	0.66383		5.30292	0.602927	0.65		5.30292	0.501959	0.62963
5.30366	0.620957	0.668085		5.30366	0.602927	0.65		5.30366	0.501959	0.62963
5.30808	0.620957	0.67234		5.30808	0.54204	0.65		5.30808	0.470503	0.62963
5.31118	0.620957	0.676596		5.31118	0.54204	0.65		5.31118	0.470503	0.62963
5.31141	0.620957	0.680851		5.31141	0.54204	0.65		5.31141	0.470503	0.62963
5.31256	0.620957	0.685106		5.31256	0.54204	0.65		5.31256	0.470503	0.62963
5.31258	0.620957	0.689362		5.31258	0.54204	0.65		5.31258	0.470503	0.62963
5.31737	0.620957	0.693617		5.31737	0.54204	0.65		5.31737	0.470503	0.62963
5.3281	0.620957	0.697872		5.3281	0.54204	0.66		5.3281	0.470503	0.648148
5.33536	0.620957	0.702128		5.33536	0.54204	0.66		5.33536	0.470503	0.648148
5.34057	0.620957	0.706383		5.34057	0.54204	0.67		5.34057	0.470503	0.666667
5.34154	0.620957	0.710638		5.34154	0.54204	0.67		5.34154	0.470503	0.666667
5.34468	0.620957	0.714894		5.34468	0.54204	0.67		5.34468	0.470503	0.666667
5.34541	0.620957	0.714894		5.34541	0.54204	0.67		5.34541	0.470503	0.666667
5.34829	0.543816	0.714894		5.34829	0.511506	0.67		5.34829	0.454728	0.666667
5.34859	0.543816	0.719149		5.34859	0.511506	0.67		5.34859	0.454728	0.666667
5.35273	0.543816	0.723404		5.35273	0.47583	0.67		5.35273	0.436297	0.666667
5.35335	0.543816	0.72766		5.35335	0.47583	0.67		5.35335	0.436297	0.666667
5.35585	0.543816	0.731915		5.35585	0.47583	0.68		5.35585	0.436297	0.666667
5.3566	0.543816	0.731915		5.3566	0.47583	0.68		5.3566	0.436297	0.666667
5.35678	0.543816	0.73617		5.35678	0.47583	0.69		5.35678	0.39144	0.666667
5.36283	0.543816	0.740426		5.36283	0.47583	0.7		5.36283	0.39144	0.685185
5.36452	0.543816	0.744681		5.36452	0.47583	0.71		5.36452	0.345282	0.685185
5.36739	0.543816	0.748936		5.36739	0.47583	0.71		5.36739	0.345282	0.685185
5.37964	0.543816	0.753191		5.37964	0.47583	0.71		5.37964	0.345282	0.685185
5.38115	0.543816	0.757447		5.38115	0.432114	0.71		5.38115	0.322697	0.685185
5.3814	0.543816	0.761702		5.3814	0.432114	0.71		5.3814	0.322697	0.685185
5.3818	0.543816	0.765957		5.3818	0.432114	0.72		5.3818	0.322697	0.703704
5.38731	0.543816	0.770213		5.38731	0.432114	0.73		5.38731	0.322697	0.722222
5.39052	0.543816	0.774468		5.39052	0.432114	0.73		5.39052	0.322697	0.722222
5.39067	0.543816	0.778723		5.39067	0.432114	0.74		5.39067	0.322697	0.740741
5.39402	0.543816	0.782979		5.39402	0.432114	0.75		5.39402	0.322697	0.740741
5.3974	0.543816	0.782979		5.3974	0.432114	0.75		5.3974	0.322697	0.740741
5.39809	0.543816	0.787234		5.39809	0.432114	0.76		5.39809	0.322697	0.759259
5.3999	0.543816	0.791489		5.3999	0.380315	0.76		5.3999	0.295936	0.759259
5.40157	0.543816	0.795745		5.40157	0.380315	0.77		5.40157	0.295936	0.777778
5.40257	0.543816	0.795745		5.40257	0.380315	0.77		5.40257	0.295936	0.777778
5.40338	0.543816	0.8		5.40338	0.337908	0.77		5.40338	0.274027	0.777778
5.4094	0.543816	0.804255		5.4094	0.337908	0.78		5.4094	0.274027	0.796296
5.4116	0.543816	0.808511		5.4116	0.337908	0.78		5.4116	0.274027	0.796296
5.41212	0.543816	0.812766		5.41212	0.337908	0.78		5.41212	0.274027	0.796296
5.41455	0.543816	0.817021		5.41455	0.337908	0.79		5.41455	0.274027	0.814815
5.41514	0.543816	0.821277		5.41514	0.337908	0.8		5.41514	0.274027	0.833333
5.41605	0.543816	0.825532		5.41605	0.337908	0.8		5.41605	0.274027	0.833333
5.41855	0.543816	0.825532		5.41855	0.337908	0.8		5.41855	0.274027	0.833333
5.42333	0.543816	0.829787		5.42333	0.337908	0.81		5.42333	0.274027	0.833333
5.42446	0.543816	0.834043		5.42446	0.337908	0.82		5.42446	0.274027	0.833333
5.43118	0.543816	0.838298		5.43118	0.337908	0.83		5.43118	0.274027	0.833333
5.44314	0.543816	0.842553		5.44314	0.292499	0.83		5.44314	0.250568	0.833333
5.44815	0.466051	0.842553		5.44815	0.261718	0.83		5.44815	0.234665	0.833333
5.44816	0.466051	0.846809		5.44816	0.261718	0.84		5.44816	0.234665	0.851852
5.45052	0.466051	0.851064		5.45052	0.261718	0.85		5.45052	0.234665	0.851852
5.45488	0.466051	0.855319		5.45488	0.261718	0.86		5.45488	0.234665	0.87037
5.45631	0.466051	0.859574		5.45631	0.261718	0.87		5.45631	0.234665	0.888889
5.46254	0.466051	0.86383		5.46254	0.261718	0.87		5.46254	0.234665	0.888889
5.46284	0.466051	0.868085		5.46284	0.261718	0.87		5.46284	0.234665	0.888889
5.46439	0.466051	0.87234		5.46439	0.261718	0.88		5.46439	0.234665	0.888889
5.47122	0.466051	0.876596		5.47122	0.261718	0.89		5.47122	0.234665	0.888889
5.48196	0.466051	0.880851		5.48196	0.261718	0.89		5.48196	0.234665	0.888889
5.48842	0.466051	0.885106		5.48842	0.261718	0.89		5.48842	0.234665	0.888889
5.48873	0.466051	0.889362		5.48873	0.261718	0.89		5.48873	0.234665	0.888889
5.50668	0.466051	0.889362		5.50668	0.261718	0.89		5.50668	0.234665	0.888889
5.50848	0.466051	0.893617		5.50848	0.261718	0.89		5.50848	0.234665	0.888889
5.50964	0.466051	0.897872		5.50964	0.261718	0.9		5.50964	0.234665	0.907407
5.51172	0.466051	0.902128		5.51172	0.261718	0.9		5.51172	0.234665	0.907407
5.51421	0.466051	0.906383		5.51421	0.261718	0.91		5.51421	0.179454	0.907407
5.51867	0.466051	0.910638		5.51867	0.261718	0.92		5.51867	0.179454	0.907407
5.51925	0.466051	0.914894		5.51925	0.261718	0.92		5.51925	0.179454	0.907407
5.52853	0.466051	0.919149		5.52853	0.261718	0.92		5.52853	0.179454	0.907407
5.53471	0.466051	0.919149		5.53471	0.261718	0.92		5.53471	0.179454	0.907407
5.53977	0.388911	0.919149		5.53977	0.231183	0.92		5.53977	0.163679	0.907407
5.54728	0.388911	0.923404		5.54728	0.231183	0.93		5.54728	0.163679	0.925926
5.54876	0.388911	0.92766		5.54876	0.231183	0.93		5.54876	0.163679	0.925926
5.55514	0.388911	0.931915		5.55514	0.231183	0.93		5.55514	0.163679	0.925926
5.55555	0.388911	0.931915		5.55555	0.231183	0.93		5.55555	0.163679	0.925926
5.56934	0.388911	0.93617		5.56934	0.231183	0.94		5.56934	0.163679	0.944444
5.57094	0.309506	0.93617		5.57094	0.199753	0.94		5.57094	0.147441	0.944444
5.57338	0.309506	0.93617		5.57338	0.199753	0.94		5.57338	0.147441	0.944444
5.57845	0.309506	0.940426		5.57845	0.199753	0.94		5.57845	0.147441	0.944444
5.58469	0.309506	0.944681		5.58469	0.199753	0.94		5.58469	0.147441	0.944444
5.5912	0.309506	0.948936		5.5912	0.199753	0.95		5.5912	0.147441	0.962963
5.60158	0.309506	0.948936		5.60158	0.199753	0.95		5.60158	0.147441	0.962963
5.60627	0.309506	0.953191		5.60627	0.199753	0.95		5.60627	0.147441	0.962963
5.61148	0.231741	0.953191		5.61148	0.168971	0.95		5.61148	0.131538	0.962963
5.61283	0.231741	0.957447		5.61283	0.132209	0.95		5.61283	0.112546	0.962963
5.62511	0.231741	0.961702		5.62511	0.132209	0.96		5.62511	0.112546	0.981481
5.6353	0.231741	0.961702		5.6353	0.132209	0.96		5.6353	0.112546	0.981481
5.64714	0.231741	0.965957		5.64714	0.132209	0.97		5.64714	0.112546	0.981481
5.65214	0.231741	0.970213		5.65214	0.0917295	0.97		5.65214	0.0916328	0.981481
5.65418	0.154601	0.970213		5.65418	0.0611952	0.97		5.65418	0.0758579	0.981481
5.65524	0.154601	0.974468		5.65524	0.0611952	0.97		5.65524	0.0758579	0.981481
5.66666	0.154601	0.974468		5.66666	0.0611952	0.97		5.66666	0.0758579	0.981481
5.68337	0.0777651	0.974468		5.68337	0.0307816	0.97		5.68337	0.0601453	0.981481
5.69045	0.0777651	0.978723		5.69045	0.0307816	0.97		5.69045	0.0601453	0.981481
5.6915	0	0.978723		5.6915	0	0.97		5.6915	0.0442426	0.981481
5.7219	0	0.982979		5.7219	0	0.98		5.7219	0	0.981481
5.7309	0	0.987234		5.7309	0	0.99		5.7309	0	1
5.7406	0	0.991489		5.7406	0	1		5.7406	0	1
5.74215	0	0.995745		5.74215	0	1		5.74215	0	1
5.78549	0	1		5.78549	0	1		5.78549	0	1
5.8725	0	1		5.8725	0	1		5.8725	0	1
5.94122	0	1		5.94122	0	1		5.94122	0	1

## Sheet: PTBP1-LGG
1 year				3 year				5 year
cut_value	sensitivities	specificities		cut_value	sensitivities	specificities		cut_value	sensitivities	specificities
#NUM!	1	0		#NUM!	1	0		#NUM!	1	0
2.05589	1	0.00245098		2.05589	1	0.00595238		2.05589	1	0
2.40412	1	0.00490196		2.40412	1	0.00595238		2.40412	1	0
2.43161	1	0.00735294		2.43161	1	0.00595238		2.43161	1	0
2.44236	1	0.00980392		2.44236	1	0.00595238		2.44236	1	0
2.56176	1	0.0122549		2.56176	1	0.00595238		2.56176	1	0
2.63655	1	0.0147059		2.63655	1	0.0119048		2.63655	1	0.0140845
2.63691	1	0.0171569		2.63691	1	0.0119048		2.63691	1	0.0140845
2.6513	1	0.0196078		2.6513	1	0.0119048		2.6513	1	0.0140845
2.72524	1	0.0196078		2.72524	1	0.0119048		2.72524	1	0.0140845
2.77938	1	0.0220588		2.77938	1	0.0178571		2.77938	1	0.028169
2.80041	1	0.0245098		2.80041	1	0.0178571		2.80041	1	0.028169
2.95459	1	0.0269608		2.95459	1	0.0238095		2.95459	1	0.028169
2.97909	0.963074	0.0269608		2.97909	0.990892	0.0238095		2.97909	0.99461	0.028169
2.99898	0.963074	0.0294118		2.99898	0.990892	0.0297619		2.99898	0.99461	0.028169
3.06391	0.963074	0.0318627		3.06391	0.990892	0.0357143		3.06391	0.99461	0.0422535
3.09096	0.963074	0.0318627		3.09096	0.990892	0.0357143		3.09096	0.99461	0.0422535
3.10417	0.963074	0.0343137		3.10417	0.990892	0.0357143		3.10417	0.99461	0.0422535
3.17842	0.963074	0.0367647		3.17842	0.990892	0.0357143		3.17842	0.99461	0.0422535
3.20012	0.963074	0.0392157		3.20012	0.990892	0.0416667		3.20012	0.978718	0.0422535
3.21859	0.963074	0.0416667		3.21859	0.990892	0.047619		3.21859	0.966554	0.0422535
3.22275	0.963074	0.0416667		3.22275	0.990892	0.047619		3.22275	0.966554	0.0422535
3.24665	0.963074	0.0441176		3.24665	0.98006	0.047619		3.24665	0.960144	0.0422535
3.33636	0.963074	0.0441176		3.33636	0.98006	0.047619		3.33636	0.960144	0.0422535
3.36139	0.963074	0.0441176		3.36139	0.98006	0.047619		3.36139	0.960144	0.0422535
3.36153	0.963074	0.0441176		3.36153	0.98006	0.047619		3.36153	0.960144	0.0422535
3.3955	0.963074	0.0441176		3.3955	0.98006	0.047619		3.3955	0.960144	0.0422535
3.39743	0.963074	0.0465686		3.39743	0.98006	0.0535714		3.39743	0.960144	0.0422535
3.41421	0.963074	0.0490196		3.41421	0.98006	0.0595238		3.41421	0.960144	0.0422535
3.45937	0.963074	0.0490196		3.45937	0.98006	0.0595238		3.45937	0.960144	0.0422535
3.45954	0.963074	0.0514706		3.45954	0.98006	0.0654762		3.45954	0.960144	0.0422535
3.46398	0.963074	0.0539216		3.46398	0.98006	0.0654762		3.46398	0.960144	0.0422535
3.47993	0.963074	0.0539216		3.47993	0.98006	0.0654762		3.47993	0.960144	0.0422535
3.48107	0.963074	0.0563725		3.48107	0.98006	0.0654762		3.48107	0.960144	0.0422535
3.49223	0.963074	0.0588235		3.49223	0.98006	0.0654762		3.49223	0.960144	0.0422535
3.50186	0.963074	0.0612745		3.50186	0.98006	0.0654762		3.50186	0.960144	0.0422535
3.53867	0.963074	0.0637255		3.53867	0.98006	0.0714286		3.53867	0.960144	0.056338
3.53997	0.963074	0.0637255		3.53997	0.98006	0.0714286		3.53997	0.960144	0.056338
3.55374	0.963074	0.0637255		3.55374	0.98006	0.0714286		3.55374	0.960144	0.056338
3.56288	0.963074	0.0637255		3.56288	0.98006	0.0714286		3.56288	0.960144	0.056338
3.58122	0.963074	0.0661765		3.58122	0.98006	0.077381		3.58122	0.960144	0.0704225
3.58804	0.963074	0.0686275		3.58804	0.98006	0.077381		3.58804	0.960144	0.0704225
3.59934	0.963074	0.0710784		3.59934	0.98006	0.077381		3.59934	0.960144	0.0704225
3.59998	0.963074	0.0735294		3.59998	0.98006	0.077381		3.59998	0.960144	0.0704225
3.60635	0.963074	0.0759804		3.60635	0.98006	0.0833333		3.60635	0.960144	0.0704225
3.61378	0.963074	0.0784314		3.61378	0.98006	0.0833333		3.61378	0.960144	0.0704225
3.61754	0.963074	0.0784314		3.61754	0.98006	0.0833333		3.61754	0.960144	0.0704225
3.62091	0.963074	0.0808824		3.62091	0.98006	0.0833333		3.62091	0.960144	0.0704225
3.62354	0.963074	0.0833333		3.62354	0.98006	0.0892857		3.62354	0.960144	0.0704225
3.62467	0.963074	0.0857843		3.62467	0.98006	0.0952381		3.62467	0.960144	0.0704225
3.63312	0.963074	0.0882353		3.63312	0.98006	0.10119		3.63312	0.947501	0.0704225
3.63441	0.963074	0.0882353		3.63441	0.98006	0.10119		3.63441	0.947501	0.0704225
3.63791	0.963074	0.0906863		3.63791	0.98006	0.10119		3.63791	0.947501	0.0704225
3.63856	0.963074	0.0931373		3.63856	0.98006	0.10119		3.63856	0.947501	0.0704225
3.64252	0.963074	0.0955882		3.64252	0.98006	0.10119		3.64252	0.947501	0.0704225
3.65534	0.963074	0.0980392		3.65534	0.98006	0.107143		3.65534	0.947501	0.0704225
3.66149	0.963074	0.10049		3.66149	0.98006	0.113095		3.66149	0.933118	0.0704225
3.67216	0.963074	0.10049		3.67216	0.98006	0.113095		3.67216	0.933118	0.0704225
3.67453	0.963074	0.102941		3.67453	0.98006	0.119048		3.67453	0.933118	0.084507
3.6931	0.963074	0.105392		3.6931	0.98006	0.125		3.6931	0.919473	0.084507
3.70444	0.963074	0.107843		3.70444	0.98006	0.125		3.70444	0.919473	0.084507
3.71127	0.963074	0.110294		3.71127	0.98006	0.130952		3.71127	0.919473	0.0985915
3.71252	0.963074	0.112745		3.71252	0.98006	0.136905		3.71252	0.919473	0.112676
3.72151	0.963074	0.115196		3.72151	0.98006	0.136905		3.72151	0.919473	0.112676
3.728	0.963074	0.117647		3.728	0.98006	0.136905		3.728	0.919473	0.112676
3.74204	0.963074	0.120098		3.74204	0.98006	0.136905		3.74204	0.919473	0.112676
3.74284	0.963074	0.120098		3.74284	0.98006	0.136905		3.74284	0.919473	0.112676
3.75004	0.963074	0.122549		3.75004	0.98006	0.142857		3.75004	0.919473	0.126761
3.75029	0.963074	0.125		3.75029	0.98006	0.14881		3.75029	0.919473	0.140845
3.75476	0.963074	0.125		3.75476	0.98006	0.14881		3.75476	0.919473	0.140845
3.76487	0.963074	0.127451		3.76487	0.98006	0.154762		3.76487	0.919473	0.140845
3.78028	0.963074	0.127451		3.78028	0.98006	0.154762		3.78028	0.919473	0.140845
3.783	0.963074	0.129902		3.783	0.98006	0.160714		3.783	0.919473	0.140845
3.78454	0.963074	0.132353		3.78454	0.98006	0.160714		3.78454	0.919473	0.140845
3.78555	0.963074	0.134804		3.78555	0.98006	0.160714		3.78555	0.919473	0.140845
3.79172	0.963074	0.137255		3.79172	0.98006	0.166667		3.79172	0.919473	0.140845
3.79769	0.963074	0.139706		3.79769	0.98006	0.172619		3.79769	0.919473	0.15493
3.80268	0.963074	0.142157		3.80268	0.98006	0.178571		3.80268	0.919473	0.15493
3.82058	0.963074	0.144608		3.82058	0.98006	0.184524		3.82058	0.919473	0.15493
3.82388	0.963074	0.147059		3.82388	0.98006	0.184524		3.82388	0.919473	0.15493
3.82637	0.963074	0.14951		3.82637	0.98006	0.184524		3.82637	0.919473	0.15493
3.82703	0.963074	0.151961		3.82703	0.98006	0.190476		3.82703	0.919473	0.15493
3.8319	0.963074	0.151961		3.8319	0.98006	0.190476		3.8319	0.919473	0.15493
3.84427	0.963074	0.154412		3.84427	0.98006	0.190476		3.84427	0.919473	0.15493
3.84996	0.963074	0.156863		3.84996	0.98006	0.196429		3.84996	0.919473	0.169014
3.85164	0.963074	0.156863		3.85164	0.98006	0.196429		3.85164	0.919473	0.169014
3.85346	0.963074	0.156863		3.85346	0.98006	0.196429		3.85346	0.919473	0.169014
3.85543	0.963074	0.159314		3.85543	0.98006	0.202381		3.85543	0.919473	0.169014
3.85629	0.963074	0.161765		3.85629	0.98006	0.208333		3.85629	0.919473	0.183099
3.85928	0.963074	0.164216		3.85928	0.98006	0.208333		3.85928	0.919473	0.183099
3.86182	0.963074	0.166667		3.86182	0.98006	0.208333		3.86182	0.919473	0.183099
3.87158	0.963074	0.169118		3.87158	0.98006	0.208333		3.87158	0.919473	0.183099
3.87319	0.963074	0.171569		3.87319	0.98006	0.208333		3.87319	0.919473	0.183099
3.87371	0.963074	0.17402		3.87371	0.98006	0.214286		3.87371	0.919473	0.197183
3.87551	0.963074	0.176471		3.87551	0.965607	0.214286		3.87551	0.910921	0.197183
3.8789	0.963074	0.178922		3.8789	0.965607	0.220238		3.8789	0.910921	0.197183
3.88591	0.963074	0.181373		3.88591	0.965607	0.220238		3.88591	0.910921	0.197183
3.88611	0.924165	0.181373		3.88611	0.956009	0.220238		3.88611	0.905241	0.197183
3.89143	0.924165	0.181373		3.89143	0.956009	0.220238		3.89143	0.905241	0.197183
3.89446	0.924165	0.183824		3.89446	0.945826	0.220238		3.89446	0.899215	0.197183
3.9056	0.924165	0.183824		3.9056	0.945826	0.220238		3.9056	0.899215	0.197183
3.91496	0.924165	0.186275		3.91496	0.945826	0.22619		3.91496	0.899215	0.211268
3.91871	0.924165	0.188725		3.91871	0.945826	0.232143		3.91871	0.899215	0.211268
3.92028	0.924165	0.191176		3.92028	0.945826	0.238095		3.92028	0.899215	0.211268
3.92783	0.924165	0.193627		3.92783	0.945826	0.244048		3.92783	0.899215	0.225352
3.92876	0.924165	0.196078		3.92876	0.945826	0.244048		3.92876	0.899215	0.225352
3.93275	0.924165	0.198529		3.93275	0.945826	0.25		3.93275	0.899215	0.239437
3.93478	0.924165	0.20098		3.93478	0.945826	0.255952		3.93478	0.899215	0.239437
3.94813	0.924165	0.203431		3.94813	0.935693	0.255952		3.94813	0.893219	0.239437
3.95082	0.924165	0.203431		3.95082	0.935693	0.255952		3.95082	0.893219	0.239437
3.95367	0.924165	0.205882		3.95367	0.935693	0.261905		3.95367	0.893219	0.253521
3.9543	0.924165	0.205882		3.9543	0.935693	0.261905		3.9543	0.893219	0.253521
3.95534	0.924165	0.208333		3.95534	0.935693	0.267857		3.95534	0.877738	0.253521
3.96033	0.924165	0.210784		3.96033	0.935693	0.27381		3.96033	0.877738	0.253521
3.97188	0.924165	0.210784		3.97188	0.935693	0.27381		3.97188	0.877738	0.253521
3.97456	0.924165	0.213235		3.97456	0.935693	0.27381		3.97456	0.877738	0.253521
3.97764	0.924165	0.213235		3.97764	0.935693	0.27381		3.97764	0.877738	0.253521
3.97864	0.924165	0.213235		3.97864	0.935693	0.27381		3.97864	0.877738	0.253521
3.98688	0.924165	0.215686		3.98688	0.935693	0.27381		3.98688	0.877738	0.253521
3.98777	0.924165	0.218137		3.98777	0.935693	0.279762		3.98777	0.877738	0.267606
3.98885	0.924165	0.220588		3.98885	0.935693	0.285714		3.98885	0.856005	0.267606
3.99316	0.924165	0.223039		3.99316	0.935693	0.285714		3.99316	0.856005	0.267606
3.99375	0.924165	0.22549		3.99375	0.935693	0.285714		3.99375	0.856005	0.267606
3.9979	0.924165	0.227941		3.9979	0.935693	0.285714		3.9979	0.856005	0.267606
3.99985	0.924165	0.230392		3.99985	0.935693	0.291667		3.99985	0.856005	0.28169
4.00119	0.924165	0.232843		4.00119	0.935693	0.291667		4.00119	0.856005	0.28169
4.00323	0.924165	0.235294		4.00323	0.935693	0.291667		4.00323	0.856005	0.28169
4.00409	0.924165	0.237745		4.00409	0.917064	0.291667		4.00409	0.84498	0.28169
4.00483	0.924165	0.240196		4.00483	0.90329	0.291667		4.00483	0.836829	0.28169
4.00557	0.924165	0.242647		4.00557	0.90329	0.291667		4.00557	0.836829	0.28169
4.00625	0.924165	0.245098		4.00625	0.90329	0.297619		4.00625	0.836829	0.28169
4.01274	0.924165	0.247549		4.01274	0.90329	0.303571		4.01274	0.836829	0.28169
4.01279	0.924165	0.25		4.01279	0.90329	0.303571		4.01279	0.836829	0.28169
4.01466	0.924165	0.252451		4.01466	0.90329	0.303571		4.01466	0.836829	0.28169
4.01857	0.924165	0.254902		4.01857	0.90329	0.303571		4.01857	0.836829	0.28169
4.02281	0.924165	0.257353		4.02281	0.90329	0.309524		4.02281	0.836829	0.295775
4.02327	0.924165	0.257353		4.02327	0.90329	0.309524		4.02327	0.836829	0.295775
4.02331	0.924165	0.259804		4.02331	0.90329	0.309524		4.02331	0.836829	0.295775
4.02357	0.924165	0.259804		4.02357	0.90329	0.309524		4.02357	0.836829	0.295775
4.02611	0.924165	0.262255		4.02611	0.90329	0.315476		4.02611	0.836829	0.309859
4.03001	0.924165	0.264706		4.03001	0.90329	0.321429		4.03001	0.836829	0.323944
4.03304	0.924165	0.267157		4.03304	0.90329	0.327381		4.03304	0.836829	0.338028
4.03473	0.924165	0.269608		4.03473	0.90329	0.327381		4.03473	0.836829	0.338028
4.04268	0.924165	0.272059		4.04268	0.90329	0.327381		4.04268	0.836829	0.338028
4.04353	0.924165	0.27451		4.04353	0.90329	0.327381		4.04353	0.836829	0.338028
4.04413	0.924165	0.27451		4.04413	0.90329	0.327381		4.04413	0.836829	0.338028
4.04652	0.924165	0.276961		4.04652	0.90329	0.333333		4.04652	0.836829	0.338028
4.04795	0.924165	0.279412		4.04795	0.888011	0.333333		4.04795	0.827788	0.338028
4.04817	0.924165	0.281863		4.04817	0.888011	0.339286		4.04817	0.827788	0.352113
4.05053	0.924165	0.281863		4.05053	0.888011	0.339286		4.05053	0.827788	0.352113
4.05224	0.924165	0.284314		4.05224	0.888011	0.345238		4.05224	0.827788	0.352113
4.05554	0.924165	0.286765		4.05554	0.888011	0.345238		4.05554	0.827788	0.352113
4.05641	0.924165	0.289216		4.05641	0.888011	0.345238		4.05641	0.827788	0.352113
4.06508	0.924165	0.289216		4.06508	0.888011	0.345238		4.06508	0.827788	0.352113
4.06571	0.924165	0.291667		4.06571	0.876015	0.345238		4.06571	0.820689	0.352113
4.06633	0.924165	0.294118		4.06633	0.876015	0.35119		4.06633	0.820689	0.366197
4.06693	0.924165	0.296569		4.06693	0.876015	0.35119		4.06693	0.820689	0.366197
4.06787	0.924165	0.29902		4.06787	0.85842	0.35119		4.06787	0.810277	0.366197
4.06938	0.924165	0.301471		4.06938	0.85842	0.35119		4.06938	0.810277	0.366197
4.06989	0.924165	0.303922		4.06989	0.85842	0.35119		4.06989	0.810277	0.366197
4.07278	0.924165	0.306373		4.07278	0.85842	0.357143		4.07278	0.810277	0.380282
4.07427	0.924165	0.306373		4.07427	0.85842	0.357143		4.07427	0.810277	0.380282
4.07485	0.924165	0.308824		4.07485	0.85842	0.357143		4.07485	0.810277	0.380282
4.07639	0.924165	0.308824		4.07639	0.85842	0.357143		4.07639	0.810277	0.380282
4.07981	0.924165	0.311275		4.07981	0.85842	0.363095		4.07981	0.810277	0.380282
4.08255	0.924165	0.313725		4.08255	0.85842	0.369048		4.08255	0.810277	0.380282
4.08422	0.924165	0.316176		4.08422	0.85842	0.369048		4.08422	0.810277	0.380282
4.08506	0.924165	0.318627		4.08506	0.85842	0.369048		4.08506	0.810277	0.380282
4.08704	0.924165	0.321078		4.08704	0.85842	0.369048		4.08704	0.810277	0.380282
4.08782	0.924165	0.323529		4.08782	0.85842	0.375		4.08782	0.797878	0.380282
4.09079	0.924165	0.32598		4.09079	0.85842	0.375		4.09079	0.797878	0.380282
4.09278	0.924165	0.328431		4.09278	0.85842	0.380952		4.09278	0.797878	0.394366
4.09531	0.924165	0.330882		4.09531	0.85842	0.380952		4.09531	0.797878	0.394366
4.10224	0.924165	0.330882		4.10224	0.85842	0.380952		4.10224	0.797878	0.394366
4.1041	0.924165	0.333333		4.1041	0.85842	0.386905		4.1041	0.780927	0.394366
4.1042	0.924165	0.335784		4.1042	0.85842	0.386905		4.1042	0.780927	0.394366
4.10492	0.924165	0.338235		4.10492	0.85842	0.392857		4.10492	0.766872	0.394366
4.10663	0.924165	0.340686		4.10663	0.85842	0.392857		4.10663	0.766872	0.394366
4.10701	0.924165	0.343137		4.10701	0.85842	0.39881		4.10701	0.766872	0.408451
4.10966	0.924165	0.345588		4.10966	0.85842	0.404762		4.10966	0.766872	0.408451
4.11018	0.924165	0.348039		4.11018	0.85842	0.410714		4.11018	0.766872	0.408451
4.11212	0.924165	0.35049		4.11212	0.840185	0.410714		4.11212	0.756081	0.408451
4.11538	0.886029	0.35049		4.11538	0.830778	0.410714		4.11538	0.750514	0.408451
4.11612	0.886029	0.352941		4.11612	0.830778	0.410714		4.11612	0.750514	0.408451
4.12056	0.886029	0.355392		4.12056	0.830778	0.410714		4.12056	0.750514	0.408451
4.12086	0.886029	0.357843		4.12086	0.830778	0.416667		4.12086	0.750514	0.408451
4.12145	0.886029	0.360294		4.12145	0.830778	0.422619		4.12145	0.750514	0.408451
4.12315	0.886029	0.362745		4.12315	0.830778	0.428571		4.12315	0.750514	0.408451
4.12457	0.886029	0.365196		4.12457	0.830778	0.434524		4.12457	0.750514	0.408451
4.12569	0.886029	0.365196		4.12569	0.830778	0.434524		4.12569	0.750514	0.408451
4.12754	0.886029	0.365196		4.12754	0.830778	0.434524		4.12754	0.750514	0.408451
4.12937	0.886029	0.367647		4.12937	0.830778	0.434524		4.12937	0.750514	0.408451
4.13135	0.886029	0.370098		4.13135	0.830778	0.434524		4.13135	0.750514	0.408451
4.13233	0.886029	0.370098		4.13233	0.830778	0.434524		4.13233	0.750514	0.408451
4.13234	0.886029	0.372549		4.13234	0.830778	0.440476		4.13234	0.750514	0.408451
4.13355	0.886029	0.372549		4.13355	0.830778	0.440476		4.13355	0.750514	0.408451
4.13387	0.886029	0.375		4.13387	0.830778	0.440476		4.13387	0.750514	0.408451
4.13392	0.886029	0.375		4.13392	0.830778	0.440476		4.13392	0.750514	0.408451
4.13431	0.886029	0.375		4.13431	0.830778	0.440476		4.13431	0.750514	0.408451
4.13826	0.886029	0.377451		4.13826	0.830778	0.440476		4.13826	0.750514	0.408451
4.1385	0.886029	0.377451		4.1385	0.830778	0.440476		4.1385	0.750514	0.408451
4.14329	0.886029	0.379902		4.14329	0.830778	0.440476		4.14329	0.750514	0.408451
4.145	0.886029	0.382353		4.145	0.830778	0.440476		4.145	0.750514	0.408451
4.1473	0.850446	0.382353		4.1473	0.822001	0.440476		4.1473	0.74532	0.408451
4.14786	0.850446	0.384804		4.14786	0.822001	0.446429		4.14786	0.74532	0.408451
4.14908	0.850446	0.387255		4.14908	0.822001	0.446429		4.14908	0.74532	0.408451
4.14964	0.850446	0.389706		4.14964	0.822001	0.452381		4.14964	0.74532	0.422535
4.15442	0.850446	0.389706		4.15442	0.822001	0.452381		4.15442	0.74532	0.422535
4.15892	0.850446	0.392157		4.15892	0.822001	0.458333		4.15892	0.73206	0.422535
4.16016	0.850446	0.394608		4.16016	0.811792	0.458333		4.16016	0.726019	0.422535
4.16326	0.850446	0.397059		4.16326	0.811792	0.464286		4.16326	0.726019	0.43662
4.16353	0.850446	0.39951		4.16353	0.811792	0.470238		4.16353	0.726019	0.43662
4.16636	0.850446	0.401961		4.16636	0.811792	0.470238		4.16636	0.726019	0.43662
4.17066	0.850446	0.401961		4.17066	0.811792	0.470238		4.17066	0.726019	0.43662
4.17084	0.850446	0.401961		4.17084	0.811792	0.470238		4.17084	0.726019	0.43662
4.17252	0.850446	0.404412		4.17252	0.811792	0.470238		4.17252	0.726019	0.43662
4.17294	0.850446	0.404412		4.17294	0.811792	0.470238		4.17294	0.726019	0.43662
4.17367	0.850446	0.406863		4.17367	0.811792	0.470238		4.17367	0.726019	0.43662
4.17424	0.850446	0.409314		4.17424	0.811792	0.470238		4.17424	0.726019	0.43662
4.17736	0.850446	0.411765		4.17736	0.811792	0.47619		4.17736	0.726019	0.43662
4.17984	0.850446	0.411765		4.17984	0.811792	0.47619		4.17984	0.726019	0.43662
4.18144	0.850446	0.414216		4.18144	0.811792	0.482143		4.18144	0.726019	0.43662
4.18162	0.850446	0.416667		4.18162	0.811792	0.488095		4.18162	0.726019	0.43662
4.18464	0.850446	0.419118		4.18464	0.811792	0.488095		4.18464	0.726019	0.43662
4.18714	0.850446	0.421569		4.18714	0.811792	0.488095		4.18714	0.726019	0.43662
4.19073	0.850446	0.421569		4.19073	0.811792	0.488095		4.19073	0.726019	0.43662
4.19117	0.850446	0.421569		4.19117	0.811792	0.488095		4.19117	0.726019	0.43662
4.19121	0.850446	0.42402		4.19121	0.811792	0.494048		4.19121	0.726019	0.43662
4.19295	0.850446	0.426471		4.19295	0.811792	0.494048		4.19295	0.726019	0.43662
4.19323	0.850446	0.426471		4.19323	0.811792	0.494048		4.19323	0.726019	0.43662
4.19547	0.850446	0.426471		4.19547	0.811792	0.494048		4.19547	0.726019	0.43662
4.199	0.850446	0.426471		4.199	0.811792	0.494048		4.199	0.726019	0.43662
4.20142	0.850446	0.428922		4.20142	0.811792	0.494048		4.20142	0.726019	0.43662
4.20345	0.850446	0.431373		4.20345	0.811792	0.494048		4.20345	0.726019	0.43662
4.20444	0.850446	0.433824		4.20444	0.811792	0.5		4.20444	0.726019	0.43662
4.20457	0.850446	0.433824		4.20457	0.811792	0.5		4.20457	0.726019	0.43662
4.20484	0.850446	0.436275		4.20484	0.811792	0.5		4.20484	0.726019	0.43662
4.2058	0.850446	0.436275		4.2058	0.811792	0.5		4.2058	0.726019	0.43662
4.20987	0.850446	0.438725		4.20987	0.811792	0.5		4.20987	0.726019	0.43662
4.21346	0.850446	0.441176		4.21346	0.811792	0.5		4.21346	0.726019	0.43662
4.21861	0.850446	0.441176		4.21861	0.811792	0.5		4.21861	0.726019	0.43662
4.21876	0.850446	0.443627		4.21876	0.811792	0.5		4.21876	0.726019	0.43662
4.21958	0.850446	0.446078		4.21958	0.811792	0.505952		4.21958	0.707245	0.43662
4.22132	0.850446	0.446078		4.22132	0.811792	0.505952		4.22132	0.707245	0.43662
4.22379	0.850446	0.448529		4.22379	0.811792	0.511905		4.22379	0.707245	0.450704
4.22681	0.850446	0.45098		4.22681	0.811792	0.511905		4.22681	0.707245	0.450704
4.22683	0.850446	0.453431		4.22683	0.811792	0.517857		4.22683	0.687831	0.450704
4.22851	0.850446	0.455882		4.22851	0.811792	0.517857		4.22851	0.687831	0.450704
4.22926	0.850446	0.458333		4.22926	0.811792	0.52381		4.22926	0.687831	0.450704
4.23079	0.850446	0.460784		4.23079	0.811792	0.52381		4.23079	0.687831	0.450704
4.23671	0.850446	0.460784		4.23671	0.811792	0.52381		4.23671	0.687831	0.450704
4.24043	0.850446	0.463235		4.24043	0.811792	0.52381		4.24043	0.687831	0.450704
4.24149	0.850446	0.463235		4.24149	0.811792	0.52381		4.24149	0.687831	0.450704
4.24205	0.850446	0.465686		4.24205	0.811792	0.52381		4.24205	0.687831	0.450704
4.2442	0.850446	0.465686		4.2442	0.811792	0.52381		4.2442	0.687831	0.450704
4.24775	0.850446	0.468137		4.24775	0.811792	0.529762		4.24775	0.672482	0.450704
4.25245	0.850446	0.470588		4.25245	0.811792	0.535714		4.25245	0.672482	0.464789
4.25413	0.815632	0.470588		4.25413	0.803205	0.535714		4.25413	0.6674	0.464789
4.25521	0.815632	0.473039		4.25521	0.803205	0.535714		4.25521	0.6674	0.464789
4.25807	0.815632	0.47549		4.25807	0.803205	0.541667		4.25807	0.6674	0.464789
4.26011	0.815632	0.477941		4.26011	0.803205	0.547619		4.26011	0.6674	0.464789
4.2644	0.815632	0.480392		4.2644	0.803205	0.547619		4.2644	0.6674	0.464789
4.26614	0.815632	0.482843		4.26614	0.803205	0.547619		4.26614	0.6674	0.464789
4.26754	0.815632	0.485294		4.26754	0.803205	0.547619		4.26754	0.6674	0.464789
4.26826	0.815632	0.487745		4.26826	0.803205	0.553571		4.26826	0.6674	0.464789
4.27258	0.815632	0.487745		4.27258	0.803205	0.553571		4.27258	0.6674	0.464789
4.2728	0.815632	0.487745		4.2728	0.803205	0.553571		4.2728	0.6674	0.464789
4.27845	0.815632	0.490196		4.27845	0.803205	0.559524		4.27845	0.654501	0.464789
4.28371	0.815632	0.492647		4.28371	0.803205	0.559524		4.28371	0.654501	0.464789
4.28612	0.815632	0.495098		4.28612	0.803205	0.565476		4.28612	0.654501	0.478873
4.28729	0.815632	0.497549		4.28729	0.803205	0.571429		4.28729	0.654501	0.478873
4.2886	0.815632	0.5		4.2886	0.803205	0.577381		4.2886	0.642336	0.478873
4.28863	0.815632	0.502451		4.28863	0.803205	0.577381		4.28863	0.642336	0.478873
4.28891	0.815632	0.504902		4.28891	0.803205	0.577381		4.28891	0.642336	0.478873
4.29533	0.815632	0.504902		4.29533	0.803205	0.577381		4.29533	0.642336	0.478873
4.29594	0.815632	0.507353		4.29594	0.803205	0.583333		4.29594	0.630172	0.478873
4.29852	0.815632	0.509804		4.29852	0.803205	0.583333		4.29852	0.630172	0.478873
4.29882	0.815632	0.512255		4.29882	0.803205	0.583333		4.29882	0.630172	0.478873
4.29885	0.815632	0.514706		4.29885	0.803205	0.589286		4.29885	0.630172	0.492958
4.30133	0.815632	0.514706		4.30133	0.803205	0.589286		4.30133	0.630172	0.492958
4.30307	0.815632	0.517157		4.30307	0.803205	0.595238		4.30307	0.630172	0.492958
4.30826	0.815632	0.519608		4.30826	0.803205	0.60119		4.30826	0.630172	0.507042
4.3091	0.815632	0.522059		4.3091	0.803205	0.607143		4.3091	0.630172	0.507042
4.30936	0.815632	0.52451		4.30936	0.803205	0.613095		4.30936	0.630172	0.507042
4.30995	0.815632	0.526961		4.30995	0.803205	0.613095		4.30995	0.630172	0.507042
4.3103	0.815632	0.529412		4.3103	0.789432	0.613095		4.3103	0.622021	0.507042
4.31251	0.815632	0.529412		4.31251	0.789432	0.613095		4.31251	0.622021	0.507042
4.31545	0.815632	0.531863		4.31545	0.789432	0.613095		4.31545	0.622021	0.507042
4.31954	0.815632	0.534314		4.31954	0.789432	0.613095		4.31954	0.622021	0.507042
4.32022	0.779977	0.534314		4.32022	0.780637	0.613095		4.32022	0.616816	0.507042
4.32246	0.779977	0.534314		4.32246	0.780637	0.613095		4.32246	0.616816	0.507042
4.32438	0.779977	0.534314		4.32438	0.780637	0.613095		4.32438	0.616816	0.507042
4.32788	0.779977	0.536765		4.32788	0.780637	0.613095		4.32788	0.616816	0.507042
4.33434	0.779977	0.539216		4.33434	0.780637	0.613095		4.33434	0.616816	0.507042
4.33514	0.779977	0.541667		4.33514	0.780637	0.613095		4.33514	0.616816	0.507042
4.33517	0.779977	0.544118		4.33517	0.780637	0.613095		4.33517	0.616816	0.507042
4.33607	0.779977	0.546569		4.33607	0.780637	0.619048		4.33607	0.616816	0.521127
4.33634	0.779977	0.54902		4.33634	0.780637	0.619048		4.33634	0.616816	0.521127
4.33875	0.779977	0.54902		4.33875	0.780637	0.619048		4.33875	0.616816	0.521127
4.3397	0.779977	0.551471		4.3397	0.780637	0.619048		4.3397	0.616816	0.521127
4.34005	0.742498	0.551471		4.34005	0.771392	0.619048		4.34005	0.611346	0.521127
4.34251	0.742498	0.553922		4.34251	0.771392	0.625		4.34251	0.611346	0.535211
4.3455	0.742498	0.556373		4.3455	0.771392	0.630952		4.3455	0.611346	0.535211
4.34923	0.742498	0.558824		4.34923	0.771392	0.630952		4.34923	0.611346	0.535211
4.34994	0.742498	0.561275		4.34994	0.771392	0.636905		4.34994	0.611346	0.549296
4.34995	0.742498	0.563725		4.34995	0.771392	0.636905		4.34995	0.611346	0.549296
4.35106	0.742498	0.566176		4.35106	0.771392	0.642857		4.35106	0.611346	0.56338
4.3588	0.742498	0.566176		4.3588	0.771392	0.642857		4.3588	0.611346	0.56338
4.36131	0.742498	0.568627		4.36131	0.771392	0.642857		4.36131	0.611346	0.56338
4.36211	0.742498	0.571078		4.36211	0.771392	0.64881		4.36211	0.611346	0.577465
4.36238	0.742498	0.571078		4.36238	0.771392	0.64881		4.36238	0.611346	0.577465
4.36323	0.742498	0.573529		4.36323	0.771392	0.64881		4.36323	0.611346	0.577465
4.36458	0.742498	0.57598		4.36458	0.771392	0.64881		4.36458	0.611346	0.577465
4.36537	0.742498	0.578431		4.36537	0.75592	0.64881		4.36537	0.60219	0.577465
4.36808	0.742498	0.580882		4.36808	0.75592	0.64881		4.36808	0.60219	0.577465
4.36844	0.742498	0.583333		4.36844	0.75592	0.654762		4.36844	0.60219	0.577465
4.36966	0.742498	0.585784		4.36966	0.75592	0.660714		4.36966	0.60219	0.591549
4.37162	0.742498	0.588235		4.37162	0.75592	0.660714		4.37162	0.60219	0.591549
4.37237	0.742498	0.590686		4.37237	0.75592	0.660714		4.37237	0.60219	0.591549
4.37394	0.742498	0.593137		4.37394	0.75592	0.666667		4.37394	0.60219	0.605634
4.37472	0.742498	0.595588		4.37472	0.75592	0.672619		4.37472	0.60219	0.605634
4.37645	0.742498	0.598039		4.37645	0.75592	0.672619		4.37645	0.60219	0.605634
4.38002	0.742498	0.60049		4.38002	0.75592	0.678571		4.38002	0.60219	0.605634
4.38175	0.742498	0.602941		4.38175	0.75592	0.678571		4.38175	0.60219	0.605634
4.38199	0.742498	0.605392		4.38199	0.75592	0.678571		4.38199	0.60219	0.605634
4.38696	0.742498	0.607843		4.38696	0.75592	0.684524		4.38696	0.60219	0.619718
4.38899	0.742498	0.610294		4.38899	0.75592	0.684524		4.38899	0.60219	0.619718
4.39316	0.742498	0.612745		4.39316	0.745686	0.684524		4.39316	0.596133	0.619718
4.39622	0.742498	0.615196		4.39622	0.745686	0.684524		4.39622	0.596133	0.619718
4.3966	0.742498	0.617647		4.3966	0.745686	0.684524		4.3966	0.596133	0.619718
4.4033	0.742498	0.620098		4.4033	0.745686	0.684524		4.4033	0.596133	0.619718
4.40388	0.742498	0.622549		4.40388	0.732912	0.684524		4.40388	0.588574	0.619718
4.40642	0.742498	0.622549		4.40642	0.732912	0.684524		4.40642	0.588574	0.619718
4.40744	0.742498	0.625		4.40744	0.732912	0.684524		4.40744	0.588574	0.619718
4.40793	0.742498	0.627451		4.40793	0.732912	0.690476		4.40793	0.588574	0.619718
4.4127	0.742498	0.629902		4.4127	0.732912	0.690476		4.4127	0.588574	0.619718
4.41285	0.742498	0.632353		4.41285	0.732912	0.696429		4.41285	0.588574	0.619718
4.41449	0.742498	0.634804		4.41449	0.732912	0.696429		4.41449	0.588574	0.619718
4.41454	0.704193	0.634804		4.41454	0.723464	0.696429		4.41454	0.582983	0.619718
4.41792	0.704193	0.637255		4.41792	0.723464	0.696429		4.41792	0.582983	0.619718
4.41983	0.704193	0.639706		4.41983	0.723464	0.696429		4.41983	0.582983	0.619718
4.42046	0.704193	0.642157		4.42046	0.723464	0.696429		4.42046	0.582983	0.619718
4.42374	0.704193	0.644608		4.42374	0.723464	0.696429		4.42374	0.582983	0.619718
4.42975	0.704193	0.647059		4.42975	0.723464	0.702381		4.42975	0.582983	0.633803
4.43161	0.704193	0.647059		4.43161	0.723464	0.702381		4.43161	0.582983	0.633803
4.43172	0.704193	0.64951		4.43172	0.708729	0.702381		4.43172	0.574263	0.633803
4.43477	0.704193	0.651961		4.43477	0.708729	0.702381		4.43477	0.574263	0.633803
4.44061	0.704193	0.654412		4.44061	0.694051	0.702381		4.44061	0.565577	0.633803
4.44843	0.704193	0.656863		4.44843	0.694051	0.708333		4.44843	0.565577	0.633803
4.44936	0.704193	0.659314		4.44936	0.675005	0.708333		4.44936	0.554306	0.633803
4.45262	0.704193	0.661765		4.45262	0.675005	0.714286		4.45262	0.554306	0.647887
4.46279	0.664185	0.661765		4.46279	0.665137	0.714286		4.46279	0.548467	0.647887
4.46306	0.664185	0.664216		4.46306	0.665137	0.714286		4.46306	0.548467	0.647887
4.46547	0.664185	0.666667		4.46547	0.665137	0.714286		4.46547	0.548467	0.647887
4.4673	0.664185	0.669118		4.4673	0.665137	0.720238		4.4673	0.548467	0.661972
4.47013	0.664185	0.671569		4.47013	0.665137	0.72619		4.47013	0.548467	0.676056
4.47026	0.664185	0.67402		4.47026	0.665137	0.732143		4.47026	0.548467	0.690141
4.47212	0.664185	0.67402		4.47212	0.665137	0.732143		4.47212	0.548467	0.690141
4.47307	0.664185	0.676471		4.47307	0.665137	0.738095		4.47307	0.529693	0.690141
4.4766	0.664185	0.676471		4.4766	0.665137	0.738095		4.4766	0.529693	0.690141
4.47813	0.664185	0.678922		4.47813	0.665137	0.738095		4.47813	0.529693	0.690141
4.48329	0.664185	0.681373		4.48329	0.665137	0.738095		4.48329	0.529693	0.690141
4.48339	0.664185	0.683824		4.48339	0.64709	0.738095		4.48339	0.519013	0.690141
4.48899	0.664185	0.683824		4.48899	0.64709	0.738095		4.48899	0.519013	0.690141
4.49203	0.664185	0.686275		4.49203	0.63596	0.738095		4.49203	0.512427	0.690141
4.4934	0.664185	0.688725		4.4934	0.63596	0.738095		4.4934	0.512427	0.690141
4.496	0.664185	0.691176		4.496	0.63596	0.744048		4.496	0.492314	0.690141
4.49611	0.664185	0.691176		4.49611	0.63596	0.744048		4.49611	0.492314	0.690141
4.49958	0.664185	0.693627		4.49958	0.63596	0.744048		4.49958	0.492314	0.690141
4.50072	0.664185	0.696078		4.50072	0.63596	0.75		4.50072	0.492314	0.690141
4.50587	0.664185	0.696078		4.50587	0.63596	0.75		4.50587	0.492314	0.690141
4.50694	0.664185	0.698529		4.50694	0.63596	0.75		4.50694	0.492314	0.690141
4.50805	0.664185	0.70098		4.50805	0.63596	0.75		4.50805	0.492314	0.690141
4.51063	0.664185	0.703431		4.51063	0.617725	0.75		4.51063	0.481523	0.690141
4.51136	0.664185	0.705882		4.51136	0.617725	0.75		4.51136	0.481523	0.690141
4.51809	0.664185	0.708333		4.51809	0.617725	0.755952		4.51809	0.481523	0.704225
4.51863	0.664185	0.710784		4.51863	0.617725	0.755952		4.51863	0.481523	0.704225
4.51868	0.664185	0.713235		4.51868	0.617725	0.755952		4.51868	0.481523	0.704225
4.51956	0.664185	0.715686		4.51956	0.617725	0.755952		4.51956	0.481523	0.704225
4.52021	0.664185	0.718137		4.52021	0.604909	0.755952		4.52021	0.473939	0.704225
4.5294	0.664185	0.720588		4.5294	0.604909	0.755952		4.5294	0.473939	0.704225
4.53354	0.664185	0.723039		4.53354	0.604909	0.755952		4.53354	0.473939	0.704225
4.53651	0.625277	0.723039		4.53651	0.595312	0.755952		4.53651	0.46826	0.704225
4.53706	0.625277	0.72549		4.53706	0.595312	0.755952		4.53706	0.46826	0.704225
4.54044	0.584397	0.72549		4.54044	0.585229	0.755952		4.54044	0.462293	0.704225
4.54118	0.584397	0.727941		4.54118	0.585229	0.755952		4.54118	0.462293	0.704225
4.54175	0.584397	0.730392		4.54175	0.56995	0.755952		4.54175	0.453251	0.704225
4.5461	0.584397	0.730392		4.5461	0.56995	0.755952		4.5461	0.453251	0.704225
4.55081	0.584397	0.732843		4.55081	0.56995	0.761905		4.55081	0.453251	0.71831
4.55592	0.584397	0.735294		4.55592	0.56995	0.761905		4.55592	0.453251	0.71831
4.55734	0.584397	0.737745		4.55734	0.56995	0.767857		4.55734	0.453251	0.71831
4.56083	0.584397	0.740196		4.56083	0.551903	0.767857		4.56083	0.442572	0.71831
4.56275	0.584397	0.742647		4.56275	0.551903	0.767857		4.56275	0.442572	0.71831
4.56353	0.584397	0.745098		4.56353	0.536096	0.767857		4.56353	0.433217	0.71831
4.56538	0.584397	0.747549		4.56538	0.536096	0.77381		4.56538	0.433217	0.732394
4.56683	0.584397	0.747549		4.56683	0.536096	0.77381		4.56683	0.433217	0.732394
4.56813	0.584397	0.75		4.56813	0.536096	0.779762		4.56813	0.433217	0.732394
4.5745	0.584397	0.752451		4.5745	0.536096	0.779762		4.5745	0.433217	0.732394
4.57638	0.584397	0.754902		4.57638	0.536096	0.779762		4.57638	0.433217	0.732394
4.57699	0.584397	0.757353		4.57699	0.536096	0.785714		4.57699	0.433217	0.746479
4.57815	0.584397	0.759804		4.57815	0.520289	0.785714		4.57815	0.423863	0.746479
4.5813	0.584397	0.762255		4.5813	0.520289	0.785714		4.5813	0.423863	0.746479
4.58309	0.584397	0.762255		4.58309	0.520289	0.785714		4.58309	0.423863	0.746479
4.58467	0.584397	0.764706		4.58467	0.520289	0.791667		4.58467	0.423863	0.760563
4.58726	0.584397	0.767157		4.58726	0.508875	0.791667		4.58726	0.417108	0.760563
4.58824	0.584397	0.769608		4.58824	0.508875	0.791667		4.58824	0.417108	0.760563
4.58925	0.584397	0.772059		4.58925	0.508875	0.791667		4.58925	0.417108	0.760563
4.59007	0.584397	0.77451		4.59007	0.508875	0.791667		4.59007	0.417108	0.760563
4.59071	0.584397	0.776961		4.59071	0.508875	0.797619		4.59071	0.417108	0.760563
4.59539	0.584397	0.779412		4.59539	0.508875	0.803571		4.59539	0.417108	0.774648
4.59595	0.584397	0.779412		4.59595	0.508875	0.803571		4.59595	0.417108	0.774648
4.61317	0.584397	0.781863		4.61317	0.508875	0.809524		4.61317	0.417108	0.788732
4.61357	0.584397	0.784314		4.61357	0.508875	0.809524		4.61357	0.417108	0.788732
4.61785	0.584397	0.786765		4.61785	0.508875	0.809524		4.61785	0.417108	0.788732
4.62113	0.584397	0.789216		4.62113	0.508875	0.815476		4.62113	0.417108	0.802817
4.62659	0.584397	0.791667		4.62659	0.492107	0.815476		4.62659	0.407186	0.802817
4.64948	0.584397	0.794118		4.64948	0.492107	0.821429		4.64948	0.407186	0.816901
4.65706	0.584397	0.796569		4.65706	0.474685	0.821429		4.65706	0.396876	0.816901
4.66335	0.584397	0.79902		4.66335	0.474685	0.827381		4.66335	0.396876	0.816901
4.66501	0.584397	0.801471		4.66501	0.474685	0.833333		4.66501	0.396876	0.830986
4.66596	0.584397	0.803922		4.66596	0.474685	0.833333		4.66596	0.396876	0.830986
4.66801	0.584397	0.803922		4.66801	0.474685	0.833333		4.66801	0.396876	0.830986
4.67041	0.584397	0.806373		4.67041	0.474685	0.839286		4.67041	0.396876	0.84507
4.67563	0.584397	0.808824		4.67563	0.474685	0.845238		4.67563	0.396876	0.859155
4.67894	0.584397	0.811275		4.67894	0.474685	0.845238		4.67894	0.396876	0.859155
4.68395	0.584397	0.811275		4.68395	0.474685	0.845238		4.68395	0.396876	0.859155
4.68842	0.584397	0.813725		4.68842	0.474685	0.845238		4.68842	0.396876	0.859155
4.6916	0.584397	0.816176		4.6916	0.460502	0.845238		4.6916	0.388483	0.859155
4.69233	0.543517	0.816176		4.69233	0.450419	0.845238		4.69233	0.382516	0.859155
4.70355	0.543517	0.818627		4.70355	0.438164	0.845238		4.70355	0.375264	0.859155
4.70395	0.543517	0.821078		4.70395	0.438164	0.845238		4.70395	0.375264	0.859155
4.7067	0.543517	0.823529		4.7067	0.438164	0.85119		4.7067	0.375264	0.873239
4.70728	0.543517	0.82598		4.70728	0.438164	0.857143		4.70728	0.375264	0.873239
4.71497	0.543517	0.828431		4.71497	0.438164	0.863095		4.71497	0.363099	0.873239
4.71733	0.543517	0.828431		4.71733	0.438164	0.863095		4.71733	0.363099	0.873239
4.73153	0.543517	0.830882		4.73153	0.438164	0.863095		4.73153	0.363099	0.873239
4.73492	0.543517	0.830882		4.73492	0.438164	0.863095		4.73492	0.363099	0.873239
4.74017	0.543517	0.833333		4.74017	0.438164	0.869048		4.74017	0.363099	0.873239
4.75564	0.543517	0.835784		4.75564	0.438164	0.875		4.75564	0.363099	0.887324
4.75953	0.543517	0.838235		4.75953	0.427155	0.875		4.75953	0.356585	0.887324
4.76971	0.543517	0.840686		4.76971	0.427155	0.880952		4.76971	0.356585	0.901408
4.77887	0.543517	0.843137		4.77887	0.427155	0.880952		4.77887	0.356585	0.901408
4.78241	0.543517	0.845588		4.78241	0.427155	0.880952		4.78241	0.356585	0.901408
4.79295	0.543517	0.848039		4.79295	0.408526	0.880952		4.79295	0.34556	0.901408
4.80354	0.543517	0.848039		4.80354	0.408526	0.880952		4.80354	0.34556	0.901408
4.80679	0.543517	0.848039		4.80679	0.408526	0.880952		4.80679	0.34556	0.901408
4.81043	0.543517	0.85049		4.81043	0.408526	0.880952		4.81043	0.34556	0.901408
4.81111	0.543517	0.852941		4.81111	0.394752	0.880952		4.81111	0.337409	0.901408
4.81155	0.543517	0.855392		4.81155	0.394752	0.880952		4.81155	0.337409	0.901408
4.81544	0.543517	0.857843		4.81544	0.394752	0.886905		4.81544	0.337409	0.915493
4.81865	0.543517	0.860294		4.81865	0.381634	0.886905		4.81865	0.329646	0.915493
4.82337	0.543517	0.862745		4.82337	0.367181	0.886905		4.82337	0.321094	0.915493
4.82977	0.543517	0.865196		4.82977	0.367181	0.892857		4.82977	0.321094	0.915493
4.83018	0.543517	0.867647		4.83018	0.367181	0.89881		4.83018	0.321094	0.915493
4.83202	0.504608	0.867647		4.83202	0.357584	0.89881		4.83202	0.315414	0.915493
4.83329	0.504608	0.870098		4.83329	0.338212	0.89881		4.83329	0.30395	0.915493
4.83617	0.463728	0.870098		4.83617	0.328128	0.89881		4.83617	0.297983	0.915493
4.84446	0.463728	0.872549		4.84446	0.328128	0.904762		4.84446	0.297983	0.929577
4.84573	0.463728	0.875		4.84573	0.31501	0.904762		4.84573	0.29022	0.929577
4.84776	0.425924	0.875		4.84776	0.305686	0.904762		4.84776	0.284702	0.929577
4.85023	0.425924	0.875		4.85023	0.305686	0.904762		4.85023	0.284702	0.929577
4.85441	0.425924	0.877451		4.85441	0.305686	0.910714		4.85441	0.284702	0.929577
4.85587	0.425924	0.879902		4.85587	0.290774	0.910714		4.85587	0.275878	0.929577
4.85659	0.425924	0.882353		4.85659	0.290774	0.916667		4.85659	0.256238	0.929577
4.86789	0.425924	0.884804		4.86789	0.290774	0.922619		4.86789	0.256238	0.929577
4.87206	0.425924	0.887255		4.87206	0.274967	0.922619		4.87206	0.246884	0.929577
4.87298	0.385916	0.887255		4.87298	0.265098	0.922619		4.87298	0.241044	0.929577
4.87831	0.385916	0.889706		4.87831	0.265098	0.922619		4.87831	0.241044	0.929577
4.89958	0.347356	0.889706		4.89958	0.255587	0.922619		4.89958	0.235416	0.929577
4.90278	0.347356	0.892157		4.90278	0.255587	0.928571		4.90278	0.235416	0.943662
4.90617	0.347356	0.894608		4.90617	0.255587	0.934524		4.90617	0.235416	0.957746
4.92074	0.347356	0.897059		4.92074	0.255587	0.940476		4.92074	0.218464	0.957746
4.93512	0.307997	0.897059		4.93512	0.245879	0.940476		4.93512	0.212719	0.957746
4.94249	0.307997	0.89951		4.94249	0.245879	0.940476		4.94249	0.212719	0.957746
4.95786	0.307997	0.901961		4.95786	0.233737	0.940476		4.95786	0.205534	0.957746
4.96077	0.307997	0.904412		4.96077	0.233737	0.940476		4.96077	0.205534	0.957746
4.96093	0.307997	0.906863		4.96093	0.233737	0.946429		4.96093	0.205534	0.971831
4.96602	0.307997	0.909314		4.96602	0.233737	0.952381		4.96602	0.205534	0.971831
4.96901	0.307997	0.911765		4.96901	0.218644	0.952381		4.96901	0.196603	0.971831
4.97582	0.26882	0.911765		4.97582	0.208981	0.952381		4.97582	0.190884	0.971831
4.97986	0.26882	0.914216		4.97986	0.208981	0.958333		4.97986	0.17894	0.971831
4.98622	0.26882	0.914216		4.98622	0.208981	0.958333		4.98622	0.17894	0.971831
4.99264	0.26882	0.916667		4.99264	0.208981	0.958333		4.99264	0.17894	0.971831
5.03201	0.26882	0.916667		5.03201	0.208981	0.958333		5.03201	0.17894	0.971831
5.04019	0.26882	0.919118		5.04019	0.198319	0.958333		5.04019	0.17263	0.971831
5.066	0.231738	0.919118		5.066	0.189172	0.958333		5.066	0.167218	0.971831
5.06675	0.231738	0.921569		5.06675	0.17688	0.958333		5.06675	0.159943	0.971831
5.07841	0.231738	0.921569		5.07841	0.17688	0.958333		5.07841	0.159943	0.971831
5.08084	0.231738	0.92402		5.08084	0.161072	0.958333		5.08084	0.150589	0.971831
5.08088	0.231738	0.926471		5.08088	0.161072	0.958333		5.08088	0.150589	0.971831
5.08912	0.231738	0.928922		5.08912	0.161072	0.964286		5.08912	0.129702	0.971831
5.10429	0.231738	0.931373		5.10429	0.161072	0.970238		5.10429	0.129702	0.971831
5.1364	0.231738	0.933824		5.1364	0.150411	0.970238		5.1364	0.123393	0.971831
5.13705	0.231738	0.936275		5.13705	0.138118	0.970238		5.13705	0.116118	0.971831
5.1502	0.231738	0.938725		5.1502	0.138118	0.970238		5.1502	0.116118	0.971831
5.1546	0.194259	0.938725		5.1546	0.128873	0.970238		5.1546	0.110648	0.971831
5.15542	0.194259	0.941176		5.15542	0.128873	0.970238		5.15542	0.110648	0.971831
5.16526	0.155526	0.941176		5.16526	0.119319	0.970238		5.16526	0.104994	0.971831
5.17843	0.155526	0.943627		5.17843	0.119319	0.970238		5.17843	0.104994	0.971831
5.18483	0.155526	0.946078		5.18483	0.107905	0.970238		5.18483	0.0982394	0.971831
5.20291	0.155526	0.948529		5.20291	0.107905	0.970238		5.20291	0.0982394	0.971831
5.2081	0.116617	0.948529		5.2081	0.0983081	0.970238		5.2081	0.09256	0.971831
5.22279	0.116617	0.95098		5.22279	0.0983081	0.970238		5.22279	0.09256	0.971831
5.22897	0.0757373	0.95098		5.22897	0.0882246	0.970238		5.22897	0.0865929	0.971831
5.28577	0.0757373	0.953431		5.28577	0.0882246	0.970238		5.28577	0.0865929	0.971831
5.32291	0.0757373	0.955882		5.32291	0.0729456	0.970238		5.32291	0.0775512	0.971831
5.34168	0.0757373	0.958333		5.34168	0.0729456	0.970238		5.34168	0.0775512	0.971831
5.37718	0.0757373	0.960784		5.37718	0.0729456	0.97619		5.37718	0.0574383	0.971831
5.38439	0.0387333	0.960784		5.38439	0.0638182	0.97619		5.38439	0.052037	0.971831
5.42515	0.0387333	0.963235		5.42515	0.050832	0.97619		5.42515	0.0443521	0.971831
5.42905	0.0387333	0.965686		5.42905	0.050832	0.97619		5.42905	0.0443521	0.971831
5.43368	0.0387333	0.968137		5.43368	0.0334102	0.97619		5.43368	0.0340423	0.971831
5.43724	0.0387333	0.970588		5.43724	0.0212682	0.97619		5.43724	0.0268571	0.971831
5.44011	0.0387333	0.973039		5.44011	0.0212682	0.97619		5.44011	0.0268571	0.971831
5.44019	0.0387333	0.97549		5.44019	0.0212682	0.97619		5.44019	0.0268571	0.971831
5.45106	0.0387333	0.977941		5.45106	0.0212682	0.97619		5.45106	0.0268571	0.971831
5.46419	0.0387333	0.980392		5.46419	0.0212682	0.982143		5.46419	0.0125859	0.971831
5.52993	0.0387333	0.980392		5.52993	0.0212682	0.982143		5.52993	0.0125859	0.971831
5.53876	0.0387333	0.982843		5.53876	0.0212682	0.982143		5.53876	0.0125859	0.971831
5.55973	0.0387333	0.985294		5.55973	0.0212682	0.988095		5.55973	0.0125859	0.985915
5.56782	0.0387333	0.985294		5.56782	0.0212682	0.988095		5.56782	0.0125859	0.985915
5.58531	0.0387333	0.987745		5.58531	0.0212682	0.988095		5.58531	0.0125859	0.985915
5.69965	0	0.987745		5.69965	0.0117142	0.988095		5.69965	0.00693215	0.985915
5.78568	0	0.990196		5.78568	0	0.988095		5.78568	0	0.985915
5.81555	0	0.992647		5.81555	0	0.988095		5.81555	0	0.985915
5.83831	0	0.995098		5.83831	0	0.994048		5.83831	0	0.985915
5.9944	0	0.997549		5.9944	0	1		5.9944	0	1
6.02518	0	1		6.02518	0	1		6.02518	0	1

## Sheet: PTBP1-LUAD
1 year				3 year				5 year
cut_value	sensitivities	specificities		cut_value	sensitivities	specificities		cut_value	sensitivities	specificities
#NUM!	1	0		#NUM!	1	0		#NUM!	1	0
3.5309	1	0.00241546		3.5309	1	0		3.5309	1	0
3.78473	1	0.00483092		3.78473	1	0		3.78473	1	0
3.85843	1	0.00724638		3.85843	1	0		3.85843	1	0
3.92575	1	0.00966184		3.92575	1	0		3.92575	1	0
3.99535	1	0.0120773		3.99535	1	0		3.99535	1	0
4.01462	1	0.0144928		4.01462	1	0.00724638		4.01462	1	0
4.05426	1	0.0169082		4.05426	1	0.00724638		4.05426	1	0
4.05842	1	0.0193237		4.05842	1	0.0144928		4.05842	1	0
4.06602	1	0.0217391		4.06602	1	0.0144928		4.06602	1	0
4.08726	1	0.0241546		4.08726	1	0.0217391		4.08726	1	0
4.13552	1	0.02657		4.13552	1	0.0217391		4.13552	1	0
4.15511	1	0.0289855		4.15511	1	0.0289855		4.15511	1	0
4.21927	1	0.031401		4.21927	1	0.0362319		4.21927	1	0.0192308
4.22413	1	0.0338164		4.22413	1	0.0362319		4.22413	1	0.0192308
4.22903	0.983734	0.0338164		4.22903	0.994717	0.0362319		4.22903	0.996649	0.0192308
4.23139	0.983734	0.0362319		4.23139	0.994717	0.0434783		4.23139	0.996649	0.0192308
4.25841	0.983734	0.0386473		4.25841	0.994717	0.0434783		4.25841	0.996649	0.0192308
4.2911	0.983734	0.0410628		4.2911	0.985468	0.0434783		4.2911	0.990783	0.0192308
4.31366	0.983734	0.0434783		4.31366	0.985468	0.0434783		4.31366	0.990783	0.0192308
4.32316	0.983734	0.0458937		4.32316	0.985468	0.0507246		4.32316	0.979224	0.0192308
4.33192	0.983734	0.0483092		4.33192	0.985468	0.057971		4.33192	0.979224	0.0384615
4.35022	0.983734	0.0507246		4.35022	0.985468	0.057971		4.35022	0.979224	0.0384615
4.39513	0.983734	0.0531401		4.39513	0.985468	0.0652174		4.39513	0.979224	0.0384615
4.40324	0.983734	0.0531401		4.40324	0.985468	0.0652174		4.40324	0.979224	0.0384615
4.4123	0.983734	0.0555556		4.4123	0.985468	0.0652174		4.4123	0.979224	0.0384615
4.41781	0.983734	0.057971		4.41781	0.985468	0.0652174		4.41781	0.979224	0.0384615
4.43132	0.983734	0.0603865		4.43132	0.985468	0.0724638		4.43132	0.979224	0.0384615
4.4341	0.983734	0.0628019		4.4341	0.985468	0.0724638		4.4341	0.979224	0.0384615
4.43844	0.983734	0.0652174		4.43844	0.985468	0.0724638		4.43844	0.979224	0.0384615
4.47088	0.983734	0.0676329		4.47088	0.985468	0.0797101		4.47088	0.979224	0.0384615
4.48477	0.983734	0.0676329		4.48477	0.985468	0.0797101		4.48477	0.979224	0.0384615
4.49578	0.983734	0.0700483		4.49578	0.974998	0.0797101		4.49578	0.972583	0.0384615
4.51301	0.983734	0.0700483		4.51301	0.974998	0.0797101		4.51301	0.972583	0.0384615
4.5194	0.983734	0.0700483		4.5194	0.974998	0.0797101		4.5194	0.972583	0.0384615
4.52361	0.983734	0.0724638		4.52361	0.974998	0.0797101		4.52361	0.972583	0.0384615
4.54878	0.983734	0.0748792		4.54878	0.974998	0.0869565		4.54878	0.972583	0.0384615
4.55951	0.983734	0.0772947		4.55951	0.974998	0.0942029		4.55951	0.972583	0.0384615
4.56304	0.983734	0.0797101		4.56304	0.974998	0.101449		4.56304	0.972583	0.0384615
4.56307	0.983734	0.0821256		4.56307	0.974998	0.101449		4.56307	0.972583	0.0384615
4.56904	0.983734	0.0821256		4.56904	0.974998	0.101449		4.56904	0.972583	0.0384615
4.59954	0.967467	0.0821256		4.59954	0.969715	0.101449		4.59954	0.969232	0.0384615
4.65438	0.967467	0.0845411		4.65438	0.958611	0.101449		4.65438	0.962189	0.0384615
4.66369	0.967467	0.0869565		4.66369	0.952262	0.101449		4.66369	0.958162	0.0384615
4.66761	0.967467	0.089372		4.66761	0.952262	0.101449		4.66761	0.958162	0.0384615
4.68948	0.967467	0.0917874		4.68948	0.952262	0.108696		4.68948	0.950063	0.0384615
4.6959	0.967467	0.0942029		4.6959	0.952262	0.115942		4.6959	0.950063	0.0384615
4.69942	0.967467	0.0942029		4.69942	0.952262	0.115942		4.69942	0.950063	0.0384615
4.70779	0.950678	0.0942029		4.70779	0.946809	0.115942		4.70779	0.946604	0.0384615
4.71301	0.950678	0.0966184		4.71301	0.946809	0.123188		4.71301	0.934139	0.0384615
4.72914	0.950678	0.0966184		4.72914	0.946809	0.123188		4.72914	0.934139	0.0384615
4.74082	0.950678	0.0990338		4.74082	0.946809	0.123188		4.74082	0.934139	0.0384615
4.77438	0.950678	0.101449		4.77438	0.946809	0.123188		4.77438	0.934139	0.0384615
4.80646	0.950678	0.103865		4.80646	0.946809	0.130435		4.80646	0.925345	0.0384615
4.81633	0.950678	0.10628		4.81633	0.946809	0.137681		4.81633	0.914876	0.0384615
4.81704	0.950678	0.108696		4.81704	0.946809	0.137681		4.81704	0.914876	0.0384615
4.82795	0.950678	0.111111		4.82795	0.935418	0.137681		4.82795	0.907651	0.0384615
4.84286	0.950678	0.111111		4.84286	0.935418	0.137681		4.84286	0.907651	0.0384615
4.84849	0.934139	0.111111		4.84849	0.930045	0.137681		4.84849	0.904244	0.0384615
4.85119	0.934139	0.113527		4.85119	0.930045	0.144928		4.85119	0.894125	0.0384615
4.85162	0.934139	0.115942		4.85162	0.930045	0.152174		4.85162	0.88166	0.0384615
4.86327	0.934139	0.118357		4.86327	0.930045	0.15942		4.86327	0.88166	0.0384615
4.86591	0.934139	0.120773		4.86591	0.930045	0.15942		4.86591	0.88166	0.0384615
4.87322	0.934139	0.123188		4.87322	0.930045	0.15942		4.87322	0.88166	0.0384615
4.88072	0.934139	0.125604		4.88072	0.930045	0.166667		4.88072	0.88166	0.0576923
4.88343	0.934139	0.128019		4.88343	0.930045	0.166667		4.88343	0.88166	0.0576923
4.88445	0.934139	0.130435		4.88445	0.930045	0.173913		4.88445	0.88166	0.0576923
4.886	0.934139	0.130435		4.886	0.930045	0.173913		4.886	0.88166	0.0576923
4.88761	0.934139	0.13285		4.88761	0.930045	0.173913		4.88761	0.88166	0.0576923
4.88916	0.934139	0.135266		4.88916	0.930045	0.181159		4.88916	0.88166	0.0576923
4.8941	0.934139	0.137681		4.8941	0.930045	0.181159		4.8941	0.88166	0.0576923
4.89439	0.934139	0.140097		4.89439	0.91927	0.181159		4.89439	0.874825	0.0576923
4.90255	0.934139	0.142512		4.90255	0.91927	0.188406		4.90255	0.874825	0.0769231
4.9075	0.934139	0.144928		4.9075	0.91927	0.188406		4.9075	0.874825	0.0769231
4.91074	0.934139	0.147343		4.91074	0.91927	0.195652		4.91074	0.874825	0.0961538
4.91314	0.917872	0.147343		4.91314	0.913987	0.195652		4.91314	0.871474	0.0961538
4.91318	0.917872	0.149758		4.91318	0.913987	0.195652		4.91318	0.871474	0.0961538
4.91649	0.917872	0.152174		4.91649	0.90804	0.195652		4.91649	0.867702	0.0961538
4.91707	0.900582	0.152174		4.91707	0.902424	0.195652		4.91707	0.86414	0.0961538
4.91742	0.884605	0.152174		4.91742	0.897235	0.195652		4.91742	0.860849	0.0961538
4.91833	0.884605	0.154589		4.91833	0.897235	0.195652		4.91833	0.860849	0.0961538
4.91903	0.884605	0.157005		4.91903	0.897235	0.195652		4.91903	0.860849	0.0961538
4.92157	0.884605	0.15942		4.92157	0.897235	0.202899		4.92157	0.848383	0.0961538
4.92757	0.884605	0.161836		4.92757	0.897235	0.210145		4.92757	0.848383	0.115385
4.92841	0.884605	0.164251		4.92841	0.891079	0.210145		4.92841	0.844479	0.115385
4.93272	0.884605	0.166667		4.93272	0.891079	0.210145		4.93272	0.844479	0.115385
4.93639	0.884605	0.169082		4.93639	0.891079	0.210145		4.93639	0.844479	0.115385
4.93843	0.884605	0.171498		4.93843	0.891079	0.217391		4.93843	0.844479	0.134615
4.94176	0.884605	0.173913		4.94176	0.891079	0.224638		4.94176	0.844479	0.153846
4.94189	0.884605	0.176329		4.94189	0.891079	0.224638		4.94189	0.844479	0.153846
4.94282	0.884605	0.178744		4.94282	0.891079	0.224638		4.94282	0.844479	0.153846
4.94632	0.884605	0.181159		4.94632	0.891079	0.224638		4.94632	0.844479	0.153846
4.94872	0.884605	0.183575		4.94872	0.891079	0.231884		4.94872	0.844479	0.173077
4.94926	0.884605	0.18599		4.94926	0.891079	0.23913		4.94926	0.844479	0.192308
4.95416	0.884605	0.188406		4.95416	0.891079	0.246377		4.95416	0.835686	0.192308
4.95466	0.884605	0.190821		4.95466	0.891079	0.253623		4.95466	0.824127	0.192308
4.95649	0.867514	0.190821		4.95649	0.885528	0.253623		4.95649	0.820606	0.192308
4.95717	0.867514	0.193237		4.95717	0.885528	0.26087		4.95717	0.80771	0.192308
4.95754	0.867514	0.193237		4.95754	0.885528	0.26087		4.95754	0.80771	0.192308
4.95843	0.867514	0.195652		4.95843	0.885528	0.268116		4.95843	0.80771	0.211538
4.96754	0.867514	0.198068		4.96754	0.885528	0.268116		4.96754	0.80771	0.211538
4.97466	0.867514	0.200483		4.97466	0.885528	0.275362		4.97466	0.795987	0.211538
4.97466	0.867514	0.202899		4.97466	0.885528	0.275362		4.97466	0.795987	0.211538
4.97691	0.867514	0.205314		4.97691	0.885528	0.282609		4.97691	0.795987	0.230769
4.97882	0.867514	0.207729		4.97882	0.885528	0.289855		4.97882	0.784428	0.230769
4.98395	0.867514	0.207729		4.98395	0.885528	0.289855		4.98395	0.784428	0.230769
4.98569	0.867514	0.210145		4.98569	0.885528	0.297101		4.98569	0.784428	0.25
4.99687	0.867514	0.21256		4.99687	0.885528	0.297101		4.99687	0.784428	0.25
4.99811	0.867514	0.214976		4.99811	0.885528	0.297101		4.99811	0.784428	0.25
4.99829	0.867514	0.217391		4.99829	0.877103	0.297101		4.99829	0.779084	0.25
5.00126	0.867514	0.219807		5.00126	0.877103	0.304348		5.00126	0.779084	0.269231
5.00237	0.867514	0.222222		5.00237	0.868947	0.304348		5.00237	0.773911	0.269231
5.00622	0.867514	0.224638		5.00622	0.868947	0.311594		5.00622	0.764874	0.269231
5.00716	0.850141	0.224638		5.00716	0.863305	0.311594		5.00716	0.761295	0.269231
5.01089	0.850141	0.227053		5.01089	0.863305	0.318841		5.01089	0.761295	0.269231
5.01128	0.850141	0.229469		5.01128	0.863305	0.318841		5.01128	0.761295	0.269231
5.01734	0.850141	0.231884		5.01734	0.85631	0.318841		5.01734	0.756858	0.269231
5.02306	0.850141	0.2343		5.02306	0.85631	0.318841		5.02306	0.756858	0.269231
5.03359	0.850141	0.236715		5.03359	0.85631	0.318841		5.03359	0.756858	0.269231
5.03525	0.850141	0.23913		5.03525	0.85631	0.318841		5.03525	0.756858	0.269231
5.03659	0.850141	0.23913		5.03659	0.85631	0.318841		5.03659	0.756858	0.269231
5.04158	0.850141	0.241546		5.04158	0.847061	0.318841		5.04158	0.750992	0.269231
5.04231	0.850141	0.243961		5.04231	0.838268	0.318841		5.04231	0.745415	0.269231
5.04796	0.850141	0.246377		5.04796	0.838268	0.318841		5.04796	0.745415	0.269231
5.05169	0.850141	0.248792		5.05169	0.831038	0.318841		5.05169	0.740829	0.269231
5.05231	0.850141	0.251208		5.05231	0.825091	0.318841		5.05231	0.737057	0.269231
5.05602	0.850141	0.253623		5.05602	0.825091	0.318841		5.05602	0.737057	0.269231
5.05932	0.850141	0.256039		5.05932	0.825091	0.318841		5.05932	0.737057	0.269231
5.06207	0.850141	0.258454		5.06207	0.819323	0.318841		5.06207	0.733398	0.269231
5.06308	0.850141	0.258454		5.06308	0.819323	0.318841		5.06308	0.733398	0.269231
5.06683	0.850141	0.258454		5.06683	0.819323	0.318841		5.06683	0.733398	0.269231
5.07191	0.850141	0.26087		5.07191	0.819323	0.318841		5.07191	0.733398	0.269231
5.07268	0.850141	0.263285		5.07268	0.808149	0.318841		5.07268	0.726311	0.269231
5.0771	0.850141	0.2657		5.0771	0.808149	0.318841		5.0771	0.726311	0.269231
5.08056	0.850141	0.268116		5.08056	0.808149	0.326087		5.08056	0.726311	0.288462
5.08069	0.850141	0.270531		5.08069	0.808149	0.333333		5.08069	0.726311	0.288462
5.08366	0.850141	0.272947		5.08366	0.801474	0.333333		5.08366	0.722078	0.288462
5.08459	0.850141	0.275362		5.08459	0.801474	0.333333		5.08459	0.722078	0.288462
5.0863	0.850141	0.277778		5.0863	0.793991	0.333333		5.0863	0.717331	0.288462
5.09944	0.850141	0.280193		5.09944	0.793991	0.333333		5.09944	0.717331	0.288462
5.10256	0.850141	0.282609		5.10256	0.793991	0.333333		5.10256	0.717331	0.288462
5.10687	0.850141	0.285024		5.10687	0.793991	0.333333		5.10687	0.717331	0.288462
5.10863	0.850141	0.28744		5.10863	0.785835	0.333333		5.10863	0.712158	0.288462
5.10904	0.850141	0.28744		5.10904	0.785835	0.333333		5.10904	0.712158	0.288462
5.1115	0.850141	0.289855		5.1115	0.785835	0.333333		5.1115	0.712158	0.288462
5.11555	0.850141	0.292271		5.11555	0.785835	0.34058		5.11555	0.698794	0.288462
5.11568	0.833567	0.292271		5.11568	0.780452	0.34058		5.11568	0.69538	0.288462
5.12127	0.833567	0.294686		5.12127	0.780452	0.347826		5.12127	0.69538	0.307692
5.12176	0.833567	0.297101		5.12176	0.774346	0.347826		5.12176	0.691507	0.307692
5.12372	0.833567	0.299517		5.12372	0.774346	0.347826		5.12372	0.691507	0.307692
5.12434	0.833567	0.301932		5.12434	0.774346	0.355072		5.12434	0.691507	0.326923
5.12614	0.833567	0.304348		5.12614	0.774346	0.355072		5.12614	0.691507	0.326923
5.13444	0.833567	0.306763		5.13444	0.774346	0.355072		5.13444	0.691507	0.326923
5.13726	0.833567	0.309179		5.13726	0.774346	0.355072		5.13726	0.691507	0.326923
5.13878	0.833567	0.311594		5.13878	0.774346	0.355072		5.13878	0.691507	0.326923
5.14308	0.833567	0.31401		5.14308	0.774346	0.355072		5.14308	0.691507	0.326923
5.14484	0.833567	0.316425		5.14484	0.774346	0.362319		5.14484	0.691507	0.346154
5.1455	0.833567	0.318841		5.1455	0.774346	0.362319		5.1455	0.691507	0.346154
5.14749	0.833567	0.321256		5.14749	0.768676	0.362319		5.14749	0.68791	0.346154
5.1477	0.833567	0.323671		5.1477	0.768676	0.369565		5.1477	0.68791	0.365385
5.14971	0.833567	0.326087		5.14971	0.768676	0.376812		5.14971	0.68791	0.365385
5.15249	0.817267	0.326087		5.15249	0.763381	0.376812		5.15249	0.684552	0.365385
5.15415	0.817267	0.328502		5.15415	0.763381	0.384058		5.15415	0.684552	0.384615
5.15661	0.817267	0.330918		5.15661	0.763381	0.391304		5.15661	0.684552	0.403846
5.15843	0.817267	0.333333		5.15843	0.763381	0.398551		5.15843	0.684552	0.403846
5.16191	0.800291	0.333333		5.16191	0.757868	0.398551		5.16191	0.681055	0.403846
5.16313	0.800291	0.335749		5.16313	0.757868	0.405797		5.16313	0.681055	0.423077
5.16355	0.800291	0.338164		5.16355	0.757868	0.405797		5.16355	0.681055	0.423077
5.16435	0.800291	0.34058		5.16435	0.757868	0.413043		5.16435	0.681055	0.423077
5.16868	0.800291	0.342995		5.16868	0.757868	0.42029		5.16868	0.681055	0.442308
5.17004	0.783201	0.342995		5.17004	0.752317	0.42029		5.17004	0.677534	0.442308
5.17136	0.783201	0.345411		5.17136	0.752317	0.427536		5.17136	0.677534	0.461538
5.17139	0.783201	0.347826		5.17139	0.752317	0.427536		5.17139	0.677534	0.461538
5.17461	0.783201	0.350242		5.17461	0.752317	0.427536		5.17461	0.677534	0.461538
5.17741	0.783201	0.352657		5.17741	0.752317	0.427536		5.17741	0.677534	0.461538
5.17836	0.783201	0.355072		5.17836	0.752317	0.434783		5.17836	0.677534	0.461538
5.17932	0.766031	0.355072		5.17932	0.74674	0.434783		5.17932	0.673997	0.461538
5.1799	0.766031	0.357488		5.1799	0.74674	0.434783		5.1799	0.673997	0.461538
5.18064	0.766031	0.359903		5.18064	0.74674	0.442029		5.18064	0.665636	0.461538
5.18144	0.766031	0.362319		5.18144	0.74674	0.449275		5.18144	0.665636	0.461538
5.18271	0.766031	0.364734		5.18271	0.74674	0.456522		5.18271	0.665636	0.480769
5.18329	0.766031	0.36715		5.18329	0.74674	0.456522		5.18329	0.665636	0.480769
5.18454	0.766031	0.369565		5.18454	0.74674	0.456522		5.18454	0.665636	0.480769
5.18841	0.766031	0.371981		5.18841	0.735636	0.456522		5.18841	0.658593	0.480769
5.18896	0.766031	0.374396		5.18896	0.735636	0.456522		5.18896	0.658593	0.480769
5.19161	0.766031	0.376812		5.19161	0.735636	0.456522		5.19161	0.658593	0.480769
5.1937	0.766031	0.379227		5.1937	0.735636	0.463768		5.1937	0.658593	0.480769
5.19544	0.766031	0.381643		5.19544	0.735636	0.463768		5.19544	0.658593	0.480769
5.19565	0.766031	0.384058		5.19565	0.727905	0.463768		5.19565	0.65369	0.480769
5.19689	0.766031	0.386473		5.19689	0.727905	0.463768		5.19689	0.65369	0.480769
5.19709	0.766031	0.386473		5.19709	0.727905	0.463768		5.19709	0.65369	0.480769
5.19853	0.766031	0.388889		5.19853	0.727905	0.463768		5.19853	0.65369	0.480769
5.19949	0.766031	0.391304		5.19949	0.721749	0.463768		5.19949	0.649785	0.480769
5.20036	0.766031	0.39372		5.20036	0.721749	0.463768		5.20036	0.649785	0.480769
5.20224	0.766031	0.396135		5.20224	0.721749	0.463768		5.20224	0.649785	0.480769
5.20323	0.766031	0.398551		5.20323	0.721749	0.463768		5.20323	0.649785	0.480769
5.2039	0.766031	0.400966		5.2039	0.721749	0.463768		5.2039	0.649785	0.480769
5.20404	0.766031	0.403382		5.20404	0.721749	0.463768		5.20404	0.649785	0.480769
5.20526	0.766031	0.403382		5.20526	0.721749	0.463768		5.20526	0.649785	0.480769
5.20534	0.749018	0.403382		5.20534	0.716223	0.463768		5.20534	0.64628	0.480769
5.20676	0.749018	0.405797		5.20676	0.716223	0.463768		5.20676	0.64628	0.480769
5.20677	0.749018	0.408213		5.20677	0.716223	0.471014		5.20677	0.64628	0.480769
5.20803	0.749018	0.410628		5.20803	0.716223	0.471014		5.20803	0.64628	0.480769
5.20833	0.749018	0.413043		5.20833	0.704442	0.471014		5.20833	0.638808	0.480769
5.20843	0.749018	0.415459		5.20843	0.704442	0.478261		5.20843	0.638808	0.480769
5.21001	0.749018	0.417874		5.21001	0.704442	0.478261		5.21001	0.638808	0.480769
5.214	0.749018	0.42029		5.214	0.704442	0.478261		5.214	0.638808	0.480769
5.21449	0.749018	0.422705		5.21449	0.704442	0.478261		5.21449	0.638808	0.480769
5.21486	0.749018	0.425121		5.21486	0.704442	0.485507		5.21486	0.629854	0.480769
5.21666	0.749018	0.425121		5.21666	0.704442	0.485507		5.21666	0.629854	0.480769
5.21796	0.749018	0.427536		5.21796	0.698744	0.485507		5.21796	0.62624	0.480769
5.21946	0.749018	0.429952		5.21946	0.698744	0.492754		5.21946	0.62624	0.5
5.22154	0.749018	0.432367		5.22154	0.698744	0.5		5.22154	0.62624	0.5
5.22254	0.749018	0.434783		5.22254	0.69306	0.5		5.22254	0.622635	0.5
5.2257	0.749018	0.437198		5.2257	0.69306	0.507246		5.2257	0.622635	0.5
5.22613	0.749018	0.439614		5.22613	0.686836	0.507246		5.22613	0.618687	0.5
5.22966	0.749018	0.442029		5.22966	0.686836	0.514493		5.22966	0.606963	0.5
5.22993	0.749018	0.444444		5.22993	0.676812	0.514493		5.22993	0.600606	0.5
5.23032	0.749018	0.44686		5.23032	0.676812	0.521739		5.23032	0.600606	0.519231
5.23034	0.749018	0.449275		5.23034	0.676812	0.528986		5.23034	0.600606	0.519231
5.23088	0.732043	0.449275		5.23088	0.671299	0.528986		5.23088	0.597109	0.519231
5.23218	0.732043	0.451691		5.23218	0.671299	0.528986		5.23218	0.597109	0.519231
5.23282	0.732043	0.454106		5.23282	0.671299	0.528986		5.23282	0.597109	0.519231
5.23309	0.732043	0.456522		5.23309	0.671299	0.528986		5.23309	0.597109	0.519231
5.23342	0.732043	0.458937		5.23342	0.660262	0.528986		5.23342	0.590109	0.519231
5.23395	0.732043	0.461353		5.23395	0.660262	0.536232		5.23395	0.590109	0.519231
5.23802	0.732043	0.463768		5.23802	0.660262	0.543478		5.23802	0.581315	0.519231
5.23863	0.732043	0.466184		5.23863	0.660262	0.543478		5.23863	0.581315	0.519231
5.24094	0.716401	0.466184		5.24094	0.655182	0.543478		5.24094	0.578093	0.519231
5.24178	0.716401	0.468599		5.24178	0.655182	0.550725		5.24178	0.566194	0.519231
5.24236	0.716401	0.471014		5.24236	0.655182	0.550725		5.24236	0.566194	0.519231
5.24599	0.716401	0.47343		5.24599	0.655182	0.550725		5.24599	0.566194	0.519231
5.252	0.716401	0.475845		5.252	0.655182	0.557971		5.252	0.566194	0.519231
5.25346	0.716401	0.478261		5.25346	0.655182	0.557971		5.25346	0.566194	0.519231
5.2546	0.716401	0.480676		5.2546	0.655182	0.557971		5.2546	0.566194	0.519231
5.25461	0.716401	0.483092		5.25461	0.645052	0.557971		5.25461	0.559769	0.519231
5.26035	0.716401	0.485507		5.26035	0.645052	0.565217		5.26035	0.559769	0.538462
5.261	0.716401	0.487923		5.261	0.645052	0.565217		5.261	0.559769	0.538462
5.26179	0.716401	0.490338		5.26179	0.645052	0.565217		5.26179	0.559769	0.538462
5.2629	0.716401	0.492754		5.2629	0.645052	0.572464		5.2629	0.559769	0.538462
5.26323	0.716401	0.492754		5.26323	0.645052	0.572464		5.26323	0.559769	0.538462
5.26516	0.699311	0.492754		5.26516	0.6395	0.572464		5.26516	0.556248	0.538462
5.26682	0.699311	0.495169		5.26682	0.631312	0.572464		5.26682	0.551054	0.538462
5.26795	0.699311	0.497585		5.26795	0.631312	0.572464		5.26795	0.551054	0.538462
5.26927	0.699311	0.5		5.26927	0.631312	0.572464		5.26927	0.551054	0.538462
5.27005	0.699311	0.502415		5.27005	0.631312	0.572464		5.27005	0.551054	0.538462
5.27232	0.699311	0.504831		5.27232	0.625572	0.572464		5.27232	0.547414	0.538462
5.27247	0.699311	0.507246		5.27247	0.625572	0.57971		5.27247	0.547414	0.538462
5.27262	0.699311	0.509662		5.27262	0.625572	0.57971		5.27262	0.547414	0.538462
5.27296	0.683011	0.509662		5.27296	0.620278	0.57971		5.27296	0.544056	0.538462
5.28161	0.683011	0.512077		5.28161	0.620278	0.586957		5.28161	0.533707	0.538462
5.28286	0.683011	0.514493		5.28286	0.620278	0.586957		5.28286	0.533707	0.538462
5.28338	0.666437	0.514493		5.28338	0.614895	0.586957		5.28338	0.530292	0.538462
5.28416	0.666437	0.516908		5.28416	0.614895	0.594203		5.28416	0.530292	0.557692
5.28449	0.666437	0.519324		5.28449	0.614895	0.601449		5.28449	0.521255	0.557692
5.28679	0.666437	0.521739		5.28679	0.608805	0.601449		5.28679	0.517393	0.557692
5.29079	0.666437	0.521739		5.29079	0.608805	0.601449		5.29079	0.517393	0.557692
5.29091	0.666437	0.524155		5.29091	0.608805	0.608696		5.29091	0.517393	0.576923
5.29448	0.666437	0.52657		5.29448	0.608805	0.615942		5.29448	0.517393	0.576923
5.29624	0.666437	0.528986		5.29624	0.608805	0.615942		5.29624	0.517393	0.576923
5.3	0.666437	0.531401		5.3	0.597339	0.615942		5.3	0.51012	0.576923
5.30023	0.649898	0.531401		5.30023	0.591967	0.615942		5.30023	0.506712	0.576923
5.30053	0.649898	0.533816		5.30053	0.584926	0.615942		5.30053	0.502247	0.576923
5.30055	0.649898	0.533816		5.30055	0.584926	0.615942		5.30055	0.502247	0.576923
5.30105	0.649898	0.536232		5.30105	0.584926	0.623188		5.30105	0.502247	0.596154
5.30105	0.649898	0.538647		5.30105	0.584926	0.623188		5.30105	0.502247	0.596154
5.3057	0.649898	0.541063		5.3057	0.584926	0.623188		5.3057	0.502247	0.596154
5.3064	0.649898	0.543478		5.3064	0.584926	0.630435		5.3064	0.502247	0.615385
5.30916	0.632807	0.543478		5.30916	0.579375	0.630435		5.30916	0.498726	0.615385
5.31004	0.632807	0.545894		5.31004	0.579375	0.630435		5.31004	0.498726	0.615385
5.31225	0.632807	0.548309		5.31225	0.579375	0.630435		5.31225	0.498726	0.615385
5.31244	0.632807	0.548309		5.31244	0.579375	0.630435		5.31244	0.498726	0.615385
5.31257	0.632807	0.548309		5.31257	0.579375	0.630435		5.31257	0.498726	0.615385
5.31621	0.632807	0.550725		5.31621	0.571838	0.630435		5.31621	0.493945	0.615385
5.31999	0.632807	0.55314		5.31999	0.560521	0.630435		5.31999	0.486767	0.615385
5.32205	0.632807	0.555556		5.32205	0.560521	0.630435		5.32205	0.486767	0.615385
5.32251	0.632807	0.557971		5.32251	0.560521	0.630435		5.32251	0.486767	0.615385
5.32472	0.615638	0.557971		5.32472	0.554944	0.630435		5.32472	0.48323	0.615385
5.32562	0.615638	0.560386		5.32562	0.554944	0.630435		5.32562	0.48323	0.615385
5.32649	0.615638	0.562802		5.32649	0.554944	0.630435		5.32649	0.48323	0.615385
5.32764	0.615638	0.562802		5.32764	0.554944	0.630435		5.32764	0.48323	0.615385
5.33429	0.615638	0.565217		5.33429	0.542826	0.630435		5.33429	0.475544	0.615385
5.33459	0.599202	0.565217		5.33459	0.537488	0.630435		5.33459	0.472158	0.615385
5.33579	0.599202	0.565217		5.33579	0.537488	0.630435		5.33579	0.472158	0.615385
5.33594	0.599202	0.567633		5.33594	0.537488	0.630435		5.33594	0.472158	0.615385
5.33855	0.599202	0.570048		5.33855	0.537488	0.630435		5.33855	0.472158	0.615385
5.33901	0.599202	0.572464		5.33901	0.537488	0.630435		5.33901	0.472158	0.615385
5.34098	0.599202	0.574879		5.34098	0.531479	0.630435		5.34098	0.468347	0.615385
5.34439	0.599202	0.577295		5.34439	0.522686	0.630435		5.34439	0.46277	0.615385
5.34555	0.599202	0.57971		5.34555	0.522686	0.630435		5.34555	0.46277	0.615385
5.34741	0.599202	0.582126		5.34741	0.522686	0.637681		5.34741	0.46277	0.615385
5.34791	0.599202	0.584541		5.34791	0.522686	0.637681		5.34791	0.46277	0.615385
5.34806	0.599202	0.586957		5.34806	0.522686	0.637681		5.34806	0.46277	0.615385
5.34964	0.599202	0.589372		5.34964	0.522686	0.637681		5.34964	0.46277	0.615385
5.35016	0.582412	0.589372		5.35016	0.517233	0.637681		5.35016	0.459311	0.615385
5.35045	0.582412	0.591787		5.35045	0.517233	0.644928		5.35045	0.459311	0.615385
5.35054	0.582412	0.594203		5.35054	0.517233	0.644928		5.35054	0.459311	0.615385
5.35165	0.582412	0.596618		5.35165	0.517233	0.644928		5.35165	0.459311	0.615385
5.35436	0.582412	0.599034		5.35436	0.517233	0.652174		5.35436	0.459311	0.615385
5.35524	0.582412	0.601449		5.35524	0.517233	0.652174		5.35524	0.459311	0.615385
5.3564	0.582412	0.603865		5.3564	0.505915	0.652174		5.3564	0.452133	0.615385
5.35711	0.582412	0.60628		5.35711	0.505915	0.65942		5.35711	0.452133	0.634615
5.36082	0.582412	0.608696		5.36082	0.505915	0.65942		5.36082	0.452133	0.634615
5.36346	0.582412	0.611111		5.36346	0.505915	0.65942		5.36346	0.452133	0.634615
5.36592	0.582412	0.613527		5.36592	0.505915	0.65942		5.36592	0.452133	0.634615
5.36595	0.582412	0.615942		5.36595	0.505915	0.666667		5.36595	0.452133	0.653846
5.36631	0.582412	0.615942		5.36631	0.505915	0.666667		5.36631	0.452133	0.653846
5.36968	0.582412	0.618357		5.36968	0.498536	0.666667		5.36968	0.447452	0.653846
5.36996	0.582412	0.620773		5.36996	0.498536	0.666667		5.36996	0.447452	0.653846
5.37035	0.582412	0.620773		5.37035	0.498536	0.666667		5.37035	0.447452	0.653846
5.37062	0.582412	0.623188		5.37062	0.498536	0.666667		5.37062	0.447452	0.653846
5.37472	0.582412	0.625604		5.37472	0.498536	0.673913		5.37472	0.447452	0.673077
5.37603	0.582412	0.628019		5.37603	0.491586	0.673913		5.37603	0.443044	0.673077
5.38003	0.582412	0.630435		5.38003	0.491586	0.673913		5.38003	0.443044	0.673077
5.38055	0.582412	0.63285		5.38055	0.491586	0.673913		5.38055	0.443044	0.673077
5.3817	0.582412	0.635266		5.3817	0.491586	0.681159		5.3817	0.431485	0.673077
5.38688	0.582412	0.637681		5.38688	0.491586	0.681159		5.38688	0.431485	0.673077
5.38775	0.582412	0.640097		5.38775	0.484591	0.681159		5.38775	0.427048	0.673077
5.38808	0.582412	0.642512		5.38808	0.484591	0.681159		5.38808	0.427048	0.673077
5.38949	0.582412	0.644928		5.38949	0.484591	0.681159		5.38949	0.427048	0.673077
5.39198	0.582412	0.647343		5.39198	0.484591	0.681159		5.39198	0.427048	0.673077
5.39222	0.582412	0.649758		5.39222	0.484591	0.681159		5.39222	0.427048	0.673077
5.39461	0.582412	0.652174		5.39461	0.484591	0.681159		5.39461	0.427048	0.673077
5.39594	0.565122	0.652174		5.39594	0.478975	0.681159		5.39594	0.423486	0.673077
5.39623	0.565122	0.654589		5.39623	0.466943	0.681159		5.39623	0.415855	0.673077
5.39765	0.565122	0.657005		5.39765	0.466943	0.681159		5.39765	0.415855	0.673077
5.39828	0.565122	0.65942		5.39828	0.466943	0.681159		5.39828	0.415855	0.673077
5.39947	0.565122	0.661836		5.39947	0.466943	0.688406		5.39947	0.415855	0.692308
5.40124	0.565122	0.664251		5.40124	0.466943	0.688406		5.40124	0.415855	0.692308
5.40212	0.565122	0.666667		5.40212	0.457991	0.688406		5.40212	0.410177	0.692308
5.40555	0.565122	0.669082		5.40555	0.457991	0.688406		5.40555	0.410177	0.692308
5.40854	0.565122	0.669082		5.40854	0.457991	0.688406		5.40854	0.410177	0.692308
5.41049	0.565122	0.671498		5.41049	0.457991	0.695652		5.41049	0.396812	0.692308
5.41421	0.565122	0.673913		5.41421	0.457991	0.695652		5.41421	0.396812	0.692308
5.41555	0.565122	0.673913		5.41555	0.457991	0.695652		5.41555	0.396812	0.692308
5.41587	0.565122	0.676329		5.41587	0.447401	0.695652		5.41587	0.390096	0.692308
5.41631	0.548856	0.676329		5.41631	0.442118	0.695652		5.41631	0.386745	0.692308
5.41955	0.548856	0.678744		5.41955	0.433325	0.695652		5.41955	0.381168	0.692308
5.42223	0.548856	0.681159		5.42223	0.433325	0.702899		5.42223	0.381168	0.711538
5.42427	0.548856	0.683575		5.42427	0.433325	0.702899		5.42427	0.381168	0.711538
5.42609	0.531646	0.683575		5.42609	0.427736	0.702899		5.42609	0.377623	0.711538
5.4268	0.531646	0.68599		5.4268	0.427736	0.702899		5.4268	0.377623	0.711538
5.42742	0.531646	0.688406		5.42742	0.420252	0.702899		5.42742	0.372876	0.711538
5.42904	0.531646	0.688406		5.42904	0.420252	0.702899		5.42904	0.372876	0.711538
5.43443	0.531646	0.690821		5.43443	0.420252	0.702899		5.43443	0.372876	0.711538
5.43719	0.531646	0.693237		5.43719	0.420252	0.710145		5.43719	0.364083	0.711538
5.4378	0.531646	0.695652		5.4378	0.420252	0.710145		5.4378	0.364083	0.711538
5.4386	0.531646	0.695652		5.4386	0.420252	0.710145		5.4386	0.364083	0.711538
5.44091	0.531646	0.698068		5.44091	0.420252	0.717391		5.44091	0.364083	0.730769
5.4422	0.514671	0.698068		5.4422	0.414738	0.717391		5.4422	0.360586	0.730769
5.44993	0.497502	0.698068		5.44993	0.409162	0.717391		5.44993	0.357048	0.730769
5.45343	0.497502	0.700483		5.45343	0.409162	0.724638		5.45343	0.357048	0.75
5.45379	0.497502	0.702899		5.45379	0.409162	0.724638		5.45379	0.357048	0.75
5.46133	0.497502	0.702899		5.46133	0.409162	0.724638		5.46133	0.357048	0.75
5.46221	0.497502	0.705314		5.46221	0.398387	0.724638		5.46221	0.350214	0.75
5.46294	0.497502	0.707729		5.46294	0.398387	0.731884		5.46294	0.341177	0.75
5.46411	0.497502	0.710145		5.46411	0.398387	0.731884		5.46411	0.341177	0.75
5.46531	0.497502	0.71256		5.46531	0.398387	0.731884		5.46531	0.341177	0.75
5.4679	0.497502	0.71256		5.4679	0.398387	0.731884		5.4679	0.341177	0.75
5.47013	0.497502	0.714976		5.47013	0.398387	0.731884		5.47013	0.341177	0.75
5.47346	0.497502	0.717391		5.47346	0.392038	0.731884		5.47346	0.33715	0.75
5.47352	0.497502	0.719807		5.47352	0.385088	0.731884		5.47352	0.332742	0.75
5.47362	0.481235	0.719807		5.47362	0.379804	0.731884		5.47362	0.329391	0.75
5.47365	0.481235	0.722222		5.47365	0.379804	0.73913		5.47365	0.329391	0.75
5.47648	0.481235	0.724638		5.47648	0.373682	0.73913		5.47648	0.325507	0.75
5.47649	0.481235	0.727053		5.47649	0.373682	0.746377		5.47649	0.317408	0.75
5.47941	0.481235	0.729469		5.47941	0.373682	0.753623		5.47941	0.317408	0.769231
5.47998	0.481235	0.731884		5.47998	0.373682	0.76087		5.47998	0.317408	0.769231
5.48029	0.464145	0.731884		5.48029	0.368131	0.76087		5.48029	0.313887	0.769231
5.49251	0.464145	0.7343		5.49251	0.368131	0.76087		5.49251	0.313887	0.769231
5.49403	0.464145	0.7343		5.49403	0.368131	0.76087		5.49403	0.313887	0.769231
5.50139	0.464145	0.7343		5.50139	0.368131	0.76087		5.50139	0.313887	0.769231
5.50306	0.464145	0.736715		5.50306	0.368131	0.76087		5.50306	0.313887	0.769231
5.50331	0.464145	0.73913		5.50331	0.368131	0.76087		5.50331	0.313887	0.769231
5.50447	0.464145	0.741546		5.50447	0.368131	0.76087		5.50447	0.313887	0.769231
5.50836	0.464145	0.743961		5.50836	0.359975	0.76087		5.50836	0.308714	0.769231
5.50838	0.447535	0.743961		5.50838	0.354581	0.76087		5.50838	0.305292	0.769231
5.51007	0.447535	0.746377		5.51007	0.354581	0.768116		5.51007	0.305292	0.788462
5.51022	0.447535	0.748792		5.51022	0.354581	0.775362		5.51022	0.291928	0.788462
5.5129	0.447535	0.748792		5.5129	0.354581	0.775362		5.5129	0.291928	0.788462
5.51474	0.43162	0.748792		5.51474	0.349411	0.775362		5.51474	0.288649	0.788462
5.52015	0.43162	0.751208		5.52015	0.349411	0.775362		5.52015	0.288649	0.788462
5.52329	0.43162	0.753623		5.52329	0.349411	0.775362		5.52329	0.288649	0.788462
5.53117	0.43162	0.756039		5.53117	0.340292	0.775362		5.53117	0.282865	0.788462
5.53157	0.43162	0.758454		5.53157	0.340292	0.775362		5.53157	0.282865	0.788462
5.53222	0.43162	0.76087		5.53222	0.334267	0.775362		5.53222	0.279044	0.788462
5.53369	0.43162	0.763285		5.53369	0.334267	0.775362		5.53369	0.279044	0.788462
5.53534	0.415452	0.763285		5.53534	0.329016	0.775362		5.53534	0.275713	0.788462
5.5366	0.399599	0.763285		5.5366	0.323867	0.775362		5.5366	0.272447	0.788462
5.53947	0.399599	0.7657		5.53947	0.317131	0.775362		5.53947	0.268175	0.788462
5.54091	0.399599	0.768116		5.54091	0.317131	0.775362		5.54091	0.268175	0.788462
5.54142	0.399599	0.770531		5.54142	0.317131	0.775362		5.54142	0.268175	0.788462
5.54685	0.382772	0.770531		5.54685	0.311665	0.775362		5.54685	0.264708	0.788462
5.55233	0.36692	0.770531		5.55233	0.306516	0.775362		5.55233	0.261442	0.788462
5.55389	0.36692	0.770531		5.55389	0.306516	0.775362		5.55389	0.261442	0.788462
5.55862	0.36692	0.772947		5.55862	0.299632	0.775362		5.55862	0.257076	0.788462
5.55933	0.36692	0.772947		5.55933	0.299632	0.775362		5.55933	0.257076	0.788462
5.56756	0.36692	0.775362		5.56756	0.299632	0.775362		5.56756	0.257076	0.788462
5.56777	0.36692	0.775362		5.56777	0.299632	0.775362		5.56777	0.257076	0.788462
5.57162	0.36692	0.777778		5.57162	0.287851	0.775362		5.57162	0.249604	0.788462
5.57329	0.36692	0.780193		5.57329	0.287851	0.775362		5.57329	0.249604	0.788462
5.57839	0.349906	0.780193		5.57839	0.282325	0.775362		5.57839	0.246099	0.788462
5.57958	0.349906	0.782609		5.57958	0.282325	0.775362		5.57958	0.246099	0.788462
5.5815	0.349906	0.785024		5.5815	0.273935	0.775362		5.5815	0.240777	0.788462
5.58195	0.349906	0.78744		5.58195	0.273935	0.782609		5.58195	0.233035	0.788462
5.59222	0.334175	0.78744		5.59222	0.268825	0.782609		5.59222	0.229794	0.788462
5.59522	0.334175	0.789855		5.59522	0.268825	0.782609		5.59522	0.229794	0.788462
5.59776	0.334175	0.792271		5.59776	0.25864	0.782609		5.59776	0.223334	0.788462
5.59879	0.334175	0.794686		5.59879	0.25864	0.782609		5.59879	0.223334	0.788462
5.60886	0.334175	0.797101		5.60886	0.25864	0.782609		5.60886	0.223334	0.788462
5.61201	0.334175	0.799517		5.61201	0.25864	0.789855		5.61201	0.223334	0.807692
5.61948	0.334175	0.801932		5.61948	0.25864	0.797101		5.61948	0.223334	0.807692
5.62574	0.334175	0.804348		5.62574	0.252615	0.797101		5.62574	0.219512	0.807692
5.62649	0.334175	0.806763		5.62649	0.252615	0.797101		5.62649	0.219512	0.807692
5.62698	0.317385	0.806763		5.62698	0.247162	0.797101		5.62698	0.216054	0.807692
5.62888	0.317385	0.809179		5.62888	0.247162	0.797101		5.62888	0.216054	0.807692
5.63142	0.317385	0.811594		5.63142	0.247162	0.797101		5.63142	0.216054	0.807692
5.63372	0.317385	0.811594		5.63372	0.247162	0.797101		5.63372	0.216054	0.807692
5.63659	0.317385	0.81401		5.63659	0.247162	0.797101		5.63659	0.216054	0.807692
5.64041	0.317385	0.816425		5.64041	0.239705	0.797101		5.64041	0.211324	0.807692
5.64081	0.317385	0.818841		5.64081	0.233392	0.797101		5.64081	0.20732	0.807692
5.64318	0.317385	0.821256		5.64318	0.224143	0.797101		5.64318	0.201454	0.807692
5.65082	0.317385	0.821256		5.65082	0.224143	0.797101		5.65082	0.201454	0.807692
5.65551	0.317385	0.823671		5.65551	0.224143	0.804348		5.65551	0.201454	0.826923
5.65712	0.317385	0.826087		5.65712	0.224143	0.811594		5.65712	0.201454	0.826923
5.6574	0.317385	0.826087		5.6574	0.224143	0.811594		5.6574	0.201454	0.826923
5.66662	0.317385	0.828502		5.66662	0.224143	0.811594		5.66662	0.201454	0.826923
5.66768	0.317385	0.830918		5.66768	0.224143	0.818841		5.66768	0.190045	0.826923
5.67233	0.317385	0.833333		5.67233	0.224143	0.818841		5.67233	0.190045	0.826923
5.67393	0.317385	0.835749		5.67393	0.224143	0.818841		5.67393	0.190045	0.826923
5.67466	0.317385	0.835749		5.67466	0.224143	0.818841		5.67466	0.190045	0.826923
5.67472	0.317385	0.838164		5.67472	0.224143	0.818841		5.67472	0.190045	0.826923
5.67488	0.317385	0.84058		5.67488	0.218197	0.818841		5.67488	0.186273	0.826923
5.67507	0.317385	0.84058		5.67507	0.218197	0.818841		5.67507	0.186273	0.826923
5.67911	0.300095	0.84058		5.67911	0.212581	0.818841		5.67911	0.182711	0.826923
5.68018	0.300095	0.842995		5.68018	0.212581	0.826087		5.68018	0.182711	0.826923
5.68452	0.300095	0.845411		5.68452	0.212581	0.826087		5.68452	0.182711	0.826923
5.69397	0.300095	0.847826		5.69397	0.212581	0.826087		5.69397	0.182711	0.826923
5.69458	0.300095	0.850242		5.69458	0.205845	0.826087		5.69458	0.178439	0.826923
5.69519	0.300095	0.852657		5.69519	0.205845	0.826087		5.69519	0.178439	0.826923
5.69677	0.300095	0.855072		5.69677	0.205845	0.826087		5.69677	0.178439	0.826923
5.69797	0.300095	0.857488		5.69797	0.205845	0.826087		5.69797	0.178439	0.826923
5.70485	0.300095	0.859903		5.70485	0.205845	0.826087		5.70485	0.178439	0.826923
5.70938	0.300095	0.862319		5.70938	0.205845	0.833333		5.70938	0.178439	0.826923
5.70988	0.300095	0.864734		5.70988	0.199898	0.833333		5.70988	0.174667	0.826923
5.71474	0.283991	0.864734		5.71474	0.194667	0.833333		5.71474	0.171349	0.826923
5.71512	0.283991	0.86715		5.71512	0.184198	0.833333		5.71512	0.164709	0.826923
5.71632	0.283991	0.869565		5.71632	0.184198	0.84058		5.71632	0.164709	0.846154
5.7189	0.283991	0.871981		5.7189	0.184198	0.847826		5.7189	0.164709	0.846154
5.71978	0.283991	0.874396		5.71978	0.1762	0.847826		5.71978	0.159636	0.846154
5.72021	0.283991	0.876812		5.72021	0.1762	0.855072		5.72021	0.159636	0.846154
5.72551	0.283991	0.879227		5.72551	0.1762	0.862319		5.72551	0.159636	0.865385
5.72568	0.267725	0.879227		5.72568	0.170916	0.862319		5.72568	0.156285	0.865385
5.73085	0.267725	0.881643		5.73085	0.170916	0.862319		5.73085	0.156285	0.865385
5.73193	0.267725	0.884058		5.73193	0.170916	0.862319		5.73193	0.156285	0.865385
5.73398	0.267725	0.886473		5.73398	0.163157	0.862319		5.73398	0.151363	0.865385
5.73409	0.267725	0.888889		5.73409	0.153773	0.862319		5.73409	0.145411	0.865385
5.73704	0.267725	0.891304		5.73704	0.153773	0.869565		5.73704	0.145411	0.884615
5.7397	0.267725	0.89372		5.7397	0.153773	0.869565		5.7397	0.145411	0.884615
5.74123	0.267725	0.896135		5.74123	0.153773	0.869565		5.74123	0.145411	0.884615
5.74362	0.267725	0.898551		5.74362	0.153773	0.876812		5.74362	0.145411	0.884615
5.74702	0.251185	0.898551		5.74702	0.148401	0.876812		5.74702	0.142004	0.884615
5.74703	0.251185	0.900966		5.74703	0.139608	0.876812		5.74703	0.136427	0.884615
5.74725	0.251185	0.903382		5.74725	0.139608	0.884058		5.74725	0.124868	0.884615
5.75177	0.251185	0.903382		5.75177	0.139608	0.884058		5.75177	0.124868	0.884615
5.7538	0.251185	0.905797		5.7538	0.139608	0.891304		5.7538	0.124868	0.903846
5.75583	0.251185	0.905797		5.75583	0.139608	0.891304		5.75583	0.124868	0.903846
5.75708	0.251185	0.908213		5.75708	0.139608	0.891304		5.75708	0.124868	0.903846
5.76071	0.251185	0.910628		5.76071	0.139608	0.898551		5.76071	0.124868	0.903846
5.76193	0.251185	0.913043		5.76193	0.139608	0.898551		5.76193	0.124868	0.903846
5.76476	0.234172	0.913043		5.76476	0.134082	0.898551		5.76476	0.121363	0.903846
5.765	0.234172	0.915459		5.765	0.134082	0.905797		5.765	0.111869	0.903846
5.7663	0.234172	0.917874		5.7663	0.134082	0.913043		5.7663	0.111869	0.923077
5.77141	0.234172	0.92029		5.77141	0.134082	0.92029		5.77141	0.111869	0.942308
5.77234	0.234172	0.92029		5.77234	0.134082	0.92029		5.77234	0.111869	0.942308
5.77292	0.234172	0.922705		5.77292	0.124163	0.92029		5.77292	0.105578	0.942308
5.77753	0.234172	0.925121		5.77753	0.124163	0.92029		5.77753	0.105578	0.942308
5.78652	0.234172	0.927536		5.78652	0.115522	0.92029		5.78652	0.100097	0.942308
5.7969	0.217598	0.927536		5.7969	0.110139	0.92029		5.7969	0.0966826	0.942308
5.79776	0.200307	0.927536		5.79776	0.104523	0.92029		5.79776	0.0931205	0.942308
5.79801	0.200307	0.929952		5.79801	0.104523	0.92029		5.79801	0.0931205	0.942308
5.80336	0.200307	0.932367		5.80336	0.104523	0.927536		5.80336	0.0931205	0.942308
5.80754	0.200307	0.934783		5.80754	0.104523	0.927536		5.80754	0.0931205	0.942308
5.81692	0.200307	0.937198		5.81692	0.104523	0.927536		5.81692	0.0931205	0.942308
5.82458	0.200307	0.939614		5.82458	0.104523	0.927536		5.82458	0.0931205	0.942308
5.82626	0.183058	0.939614		5.82626	0.0989199	0.927536		5.82626	0.0895668	0.942308
5.82675	0.183058	0.942029		5.82675	0.0989199	0.927536		5.82675	0.0895668	0.942308
5.82784	0.166082	0.942029		5.82784	0.0934062	0.927536		5.82784	0.0860697	0.942308
5.83329	0.166082	0.944444		5.83329	0.0934062	0.934783		5.83329	0.0771972	0.942308
5.83422	0.166082	0.94686		5.83422	0.0934062	0.934783		5.83422	0.0771972	0.942308
5.83448	0.166082	0.949275		5.83448	0.0934062	0.934783		5.83448	0.0771972	0.942308
5.83455	0.166082	0.951691		5.83455	0.0934062	0.934783		5.83455	0.0771972	0.942308
5.83606	0.166082	0.954106		5.83606	0.0823021	0.934783		5.83606	0.0701543	0.942308
5.84195	0.166082	0.954106		5.84195	0.0823021	0.934783		5.84195	0.0701543	0.942308
5.84277	0.148792	0.954106		5.84277	0.0766861	0.934783		5.84277	0.0665922	0.942308
5.84502	0.148792	0.956522		5.84502	0.0688094	0.934783		5.84502	0.0615962	0.942308
5.84769	0.148792	0.958937		5.84769	0.0688094	0.942029		5.84769	0.0615962	0.942308
5.85096	0.148792	0.961353		5.85096	0.0688094	0.942029		5.85096	0.0615962	0.942308
5.86491	0.131816	0.961353		5.86491	0.0632957	0.942029		5.86491	0.0580991	0.942308
5.86494	0.115964	0.961353		5.86494	0.0581466	0.942029		5.86494	0.0548331	0.942308
5.86569	0.115964	0.963768		5.86569	0.0581466	0.949275		5.86569	0.0548331	0.961538
5.86929	0.0987943	0.963768		5.86929	0.0525698	0.949275		5.86929	0.051296	0.961538
5.87154	0.0987943	0.966184		5.87154	0.0525698	0.949275		5.87154	0.051296	0.961538
5.88984	0.0987943	0.966184		5.88984	0.0525698	0.949275		5.88984	0.051296	0.961538
5.89244	0.0987943	0.966184		5.89244	0.0525698	0.949275		5.89244	0.051296	0.961538
5.89362	0.0987943	0.966184		5.89362	0.0525698	0.949275		5.89362	0.051296	0.961538
5.89363	0.0987943	0.968599		5.89363	0.0464139	0.949275		5.89363	0.0473915	0.961538
5.90063	0.0987943	0.971014		5.90063	0.0464139	0.949275		5.90063	0.0473915	0.961538
5.91531	0.0821847	0.971014		5.91531	0.041019	0.949275		5.91531	0.0439697	0.961538
5.93418	0.0659184	0.971014		5.93418	0.0357357	0.949275		5.93418	0.0406186	0.961538
5.94409	0.0659184	0.97343		5.94409	0.0357357	0.956522		5.94409	0.0406186	0.980769
5.94914	0.0659184	0.975845		5.94914	0.0357357	0.956522		5.94914	0.0406186	0.980769
5.95148	0.0659184	0.978261		5.95148	0.0357357	0.956522		5.95148	0.0406186	0.980769
5.96455	0.0496522	0.978261		5.96455	0.0304523	0.956522		5.96455	0.0372675	0.980769
5.97816	0.0496522	0.980676		5.97816	0.0304523	0.963768		5.97816	0.0372675	0.980769
5.98122	0.0496522	0.983092		5.98122	0.0304523	0.971014		5.98122	0.0289068	0.980769
5.98808	0.033516	0.983092		5.98808	0.0252112	0.971014		5.98808	0.0255825	0.980769
5.99858	0.033516	0.985507		5.99858	0.0165702	0.971014		5.99858	0.0201018	0.980769
6.00783	0.033516	0.987923		6.00783	0.0165702	0.978261		6.00783	0.0201018	0.980769
6.01089	0.033516	0.990338		6.01089	0.0165702	0.978261		6.01089	0.0201018	0.980769
6.01928	0.033516	0.992754		6.01928	0.0165702	0.985507		6.01928	0.0201018	1
6.05807	0.0162663	0.992754		6.05807	0.0109674	0.985507		6.05807	0.0165481	1
6.0876	0	0.992754		6.0876	0.00568398	0.985507		6.0876	0.013197	1
6.17762	0	0.995169		6.17762	0.00568398	0.992754		6.17762	0.00360517	1
6.22029	0	0.997585		6.22029	0	0.992754		6.22029	0	1
6.31907	0	0.997585		6.31907	0	0.992754		6.31907	0	1
6.36509	0	1		6.36509	0	1		6.36509	0	1

## Sheet: PTBP1-MESO
1 year				3 year				5 year
cut_value	sensitivities	specificities		cut_value	sensitivities	specificities		cut_value	sensitivities	specificities
#NUM!	1	0		#NUM!	1	0		#NUM!	1	0
4.52758	1	0.0178571		4.52758	1	0		4.52758	1	0
4.68299	1	0.0357143		4.68299	0.984439	0		4.68299	0.985974	0
4.7897	1	0.0535714		4.7897	0.968879	0		4.7897	0.971947	0
4.80284	1	0.0714286		4.80284	0.968879	0.0714286		4.80284	0.971947	0
4.83572	1	0.0892857		4.83572	0.953672	0.0714286		4.83572	0.95824	0
4.85935	1	0.107143		4.85935	0.938465	0.0714286		4.85935	0.944533	0
4.94042	1	0.125		4.94042	0.922446	0.0714286		4.94042	0.930094	0
4.94433	1	0.142857		4.94433	0.922446	0.142857		4.94433	0.906692	0
4.95359	1	0.160714		4.95359	0.922446	0.214286		4.95359	0.88329	0
5.02954	1	0.178571		5.02954	0.906428	0.214286		5.02954	0.868851	0
5.04494	1	0.196429		5.04494	0.906428	0.285714		5.04494	0.868851	0.2
5.06758	1	0.214286		5.06758	0.890867	0.285714		5.06758	0.854824	0.2
5.07143	0.96194	0.214286		5.07143	0.876115	0.285714		5.07143	0.841527	0.2
5.07349	0.96194	0.232143		5.07349	0.860908	0.285714		5.07349	0.827819	0.2
5.07447	0.96194	0.25		5.07447	0.844889	0.285714		5.07447	0.81338	0.2
5.11865	0.96194	0.267857		5.11865	0.828871	0.285714		5.11865	0.798942	0.2
5.11934	0.922708	0.267857		5.11934	0.813664	0.285714		5.11934	0.785234	0.2
5.13255	0.883475	0.267857		5.13255	0.798457	0.285714		5.13255	0.771527	0.2
5.13585	0.883475	0.285714		5.13585	0.782896	0.285714		5.13585	0.7575	0.2
5.13635	0.883475	0.303571		5.13635	0.767336	0.285714		5.13635	0.743474	0.2
5.13688	0.845416	0.303571		5.13688	0.752583	0.285714		5.13688	0.730176	0.2
5.14455	0.845416	0.321429		5.14455	0.736565	0.285714		5.14455	0.715738	0.2
5.14689	0.845416	0.339286		5.14689	0.720546	0.285714		5.14689	0.701299	0.2
5.15785	0.845416	0.357143		5.15785	0.704528	0.285714		5.15785	0.68686	0.2
5.16099	0.845416	0.375		5.16099	0.704528	0.357143		5.16099	0.68686	0.2
5.18942	0.845416	0.392857		5.18942	0.689321	0.357143		5.18942	0.673153	0.2
5.19201	0.845416	0.410714		5.19201	0.689321	0.428571		5.19201	0.673153	0.4
5.19598	0.845416	0.428571		5.19598	0.674114	0.428571		5.19598	0.659445	0.4
5.20584	0.806796	0.428571		5.20584	0.659145	0.428571		5.20584	0.645952	0.4
5.20828	0.806796	0.446429		5.20828	0.659145	0.5		5.20828	0.645952	0.6
5.20834	0.806796	0.464286		5.20834	0.643126	0.5		5.20834	0.631513	0.6
5.22408	0.806796	0.482143		5.22408	0.643126	0.571429		5.22408	0.631513	0.6
5.22613	0.806796	0.5		5.22613	0.643126	0.642857		5.22613	0.613311	0.6
5.22736	0.767564	0.5		5.22736	0.627919	0.642857		5.22736	0.599604	0.6
5.23001	0.728332	0.5		5.23001	0.612712	0.642857		5.23001	0.585896	0.6
5.24649	0.728332	0.517857		5.24649	0.612712	0.642857		5.24649	0.585896	0.6
5.25098	0.690272	0.517857		5.25098	0.59796	0.642857		5.25098	0.572599	0.6
5.26186	0.690272	0.517857		5.26186	0.59796	0.642857		5.26186	0.572599	0.6
5.26495	0.690272	0.517857		5.26495	0.59796	0.642857		5.26495	0.572599	0.6
5.27228	0.652212	0.517857		5.27228	0.583207	0.642857		5.27228	0.559301	0.6
5.29145	0.652212	0.535714		5.29145	0.583207	0.714286		5.29145	0.559301	0.8
5.29997	0.652212	0.553571		5.29997	0.583207	0.785714		5.29997	0.559301	1
5.30769	0.652212	0.571429		5.30769	0.583207	0.857143		5.30769	0.5439	1
5.32359	0.652212	0.589286		5.32359	0.568	0.857143		5.32359	0.530192	1
5.32487	0.613593	0.589286		5.32487	0.553031	0.857143		5.32487	0.516699	1
5.35839	0.613593	0.589286		5.35839	0.553031	0.857143		5.35839	0.516699	1
5.37549	0.613593	0.607143		5.37549	0.537824	0.857143		5.37549	0.502991	1
5.38531	0.613593	0.625		5.38531	0.521806	0.857143		5.38531	0.488553	1
5.38622	0.575533	0.625		5.38622	0.507053	0.857143		5.38622	0.475255	1
5.39887	0.537473	0.625		5.39887	0.492301	0.857143		5.39887	0.461957	1
5.40671	0.499414	0.625		5.40671	0.477548	0.857143		5.40671	0.448659	1
5.42026	0.499414	0.642857		5.42026	0.46153	0.857143		5.42026	0.434221	1
5.43439	0.499414	0.660714		5.43439	0.445511	0.857143		5.43439	0.419782	1
5.43471	0.499414	0.678571		5.43471	0.429493	0.857143		5.43471	0.405343	1
5.43651	0.499414	0.696429		5.43651	0.414286	0.857143		5.43651	0.391635	1
5.44231	0.499414	0.714286		5.44231	0.399079	0.857143		5.44231	0.377928	1
5.44301	0.460181	0.714286		5.44301	0.383872	0.857143		5.44301	0.36422	1
5.46809	0.460181	0.732143		5.46809	0.383872	0.928571		5.46809	0.36422	1
5.47269	0.422122	0.732143		5.47269	0.36912	0.928571		5.47269	0.350923	1
5.47538	0.422122	0.75		5.47538	0.353101	0.928571		5.47538	0.336484	1
5.47821	0.422122	0.767857		5.47821	0.337894	0.928571		5.47821	0.322776	1
5.48688	0.422122	0.785714		5.48688	0.322687	0.928571		5.48688	0.309069	1
5.48716	0.382889	0.785714		5.48716	0.30748	0.928571		5.48716	0.295362	1
5.48841	0.382889	0.803571		5.48841	0.291462	0.928571		5.48841	0.280923	1
5.49973	0.34427	0.803571		5.49973	0.276492	0.928571		5.49973	0.267429	1
5.54629	0.30621	0.803571		5.54629	0.26174	0.928571		5.54629	0.254132	1
5.5477	0.30621	0.821429		5.5477	0.244654	0.928571		5.5477	0.23873	1
5.59059	0.30621	0.839286		5.59059	0.228635	0.928571		5.59059	0.224292	1
5.60071	0.30621	0.857143		5.60071	0.213075	0.928571		5.60071	0.210265	1
5.60498	0.30621	0.875		5.60498	0.197514	0.928571		5.60498	0.196239	1
5.62649	0.30621	0.892857		5.62649	0.181496	0.928571		5.62649	0.1818	1
5.66641	0.266978	0.892857		5.66641	0.166289	0.928571		5.66641	0.168093	1
5.66718	0.266978	0.910714		5.66718	0.166289	0.928571		5.66718	0.168093	1
5.68793	0.228918	0.910714		5.68793	0.151536	0.928571		5.68793	0.154795	1
5.69131	0.228918	0.928571		5.69131	0.151536	1		5.69131	0.136593	1
5.69655	0.228918	0.946429		5.69655	0.135518	1		5.69655	0.122155	1
5.72312	0.228918	0.964286		5.72312	0.119499	1		5.72312	0.107716	1
5.74286	0.190858	0.964286		5.74286	0.104747	1		5.74286	0.094418	1
5.78155	0.152799	0.964286		5.78155	0.0899945	1		5.78155	0.0811203	1
5.85963	0.114739	0.964286		5.85963	0.0752421	1		5.85963	0.0678225	1
5.86881	0.0766791	0.964286		5.86881	0.0604896	1		5.86881	0.0545248	1
5.90529	0.0766791	0.982143		5.90529	0.0452826	1		5.90529	0.0408173	1
5.91839	0.0380597	0.982143		5.91839	0.0303131	1		5.91839	0.027324	1
5.9188	0	0.982143		5.9188	0.0155607	1		5.9188	0.0140263	1
6.03079	0	1		6.03079	0	1		6.03079	0	1

## Sheet: PTBP1-SKCM
1 year				3 year				5 year
#NUM!	1	0		#NUM!	1	0		#NUM!	1	0
3.70135	1	0.00254453		3.70135	1	0.00440529		3.70135	0.991888	0
3.93595	1	0.00508906		3.93595	0.991266	0.00440529		3.93595	0.985741	0
4.29683	1	0.00763359		4.29683	0.991266	0.00881057		4.29683	0.985741	0
4.31747	1	0.0101781		4.31747	0.991266	0.0132159		4.31747	0.977224	0
4.57409	1	0.0127226		4.57409	0.980835	0.0132159		4.57409	0.969882	0
4.69143	1	0.0152672		4.69143	0.980835	0.0176211		4.69143	0.969882	0
4.72324	1	0.0178117		4.72324	0.980835	0.0220264		4.72324	0.969882	0.00653595
4.76848	1	0.0203562		4.76848	0.980835	0.0220264		4.76848	0.969882	0.00653595
4.79675	1	0.0229008		4.79675	0.970405	0.0220264		4.79675	0.96254	0.00653595
4.83783	1	0.0254453		4.83783	0.970405	0.0264317		4.83783	0.96254	0.0130719
4.8766	1	0.0279898		4.8766	0.970405	0.030837		4.8766	0.96254	0.0196078
4.89401	1	0.0305344		4.89401	0.970405	0.0352423		4.89401	0.96254	0.0261438
4.91838	1	0.0330789		4.91838	0.961865	0.0352423		4.91838	0.95653	0.0261438
4.92385	1	0.0356234		4.92385	0.961865	0.0352423		4.92385	0.95653	0.0261438
4.94838	1	0.0381679		4.94838	0.961865	0.0396476		4.94838	0.95653	0.0261438
4.96682	1	0.0407125		4.96682	0.961865	0.0440529		4.96682	0.95653	0.0261438
4.9671	1	0.043257		4.9671	0.961865	0.0484581		4.9671	0.95653	0.0326797
4.97221	1	0.0458015		4.97221	0.961865	0.0528634		4.97221	0.95653	0.0392157
4.98311	1	0.0483461		4.98311	0.961865	0.0572687		4.98311	0.95653	0.0457516
4.98452	1	0.0483461		4.98452	0.961865	0.0572687		4.98452	0.95653	0.0457516
4.98602	1	0.0508906		4.98602	0.961865	0.061674		4.98602	0.95653	0.0522876
4.99879	1	0.0534351		4.99879	0.961865	0.061674		4.99879	0.95653	0.0522876
4.9995	1	0.0559796		4.9995	0.961865	0.0660793		4.9995	0.947964	0.0522876
5.00109	1	0.0585242		5.00109	0.961865	0.0660793		5.00109	0.947964	0.0522876
5.00418	1	0.0610687		5.00418	0.961865	0.0660793		5.00418	0.947964	0.0522876
5.00684	1	0.0636132		5.00684	0.961865	0.0704846		5.00684	0.947964	0.0588235
5.0167	1	0.0661578		5.0167	0.951168	0.0704846		5.0167	0.940434	0.0588235
5.04024	1	0.0687023		5.04024	0.951168	0.0748899		5.04024	0.940434	0.0653595
5.04813	1	0.0712468		5.04813	0.951168	0.0792952		5.04813	0.940434	0.0718954
5.0486	1	0.0737913		5.0486	0.951168	0.0792952		5.0486	0.940434	0.0718954
5.05746	1	0.0763359		5.05746	0.951168	0.0837004		5.05746	0.940434	0.0784314
5.06272	1	0.0788804		5.06272	0.951168	0.0837004		5.06272	0.940434	0.0784314
5.0662	1	0.0788804		5.0662	0.951168	0.0837004		5.0662	0.940434	0.0784314
5.06651	1	0.0814249		5.06651	0.951168	0.0881057		5.06651	0.940434	0.0849673
5.07012	1	0.0839695		5.07012	0.941576	0.0881057		5.07012	0.933684	0.0849673
5.07952	1	0.0839695		5.07952	0.941576	0.0881057		5.07952	0.933684	0.0849673
5.08622	1	0.086514		5.08622	0.941576	0.092511		5.08622	0.933684	0.0915033
5.08623	1	0.0890585		5.08623	0.941576	0.0969163		5.08623	0.933684	0.0980392
5.08897	1	0.0890585		5.08897	0.941576	0.0969163		5.08897	0.933684	0.0980392
5.09907	1	0.0916031		5.09907	0.932843	0.0969163		5.09907	0.927536	0.0980392
5.1105	1	0.0941476		5.1105	0.932843	0.0969163		5.1105	0.927536	0.0980392
5.1166	1	0.0966921		5.1166	0.932843	0.101322		5.1166	0.927536	0.104575
5.12172	1	0.0992366		5.12172	0.932843	0.105727		5.12172	0.927536	0.104575
5.12587	1	0.101781		5.12587	0.922614	0.105727		5.12587	0.920337	0.104575
5.12916	0.963447	0.101781		5.12916	0.914491	0.105727		5.12916	0.91462	0.104575
5.132	0.927863	0.101781		5.132	0.906583	0.105727		5.132	0.909054	0.104575
5.13645	0.892363	0.101781		5.13645	0.898694	0.105727		5.13645	0.903501	0.104575
5.14167	0.892363	0.104326		5.14167	0.898694	0.105727		5.14167	0.903501	0.104575
5.14273	0.892363	0.10687		5.14273	0.889472	0.105727		5.14273	0.897011	0.104575
5.14284	0.892363	0.109415		5.14284	0.889472	0.105727		5.14284	0.897011	0.104575
5.14308	0.892363	0.111959		5.14308	0.889472	0.110132		5.14308	0.897011	0.111111
5.15836	0.892363	0.114504		5.15836	0.879041	0.110132		5.15836	0.889669	0.111111
5.15988	0.892363	0.117048		5.15988	0.879041	0.114537		5.15988	0.889669	0.111111
5.16332	0.892363	0.119593		5.16332	0.879041	0.118943		5.16332	0.889669	0.117647
5.16388	0.892363	0.122137		5.16388	0.879041	0.118943		5.16388	0.889669	0.117647
5.16912	0.892363	0.124682		5.16912	0.879041	0.123348		5.16912	0.889669	0.124183
5.17644	0.892363	0.127226		5.17644	0.879041	0.127753		5.17644	0.889669	0.130719
5.17694	0.892363	0.129771		5.17694	0.879041	0.132159		5.17694	0.889669	0.137255
5.17745	0.892363	0.132316		5.17745	0.879041	0.132159		5.17745	0.889669	0.137255
5.18454	0.892363	0.132316		5.18454	0.879041	0.132159		5.18454	0.889669	0.137255
5.18642	0.892363	0.13486		5.18642	0.879041	0.136564		5.18642	0.889669	0.143791
5.18817	0.892363	0.137405		5.18817	0.879041	0.140969		5.18817	0.889669	0.150327
5.19085	0.892363	0.139949		5.19085	0.879041	0.145374		5.19085	0.889669	0.156863
5.19774	0.892363	0.142494		5.19774	0.879041	0.14978		5.19774	0.889669	0.163399
5.19855	0.892363	0.145038		5.19855	0.879041	0.154185		5.19855	0.889669	0.169935
5.20465	0.892363	0.147583		5.20465	0.86889	0.154185		5.20465	0.882524	0.169935
5.20578	0.892363	0.150127		5.20578	0.86889	0.15859		5.20578	0.882524	0.176471
5.20657	0.892363	0.152672		5.20657	0.86889	0.162996		5.20657	0.882524	0.183007
5.2109	0.892363	0.155216		5.2109	0.86889	0.162996		5.2109	0.882524	0.183007
5.2116	0.892363	0.157761		5.2116	0.86889	0.167401		5.2116	0.874103	0.183007
5.21543	0.892363	0.160305		5.21543	0.86889	0.167401		5.21543	0.874103	0.183007
5.2194	0.892363	0.16285		5.2194	0.86889	0.171806		5.2194	0.874103	0.189542
5.21954	0.892363	0.16285		5.21954	0.86889	0.171806		5.21954	0.874103	0.189542
5.21984	0.892363	0.165394		5.21984	0.859839	0.171806		5.21984	0.867732	0.189542
5.22116	0.892363	0.167939		5.22116	0.859839	0.171806		5.22116	0.867732	0.189542
5.22255	0.892363	0.170483		5.22255	0.859839	0.171806		5.22255	0.867732	0.189542
5.22343	0.892363	0.173028		5.22343	0.859839	0.176211		5.22343	0.867732	0.196078
5.22936	0.892363	0.175573		5.22936	0.859839	0.180617		5.22936	0.867732	0.202614
5.23232	0.892363	0.178117		5.23232	0.859839	0.185022		5.23232	0.867732	0.20915
5.2355	0.892363	0.180662		5.2355	0.859839	0.189427		5.2355	0.858568	0.20915
5.23596	0.892363	0.183206		5.23596	0.859839	0.193833		5.23596	0.849848	0.20915
5.23691	0.892363	0.185751		5.23691	0.859839	0.193833		5.23691	0.849848	0.20915
5.23723	0.892363	0.188295		5.23723	0.859839	0.198238		5.23723	0.849848	0.20915
5.24033	0.892363	0.19084		5.24033	0.859839	0.198238		5.24033	0.849848	0.20915
5.2414	0.892363	0.193384		5.2414	0.859839	0.202643		5.2414	0.849848	0.215686
5.2426	0.892363	0.195929		5.2426	0.859839	0.202643		5.2426	0.849848	0.215686
5.24368	0.892363	0.198473		5.24368	0.859839	0.207048		5.24368	0.849848	0.222222
5.24393	0.892363	0.201018		5.24393	0.859839	0.211454		5.24393	0.849848	0.228758
5.24414	0.892363	0.203562		5.24414	0.859839	0.215859		5.24414	0.849848	0.235294
5.25268	0.892363	0.203562		5.25268	0.859839	0.215859		5.25268	0.849848	0.235294
5.25607	0.892363	0.206107		5.25607	0.859839	0.220264		5.25607	0.849848	0.24183
5.25613	0.892363	0.208651		5.25613	0.859839	0.22467		5.25613	0.849848	0.248366
5.25823	0.892363	0.211196		5.25823	0.859839	0.22467		5.25823	0.849848	0.248366
5.2598	0.892363	0.21374		5.2598	0.859839	0.229075		5.2598	0.849848	0.248366
5.26027	0.892363	0.216285		5.26027	0.859839	0.23348		5.26027	0.849848	0.254902
5.26813	0.892363	0.21883		5.26813	0.859839	0.237885		5.26813	0.849848	0.261438
5.2707	0.892363	0.21883		5.2707	0.859839	0.237885		5.2707	0.849848	0.261438
5.27129	0.892363	0.221374		5.27129	0.859839	0.237885		5.27129	0.849848	0.261438
5.27223	0.892363	0.223919		5.27223	0.859839	0.242291		5.27223	0.849848	0.267974
5.27371	0.892363	0.226463		5.27371	0.859839	0.246696		5.27371	0.849848	0.27451
5.27675	0.892363	0.229008		5.27675	0.859839	0.251101		5.27675	0.849848	0.27451
5.27699	0.892363	0.231552		5.27699	0.849492	0.251101		5.27699	0.842565	0.27451
5.27819	0.892363	0.234097		5.27819	0.849492	0.255507		5.27819	0.842565	0.281046
5.28003	0.892363	0.236641		5.28003	0.849492	0.259912		5.28003	0.842565	0.287582
5.2801	0.892363	0.239186		5.2801	0.839341	0.259912		5.2801	0.83542	0.287582
5.28241	0.892363	0.24173		5.28241	0.839341	0.264317		5.28241	0.83542	0.294118
5.28338	0.892363	0.244275		5.28338	0.828643	0.264317		5.28338	0.827891	0.294118
5.28421	0.892363	0.246819		5.28421	0.818296	0.264317		5.28421	0.820608	0.294118
5.28657	0.892363	0.246819		5.28657	0.818296	0.264317		5.28657	0.820608	0.294118
5.28814	0.892363	0.249364		5.28814	0.818296	0.264317		5.28814	0.820608	0.294118
5.28866	0.892363	0.251908		5.28866	0.818296	0.268722		5.28866	0.820608	0.300654
5.2896	0.892363	0.254453		5.2896	0.818296	0.273128		5.2896	0.820608	0.300654
5.2974	0.892363	0.256997		5.2974	0.807949	0.273128		5.2974	0.813326	0.300654
5.29798	0.892363	0.259542		5.29798	0.799035	0.273128		5.29798	0.807051	0.300654
5.30018	0.892363	0.262087		5.30018	0.799035	0.277533		5.30018	0.807051	0.30719
5.30307	0.892363	0.264631		5.30307	0.799035	0.281938		5.30307	0.798939	0.30719
5.30334	0.892363	0.267176		5.30334	0.799035	0.286344		5.30334	0.798939	0.313725
5.30725	0.892363	0.26972		5.30725	0.799035	0.286344		5.30725	0.798939	0.313725
5.30851	0.892363	0.272265		5.30851	0.799035	0.290749		5.30851	0.798939	0.320261
5.3109	0.892363	0.274809		5.3109	0.799035	0.290749		5.3109	0.798939	0.320261
5.31296	0.892363	0.274809		5.31296	0.799035	0.290749		5.31296	0.798939	0.320261
5.3144	0.892363	0.277354		5.3144	0.799035	0.295154		5.3144	0.798939	0.326797
5.31583	0.892363	0.279898		5.31583	0.799035	0.299559		5.31583	0.790373	0.326797
5.32013	0.892363	0.282443		5.32013	0.799035	0.299559		5.32013	0.790373	0.326797
5.32186	0.892363	0.284987		5.32186	0.79012	0.299559		5.32186	0.784098	0.326797
5.32337	0.892363	0.287532		5.32337	0.79012	0.303965		5.32337	0.784098	0.333333
5.32355	0.892363	0.290076		5.32355	0.79012	0.30837		5.32355	0.784098	0.339869
5.32903	0.892363	0.292621		5.32903	0.79012	0.312775		5.32903	0.784098	0.339869
5.33083	0.892363	0.292621		5.33083	0.79012	0.312775		5.33083	0.784098	0.339869
5.33156	0.892363	0.295165		5.33156	0.79012	0.317181		5.33156	0.784098	0.346405
5.33235	0.892363	0.29771		5.33235	0.79012	0.317181		5.33235	0.784098	0.346405
5.33349	0.892363	0.300254		5.33349	0.780396	0.317181		5.33349	0.777254	0.346405
5.3349	0.856695	0.300254		5.3349	0.772469	0.317181		5.3349	0.771675	0.346405
5.33612	0.856695	0.302799		5.33612	0.772469	0.321586		5.33612	0.771675	0.346405
5.33942	0.856695	0.305344		5.33942	0.762122	0.321586		5.33942	0.764393	0.346405
5.3417	0.856695	0.307888		5.3417	0.762122	0.325991		5.3417	0.764393	0.352941
5.34207	0.856695	0.307888		5.34207	0.762122	0.325991		5.34207	0.764393	0.352941
5.34297	0.856695	0.310433		5.34297	0.762122	0.330396		5.34297	0.764393	0.359477
5.3433	0.856695	0.312977		5.3433	0.762122	0.330396		5.3433	0.764393	0.359477
5.34333	0.856695	0.315522		5.34333	0.753389	0.330396		5.34333	0.758246	0.359477
5.34622	0.856695	0.318066		5.34622	0.753389	0.334802		5.34622	0.758246	0.359477
5.34746	0.856695	0.320611		5.34746	0.753389	0.339207		5.34746	0.758246	0.366013
5.3476	0.856695	0.323155		5.3476	0.753389	0.343612		5.3476	0.758246	0.372549
5.35002	0.856695	0.3257		5.35002	0.753389	0.348018		5.35002	0.758246	0.379085
5.35046	0.856695	0.328244		5.35046	0.753389	0.352423		5.35046	0.749629	0.379085
5.35359	0.856695	0.330789		5.35359	0.753389	0.356828		5.35359	0.749629	0.379085
5.35521	0.856695	0.333333		5.35521	0.753389	0.361233		5.35521	0.741476	0.379085
5.35586	0.856695	0.335878		5.35586	0.753389	0.361233		5.35586	0.741476	0.379085
5.35743	0.856695	0.338422		5.35743	0.753389	0.361233		5.35743	0.741476	0.379085
5.36103	0.856695	0.338422		5.36103	0.753389	0.361233		5.36103	0.741476	0.379085
5.36263	0.856695	0.340967		5.36263	0.742644	0.361233		5.36263	0.733913	0.379085
5.36535	0.856695	0.343511		5.36535	0.742644	0.365639		5.36535	0.733913	0.379085
5.36539	0.856695	0.346056		5.36539	0.742644	0.370044		5.36539	0.733913	0.385621
5.36808	0.856695	0.348601		5.36808	0.742644	0.374449		5.36808	0.733913	0.392157
5.36861	0.856695	0.351145		5.36861	0.742644	0.378855		5.36861	0.733913	0.392157
5.37184	0.856695	0.35369		5.37184	0.732297	0.378855		5.37184	0.726631	0.392157
5.37295	0.856695	0.356234		5.37295	0.723984	0.378855		5.37295	0.720779	0.392157
5.37631	0.856695	0.358779		5.37631	0.723984	0.38326		5.37631	0.720779	0.398693
5.37691	0.856695	0.361323		5.37691	0.723984	0.387665		5.37691	0.713183	0.398693
5.3781	0.856695	0.363868		5.3781	0.723984	0.39207		5.3781	0.713183	0.405229
5.37907	0.820681	0.363868		5.37907	0.715981	0.39207		5.37907	0.70755	0.405229
5.38189	0.820681	0.366412		5.38189	0.715981	0.396476		5.38189	0.70755	0.411765
5.38209	0.820681	0.368957		5.38209	0.705507	0.396476		5.38209	0.700178	0.411765
5.38829	0.820681	0.371501		5.38829	0.705507	0.400881		5.38829	0.691757	0.411765
5.38936	0.784928	0.371501		5.38936	0.697561	0.400881		5.38936	0.686165	0.411765
5.38943	0.784928	0.374046		5.38943	0.697561	0.405286		5.38943	0.677969	0.411765
5.39112	0.784928	0.37659		5.39112	0.697561	0.409692		5.39112	0.677969	0.418301
5.39308	0.784928	0.379135		5.39308	0.697561	0.414097		5.39308	0.669977	0.418301
5.39512	0.784928	0.381679		5.39512	0.697561	0.414097		5.39512	0.669977	0.418301
5.39833	0.784928	0.384224		5.39833	0.689022	0.414097		5.39833	0.663967	0.418301
5.40064	0.784928	0.386768		5.40064	0.689022	0.418502		5.40064	0.663967	0.424837
5.40084	0.784928	0.389313		5.40084	0.689022	0.422907		5.40084	0.663967	0.431373
5.40349	0.784928	0.389313		5.40349	0.689022	0.422907		5.40349	0.663967	0.431373
5.40354	0.784928	0.391858		5.40354	0.680107	0.422907		5.40354	0.657692	0.431373
5.40645	0.784928	0.394402		5.40645	0.680107	0.427313		5.40645	0.657692	0.437908
5.40712	0.784928	0.396947		5.40712	0.680107	0.431718		5.40712	0.657692	0.444444
5.40773	0.784928	0.399491		5.40773	0.671794	0.431718		5.40773	0.651841	0.444444
5.41209	0.784928	0.402036		5.41209	0.662235	0.431718		5.41209	0.645113	0.444444
5.41237	0.784928	0.40458		5.41237	0.653501	0.431718		5.41237	0.638966	0.444444
5.41361	0.784928	0.407125		5.41361	0.653501	0.436123		5.41361	0.638966	0.45098
5.41593	0.784928	0.409669		5.41593	0.653501	0.440529		5.41593	0.638966	0.457516
5.4194	0.784928	0.412214		5.4194	0.645188	0.440529		5.4194	0.633115	0.457516
5.42174	0.784928	0.414758		5.42174	0.645188	0.440529		5.42174	0.633115	0.457516
5.42214	0.784928	0.417303		5.42214	0.645188	0.444934		5.42214	0.633115	0.464052
5.42446	0.784928	0.419847		5.42446	0.645188	0.449339		5.42446	0.633115	0.464052
5.4249	0.784928	0.422392		5.4249	0.6363	0.449339		5.4249	0.626859	0.464052
5.42521	0.784928	0.424936		5.42521	0.6363	0.449339		5.42521	0.626859	0.464052
5.4254	0.784928	0.427481		5.4254	0.6363	0.453744		5.4254	0.626859	0.470588
5.42673	0.784928	0.430025		5.42673	0.627331	0.453744		5.42673	0.620546	0.470588
5.42791	0.784928	0.43257		5.42791	0.627331	0.45815		5.42791	0.620546	0.477124
5.43192	0.784928	0.435115		5.43192	0.627331	0.45815		5.43192	0.620546	0.477124
5.43482	0.784928	0.435115		5.43482	0.627331	0.45815		5.43482	0.620546	0.477124
5.43896	0.748826	0.435115		5.43896	0.619308	0.45815		5.43896	0.614899	0.477124
5.44191	0.748826	0.437659		5.44191	0.619308	0.462555		5.44191	0.614899	0.48366
5.44202	0.748826	0.440204		5.44202	0.619308	0.46696		5.44202	0.614899	0.490196
5.44585	0.748826	0.442748		5.44585	0.619308	0.471366		5.44585	0.614899	0.496732
5.44949	0.748826	0.445293		5.44949	0.609041	0.471366		5.44949	0.607673	0.496732
5.45026	0.748826	0.447837		5.45026	0.598434	0.471366		5.45026	0.600207	0.496732
5.45223	0.748826	0.450382		5.45223	0.598434	0.475771		5.45223	0.600207	0.496732
5.45231	0.748826	0.452926		5.45231	0.598434	0.475771		5.45231	0.600207	0.496732
5.45276	0.748826	0.455471		5.45276	0.58975	0.475771		5.45276	0.594095	0.496732
5.45407	0.748826	0.458015		5.45407	0.58975	0.480176		5.45407	0.594095	0.503268
5.45451	0.748826	0.46056		5.45451	0.58975	0.480176		5.45451	0.594095	0.503268
5.45685	0.748826	0.463104		5.45685	0.58975	0.484581		5.45685	0.594095	0.509804
5.45902	0.748826	0.465649		5.45902	0.58975	0.484581		5.45902	0.594095	0.509804
5.45916	0.748826	0.468193		5.45916	0.58047	0.484581		5.45916	0.587563	0.509804
5.4595	0.748826	0.470738		5.4595	0.58047	0.488987		5.4595	0.587563	0.509804
5.46075	0.748826	0.473282		5.46075	0.571555	0.488987		5.46075	0.581289	0.509804
5.46152	0.748826	0.475827		5.46152	0.571555	0.493392		5.46152	0.581289	0.51634
5.46651	0.748826	0.478372		5.46651	0.571555	0.497797		5.46651	0.581289	0.522876
5.46738	0.748826	0.480916		5.46738	0.571555	0.497797		5.46738	0.581289	0.522876
5.46752	0.748826	0.483461		5.46752	0.571555	0.497797		5.46752	0.581289	0.522876
5.46992	0.748826	0.486005		5.46992	0.571555	0.497797		5.46992	0.581289	0.522876
5.47062	0.748826	0.48855		5.47062	0.571555	0.502203		5.47062	0.573297	0.522876
5.47244	0.748826	0.491094		5.47244	0.571555	0.502203		5.47244	0.573297	0.522876
5.47473	0.748826	0.493639		5.47473	0.571555	0.506608		5.47473	0.573297	0.529412
5.48004	0.748826	0.493639		5.48004	0.571555	0.506608		5.48004	0.573297	0.529412
5.48052	0.748826	0.496183		5.48052	0.571555	0.511013		5.48052	0.573297	0.535948
5.48398	0.748826	0.498728		5.48398	0.561478	0.511013		5.48398	0.566204	0.535948
5.48739	0.713243	0.498728		5.48739	0.55357	0.511013		5.48739	0.560638	0.535948
5.48757	0.713243	0.501272		5.48757	0.55357	0.515419		5.48757	0.560638	0.535948
5.48787	0.713243	0.503817		5.48787	0.545054	0.515419		5.48787	0.554644	0.535948
5.48837	0.713243	0.506361		5.48837	0.545054	0.519824		5.48837	0.554644	0.542484
5.48884	0.713243	0.508906		5.48884	0.535398	0.519824		5.48884	0.547848	0.542484
5.4906	0.713243	0.51145		5.4906	0.5247	0.519824		5.4906	0.540318	0.542484
5.49281	0.713243	0.513995		5.49281	0.515043	0.519824		5.49281	0.533522	0.542484
5.4936	0.713243	0.516539		5.4936	0.515043	0.524229		5.4936	0.533522	0.54902
5.49805	0.713243	0.519084		5.49805	0.515043	0.528634		5.49805	0.533522	0.555556
5.5015	0.713243	0.521628		5.5015	0.515043	0.528634		5.5015	0.533522	0.555556
5.50166	0.713243	0.524173		5.50166	0.515043	0.53304		5.50166	0.533522	0.562092
5.50199	0.713243	0.526718		5.50199	0.515043	0.53304		5.50199	0.533522	0.562092
5.50571	0.678151	0.526718		5.50571	0.507245	0.53304		5.50571	0.528033	0.562092
5.50777	0.678151	0.529262		5.50777	0.507245	0.537445		5.50777	0.528033	0.562092
5.50793	0.678151	0.529262		5.50793	0.507245	0.537445		5.50793	0.528033	0.562092
5.50849	0.678151	0.531807		5.50849	0.507245	0.54185		5.50849	0.528033	0.568627
5.51366	0.678151	0.534351		5.51366	0.507245	0.54185		5.51366	0.528033	0.568627
5.51621	0.678151	0.536896		5.51621	0.497994	0.54185		5.51621	0.521522	0.568627
5.51806	0.678151	0.53944		5.51806	0.497994	0.546256		5.51806	0.521522	0.575163
5.51877	0.678151	0.541985		5.51877	0.497994	0.550661		5.51877	0.521522	0.581699
5.51953	0.678151	0.544529		5.51953	0.48752	0.550661		5.51953	0.51415	0.581699
5.52122	0.642897	0.544529		5.52122	0.479686	0.550661		5.52122	0.508635	0.581699
5.52446	0.642897	0.544529		5.52446	0.479686	0.550661		5.52446	0.508635	0.581699
5.52606	0.642897	0.547074		5.52606	0.479686	0.550661		5.52606	0.508635	0.581699
5.52865	0.642897	0.549618		5.52865	0.479686	0.550661		5.52865	0.508635	0.581699
5.53343	0.642897	0.552163		5.53343	0.479686	0.555066		5.53343	0.508635	0.588235
5.54338	0.642897	0.554707		5.54338	0.479686	0.559471		5.54338	0.500395	0.588235
5.5447	0.642897	0.557252		5.5447	0.479686	0.563877		5.5447	0.500395	0.588235
5.54648	0.642897	0.559796		5.54648	0.479686	0.568282		5.54648	0.500395	0.594771
5.55363	0.642897	0.562341		5.55363	0.469339	0.568282		5.55363	0.493113	0.594771
5.55374	0.642897	0.564885		5.55374	0.459682	0.568282		5.55374	0.486316	0.594771
5.5552	0.642897	0.56743		5.5552	0.459682	0.572687		5.5552	0.486316	0.601307
5.55951	0.642897	0.569975		5.55951	0.459682	0.577093		5.55951	0.478163	0.601307
5.56208	0.642897	0.572519		5.56208	0.459682	0.577093		5.56208	0.478163	0.601307
5.56282	0.642897	0.575064		5.56282	0.459682	0.581498		5.56282	0.478163	0.607843
5.56305	0.606795	0.575064		5.56305	0.451659	0.581498		5.56305	0.472516	0.607843
5.56446	0.606795	0.577608		5.56446	0.451659	0.585903		5.56446	0.472516	0.614379
5.56452	0.606795	0.580153		5.56452	0.451659	0.590308		5.56452	0.472516	0.620915
5.56703	0.606795	0.582697		5.56703	0.451659	0.594714		5.56703	0.472516	0.627451
5.56903	0.606795	0.585242		5.56903	0.451659	0.594714		5.56903	0.472516	0.627451
5.57097	0.606795	0.587786		5.57097	0.441312	0.594714		5.57097	0.465234	0.627451
5.57115	0.606795	0.590331		5.57115	0.441312	0.599119		5.57115	0.465234	0.627451
5.57264	0.606795	0.592875		5.57264	0.441312	0.603524		5.57264	0.465234	0.633987
5.57479	0.606795	0.59542		5.57479	0.441312	0.603524		5.57479	0.465234	0.633987
5.57595	0.606795	0.597964		5.57595	0.441312	0.603524		5.57595	0.465234	0.633987
5.57714	0.606795	0.600509		5.57714	0.441312	0.603524		5.57714	0.465234	0.633987
5.57839	0.606795	0.603053		5.57839	0.441312	0.603524		5.57839	0.465234	0.633987
5.57916	0.606795	0.605598		5.57916	0.441312	0.60793		5.57916	0.457569	0.633987
5.58087	0.606795	0.608142		5.58087	0.441312	0.60793		5.58087	0.457569	0.633987
5.58204	0.606795	0.610687		5.58204	0.432773	0.60793		5.58204	0.451559	0.633987
5.58342	0.606795	0.613232		5.58342	0.432773	0.612335		5.58342	0.451559	0.640523
5.58507	0.606795	0.615776		5.58507	0.432773	0.612335		5.58507	0.451559	0.640523
5.58739	0.606795	0.618321		5.58739	0.432773	0.61674		5.58739	0.451559	0.647059
5.59205	0.571703	0.618321		5.59205	0.424975	0.61674		5.59205	0.44607	0.647059
5.59292	0.571703	0.620865		5.59292	0.424975	0.621145		5.59292	0.44607	0.647059
5.59553	0.571703	0.62341		5.59553	0.424975	0.625551		5.59553	0.44607	0.653595
5.59568	0.571703	0.62341		5.59568	0.424975	0.625551		5.59568	0.44607	0.653595
5.59623	0.535777	0.62341		5.59623	0.416991	0.625551		5.59623	0.440451	0.653595
5.59713	0.535777	0.625954		5.59713	0.416991	0.629956		5.59713	0.440451	0.660131
5.60142	0.499497	0.625954		5.60142	0.408928	0.629956		5.60142	0.434776	0.660131
5.60142	0.499497	0.628499		5.60142	0.399527	0.629956		5.60142	0.428159	0.660131
5.60152	0.463829	0.628499		5.60152	0.3916	0.629956		5.60152	0.42258	0.660131
5.60357	0.463829	0.631043		5.60357	0.383084	0.629956		5.60357	0.416586	0.660131
5.60837	0.463829	0.633588		5.60837	0.383084	0.634361		5.60837	0.416586	0.666667
5.60862	0.463829	0.636132		5.60862	0.383084	0.638767		5.60862	0.416586	0.666667
5.60894	0.463829	0.638677		5.60894	0.383084	0.643172		5.60894	0.416586	0.673203
5.61484	0.463829	0.641221		5.61484	0.383084	0.647577		5.61484	0.408474	0.673203
5.61833	0.463829	0.643766		5.61833	0.383084	0.651982		5.61833	0.408474	0.679739
5.62473	0.463829	0.64631		5.62473	0.383084	0.656388		5.62473	0.408474	0.686275
5.62519	0.463829	0.648855		5.62519	0.383084	0.660793		5.62519	0.400278	0.686275
5.6264	0.463829	0.651399		5.6264	0.383084	0.665198		5.6264	0.400278	0.69281
5.62808	0.428737	0.651399		5.62808	0.375285	0.665198		5.62808	0.394789	0.69281
5.63823	0.428737	0.653944		5.63823	0.375285	0.665198		5.63823	0.394789	0.69281
5.6386	0.428737	0.656489		5.6386	0.36629	0.665198		5.6386	0.388457	0.69281
5.63951	0.428737	0.659033		5.63951	0.36629	0.669604		5.63951	0.380465	0.69281
5.64314	0.428737	0.661578		5.64314	0.36629	0.674009		5.64314	0.380465	0.699346
5.64391	0.428737	0.664122		5.64391	0.355683	0.674009		5.64391	0.373	0.699346
5.64449	0.428737	0.666667		5.64449	0.355683	0.678414		5.64449	0.373	0.705882
5.6447	0.428737	0.669211		5.6447	0.355683	0.678414		5.6447	0.373	0.705882
5.64621	0.428737	0.671756		5.64621	0.355683	0.682819		5.64621	0.373	0.712418
5.6475	0.428737	0.6743		5.6475	0.355683	0.687225		5.6475	0.373	0.718954
5.6476	0.428737	0.6743		5.6476	0.355683	0.687225		5.6476	0.373	0.718954
5.64784	0.428737	0.676845		5.64784	0.355683	0.69163		5.64784	0.373	0.718954
5.65261	0.428737	0.679389		5.65261	0.355683	0.696035		5.65261	0.365047	0.718954
5.65765	0.428737	0.681934		5.65765	0.355683	0.700441		5.65765	0.365047	0.72549
5.66092	0.428737	0.681934		5.66092	0.355683	0.700441		5.66092	0.365047	0.72549
5.66717	0.428737	0.684478		5.66717	0.355683	0.704846		5.66717	0.365047	0.732026
5.67049	0.428737	0.687023		5.67049	0.355683	0.709251		5.67049	0.365047	0.738562
5.67061	0.428737	0.689567		5.67061	0.355683	0.713656		5.67061	0.365047	0.745098
5.67223	0.428737	0.689567		5.67223	0.355683	0.713656		5.67223	0.365047	0.745098
5.67921	0.428737	0.692112		5.67921	0.355683	0.713656		5.67921	0.365047	0.745098
5.68137	0.428737	0.694656		5.68137	0.355683	0.718062		5.68137	0.357131	0.745098
5.68374	0.428737	0.697201		5.68374	0.355683	0.722467		5.68374	0.357131	0.751634
5.68407	0.428737	0.699746		5.68407	0.345493	0.722467		5.68407	0.349959	0.751634
5.68524	0.428737	0.70229		5.68524	0.345493	0.722467		5.68524	0.349959	0.751634
5.68644	0.428737	0.704835		5.68644	0.335147	0.722467		5.68644	0.342676	0.751634
5.68732	0.428737	0.707379		5.68732	0.325806	0.722467		5.68732	0.336102	0.751634
5.68759	0.428737	0.709924		5.68759	0.325806	0.726872		5.68759	0.336102	0.751634
5.69221	0.428737	0.712468		5.69221	0.325806	0.731278		5.69221	0.336102	0.75817
5.69376	0.428737	0.715013		5.69376	0.325806	0.731278		5.69376	0.336102	0.75817
5.70143	0.428737	0.717557		5.70143	0.325806	0.731278		5.70143	0.336102	0.75817
5.7019	0.393962	0.717557		5.7019	0.318078	0.731278		5.7019	0.330663	0.75817
5.7024	0.393962	0.720102		5.7024	0.318078	0.731278		5.7024	0.330663	0.75817
5.70491	0.393962	0.722646		5.70491	0.309893	0.731278		5.70491	0.324902	0.75817
5.70549	0.393962	0.725191		5.70549	0.309893	0.731278		5.70549	0.324902	0.75817
5.70573	0.393962	0.727735		5.70573	0.299195	0.731278		5.70573	0.317373	0.75817
5.71584	0.393962	0.73028		5.71584	0.299195	0.735683		5.71584	0.317373	0.75817
5.71837	0.357948	0.73028		5.71837	0.291192	0.735683		5.71837	0.31174	0.75817
5.72022	0.357948	0.732824		5.72022	0.291192	0.735683		5.72022	0.31174	0.75817
5.72182	0.357948	0.735369		5.72182	0.291192	0.740088		5.72182	0.303319	0.75817
5.72858	0.357948	0.737913		5.72858	0.291192	0.744493		5.72858	0.303319	0.764706
5.74009	0.357948	0.740458		5.74009	0.282857	0.744493		5.74009	0.297452	0.764706
5.7401	0.357948	0.743003		5.7401	0.282857	0.748899		5.7401	0.297452	0.764706
5.74641	0.357948	0.745547		5.74641	0.282857	0.748899		5.74641	0.297452	0.764706
5.74797	0.357948	0.748092		5.74797	0.282857	0.753304		5.74797	0.297452	0.771242
5.75542	0.357948	0.750636		5.75542	0.282857	0.757709		5.75542	0.297452	0.777778
5.75719	0.357948	0.750636		5.75719	0.282857	0.757709		5.75719	0.297452	0.777778
5.76098	0.357948	0.753181		5.76098	0.282857	0.762115		5.76098	0.297452	0.784314
5.76283	0.357948	0.755725		5.76283	0.282857	0.762115		5.76283	0.297452	0.784314
5.76374	0.357948	0.75827		5.76374	0.282857	0.762115		5.76374	0.297452	0.784314
5.76521	0.322937	0.75827		5.76521	0.275076	0.762115		5.76521	0.291976	0.784314
5.76742	0.322937	0.760814		5.76742	0.275076	0.762115		5.76742	0.291976	0.784314
5.769	0.288004	0.760814		5.769	0.267313	0.762115		5.769	0.286512	0.784314
5.77103	0.251991	0.760814		5.77103	0.25931	0.762115		5.77103	0.280879	0.784314
5.77112	0.251991	0.763359		5.77112	0.250863	0.762115		5.77112	0.274933	0.784314
5.77666	0.251991	0.765903		5.77666	0.250863	0.76652		5.77666	0.274933	0.784314
5.77799	0.251991	0.768448		5.77799	0.250863	0.770925		5.77799	0.274933	0.79085
5.77805	0.251991	0.770992		5.77805	0.250863	0.77533		5.77805	0.26678	0.79085
5.78243	0.251991	0.773537		5.78243	0.250863	0.779736		5.78243	0.258359	0.79085
5.78421	0.215437	0.773537		5.78421	0.242739	0.779736		5.78421	0.252641	0.79085
5.7849	0.215437	0.776081		5.7849	0.234554	0.779736		5.7849	0.24688	0.79085
5.7969	0.215437	0.776081		5.7969	0.234554	0.779736		5.7969	0.24688	0.79085
5.79761	0.215437	0.778626		5.79761	0.234554	0.779736		5.79761	0.24688	0.79085
5.79877	0.179769	0.778626		5.79877	0.226628	0.779736		5.79877	0.241301	0.79085
5.80417	0.179769	0.78117		5.80417	0.226628	0.784141		5.80417	0.241301	0.797386
5.80469	0.144186	0.78117		5.80469	0.21872	0.784141		5.80469	0.235736	0.797386
5.80617	0.144186	0.783715		5.80617	0.21872	0.788546		5.80617	0.235736	0.803922
5.80951	0.144186	0.78626		5.80951	0.210181	0.788546		5.80951	0.229725	0.803922
5.81059	0.144186	0.788804		5.81059	0.200177	0.788546		5.81059	0.222684	0.803922
5.81899	0.144186	0.788804		5.81899	0.200177	0.788546		5.81899	0.222684	0.803922
5.81943	0.144186	0.791349		5.81943	0.191637	0.788546		5.81943	0.216674	0.803922
5.82301	0.144186	0.791349		5.82301	0.191637	0.788546		5.82301	0.216674	0.803922
5.83842	0.144186	0.793893		5.83842	0.191637	0.792952		5.83842	0.216674	0.803922
5.84172	0.144186	0.793893		5.84172	0.191637	0.792952		5.84172	0.216674	0.803922
5.84211	0.144186	0.796438		5.84211	0.183452	0.792952		5.84211	0.210913	0.803922
5.84235	0.144186	0.798982		5.84235	0.183452	0.792952		5.84235	0.210913	0.803922
5.8425	0.108602	0.798982		5.8425	0.175545	0.792952		5.8425	0.205347	0.803922
5.84483	0.108602	0.801527		5.84483	0.165577	0.792952		5.84483	0.198331	0.803922
5.84632	0.108602	0.801527		5.84632	0.165577	0.792952		5.84632	0.198331	0.803922
5.85494	0.108602	0.804071		5.85494	0.165577	0.797357		5.85494	0.198331	0.803922
5.85813	0.108602	0.806616		5.85813	0.165577	0.801762		5.85813	0.190178	0.803922
5.85813	0.108602	0.80916		5.85813	0.165577	0.806167		5.85813	0.182186	0.803922
5.86503	0.108602	0.811705		5.86503	0.165577	0.806167		5.86503	0.182186	0.803922
5.86682	0.108602	0.814249		5.86682	0.165577	0.810573		5.86682	0.182186	0.810458
5.86944	0.108602	0.816794		5.86944	0.165577	0.814978		5.86944	0.182186	0.816993
5.86954	0.108602	0.819338		5.86954	0.165577	0.819383		5.86954	0.182186	0.823529
5.87113	0.108602	0.821883		5.87113	0.165577	0.823789		5.87113	0.182186	0.830065
5.87165	0.108602	0.821883		5.87165	0.165577	0.823789		5.87165	0.182186	0.830065
5.87325	0.108602	0.824427		5.87325	0.165577	0.828194		5.87325	0.182186	0.836601
5.87422	0.108602	0.824427		5.87422	0.165577	0.828194		5.87422	0.182186	0.836601
5.87477	0.108602	0.824427		5.87477	0.165577	0.828194		5.87477	0.182186	0.836601
5.88902	0.108602	0.826972		5.88902	0.165577	0.832599		5.88902	0.182186	0.843137
5.89067	0.108602	0.829517		5.89067	0.165577	0.837004		5.89067	0.182186	0.849673
5.8921	0.108602	0.832061		5.8921	0.165577	0.837004		5.8921	0.182186	0.849673
5.89262	0.108602	0.834606		5.89262	0.15592	0.837004		5.89262	0.175389	0.849673
5.89614	0.108602	0.83715		5.89614	0.15592	0.84141		5.89614	0.167436	0.849673
5.8999	0.108602	0.839695		5.8999	0.15592	0.845815		5.8999	0.167436	0.856209
5.90466	0.108602	0.842239		5.90466	0.15592	0.85022		5.90466	0.167436	0.856209
5.90663	0.108602	0.844784		5.90663	0.15592	0.854626		5.90663	0.167436	0.856209
5.91398	0.108602	0.847328		5.91398	0.15592	0.854626		5.91398	0.167436	0.856209
5.91714	0.108602	0.849873		5.91714	0.15592	0.859031		5.91714	0.167436	0.862745
5.91914	0.108602	0.852417		5.91914	0.147186	0.859031		5.91914	0.161289	0.862745
5.91968	0.108602	0.854962		5.91968	0.147186	0.863436		5.91968	0.161289	0.862745
5.92066	0.108602	0.857506		5.92066	0.147186	0.863436		5.92066	0.161289	0.862745
5.92161	0.108602	0.860051		5.92161	0.147186	0.867841		5.92161	0.161289	0.862745
5.92329	0.071864	0.860051		5.92329	0.139022	0.867841		5.92329	0.155542	0.862745
5.92409	0.071864	0.862595		5.92409	0.130773	0.867841		5.92409	0.149737	0.862745
5.92819	0.071864	0.86514		5.92819	0.130773	0.872247		5.92819	0.149737	0.862745
5.94389	0.071864	0.867684		5.94389	0.130773	0.876652		5.94389	0.149737	0.869281
5.94432	0.071864	0.870229		5.94432	0.130773	0.881057		5.94432	0.149737	0.875817
5.95157	0.071864	0.872774		5.95157	0.130773	0.881057		5.95157	0.149737	0.875817
5.95575	0.071864	0.872774		5.95575	0.130773	0.881057		5.95575	0.149737	0.875817
5.95813	0.071864	0.875318		5.95813	0.130773	0.885463		5.95813	0.149737	0.882353
5.95974	0.071864	0.877863		5.95974	0.130773	0.889868		5.95974	0.140801	0.882353
5.96873	0.071864	0.880407		5.96873	0.130773	0.889868		5.96873	0.140801	0.882353
5.97454	0.071864	0.882952		5.97454	0.130773	0.889868		5.97454	0.140801	0.882353
5.9795	0.071864	0.885496		5.9795	0.130773	0.894273		5.9795	0.140801	0.888889
5.98198	0.071864	0.888041		5.98198	0.121433	0.894273		5.98198	0.134227	0.888889
6.00986	0.071864	0.890585		6.00986	0.121433	0.898678		6.00986	0.134227	0.895425
6.01297	0.071864	0.89313		6.01297	0.121433	0.903084		6.01297	0.134227	0.901961
6.01528	0.071864	0.895674		6.01528	0.121433	0.903084		6.01528	0.134227	0.901961
6.01679	0.071864	0.895674		6.01679	0.121433	0.903084		6.01679	0.134227	0.901961
6.01716	0.071864	0.898219		6.01716	0.112382	0.903084		6.01716	0.127856	0.901961
6.02085	0.071864	0.900763		6.02085	0.112382	0.907489		6.02085	0.127856	0.908497
6.02977	0.071864	0.903308		6.02977	0.112382	0.911894		6.02977	0.119703	0.908497
6.03788	0.071864	0.905852		6.03788	0.112382	0.911894		6.03788	0.119703	0.908497
6.04198	0.071864	0.908397		6.04198	0.112382	0.9163		6.04198	0.119703	0.915033
6.04475	0.071864	0.910941		6.04475	0.112382	0.9163		6.04475	0.119703	0.915033
6.0495	0.071864	0.913486		6.0495	0.112382	0.920705		6.0495	0.111933	0.915033
6.04969	0.071864	0.916031		6.04969	0.102035	0.920705		6.04969	0.104651	0.915033
6.05742	0.071864	0.918575		6.05742	0.102035	0.920705		6.05742	0.104651	0.915033
6.05995	0.071864	0.92112		6.05995	0.102035	0.92511		6.05995	0.104651	0.921569
6.07171	0.071864	0.923664		6.07171	0.102035	0.92511		6.07171	0.104651	0.921569
6.07251	0.071864	0.926209		6.07251	0.102035	0.929515		6.07251	0.104651	0.928105
6.07436	0.071864	0.928753		6.07436	0.102035	0.933921		6.07436	0.104651	0.934641
6.08031	0.071864	0.931298		6.08031	0.102035	0.938326		6.08031	0.0967351	0.934641
6.09164	0.071864	0.933842		6.09164	0.102035	0.942731		6.09164	0.0967351	0.941176
6.09309	0.071864	0.936387		6.09309	0.102035	0.947137		6.09309	0.0883141	0.941176
6.0956	0.071864	0.938931		6.0956	0.102035	0.947137		6.0956	0.0883141	0.941176
6.10951	0.071864	0.941476		6.10951	0.102035	0.951542		6.10951	0.0883141	0.947712
6.11654	0.071864	0.94402		6.11654	0.102035	0.951542		6.11654	0.0883141	0.947712
6.12752	0.071864	0.946565		6.12752	0.0918835	0.951542		6.12752	0.0811691	0.947712
6.13027	0.071864	0.946565		6.13027	0.0918835	0.951542		6.13027	0.0811691	0.947712
6.13731	0.071864	0.949109		6.13731	0.0918835	0.955947		6.13731	0.0811691	0.954248
6.14478	0.0355835	0.949109		6.14478	0.0838209	0.955947		6.14478	0.0754943	0.954248
6.14737	0.0355835	0.951654		6.14737	0.0838209	0.960352		6.14737	0.0679319	0.954248
6.15282	0.0355835	0.954198		6.15282	0.0838209	0.960352		6.15282	0.0679319	0.954248
6.16756	0.0355835	0.956743		6.16756	0.0838209	0.964758		6.16756	0.0679319	0.960784
6.17959	0.0355835	0.959288		6.17959	0.0838209	0.969163		6.17959	0.0679319	0.96732
6.20004	0.0355835	0.961832		6.20004	0.0737441	0.969163		6.20004	0.0608394	0.96732
6.20392	0.0355835	0.964377		6.20392	0.0737441	0.973568		6.20392	0.0608394	0.973856
6.2075	0.0355835	0.966921		6.2075	0.0737441	0.977974		6.2075	0.051904	0.973856
6.23353	0.0355835	0.969466		6.23353	0.0633555	0.977974		6.23353	0.0445921	0.973856
6.23682	0.0355835	0.969466		6.23682	0.0633555	0.977974		6.23682	0.0445921	0.973856
6.26386	0.0355835	0.97201		6.26386	0.0550423	0.977974		6.26386	0.038741	0.973856
6.27409	0.0355835	0.974555		6.27409	0.0550423	0.982379		6.27409	0.038741	0.980392
6.28655	0.0355835	0.977099		6.28655	0.0463826	0.982379		6.28655	0.0326459	0.980392
6.34513	0.0355835	0.979644		6.34513	0.0369191	0.982379		6.34513	0.0259851	0.980392
6.36708	0.0355835	0.982188		6.36708	0.0369191	0.986784		6.36708	0.0259851	0.986928
6.37066	0.0355835	0.984733		6.37066	0.0276385	0.986784		6.37066	0.0194531	0.986928
6.39858	0.0355835	0.987277		6.39858	0.0276385	0.991189		6.39858	0.0194531	0.986928
6.42388	0.0355835	0.989822		6.42388	0.0276385	0.995595		6.42388	0.0194531	0.993464
6.43422	0.0355835	0.992366		6.43422	0.018175	0.995595		6.43422	0.0127923	0.993464
6.50883	0.0355835	0.994911		6.50883	0.00790773	0.995595		6.50883	0.00556577	0.993464
6.52737	0.0355835	0.997455		6.52737	0.00790773	0.995595		6.52737	0.00556577	0.993464
6.74308	0.0355835	1		6.74308	0.00790773	1		6.74308	0.00556577	1
6.8038	0	1		6.8038	0	1		6.8038	0	1

## Sheet: PTBP2-ACC
1 year				3 year				5 year
cut_value	sensitivities	specificities		cut_value	sensitivities	specificities		cut_value	sensitivities	specificities
#NUM!	1	0		#NUM!	1	0		#NUM!	1	0
0.312743	1	0.0135135		0.312743	1	0.0227273		0.312743	0.93575	0
0.404436	1	0.027027		0.404436	1	0.0227273		0.404436	0.93575	0
0.433018	1	0.0405405		0.433018	1	0.0454545		0.433018	0.93575	0.0416667
0.481522	1	0.0540541		0.481522	1	0.0681818		0.481522	0.93575	0.0833333
0.491714	1	0.0675676		0.491714	1	0.0909091		0.491714	0.93575	0.125
0.527034	1	0.0810811		0.527034	1	0.113636		0.527034	0.93575	0.166667
0.550831	1	0.0945946		0.550831	1	0.113636		0.550831	0.93575	0.166667
0.565209	1	0.108108		0.565209	0.945659	0.113636		0.565209	0.90266	0.166667
0.621753	1	0.121622		0.621753	0.945659	0.113636		0.621753	0.90266	0.166667
0.627859	1	0.135135		0.627859	0.945659	0.136364		0.627859	0.90266	0.166667
0.647085	1	0.148649		0.647085	0.945659	0.159091		0.647085	0.90266	0.208333
0.648784	1	0.162162		0.648784	0.945659	0.159091		0.648784	0.90266	0.208333
0.656093	1	0.175676		0.656093	0.945659	0.181818		0.656093	0.90266	0.25
0.66159	1	0.189189		0.66159	0.945659	0.181818		0.66159	0.90266	0.25
0.664133	1	0.202703		0.664133	0.945659	0.204545		0.664133	0.90266	0.291667
0.66421	1	0.216216		0.66421	0.945659	0.227273		0.66421	0.90266	0.333333
0.66845	1	0.22973		0.66845	0.945659	0.25		0.66845	0.90266	0.375
0.675598	1	0.243243		0.675598	0.945659	0.272727		0.675598	0.90266	0.375
0.676391	1	0.256757		0.676391	0.945659	0.295455		0.676391	0.90266	0.416667
0.677018	1	0.27027		0.677018	0.945659	0.295455		0.677018	0.90266	0.416667
0.682033	1	0.283784		0.682033	0.945659	0.318182		0.682033	0.90266	0.458333
0.694671	1	0.297297		0.694671	0.891318	0.318182		0.694671	0.86957	0.458333
0.705153	1	0.310811		0.705153	0.891318	0.318182		0.705153	0.86957	0.458333
0.706041	1	0.324324		0.706041	0.891318	0.340909		0.706041	0.86957	0.5
0.706126	1	0.337838		0.706126	0.891318	0.340909		0.706126	0.86957	0.5
0.716737	1	0.351351		0.716737	0.836977	0.340909		0.716737	0.83648	0.5
0.736106	1	0.364865		0.736106	0.836977	0.363636		0.736106	0.83648	0.541667
0.739078	1	0.378378		0.739078	0.836977	0.386364		0.739078	0.83648	0.583333
0.759658	1	0.391892		0.759658	0.836977	0.409091		0.759658	0.83648	0.583333
0.795002	0.75	0.391892		0.795002	0.784135	0.409091		0.795002	0.804302	0.583333
0.797305	0.75	0.405405		0.797305	0.784135	0.431818		0.797305	0.804302	0.625
0.798356	0.75	0.418919		0.798356	0.715124	0.431818		0.798356	0.762279	0.625
0.798857	0.75	0.432432		0.798857	0.715124	0.454545		0.798857	0.762279	0.666667
0.847643	0.75	0.445946		0.847643	0.715124	0.477273		0.847643	0.762279	0.666667
0.867806	0.5	0.445946		0.867806	0.662283	0.477273		0.867806	0.730102	0.666667
0.87052	0.5	0.459459		0.87052	0.662283	0.5		0.87052	0.730102	0.708333
0.878552	0.5	0.472973		0.878552	0.662283	0.522727		0.878552	0.665852	0.708333
0.879027	0.5	0.486486		0.879027	0.662283	0.545455		0.879027	0.665852	0.75
0.899603	0.5	0.5		0.899603	0.662283	0.568182		0.899603	0.665852	0.75
0.90207	0.5	0.513514		0.90207	0.662283	0.568182		0.90207	0.665852	0.75
0.908148	0.5	0.527027		0.908148	0.662283	0.590909		0.908148	0.665852	0.791667
0.910015	0.5	0.540541		0.910015	0.662283	0.613636		0.910015	0.616159	0.791667
0.915542	0.5	0.554054		0.915542	0.662283	0.613636		0.915542	0.616159	0.791667
0.92279	0.5	0.567568		0.92279	0.662283	0.636364		0.92279	0.551909	0.791667
0.926704	0.5	0.581081		0.926704	0.662283	0.659091		0.926704	0.551909	0.791667
0.931926	0.5	0.594595		0.931926	0.607106	0.659091		0.931926	0.51831	0.791667
0.948793	0.5	0.608108		0.948793	0.551928	0.659091		0.948793	0.48471	0.791667
0.98505	0.5	0.621622		0.98505	0.498353	0.659091		0.98505	0.452086	0.791667
0.988426	0.5	0.635135		0.988426	0.498353	0.681818		0.988426	0.452086	0.833333
1.01441	0.5	0.648649		1.01441	0.498353	0.681818		1.01441	0.452086	0.833333
1.03644	0.5	0.662162		1.03644	0.498353	0.704545		1.03644	0.452086	0.833333
1.03853	0.5	0.675676		1.03853	0.498353	0.704545		1.03853	0.452086	0.833333
1.04257	0.5	0.689189		1.04257	0.498353	0.727273		1.04257	0.452086	0.833333
1.07834	0.25	0.689189		1.07834	0.445511	0.727273		1.07834	0.419909	0.833333
1.09469	0.25	0.702703		1.09469	0.445511	0.75		1.09469	0.419909	0.833333
1.10248	0.25	0.716216		1.10248	0.379317	0.75		1.10248	0.379601	0.833333
1.10742	0.25	0.72973		1.10742	0.379317	0.772727		1.10742	0.379601	0.875
1.14182	0.25	0.743243		1.14182	0.324976	0.772727		1.14182	0.346511	0.875
1.15425	0.25	0.756757		1.15425	0.324976	0.772727		1.15425	0.346511	0.875
1.1561	0.25	0.77027		1.1561	0.269799	0.772727		1.1561	0.312912	0.875
1.19928	0.25	0.783784		1.19928	0.269799	0.795455		1.19928	0.312912	0.916667
1.20774	0.25	0.797297		1.20774	0.269799	0.818182		1.20774	0.312912	0.916667
1.2124	0.25	0.810811		1.2124	0.269799	0.840909		1.2124	0.312912	0.958333
1.23455	0.25	0.824324		1.23455	0.269799	0.840909		1.23455	0.312912	0.958333
1.25045	0.25	0.837838		1.25045	0.269799	0.840909		1.25045	0.312912	0.958333
1.25731	0.25	0.851351		1.25731	0.269799	0.840909		1.25731	0.312912	0.958333
1.27529	0.25	0.864865		1.27529	0.269799	0.840909		1.27529	0.312912	0.958333
1.28858	0.25	0.878378		1.28858	0.269799	0.863636		1.28858	0.312912	0.958333
1.29253	0.25	0.891892		1.29253	0.269799	0.886364		1.29253	0.312912	0.958333
1.33729	0.25	0.905405		1.33729	0.269799	0.909091		1.33729	0.266887	0.958333
1.3406	0.25	0.905405		1.3406	0.216957	0.909091		1.3406	0.234709	0.958333
1.37248	0.25	0.918919		1.37248	0.216957	0.931818		1.37248	0.186324	0.958333
1.4144	0.25	0.932432		1.4144	0.216957	0.954545		1.4144	0.186324	0.958333
1.72446	0.25	0.945946		1.72446	0.160861	0.954545		1.72446	0.152165	0.958333
1.80692	0.25	0.959459		1.80692	0.160861	0.977273		1.80692	0.152165	1
1.81653	0	0.959459		1.81653	0.108019	0.977273		1.81653	0.119987	1
1.86904	0	0.972973		1.86904	0.0528417	0.977273		1.86904	0.0863881	1
2.08816	0	0.986486		2.08816	0	0.977273		2.08816	0.0542109	1
2.09535	0	1		2.09535	0	1		2.09535	0	1

## Sheet: PTBP2-KICH
1 year				3 year				5 year
cut_value	sensitivities	specificities		cut_value	sensitivities	specificities		cut_value	sensitivities	specificities
#NUM!	1	0		#NUM!	1	0		#NUM!	1	0
0.338658	1	0.0169492		0.338658	1	0.0212766		0.338658	1	0.027027
0.449152	1	0.0338983		0.449152	1	0.0425532		0.449152	1	0.0540541
0.450206	1	0.0508475		0.450206	1	0.0638298		0.450206	1	0.0810811
0.46677	1	0.0677966		0.46677	1	0.0851064		0.46677	1	0.0810811
0.468077	1	0.0847458		0.468077	1	0.106383		0.468077	1	0.108108
0.475604	1	0.101695		0.475604	1	0.12766		0.475604	1	0.135135
0.505485	1	0.101695		0.505485	1	0.12766		0.505485	1	0.135135
0.528055	1	0.101695		0.528055	1	0.12766		0.528055	1	0.135135
0.546025	1	0.118644		0.546025	1	0.148936		0.546025	1	0.162162
0.557727	1	0.135593		0.557727	1	0.170213		0.557727	1	0.189189
0.558213	1	0.152542		0.558213	1	0.191489		0.558213	1	0.216216
0.574946	1	0.169492		0.574946	1	0.212766		0.574946	1	0.243243
0.579174	1	0.186441		0.579174	1	0.234043		0.579174	1	0.243243
0.580023	1	0.20339		0.580023	1	0.255319		0.580023	1	0.27027
0.592249	1	0.220339		0.592249	1	0.276596		0.592249	1	0.297297
0.592766	1	0.237288		0.592766	1	0.297872		0.592766	1	0.324324
0.598763	1	0.254237		0.598763	1	0.319149		0.598763	1	0.324324
0.615909	1	0.271186		0.615909	1	0.319149		0.615909	1	0.324324
0.616401	1	0.288136		0.616401	1	0.340426		0.616401	1	0.351351
0.617447	1	0.305085		0.617447	1	0.361702		0.617447	1	0.378378
0.628005	1	0.322034		0.628005	1	0.382979		0.628005	1	0.405405
0.634846	1	0.338983		0.634846	1	0.404255		0.634846	1	0.432432
0.638533	1	0.355932		0.638533	1	0.425532		0.638533	1	0.459459
0.647155	1	0.372881		0.647155	1	0.446809		0.647155	1	0.486486
0.648376	1	0.389831		0.648376	1	0.446809		0.648376	1	0.486486
0.65943	1	0.40678		0.65943	1	0.446809		0.65943	1	0.486486
0.679309	1	0.423729		0.679309	1	0.468085		0.679309	1	0.513514
0.693968	1	0.440678		0.693968	1	0.489362		0.693968	1	0.540541
0.6961	1	0.457627		0.6961	1	0.510638		0.6961	1	0.540541
0.70155	1	0.474576		0.70155	0.829011	0.510638		0.70155	0.877055	0.540541
0.702492	1	0.491525		0.702492	0.829011	0.531915		0.702492	0.877055	0.567568
0.717366	1	0.508475		0.717366	0.829011	0.553191		0.717366	0.877055	0.594595
0.71936	1	0.525424		0.71936	0.829011	0.574468		0.71936	0.877055	0.594595
0.727148	1	0.525424		0.727148	0.829011	0.574468		0.727148	0.877055	0.594595
0.730751	1	0.542373		0.730751	0.829011	0.595745		0.730751	0.877055	0.594595
0.733372	1	0.559322		0.733372	0.829011	0.617021		0.733372	0.877055	0.621622
0.734446	1	0.576271		0.734446	0.829011	0.638298		0.734446	0.877055	0.648649
0.743078	1	0.59322		0.743078	0.829011	0.659574		0.743078	0.877055	0.675676
0.755002	1	0.610169		0.755002	0.829011	0.680851		0.755002	0.746369	0.675676
0.758152	1	0.627119		0.758152	0.829011	0.702128		0.758152	0.746369	0.675676
0.783325	1	0.644068		0.783325	0.829011	0.723404		0.783325	0.746369	0.702703
0.795241	1	0.661017		0.795241	0.829011	0.723404		0.795241	0.746369	0.702703
0.80713	1	0.677966		0.80713	0.829011	0.744681		0.80713	0.746369	0.72973
0.821719	1	0.694915		0.821719	0.829011	0.765957		0.821719	0.746369	0.756757
0.82237	1	0.711864		0.82237	0.669926	0.765957		0.82237	0.631983	0.756757
0.834061	1	0.728814		0.834061	0.669926	0.787234		0.834061	0.631983	0.783784
0.84375	1	0.745763		0.84375	0.669926	0.787234		0.84375	0.631983	0.783784
0.879601	1	0.762712		0.879601	0.669926	0.808511		0.879601	0.631983	0.810811
0.879644	1	0.762712		0.879644	0.669926	0.808511		0.879644	0.631983	0.810811
0.88759	1	0.779661		0.88759	0.669926	0.829787		0.88759	0.631983	0.837838
0.907429	1	0.79661		0.907429	0.491959	0.829787		0.907429	0.504019	0.837838
0.909433	1	0.813559		0.909433	0.491959	0.829787		0.909433	0.504019	0.837838
0.923354	1	0.830508		0.923354	0.491959	0.851064		0.923354	0.504019	0.864865
0.975478	1	0.847458		0.975478	0.491959	0.87234		0.975478	0.504019	0.864865
0.980072	1	0.864407		0.980072	0.491959	0.893617		0.980072	0.504019	0.891892
0.985234	1	0.881356		0.985234	0.491959	0.914894		0.985234	0.504019	0.918919
1.01457	1	0.898305		1.01457	0.491959	0.93617		1.01457	0.504019	0.945946
1.0319	1	0.915254		1.0319	0.491959	0.957447		1.0319	0.504019	0.972973
1.08579	1	0.932203		1.08579	0.324196	0.957447		1.08579	0.383394	0.972973
1.10259	1	0.949153		1.10259	0.324196	0.978723		1.10259	0.383394	1
1.18547	0	0.949153		1.18547	0.167762	0.978723		1.18547	0.270914	1
1.19878	0	0.966102		1.19878	0	0.978723		1.19878	0.150289	1
1.25485	0	0.983051		1.25485	0	0.978723		1.25485	0.150289	1
1.56486	0	1		1.56486	0	1		1.56486	0	1

## Sheet: PTBP2-LIHC
1 year				3 year				5 year
cut_value	sensitivities	specificities		cut_value	sensitivities	specificities		cut_value	sensitivities	specificities
#NUM!	1	0		#NUM!	1	0		#NUM!	1	0
0.165622	1	0.00381679		0.165622	0.990568	0		0.165622	0.993201	0
0.180096	1	0.00763359		0.180096	0.990568	0		0.180096	0.993201	0
0.193735	1	0.0114504		0.193735	0.990568	0.0106383		0.193735	0.993201	0.0232558
0.201323	1	0.0152672		0.201323	0.990568	0.0106383		0.201323	0.993201	0.0232558
0.21413	1	0.019084		0.21413	0.990568	0.0106383		0.21413	0.993201	0.0232558
0.215819	1	0.0229008		0.215819	0.990568	0.0212766		0.215819	0.97927	0.0232558
0.225069	1	0.0267176		0.225069	0.990568	0.0319149		0.225069	0.97927	0.0465116
0.225766	1	0.0305344		0.225766	0.980321	0.0319149		0.225766	0.971884	0.0465116
0.228309	1	0.0343511		0.228309	0.980321	0.0425532		0.228309	0.971884	0.0697674
0.23172	1	0.0381679		0.23172	0.980321	0.0425532		0.23172	0.971884	0.0697674
0.232658	1	0.0419847		0.232658	0.980321	0.0425532		0.232658	0.971884	0.0697674
0.24354	1	0.0458015		0.24354	0.980321	0.0531915		0.24354	0.971884	0.0930233
0.246503	1	0.0496183		0.246503	0.967813	0.0531915		0.246503	0.962867	0.0930233
0.252359	1	0.0534351		0.252359	0.959122	0.0531915		0.252359	0.956602	0.0930233
0.252961	1	0.0572519		0.252961	0.959122	0.0531915		0.252961	0.956602	0.0930233
0.269146	1	0.0610687		0.269146	0.959122	0.0531915		0.269146	0.956602	0.0930233
0.270219	1	0.0648855		0.270219	0.959122	0.0638298		0.270219	0.936988	0.0930233
0.289036	1	0.0687023		0.289036	0.959122	0.0638298		0.289036	0.936988	0.0930233
0.291224	1	0.0725191		0.291224	0.959122	0.0638298		0.291224	0.936988	0.0930233
0.295912	1	0.0763359		0.295912	0.959122	0.0744681		0.295912	0.936988	0.0930233
0.298503	1	0.0801527		0.298503	0.959122	0.0744681		0.298503	0.936988	0.0930233
0.298763	1	0.0839695		0.298763	0.959122	0.0744681		0.298763	0.936988	0.0930233
0.308536	1	0.0877863		0.308536	0.947218	0.0744681		0.308536	0.928406	0.0930233
0.311293	0.983224	0.0877863		0.311293	0.939668	0.0744681		0.311293	0.922964	0.0930233
0.319619	0.983224	0.0916031		0.319619	0.939668	0.0851064		0.319619	0.922964	0.0930233
0.319712	0.983224	0.0954198		0.319712	0.939668	0.0851064		0.319712	0.922964	0.0930233
0.322093	0.983224	0.0992366		0.322093	0.930436	0.0851064		0.322093	0.916309	0.0930233
0.327366	0.983224	0.0992366		0.327366	0.930436	0.0851064		0.327366	0.916309	0.0930233
0.335973	0.983224	0.103053		0.335973	0.930436	0.0851064		0.335973	0.916309	0.0930233
0.337818	0.983224	0.103053		0.337818	0.930436	0.0851064		0.337818	0.916309	0.0930233
0.351114	0.983224	0.10687		0.351114	0.930436	0.0957447		0.351114	0.898381	0.0930233
0.353496	0.983224	0.110687		0.353496	0.919934	0.0957447		0.353496	0.890811	0.0930233
0.354406	0.983224	0.114504		0.354406	0.919934	0.106383		0.354406	0.890811	0.116279
0.354669	0.983224	0.118321		0.354669	0.919934	0.117021		0.354669	0.890811	0.116279
0.36087	0.983224	0.122137		0.36087	0.919934	0.117021		0.36087	0.890811	0.116279
0.361959	0.983224	0.125954		0.361959	0.919934	0.117021		0.361959	0.890811	0.116279
0.367262	0.983224	0.129771		0.367262	0.919934	0.117021		0.367262	0.890811	0.116279
0.369477	0.966009	0.129771		0.369477	0.912187	0.117021		0.369477	0.885226	0.116279
0.369491	0.966009	0.133588		0.369491	0.912187	0.117021		0.369491	0.885226	0.116279
0.371812	0.966009	0.137405		0.371812	0.912187	0.12766		0.371812	0.869397	0.116279
0.382064	0.966009	0.141221		0.382064	0.912187	0.138298		0.382064	0.869397	0.139535
0.386147	0.966009	0.145038		0.386147	0.912187	0.138298		0.386147	0.869397	0.139535
0.391039	0.966009	0.148855		0.391039	0.912187	0.148936		0.391039	0.869397	0.139535
0.396705	0.948301	0.148855		0.396705	0.904217	0.148936		0.396705	0.863651	0.139535
0.398206	0.948301	0.152672		0.398206	0.904217	0.148936		0.398206	0.863651	0.139535
0.404282	0.948301	0.156489		0.404282	0.904217	0.148936		0.404282	0.863651	0.139535
0.404569	0.948301	0.160305		0.404569	0.904217	0.159574		0.404569	0.863651	0.139535
0.40515	0.948301	0.160305		0.40515	0.904217	0.159574		0.40515	0.863651	0.139535
0.40681	0.948301	0.164122		0.40681	0.904217	0.170213		0.40681	0.863651	0.162791
0.407558	0.948301	0.167939		0.407558	0.892849	0.170213		0.407558	0.855457	0.162791
0.415432	0.948301	0.167939		0.415432	0.892849	0.170213		0.415432	0.855457	0.162791
0.421241	0.948301	0.171756		0.421241	0.892849	0.180851		0.421241	0.855457	0.186047
0.423856	0.948301	0.175573		0.423856	0.892849	0.180851		0.423856	0.855457	0.186047
0.424445	0.948301	0.179389		0.424445	0.892849	0.191489		0.424445	0.855457	0.186047
0.426185	0.930982	0.179389		0.426185	0.885055	0.191489		0.426185	0.849838	0.186047
0.429911	0.930982	0.179389		0.429911	0.885055	0.191489		0.429911	0.849838	0.186047
0.430417	0.930982	0.183206		0.430417	0.873934	0.191489		0.430417	0.841821	0.186047
0.430941	0.930982	0.187023		0.430941	0.873934	0.191489		0.430941	0.841821	0.186047
0.431226	0.930982	0.187023		0.431226	0.873934	0.191489		0.431226	0.841821	0.186047
0.433181	0.930982	0.19084		0.433181	0.873934	0.202128		0.433181	0.841821	0.186047
0.435122	0.930982	0.194656		0.435122	0.873934	0.202128		0.435122	0.841821	0.186047
0.437945	0.930982	0.198473		0.437945	0.873934	0.212766		0.437945	0.841821	0.209302
0.438567	0.930982	0.198473		0.438567	0.873934	0.212766		0.438567	0.841821	0.209302
0.439136	0.930982	0.20229		0.439136	0.873934	0.223404		0.439136	0.841821	0.209302
0.441159	0.930982	0.206107		0.441159	0.85755	0.223404		0.441159	0.830011	0.209302
0.443065	0.913037	0.206107		0.443065	0.849474	0.223404		0.443065	0.824188	0.209302
0.444017	0.913037	0.206107		0.444017	0.849474	0.223404		0.444017	0.824188	0.209302
0.44414	0.913037	0.209924		0.44414	0.849474	0.234043		0.44414	0.824188	0.209302
0.446494	0.913037	0.21374		0.446494	0.849474	0.244681		0.446494	0.824188	0.209302
0.447155	0.913037	0.217557		0.447155	0.849474	0.244681		0.447155	0.824188	0.209302
0.448538	0.896213	0.217557		0.448538	0.841902	0.244681		0.448538	0.81873	0.209302
0.449537	0.896213	0.221374		0.449537	0.841902	0.255319		0.449537	0.81873	0.232558
0.454311	0.896213	0.225191		0.454311	0.841902	0.265957		0.454311	0.81873	0.255814
0.45468	0.896213	0.229008		0.45468	0.841902	0.265957		0.45468	0.81873	0.255814
0.45492	0.896213	0.232824		0.45492	0.841902	0.265957		0.45492	0.81873	0.255814
0.454988	0.896213	0.232824		0.454988	0.841902	0.265957		0.454988	0.81873	0.255814
0.455411	0.896213	0.232824		0.455411	0.841902	0.265957		0.455411	0.81873	0.255814
0.457474	0.896213	0.236641		0.457474	0.841902	0.265957		0.457474	0.81873	0.255814
0.458753	0.896213	0.240458		0.458753	0.831606	0.265957		0.458753	0.811308	0.255814
0.463233	0.896213	0.244275		0.463233	0.831606	0.265957		0.463233	0.811308	0.255814
0.467368	0.896213	0.248092		0.467368	0.831606	0.265957		0.467368	0.811308	0.255814
0.468427	0.879437	0.248092		0.468427	0.824055	0.265957		0.468427	0.805865	0.255814
0.47279	0.879437	0.251908		0.47279	0.824055	0.276596		0.47279	0.805865	0.255814
0.473495	0.879437	0.255725		0.473495	0.824055	0.287234		0.473495	0.786977	0.255814
0.476395	0.879437	0.259542		0.476395	0.824055	0.297872		0.476395	0.786977	0.27907
0.480392	0.879437	0.263359		0.480392	0.824055	0.308511		0.480392	0.771148	0.27907
0.482068	0.879437	0.267176		0.482068	0.824055	0.308511		0.482068	0.771148	0.27907
0.483071	0.879437	0.270992		0.483071	0.824055	0.319149		0.483071	0.771148	0.302326
0.48414	0.879437	0.274809		0.48414	0.824055	0.319149		0.48414	0.771148	0.302326
0.485353	0.879437	0.274809		0.485353	0.824055	0.319149		0.485353	0.771148	0.302326
0.486239	0.879437	0.278626		0.486239	0.809423	0.319149		0.486239	0.7606	0.302326
0.486535	0.879437	0.282443		0.486535	0.809423	0.319149		0.486535	0.7606	0.302326
0.486764	0.879437	0.282443		0.486764	0.809423	0.319149		0.486764	0.7606	0.302326
0.488164	0.862566	0.282443		0.488164	0.80183	0.319149		0.488164	0.755127	0.302326
0.488849	0.862566	0.28626		0.488849	0.80183	0.319149		0.488849	0.755127	0.302326
0.492226	0.862566	0.290076		0.492226	0.80183	0.329787		0.492226	0.755127	0.325581
0.494124	0.862566	0.293893		0.494124	0.80183	0.329787		0.494124	0.755127	0.325581
0.494702	0.862566	0.29771		0.494702	0.80183	0.329787		0.494702	0.755127	0.325581
0.502296	0.862566	0.301527		0.502296	0.80183	0.340426		0.502296	0.741515	0.325581
0.503333	0.862566	0.305344		0.503333	0.80183	0.340426		0.503333	0.741515	0.325581
0.503897	0.862566	0.30916		0.503897	0.80183	0.340426		0.503897	0.741515	0.325581
0.504633	0.862566	0.312977		0.504633	0.80183	0.340426		0.504633	0.741515	0.325581
0.504828	0.862566	0.316794		0.504828	0.80183	0.351064		0.504828	0.741515	0.325581
0.505196	0.862566	0.320611		0.505196	0.80183	0.361702		0.505196	0.741515	0.348837
0.506121	0.862566	0.324427		0.506121	0.787314	0.361702		0.506121	0.731051	0.348837
0.506147	0.862566	0.328244		0.506147	0.787314	0.361702		0.506147	0.731051	0.348837
0.506946	0.845402	0.328244		0.506946	0.77959	0.361702		0.506946	0.725482	0.348837
0.508159	0.845402	0.332061		0.508159	0.77959	0.37234		0.508159	0.725482	0.372093
0.511791	0.845402	0.335878		0.511791	0.77959	0.382979		0.511791	0.725482	0.395349
0.514678	0.845402	0.339695		0.514678	0.77959	0.393617		0.514678	0.725482	0.395349
0.515307	0.845402	0.343511		0.515307	0.77959	0.393617		0.515307	0.725482	0.395349
0.51595	0.845402	0.347328		0.51595	0.77959	0.404255		0.51595	0.725482	0.395349
0.518881	0.828188	0.347328		0.518881	0.771842	0.404255		0.518881	0.719897	0.395349
0.519269	0.828188	0.351145		0.519269	0.758082	0.404255		0.519269	0.709978	0.395349
0.521054	0.828188	0.354962		0.521054	0.758082	0.404255		0.521054	0.709978	0.395349
0.521181	0.828188	0.354962		0.521181	0.758082	0.404255		0.521181	0.709978	0.395349
0.525907	0.810421	0.354962		0.525907	0.750085	0.404255		0.525907	0.704213	0.395349
0.527242	0.793103	0.354962		0.527242	0.742291	0.404255		0.527242	0.698595	0.395349
0.52952	0.793103	0.358779		0.52952	0.742291	0.404255		0.52952	0.698595	0.395349
0.529967	0.793103	0.362595		0.529967	0.73117	0.404255		0.529967	0.690578	0.395349
0.533702	0.793103	0.366412		0.533702	0.73117	0.404255		0.533702	0.690578	0.395349
0.535872	0.793103	0.370229		0.535872	0.73117	0.404255		0.535872	0.690578	0.395349
0.542673	0.774507	0.370229		0.542673	0.722801	0.404255		0.542673	0.684545	0.395349
0.544509	0.774507	0.374046		0.544509	0.704716	0.404255		0.544509	0.671508	0.395349
0.547097	0.774507	0.374046		0.547097	0.704716	0.404255		0.547097	0.671508	0.395349
0.54723	0.756373	0.374046		0.54723	0.696554	0.404255		0.54723	0.665624	0.395349
0.54873	0.756373	0.377863		0.54873	0.696554	0.404255		0.54873	0.665624	0.395349
0.550999	0.739209	0.377863		0.550999	0.688829	0.404255		0.550999	0.660056	0.395349
0.553495	0.720681	0.377863		0.553495	0.680491	0.404255		0.553495	0.654045	0.395349
0.554064	0.720681	0.381679		0.554064	0.680491	0.404255		0.554064	0.654045	0.395349
0.555491	0.720681	0.385496		0.555491	0.680491	0.404255		0.555491	0.654045	0.395349
0.556582	0.720681	0.389313		0.556582	0.680491	0.414894		0.556582	0.63443	0.395349
0.557356	0.720681	0.39313		0.557356	0.680491	0.425532		0.557356	0.618601	0.395349
0.558396	0.720681	0.39313		0.558396	0.680491	0.425532		0.558396	0.618601	0.395349
0.558917	0.720681	0.39313		0.558917	0.680491	0.425532		0.558917	0.618601	0.395349
0.560728	0.720681	0.396947		0.560728	0.680491	0.43617		0.560728	0.618601	0.395349
0.560976	0.720681	0.400763		0.560976	0.669989	0.43617		0.560976	0.611031	0.395349
0.567391	0.720681	0.40458		0.567391	0.669989	0.43617		0.567391	0.611031	0.395349
0.568075	0.720681	0.408397		0.568075	0.669989	0.43617		0.568075	0.611031	0.395349
0.568827	0.720681	0.412214		0.568827	0.655808	0.43617		0.568827	0.600808	0.395349
0.569445	0.720681	0.416031		0.569445	0.655808	0.43617		0.569445	0.600808	0.395349
0.57213	0.720681	0.419847		0.57213	0.655808	0.43617		0.57213	0.600808	0.395349
0.572883	0.720681	0.419847		0.572883	0.647217	0.43617		0.572883	0.594615	0.395349
0.573976	0.720681	0.423664		0.573976	0.647217	0.43617		0.573976	0.594615	0.395349
0.581636	0.720681	0.427481		0.581636	0.647217	0.446809		0.581636	0.594615	0.418605
0.581812	0.720681	0.431298		0.581812	0.647217	0.446809		0.581812	0.594615	0.418605
0.582776	0.720681	0.435115		0.582776	0.647217	0.457447		0.582776	0.594615	0.44186
0.583922	0.720681	0.438931		0.583922	0.637529	0.457447		0.583922	0.587632	0.44186
0.586321	0.720681	0.442748		0.586321	0.637529	0.468085		0.586321	0.587632	0.465116
0.588253	0.720681	0.446565		0.588253	0.637529	0.468085		0.588253	0.587632	0.465116
0.589528	0.703517	0.446565		0.589528	0.629804	0.468085		0.589528	0.582063	0.465116
0.589676	0.703517	0.450382		0.589676	0.629804	0.478723		0.589676	0.582063	0.488372
0.590641	0.703517	0.454198		0.590641	0.617682	0.478723		0.590641	0.573324	0.488372
0.592792	0.703517	0.458015		0.592792	0.617682	0.489362		0.592792	0.573324	0.488372
0.595109	0.703517	0.458015		0.595109	0.617682	0.489362		0.595109	0.573324	0.488372
0.597889	0.703517	0.461832		0.597889	0.617682	0.489362		0.597889	0.573324	0.488372
0.598557	0.703517	0.465649		0.598557	0.617682	0.5		0.598557	0.573324	0.511628
0.601512	0.703517	0.469466		0.601512	0.617682	0.510638		0.601512	0.573324	0.511628
0.60283	0.703517	0.469466		0.60283	0.617682	0.510638		0.60283	0.573324	0.511628
0.604439	0.703517	0.473282		0.604439	0.617682	0.510638		0.604439	0.573324	0.511628
0.604721	0.703517	0.477099		0.604721	0.617682	0.521277		0.604721	0.573324	0.534884
0.606298	0.703517	0.477099		0.606298	0.617682	0.521277		0.606298	0.573324	0.534884
0.607715	0.703517	0.480916		0.607715	0.617682	0.521277		0.607715	0.573324	0.534884
0.612568	0.703517	0.484733		0.612568	0.617682	0.521277		0.612568	0.573324	0.534884
0.612961	0.685572	0.484733		0.612961	0.609605	0.521277		0.612961	0.567502	0.534884
0.614759	0.668701	0.484733		0.614759	0.602012	0.521277		0.614759	0.562028	0.534884
0.614813	0.651107	0.484733		0.614813	0.594094	0.521277		0.614813	0.55632	0.534884
0.621341	0.633788	0.484733		0.621341	0.586299	0.521277		0.621341	0.550701	0.534884
0.627815	0.633788	0.48855		0.627815	0.586299	0.531915		0.627815	0.550701	0.55814
0.630552	0.633788	0.492366		0.630552	0.586299	0.531915		0.630552	0.550701	0.55814
0.631703	0.633788	0.496183		0.631703	0.586299	0.542553		0.631703	0.550701	0.581395
0.631951	0.633788	0.5		0.631951	0.570641	0.542553		0.631951	0.539414	0.581395
0.633275	0.633788	0.503817		0.633275	0.570641	0.553191		0.633275	0.539414	0.581395
0.634456	0.633788	0.507634		0.634456	0.570641	0.553191		0.634456	0.539414	0.581395
0.635233	0.633788	0.51145		0.635233	0.570641	0.56383		0.635233	0.539414	0.581395
0.638399	0.633788	0.515267		0.638399	0.570641	0.574468		0.638399	0.539414	0.604651
0.645206	0.633788	0.519084		0.645206	0.570641	0.574468		0.645206	0.539414	0.604651
0.646753	0.633788	0.522901		0.646753	0.570641	0.574468		0.646753	0.539414	0.604651
0.650469	0.633788	0.522901		0.650469	0.570641	0.574468		0.650469	0.539414	0.604651
0.655068	0.633788	0.526718		0.655068	0.570641	0.574468		0.655068	0.539414	0.604651
0.657162	0.633788	0.530534		0.657162	0.570641	0.574468		0.657162	0.539414	0.604651
0.658058	0.633788	0.530534		0.658058	0.570641	0.574468		0.658058	0.539414	0.604651
0.658443	0.633788	0.530534		0.658443	0.570641	0.574468		0.658443	0.539414	0.604651
0.660563	0.633788	0.534351		0.660563	0.570641	0.585106		0.660563	0.539414	0.627907
0.661028	0.617151	0.534351		0.661028	0.563153	0.585106		0.661028	0.534016	0.627907
0.666727	0.617151	0.538168		0.666727	0.563153	0.595745		0.666727	0.534016	0.651163
0.667138	0.617151	0.541985		0.667138	0.563153	0.595745		0.667138	0.534016	0.651163
0.668432	0.617151	0.541985		0.668432	0.563153	0.595745		0.668432	0.534016	0.651163
0.669416	0.617151	0.545802		0.669416	0.563153	0.606383		0.669416	0.534016	0.674419
0.673029	0.617151	0.545802		0.673029	0.563153	0.606383		0.673029	0.534016	0.674419
0.673459	0.617151	0.549618		0.673459	0.563153	0.617021		0.673459	0.534016	0.697674
0.673597	0.599937	0.549618		0.673597	0.555406	0.617021		0.673597	0.528431	0.697674
0.674768	0.599937	0.553435		0.674768	0.546782	0.617021		0.674768	0.522214	0.697674
0.675067	0.599937	0.557252		0.675067	0.546782	0.62766		0.675067	0.522214	0.72093
0.675396	0.599937	0.557252		0.675396	0.546782	0.62766		0.675396	0.522214	0.72093
0.676402	0.599937	0.557252		0.676402	0.546782	0.62766		0.676402	0.522214	0.72093
0.677909	0.599937	0.561069		0.677909	0.546782	0.638298		0.677909	0.500894	0.72093
0.681122	0.599937	0.564885		0.681122	0.546782	0.648936		0.681122	0.500894	0.72093
0.682929	0.599937	0.568702		0.682929	0.546782	0.659574		0.682929	0.500894	0.72093
0.689825	0.599937	0.568702		0.689825	0.546782	0.659574		0.689825	0.500894	0.72093
0.690277	0.599937	0.572519		0.690277	0.546782	0.659574		0.690277	0.500894	0.72093
0.69071	0.599937	0.576336		0.69071	0.546782	0.670213		0.69071	0.500894	0.744186
0.694386	0.582455	0.576336		0.694386	0.538914	0.670213		0.694386	0.495222	0.744186
0.697024	0.565241	0.576336		0.697024	0.531166	0.670213		0.697024	0.489637	0.744186
0.699388	0.565241	0.580153		0.699388	0.531166	0.680851		0.699388	0.475869	0.744186
0.704224	0.565241	0.583969		0.704224	0.531166	0.680851		0.704224	0.475869	0.744186
0.70442	0.547234	0.583969		0.70442	0.523062	0.680851		0.70442	0.470027	0.744186
0.709055	0.529164	0.583969		0.709055	0.514929	0.680851		0.709055	0.464164	0.744186
0.710671	0.529164	0.587786		0.710671	0.500298	0.680851		0.710671	0.453617	0.744186
0.711283	0.529164	0.591603		0.711283	0.500298	0.691489		0.711283	0.43899	0.744186
0.715825	0.529164	0.59542		0.715825	0.500298	0.702128		0.715825	0.43899	0.744186
0.72166	0.529164	0.599237		0.72166	0.500298	0.712766		0.72166	0.43899	0.744186
0.724123	0.529164	0.603053		0.724123	0.500298	0.723404		0.724123	0.43899	0.744186
0.726294	0.529164	0.60687		0.726294	0.500298	0.723404		0.726294	0.43899	0.744186
0.72707	0.529164	0.610687		0.72707	0.500298	0.723404		0.72707	0.43899	0.744186
0.730745	0.529164	0.614504		0.730745	0.500298	0.723404		0.730745	0.43899	0.744186
0.73243	0.529164	0.618321		0.73243	0.500298	0.734043		0.73243	0.43899	0.744186
0.7327	0.529164	0.618321		0.7327	0.500298	0.734043		0.7327	0.43899	0.744186
0.732982	0.529164	0.618321		0.732982	0.500298	0.734043		0.732982	0.43899	0.744186
0.7347	0.529164	0.622137		0.7347	0.500298	0.744681		0.7347	0.425528	0.744186
0.736218	0.529164	0.625954		0.736218	0.500298	0.755319		0.736218	0.425528	0.767442
0.736285	0.529164	0.629771		0.736285	0.4899	0.755319		0.736285	0.418032	0.767442
0.738546	0.529164	0.633588		0.738546	0.4899	0.765957		0.738546	0.40442	0.767442
0.740965	0.529164	0.637405		0.740965	0.4899	0.765957		0.740965	0.40442	0.767442
0.753018	0.529164	0.641221		0.753018	0.4899	0.765957		0.753018	0.40442	0.767442
0.75654	0.529164	0.645038		0.75654	0.4899	0.765957		0.75654	0.40442	0.767442
0.759705	0.529164	0.648855		0.759705	0.4899	0.765957		0.759705	0.40442	0.767442
0.760086	0.529164	0.652672		0.760086	0.4899	0.765957		0.760086	0.40442	0.767442
0.761135	0.529164	0.656489		0.761135	0.4899	0.776596		0.761135	0.40442	0.790698
0.763859	0.529164	0.660305		0.763859	0.4899	0.776596		0.763859	0.40442	0.790698
0.763924	0.529164	0.664122		0.763924	0.4899	0.776596		0.763924	0.40442	0.790698
0.764703	0.529164	0.667939		0.764703	0.4899	0.776596		0.764703	0.40442	0.790698
0.765848	0.529164	0.667939		0.765848	0.4899	0.776596		0.765848	0.40442	0.790698
0.767284	0.529164	0.671756		0.767284	0.4899	0.787234		0.767284	0.40442	0.813953
0.769986	0.529164	0.675573		0.769986	0.4899	0.787234		0.769986	0.40442	0.813953
0.770513	0.529164	0.679389		0.770513	0.4899	0.787234		0.770513	0.40442	0.813953
0.770586	0.529164	0.683206		0.770586	0.4899	0.787234		0.770586	0.40442	0.813953
0.772172	0.529164	0.687023		0.772172	0.4899	0.787234		0.772172	0.40442	0.813953
0.772773	0.529164	0.687023		0.772773	0.4899	0.787234		0.772773	0.40442	0.813953
0.777801	0.529164	0.69084		0.777801	0.4899	0.797872		0.777801	0.40442	0.837209
0.778103	0.529164	0.694656		0.778103	0.477924	0.797872		0.778103	0.395787	0.837209
0.784494	0.529164	0.698473		0.784494	0.477924	0.797872		0.784494	0.395787	0.837209
0.785942	0.529164	0.698473		0.785942	0.477924	0.797872		0.785942	0.395787	0.837209
0.786482	0.529164	0.70229		0.786482	0.477924	0.808511		0.786482	0.395787	0.860465
0.790098	0.529164	0.706107		0.790098	0.477924	0.808511		0.790098	0.395787	0.860465
0.793188	0.529164	0.709924		0.793188	0.477924	0.808511		0.793188	0.395787	0.860465
0.794295	0.529164	0.71374		0.794295	0.466228	0.808511		0.794295	0.387356	0.860465
0.795608	0.529164	0.717557		0.795608	0.466228	0.808511		0.795608	0.387356	0.860465
0.796792	0.529164	0.721374		0.796792	0.466228	0.808511		0.796792	0.387356	0.860465
0.797396	0.529164	0.725191		0.797396	0.456997	0.808511		0.797396	0.380702	0.860465
0.797998	0.529164	0.725191		0.797998	0.456997	0.808511		0.797998	0.380702	0.860465
0.799355	0.511898	0.725191		0.799355	0.449226	0.808511		0.799355	0.3751	0.860465
0.802045	0.511898	0.729008		0.802045	0.449226	0.808511		0.802045	0.3751	0.860465
0.805424	0.511898	0.732824		0.805424	0.434594	0.808511		0.805424	0.364552	0.860465
0.809556	0.511898	0.732824		0.809556	0.434594	0.808511		0.809556	0.364552	0.860465
0.815005	0.494684	0.732824		0.815005	0.426847	0.808511		0.815005	0.358967	0.860465
0.815738	0.494684	0.736641		0.815738	0.41596	0.808511		0.815738	0.351119	0.860465
0.819784	0.477033	0.736641		0.819784	0.408016	0.808511		0.819784	0.345393	0.860465
0.820035	0.477033	0.740458		0.820035	0.408016	0.808511		0.820035	0.345393	0.860465
0.823002	0.459606	0.740458		0.823002	0.400173	0.808511		0.823002	0.339739	0.860465
0.825704	0.459606	0.744275		0.825704	0.400173	0.819149		0.825704	0.339739	0.860465
0.826421	0.459606	0.748092		0.826421	0.400173	0.819149		0.826421	0.339739	0.860465
0.829419	0.459606	0.751908		0.829419	0.400173	0.819149		0.829419	0.339739	0.860465
0.833015	0.459606	0.755725		0.833015	0.400173	0.829787		0.833015	0.339739	0.860465
0.837135	0.459606	0.759542		0.837135	0.400173	0.840426		0.837135	0.320851	0.860465
0.840711	0.459606	0.763359		0.840711	0.400173	0.840426		0.840711	0.320851	0.860465
0.840779	0.459606	0.763359		0.840779	0.400173	0.840426		0.840779	0.320851	0.860465
0.841569	0.459606	0.767176		0.841569	0.388676	0.840426		0.841569	0.312563	0.860465
0.846317	0.442124	0.767176		0.846317	0.380808	0.840426		0.846317	0.306891	0.860465
0.850146	0.442124	0.767176		0.850146	0.380808	0.840426		0.850146	0.306891	0.860465
0.85392	0.424751	0.767176		0.85392	0.372989	0.840426		0.85392	0.301255	0.860465
0.856475	0.424751	0.770992		0.856475	0.372989	0.840426		0.856475	0.301255	0.860465
0.860308	0.407537	0.770992		0.860308	0.365242	0.840426		0.860308	0.29567	0.860465
0.867307	0.407537	0.774809		0.867307	0.356552	0.840426		0.867307	0.289405	0.860465
0.872582	0.407537	0.778626		0.872582	0.344718	0.840426		0.872582	0.280875	0.860465
0.877861	0.407537	0.782443		0.877861	0.344718	0.840426		0.877861	0.280875	0.860465
0.885604	0.407537	0.78626		0.885604	0.344718	0.840426		0.885604	0.280875	0.860465
0.887344	0.407537	0.790076		0.887344	0.344718	0.851064		0.887344	0.264327	0.860465
0.889352	0.407537	0.793893		0.889352	0.344718	0.861702		0.889352	0.264327	0.883721
0.89259	0.390423	0.793893		0.89259	0.337016	0.861702		0.89259	0.258774	0.883721
0.896251	0.390423	0.79771		0.896251	0.337016	0.87234		0.896251	0.258774	0.883721
0.896774	0.390423	0.801527		0.896774	0.324004	0.87234		0.896774	0.249394	0.883721
0.901113	0.390423	0.801527		0.901113	0.324004	0.87234		0.901113	0.249394	0.883721
0.901964	0.390423	0.801527		0.901964	0.324004	0.87234		0.901964	0.249394	0.883721
0.904088	0.390423	0.805344		0.904088	0.324004	0.882979		0.904088	0.249394	0.883721
0.911709	0.373105	0.805344		0.911709	0.316209	0.882979		0.911709	0.243775	0.883721
0.911809	0.373105	0.80916		0.911809	0.316209	0.882979		0.911809	0.243775	0.883721
0.913771	0.373105	0.812977		0.913771	0.316209	0.882979		0.913771	0.243775	0.883721
0.915637	0.373105	0.812977		0.915637	0.316209	0.882979		0.915637	0.243775	0.883721
0.915706	0.373105	0.816794		0.915706	0.316209	0.893617		0.915706	0.243775	0.883721
0.921114	0.373105	0.816794		0.921114	0.316209	0.893617		0.921114	0.243775	0.883721
0.926459	0.373105	0.820611		0.926459	0.306818	0.893617		0.926459	0.237005	0.883721
0.926628	0.355338	0.820611		0.926628	0.298822	0.893617		0.926628	0.231241	0.883721
0.932326	0.355338	0.824427		0.932326	0.298822	0.904255		0.932326	0.215412	0.883721
0.936064	0.355338	0.828244		0.936064	0.298822	0.914894		0.936064	0.215412	0.883721
0.944212	0.355338	0.828244		0.944212	0.298822	0.914894		0.944212	0.215412	0.883721
0.944767	0.355338	0.832061		0.944767	0.285061	0.914894		0.944767	0.205492	0.883721
0.947038	0.355338	0.835878		0.947038	0.285061	0.914894		0.947038	0.205492	0.883721
0.94722	0.355338	0.839695		0.94722	0.285061	0.914894		0.94722	0.205492	0.883721
0.952853	0.355338	0.843511		0.952853	0.275503	0.914894		0.952853	0.198602	0.883721
0.960627	0.337686	0.843511		0.960627	0.267559	0.914894		0.960627	0.192876	0.883721
0.963006	0.337686	0.843511		0.963006	0.267559	0.914894		0.963006	0.192876	0.883721
0.967303	0.337686	0.847328		0.967303	0.253798	0.914894		0.967303	0.182956	0.883721
0.974744	0.337686	0.847328		0.974744	0.253798	0.914894		0.974744	0.182956	0.883721
0.978092	0.337686	0.851145		0.978092	0.253798	0.925532		0.978092	0.182956	0.906977
0.979179	0.337686	0.854962		0.979179	0.253798	0.925532		0.979179	0.182956	0.906977
0.981482	0.337686	0.858779		0.981482	0.253798	0.925532		0.981482	0.182956	0.906977
0.982906	0.337686	0.862595		0.982906	0.253798	0.925532		0.982906	0.182956	0.906977
0.986573	0.337686	0.866412		0.986573	0.253798	0.925532		0.986573	0.182956	0.906977
0.987809	0.337686	0.866412		0.987809	0.253798	0.925532		0.987809	0.182956	0.906977
0.988395	0.337686	0.866412		0.988395	0.253798	0.925532		0.988395	0.182956	0.906977
0.993227	0.337686	0.870229		0.993227	0.236942	0.925532		0.993227	0.170805	0.906977
0.99343	0.337686	0.874046		0.99343	0.236942	0.925532		0.99343	0.170805	0.906977
0.995334	0.318953	0.874046		0.995334	0.228511	0.925532		0.995334	0.164727	0.906977
0.998167	0.318953	0.877863		0.998167	0.228511	0.93617		0.998167	0.164727	0.930233
1.00437	0.318953	0.881679		1.00437	0.219683	0.93617		1.00437	0.158363	0.930233
1.0181	0.301634	0.881679		1.0181	0.211889	0.93617		1.0181	0.152744	0.930233
1.0193	0.283628	0.881679		1.0193	0.203784	0.93617		1.0193	0.146902	0.930233
1.03081	0.283628	0.881679		1.03081	0.203784	0.93617		1.03081	0.146902	0.930233
1.03192	0.283628	0.885496		1.03192	0.203784	0.93617		1.03192	0.146902	0.930233
1.03283	0.265621	0.885496		1.03283	0.19568	0.93617		1.03283	0.14106	0.930233
1.03705	0.265621	0.885496		1.03705	0.19568	0.93617		1.03705	0.14106	0.930233
1.03962	0.265621	0.889313		1.03962	0.183172	0.93617		1.03962	0.132043	0.930233
1.04173	0.265621	0.89313		1.04173	0.174017	0.93617		1.04173	0.125444	0.930233
1.04843	0.265621	0.896947		1.04843	0.174017	0.93617		1.04843	0.125444	0.930233
1.05456	0.265621	0.900763		1.05456	0.174017	0.946809		1.05456	0.125444	0.953488
1.05725	0.248302	0.900763		1.05725	0.166223	0.946809		1.05725	0.119825	0.953488
1.06937	0.248302	0.90458		1.06937	0.166223	0.946809		1.06937	0.119825	0.953488
1.08552	0.248302	0.908397		1.08552	0.166223	0.946809		1.08552	0.119825	0.953488
1.09768	0.248302	0.912214		1.09768	0.152561	0.946809		1.09768	0.109977	0.953488
1.11747	0.248302	0.912214		1.11747	0.152561	0.946809		1.11747	0.109977	0.953488
1.131	0.248302	0.916031		1.131	0.152561	0.946809		1.131	0.109977	0.953488
1.14794	0.248302	0.919847		1.14794	0.152561	0.946809		1.14794	0.109977	0.953488
1.15201	0.230984	0.919847		1.15201	0.144767	0.946809		1.15201	0.104358	0.953488
1.157	0.230984	0.923664		1.157	0.144767	0.946809		1.157	0.104358	0.953488
1.15996	0.212977	0.923664		1.15996	0.136662	0.946809		1.15996	0.098516	0.953488
1.17676	0.212977	0.927481		1.17676	0.136662	0.957447		1.17676	0.098516	0.976744
1.18867	0.212977	0.931298		1.18867	0.136662	0.957447		1.18867	0.098516	0.976744
1.19429	0.212977	0.931298		1.19429	0.136662	0.957447		1.19429	0.098516	0.976744
1.20309	0.194516	0.931298		1.20309	0.128354	0.957447		1.20309	0.0925266	0.976744
1.22135	0.177198	0.931298		1.22135	0.120559	0.957447		1.22135	0.0869079	0.976744
1.22244	0.177198	0.935115		1.22244	0.120559	0.957447		1.22244	0.0869079	0.976744
1.22843	0.159932	0.935115		1.22843	0.112789	0.957447		1.22843	0.0813062	0.976744
1.26076	0.141987	0.935115		1.26076	0.104712	0.957447		1.26076	0.075484	0.976744
1.27094	0.141987	0.935115		1.27094	0.104712	0.957447		1.27094	0.075484	0.976744
1.2856	0.141987	0.938931		1.2856	0.104712	0.968085		1.2856	0.075484	0.976744
1.32048	0.141987	0.942748		1.32048	0.104712	0.968085		1.32048	0.075484	0.976744
1.32854	0.141987	0.946565		1.32854	0.104712	0.978723		1.32854	0.075484	1
1.33838	0.141987	0.950382		1.33838	0.0915217	0.978723		1.33838	0.0659754	1
1.34335	0.141987	0.950382		1.34335	0.0915217	0.978723		1.34335	0.0659754	1
1.34362	0.141987	0.954198		1.34362	0.0915217	0.978723		1.34362	0.0659754	1
1.37837	0.141987	0.954198		1.37837	0.0915217	0.978723		1.37837	0.0659754	1
1.39324	0.141987	0.954198		1.39324	0.0915217	0.978723		1.39324	0.0659754	1
1.4316	0.124042	0.954198		1.4316	0.0834452	0.978723		1.4316	0.0601532	1
1.50196	0.106447	0.954198		1.50196	0.0755266	0.978723		1.50196	0.054445	1
1.51024	0.106447	0.958015		1.51024	0.0755266	0.989362		1.51024	0.054445	1
1.55587	0.106447	0.961832		1.55587	0.0663718	0.989362		1.55587	0.0478456	1
1.56873	0.0885019	0.961832		1.56873	0.0582953	0.989362		1.56873	0.0420234	1
1.63354	0.0885019	0.965649		1.63354	0.0582953	0.989362		1.63354	0.0420234	1
1.65503	0.0885019	0.969466		1.65503	0.0582953	0.989362		1.65503	0.0420234	1
1.67976	0.0885019	0.973282		1.67976	0.0582953	0.989362		1.67976	0.0420234	1
1.6895	0.0885019	0.977099		1.6895	0.0582953	0.989362		1.6895	0.0420234	1
1.69142	0.0885019	0.980916		1.69142	0.0491023	0.989362		1.69142	0.0353965	1
1.71522	0.0712878	0.980916		1.71522	0.0413549	0.989362		1.71522	0.0298116	1
1.77777	0.053218	0.980916		1.77777	0.0332223	0.989362		1.77777	0.023949	1
1.78834	0.053218	0.984733		1.78834	0.0332223	0.989362		1.78834	0.023949	1
1.82358	0.053218	0.98855		1.82358	0.0239515	0.989362		1.82358	0.0172659	1
1.94697	0.053218	0.992366		1.94697	0.0239515	1		1.94697	0.0172659	1
1.98262	0.053218	0.996183		1.98262	0.0239515	1		1.98262	0.0172659	1
2.00609	0.0352726	0.996183		2.00609	0.0158749	1		2.00609	0.0114438	1
2.22974	0.0172658	0.996183		2.22974	0.00777071	1		2.22974	0.00560168	1
2.27912	0.0172658	1		2.27912	0.00777071	1		2.27912	0.00560168	1
2.98438	0	1		2.98438	0	1		2.98438	0	1

## Sheet: PTBP2-UCS
1 year				3 year				5 year
cut_value	sensitivities	specificities		cut_value	sensitivities	specificities		cut_value	sensitivities	specificities
#NUM!	1	0		#NUM!	1	0		#NUM!	1	0
0.88994	1	0.0238095		0.88994	1	0		0.88994	1	0
1.11433	1	0.0238095		1.11433	1	0		1.11433	1	0
1.14947	1	0.047619		1.14947	1	0		1.14947	1	0
1.16012	1	0.0714286		1.16012	1	0		1.16012	1	0
1.20075	1	0.0952381		1.20075	0.967961	0		1.20075	0.971418	0
1.30075	1	0.119048		1.30075	0.931699	0		1.30075	0.939068	0
1.31499	0.907252	0.119048		1.31499	0.89966	0		1.31499	0.910486	0
1.3863	0.814504	0.119048		1.3863	0.867621	0		1.3863	0.881904	0
1.40474	0.723817	0.119048		1.40474	0.836294	0		1.40474	0.853957	0
1.40889	0.723817	0.142857		1.40889	0.836294	0.0833333		1.40889	0.853957	0
1.41482	0.723817	0.166667		1.41482	0.790223	0.0833333		1.41482	0.812856	0
1.45378	0.723817	0.190476		1.45378	0.753961	0.0833333		1.45378	0.780506	0
1.45546	0.723817	0.214286		1.45546	0.721922	0.0833333		1.45546	0.751924	0
1.5063	0.63313	0.214286		1.5063	0.690595	0.0833333		1.5063	0.723977	0
1.50976	0.544122	0.214286		1.50976	0.659848	0.0833333		1.50976	0.696547	0
1.52287	0.544122	0.238095		1.52287	0.626919	0.0833333		1.52287	0.667171	0
1.53182	0.544122	0.238095		1.53182	0.626919	0.0833333		1.53182	0.667171	0
1.5608	0.544122	0.261905		1.5608	0.590657	0.0833333		1.5608	0.634821	0
1.56849	0.453435	0.261905		1.56849	0.55933	0.0833333		1.56849	0.606874	0
1.59307	0.453435	0.285714		1.59307	0.524277	0.0833333		1.59307	0.575603	0
1.66999	0.453435	0.309524		1.66999	0.491348	0.0833333		1.66999	0.546227	0
1.68683	0.453435	0.333333		1.68683	0.453575	0.0833333		1.68683	0.512529	0
1.69869	0.453435	0.357143		1.69869	0.420646	0.0833333		1.69869	0.483153	0
1.81962	0.453435	0.380952		1.81962	0.381156	0.0833333		1.81962	0.447923	0
1.84434	0.453435	0.404762		1.84434	0.381156	0.166667		1.84434	0.39141	0
1.87811	0.453435	0.428571		1.87811	0.344894	0.166667		1.87811	0.35906	0
1.88916	0.453435	0.452381		1.88916	0.344894	0.25		1.88916	0.35906	0.142857
1.90313	0.362748	0.452381		1.90313	0.313567	0.25		1.90313	0.331113	0.142857
1.90901	0.362748	0.47619		1.90901	0.313567	0.333333		1.90901	0.331113	0.285714
1.93234	0.362748	0.5		1.93234	0.313567	0.416667		1.93234	0.331113	0.285714
1.96652	0.362748	0.52381		1.96652	0.313567	0.416667		1.96652	0.331113	0.285714
1.99812	0.362748	0.547619		1.99812	0.313567	0.416667		1.99812	0.331113	0.285714
2.03351	0.362748	0.571429		2.03351	0.281529	0.416667		2.03351	0.302531	0.285714
2.03881	0.362748	0.595238		2.03881	0.281529	0.5		2.03881	0.302531	0.428571
2.08534	0.362748	0.619048		2.08534	0.235457	0.5		2.08534	0.26143	0.428571
2.08717	0.362748	0.642857		2.08717	0.203418	0.5		2.08717	0.232848	0.428571
2.11901	0.362748	0.666667		2.11901	0.171379	0.5		2.11901	0.204265	0.428571
2.13345	0.272061	0.666667		2.13345	0.140052	0.5		2.13345	0.176318	0.428571
2.21959	0.272061	0.690476		2.21959	0.140052	0.5		2.21959	0.176318	0.428571
2.22993	0.272061	0.714286		2.22993	0.140052	0.5		2.22993	0.176318	0.428571
2.28783	0.272061	0.738095		2.28783	0.140052	0.5		2.28783	0.176318	0.428571
2.2942	0.272061	0.761905		2.2942	0.140052	0.583333		2.2942	0.176318	0.571429
2.31381	0.181374	0.761905		2.31381	0.108725	0.583333		2.31381	0.148371	0.571429
2.33857	0.090687	0.761905		2.33857	0.0773985	0.583333		2.33857	0.120424	0.571429
2.38686	0.090687	0.785714		2.38686	0.0773985	0.583333		2.38686	0.120424	0.571429
2.43103	0.090687	0.809524		2.43103	0.0773985	0.666667		2.43103	0.120424	0.571429
2.43603	0.090687	0.833333		2.43603	0.0773985	0.75		2.43603	0.120424	0.714286
2.47947	0.090687	0.857143		2.47947	0.0313269	0.75		2.47947	0.0793232	0.714286
2.49209	0.090687	0.880952		2.49209	0.0313269	0.833333		2.49209	0.0279471	0.714286
2.53433	0	0.880952		2.53433	0	0.833333		2.53433	0	0.714286
2.54562	0	0.904762		2.54562	0	0.916667		2.54562	0	0.857143
2.57611	0	0.928571		2.57611	0	0.916667		2.57611	0	0.857143
2.59895	0	0.928571		2.59895	0	0.916667		2.59895	0	0.857143
2.72486	0	0.952381		2.72486	0	0.916667		2.72486	0	0.857143
2.72858	0	0.97619		2.72858	0	1		2.72858	0	1
3.58168	0	1		3.58168	0	1		3.58168	0	1

[truncated: 4 more sheets: PTBP3-ACC, PTBP3-LGG, PTBP3-PAAD, PTBP3-KIRC]
