# Supplementary material for: PTBPs: An immunomodulatory-related prognostic biomarker in pan-cancer
Source: Front Mol Biosci. 2022 Aug 23;9:968458. doi: 10.3389/fmolb.2022.968458 (PMC9531344; doi:10.3389/fmolb.2022.968458)
Supplement: Supplementary file 4 [file Table9.XLSX]

## Sheet: PTBP1 GO+KEGG
ONTOLOGY	ID	Description	GeneRatio	BgRatio	pvalue	p.adjust	qvalue	geneID	Count
BP	GO:0048285	organelle fission	91/795	449/18670	1.00361e-36	1.44052e-33	1.23849e-33	BIRC5/BRCA2/BUB1/BUB1B/CCNB1/CCNE1/CDC6/CDC20/CDC25B/CDC25C/CENPE/CENPF/RCC1/CHEK1/CKS2/FANCA/FANCD2/INCENP/KIF11/KIFC1/KIF22/MAD2L1/MKI67/MYBL2/NEK2/PRKN/PLK1/PEX19/RAD51/RAN/RANBP1/AURKA/TOP2A/TTK/TUBG1/XRCC3/RAD54L/PRC1/PKMYT1/BUB3/AURKB/PTTG1/TRIP13/KIF23/MACROH2A1/KIF20B/ESPL1/KNTC1/DLGAP5/NCAPD2/KIF14/NDC80/TACC3/SPAG5/KIF2C/UBE2C/ZWINT/TPX2/RRS1/NCAPH/NUP62/KIF4A/FBXO5/UBE2S/RACGAP1/WRAP73…	91
BP	GO:0000280	nuclear division	85/795	407/18670	2.4024e-35	1.72412e-32	1.48232e-32	BIRC5/BRCA2/BUB1/BUB1B/CCNB1/CCNE1/CDC6/CDC20/CDC25B/CDC25C/CENPE/CENPF/RCC1/CHEK1/CKS2/FANCA/FANCD2/INCENP/KIF11/KIFC1/KIF22/MAD2L1/MKI67/MYBL2/NEK2/PLK1/RAD51/RAN/RANBP1/AURKA/TOP2A/TTK/TUBG1/XRCC3/RAD54L/PRC1/PKMYT1/BUB3/AURKB/PTTG1/TRIP13/KIF23/MACROH2A1/KIF20B/ESPL1/KNTC1/DLGAP5/NCAPD2/KIF14/NDC80/TACC3/SPAG5/KIF2C/UBE2C/ZWINT/TPX2/RRS1/NCAPH/NUP62/KIF4A/FBXO5/UBE2S/RACGAP1/WRAP73/NUSAP1/NDE…	85
BP	GO:0007059	chromosome segregation	83/795	321/18670	5.64907e-42	2.43249e-38	2.09134e-38	BIRC5/BRCA1/BUB1/BUB1B/CCNB1/CCNE1/CDC6/CDC20/CENPE/CENPF/RCC1/DDX11/ECT2/FANCD2/FEN1/INCENP/KIFC1/KIF22/MAD2L1/MKI67/NEK2/PLK1/RAN/SFPQ/SRPK1/TOP2A/TTK/TUBG1/XRCC3/PRC1/BUB3/AURKB/PTTG1/TRIP13/KIF23/MACROH2A1/ESPL1/DLGAP5/NCAPD2/KIF14/NDC80/TACC3/SPAG5/KIF2C/ZWINT/OIP5/RRS1/NCAPH/NUP62/KIF4A/FBXO5/RACGAP1/NUSAP1/MIS18A/NDE1/CDCA8/HJURP/NDC1/CENPN/RCC2/KNL1/SPC25/CENPK/NCAPG/NUP37/DSCC1/FAM83D/CD…	83
BP	GO:1901987	regulation of cell cycle phase transition	81/795	480/18670	5.62243e-27	2.20093e-24	1.89226e-24	BLM/BRCA1/BUB1/BUB1B/CASP2/CCNB1/CCNE1/CDK1/CDC6/CDC20/CDC25A/CDC25B/CDC25C/CDK2/CENPE/CENPF/CHEK1/E2F1/E2F4/EZH2/HMMR/PRMT1/MAD2L1/MEN1/NEK2/CNOT3/ODF2/ORC1/PCNA/PLK1/PSMD3/RBL1/RDX/SKP1/AURKA/TERT/TFAP4/TFDP1/TTK/TUBG1/XRCC3/CDC45/CRADD/CNOT9/BUB3/AURKB/TRIP13/MACROH2A1/ESPL1/KNTC1/DLGAP5/KIF14/PSME3/TUBB4B/NDC80/CARM1/PLK4/UBE2C/CEP250/TPX2/CEP131/HAUS5/BRD4/FBXO5/GTSE1/DTL/NDE1/RFWD3/CEP72/RC…	81
BP	GO:1901990	regulation of mitotic cell cycle phase transition	77/795	444/18670	1.82897e-26	6.56296e-24	5.64254e-24	BLM/BRCA1/BUB1/BUB1B/CASP2/CCNB1/CCNE1/CDK1/CDC6/CDC20/CDC25A/CDC25B/CDC25C/CDK2/CENPE/CENPF/E2F1/E2F4/EZH2/HMMR/PRMT1/MAD2L1/NEK2/CNOT3/ODF2/ORC1/PCNA/PLK1/PSMD3/RBL1/RDX/SKP1/AURKA/TERT/TFAP4/TFDP1/TTK/TUBG1/XRCC3/CDC45/CRADD/CNOT9/BUB3/AURKB/TRIP13/ESPL1/KNTC1/DLGAP5/KIF14/PSME3/TUBB4B/NDC80/CARM1/PLK4/UBE2C/CEP250/TPX2/CEP131/HAUS5/BRD4/FBXO5/GTSE1/DTL/NDE1/RFWD3/CEP72/RCC2/CLSPN/E2F8/ATAD5/D…	77
BP	GO:0006260	DNA replication	74/795	274/18670	7.03272e-39	1.51414e-35	1.30179e-35	BLM/BRCA1/BRCA2/CCNA2/CCNE1/CDK1/CDC6/CDK2/CHEK1/DDX11/FEN1/HMGA1/LIG1/MCM2/MCM3/MCM4/MCM5/MCM6/MCM7/TONSL/ORC1/PCNA/POLD1/POLE/POLE2/RAD51/UPF1/RFC2/RFC3/RFC5/RRM1/SSRP1/CHAF1B/CDC45/TIMELESS/EXO1/RECQL4/PCLAF/GINS1/CHAF1A/ALYREF/RBM14/RNASEH2A/POLQ/WDHD1/ORC6/POLA2/FBXO5/DTL/GINS2/RFWD3/MCM10/TWNK/WDR18/CHTF18/CLSPN/GINS3/DSCC1/E2F8/ATAD5/PIF1/DBF4B/CDT1/GRWD1/BRIP1/GINS4/MCM8/TICRR/MGME1/RMI2/…	74
BP	GO:0140014	mitotic nuclear division	70/795	264/18670	3.04732e-36	2.62435e-33	2.2563e-33	BIRC5/BUB1/BUB1B/CCNB1/CDC6/CDC20/CDC25C/CENPE/CENPF/RCC1/CHEK1/INCENP/KIF11/KIFC1/KIF22/MAD2L1/MKI67/MYBL2/NEK2/PLK1/RAN/RANBP1/AURKA/TTK/TUBG1/XRCC3/PRC1/PKMYT1/BUB3/AURKB/PTTG1/TRIP13/KIF23/MACROH2A1/KIF20B/ESPL1/KNTC1/DLGAP5/NCAPD2/KIF14/NDC80/TACC3/SPAG5/KIF2C/UBE2C/ZWINT/TPX2/RRS1/NCAPH/NUP62/KIF4A/FBXO5/UBE2S/RACGAP1/WRAP73/NUSAP1/NDE1/CDCA8/CENPK/NCAPG/DSCC1/BORA/CDT1/KIF18A/NUF2/HASPIN/K…	70
BP	GO:0045787	positive regulation of cell cycle	68/795	389/18670	1.15333e-23	3.31084e-21	2.84651e-21	BRCA1/BRCA2/CASP2/CCNB1/CCNE1/CDK1/CDC6/CDC25A/CDC25B/CDC25C/CDK2/CHEK1/CKS2/DDX11/E2F1/E2F4/ECT2/EZH2/FEN1/HCFC1/PRMT1/MAD2L1/CNOT3/PCNA/RANBP1/RDX/SFPQ/AURKA/TERT/TFAP4/TFDP1/XRCC3/CDC45/CRADD/CCNK/CNOT9/AURKB/CCPG1/KIF23/MACROH2A1/KIF20B/ESPL1/DLGAP5/KIF14/NDC80/CARM1/MYBBP1A/SPAG5/PLK4/UBE2C/BRD4/NUP62/POC1A/FBXO5/RACGAP1/NUSAP1/GTSE1/DTL/RCC2/E2F8/ATAD5/DBF4B/FAM83D/CDT1/MED25/CDCA5/NUDT16/E…	68
BP	GO:0098813	nuclear chromosome segregation	67/795	262/18670	1.16042e-33	6.24597e-31	5.37e-31	BUB1/BUB1B/CCNB1/CCNE1/CDC6/CDC20/CENPE/CENPF/DDX11/ECT2/FANCD2/FEN1/INCENP/KIFC1/KIF22/MAD2L1/NEK2/PLK1/RAN/SFPQ/TOP2A/TTK/TUBG1/XRCC3/PRC1/BUB3/AURKB/PTTG1/TRIP13/KIF23/MACROH2A1/ESPL1/DLGAP5/NCAPD2/KIF14/NDC80/TACC3/SPAG5/KIF2C/ZWINT/RRS1/NCAPH/NUP62/KIF4A/FBXO5/RACGAP1/NUSAP1/CDCA8/NDC1/RCC2/KNL1/CENPK/NCAPG/DSCC1/FAM83D/CDT1/KIF18A/NUF2/HASPIN/BRIP1/KNSTRN/CDCA5/RMI2/KIF18B/EME1/SGO1/ESCO2	67
BP	GO:0071103	DNA conformation change	67/795	327/18670	1.79898e-27	7.74642e-25	6.66003e-25	BLM/CCNB1/CDK1/CENPA/DAXX/DDX11/CENPI/H1-5/H2AX/HELLS/HMGB2/HMGA1/MCM2/MCM3/MCM4/MCM5/MCM6/MCM7/RAD51/RFC2/RFC3/RFC5/SMARCA1/SRPK1/TOP2A/CHAF1B/CDC45/H2BC9/RAD54L/RUVBL1/RECQL4/MACROH2A1/GINS1/NCAPD2/CHAF1A/ANP32B/POLQ/RUVBL2/OIP5/NCAPH/NOC2L/NUSAP1/GINS2/MIS18A/ERCC6L/NCAPG2/HJURP/ASF1B/CENPN/TWNK/KNL1/CHTF18/CENPK/NCAPG/CENPH/CENPM/DSCC1/CENPO/CENPU/PIF1/GRWD1/BRIP1/GINS4/MCM8/CDCA5/DQX1/CENPW	67
BP	GO:0090068	positive regulation of cell cycle process	61/795	298/18670	4.55295e-25	1.40036e-22	1.20397e-22	BRCA1/CASP2/CCNB1/CCNE1/CDK1/CDC6/CDC25A/CDC25B/CDC25C/CDK2/DDX11/E2F1/E2F4/ECT2/EZH2/FEN1/PRMT1/MAD2L1/CNOT3/PCNA/RANBP1/RDX/SFPQ/AURKA/TERT/TFDP1/XRCC3/CDC45/CRADD/CNOT9/AURKB/KIF23/MACROH2A1/KIF20B/ESPL1/DLGAP5/KIF14/NDC80/CARM1/MYBBP1A/SPAG5/PLK4/UBE2C/BRD4/NUP62/POC1A/FBXO5/RACGAP1/NUSAP1/GTSE1/DTL/RCC2/E2F8/ATAD5/DBF4B/FAM83D/CDT1/MED25/CDCA5/NUDT16/E2F7	61
BP	GO:0051052	regulation of DNA metabolic process	60/795	429/18670	3.56039e-16	3.48432e-14	2.99566e-14	BLM/BRCA1/BRCA2/CCNA2/CDK1/CDC6/CDK2/CHEK1/DDX11/DKC1/DNMT1/FANCB/FOXM1/H1-5/H2AX/HNRNPD/KPNA2/MEN1/NEK2/PCNA/PPP4C/RAD51/UPF1/RFC2/RFC3/RFC5/TFDP1/NSD2/TIMELESS/RGN/AURKB/TRIM28/ALYREF/CCT7/RAD51AP1/POLQ/CCT5/KDM1A/PRKD2/FBXO5/MIS18A/PARPBP/WRAP53/NAT10/WDR18/CHTF18/ACD/AUNIP/DSCC1/E2F8/ATAD5/PIF1/DBF4B/CDT1/TICRR/CGAS/RMI2/NUDT16/E2F7/ESCO2	60
BP	GO:0000819	sister chromatid segregation	58/795	189/18670	5.63421e-34	3.46584e-31	2.97977e-31	BUB1/BUB1B/CCNB1/CDC6/CDC20/CENPE/CENPF/DDX11/FEN1/INCENP/KIFC1/KIF22/MAD2L1/NEK2/PLK1/RAN/SFPQ/TOP2A/TTK/TUBG1/XRCC3/PRC1/BUB3/AURKB/PTTG1/TRIP13/KIF23/MACROH2A1/ESPL1/DLGAP5/NCAPD2/KIF14/NDC80/TACC3/SPAG5/KIF2C/ZWINT/RRS1/NCAPH/NUP62/KIF4A/FBXO5/RACGAP1/NUSAP1/CDCA8/CENPK/NCAPG/DSCC1/CDT1/KIF18A/NUF2/HASPIN/KNSTRN/CDCA5/RMI2/KIF18B/SGO1/ESCO2	58
BP	GO:0033044	regulation of chromosome organization	58/795	342/18670	1.14086e-19	2.04689e-17	1.75982e-17	BRCA1/BUB1/BUB1B/CCNB1/CDC6/CDC20/CENPE/CENPF/CHEK1/DDX11/DKC1/DNMT1/FEN1/H1-5/HMGA1/HNRNPD/MAD2L1/MCM2/MKI67/MYB/NEK2/PLK1/UPF1/SFPQ/TOP2A/TTK/XRCC3/CDC45/RPS6KA4/BUB3/AURKB/PTTG1/TRIP13/MACROH2A1/ESPL1/SETD1A/DLGAP5/TRIM28/NDC80/TACC3/CCT7/RUVBL2/CCT5/KDM1A/BRD4/EID1/PRKD2/PHF19/NOC2L/FBXO5/NAT10/ZNF335/PINK1/ACD/PIF1/CDT1/CDCA5/RMI2	58
BP	GO:0010948	negative regulation of cell cycle process	58/795	361/18670	1.62919e-18	2.263e-16	1.94563e-16	BLM/BRCA1/BUB1/BUB1B/CASP2/CCNB1/CCNF/CDK1/CDC6/CDC20/CDC25C/CDK2/CENPF/CHEK1/E2F1/E2F4/EZH2/PRMT1/MAD2L1/MEN1/NEK2/CNOT3/ORC1/PCNA/PLK1/PSMD3/RAD51/RBL1/SKP1/AURKA/TFAP4/TFDP1/TTK/XRCC3/CRADD/CCNK/KAT2B/CNOT9/BUB3/AURKB/PTTG1/TRIP13/MACROH2A1/ESPL1/PSME3/NDC80/RBM14/CARM1/FBXO5/GTSE1/DTL/RFWD3/CLSPN/E2F8/EHMT1/CDT1/TICRR/E2F7	58
BP	GO:0006261	DNA-dependent DNA replication	55/795	153/18670	2.17498e-36	2.34137e-33	2.013e-33	BLM/BRCA2/CCNE1/CDC6/CDK2/DDX11/FEN1/HMGA1/LIG1/MCM2/MCM3/MCM4/MCM5/MCM6/MCM7/TONSL/ORC1/PCNA/POLD1/POLE/POLE2/RAD51/UPF1/RFC2/RFC3/RFC5/CDC45/TIMELESS/RECQL4/GINS1/ALYREF/RNASEH2A/POLQ/WDHD1/ORC6/POLA2/FBXO5/GINS2/RFWD3/MCM10/TWNK/WDR18/CHTF18/GINS3/DSCC1/E2F8/ATAD5/DBF4B/CDT1/GINS4/TICRR/MGME1/E2F7/EME1/MMS22L	55
BP	GO:0006310	DNA recombination	55/795	292/18670	6.68662e-21	1.5154e-18	1.30287e-18	ACTL6A/BLM/BRCA1/BRCA2/CHEK1/FANCB/FEN1/H1-5/H2AX/HMGB2/KPNA2/MCM2/MCM3/MCM4/MCM5/MCM6/MCM7/TONSL/PPP4C/RAD51/SFPQ/TCF3/TOP2A/NSD2/XRCC2/XRCC3/CDC45/RAD54L/RUVBL1/TIMELESS/EXO1/TRIP13/RECQL4/ALYREF/RBM14/RAD51AP1/POLQ/RUVBL2/KDM1A/APEX2/GINS2/PARPBP/WRAP53/RFWD3/AUNIP/ATAD5/PIF1/BRIP1/MND1/GINS4/MCM8/CGAS/RMI2/EME1/MMS22L	55
BP	GO:0016569	covalent chromatin modification	55/795	474/18670	1.43192e-11	6.22814e-10	5.35467e-10	ACTL6A/BRCA1/BRCA2/CCNA2/CCNB1/CDK1/CDK2/CHEK1/DNMT1/FBL/EZH2/H1-5/HCFC1/HDAC1/HELLS/PRMT1/MEN1/MYB/PRKAA2/SFPQ/SKP1/AURKA/SUV39H1/VRK1/NSD2/RUVBL1/KAT2B/RPS6KA4/MTA1/AURKB/MTA2/MACROH2A1/SETD1A/TRIM28/RBM14/CARM1/RUVBL2/WDR5/KDM1A/SIRT3/BRD4/EID1/PRKD2/PHF19/NOC2L/UHRF1/MIER2/MRGBP/ATXN7L3/BEND3/ZNF335/PINK1/EHMT1/HASPIN/DOT1L	55
BP	GO:0044843	cell cycle G1/S phase transition	54/795	298/18670	9.74746e-20	1.82489e-17	1.56896e-17	CASP2/CCNA2/CCNB1/CCNE1/CDK1/CDC6/CDC25A/CDC25C/CDK2/CDKN3/RCC1/E2F1/E2F4/EZH2/PRMT1/MCM2/MCM3/MCM4/MCM5/MCM6/MCM7/MEN1/CNOT3/ORC1/PCNA/POLE/POLE2/RBL1/RDX/SKP2/AURKA/TERT/TFDP1/TYMS/CDC45/CRADD/CNOT9/KIF14/PSME3/CARM1/KHDRBS1/BRD4/ORC6/POLA2/FBXO5/GTSE1/RFWD3/MCM10/E2F8/FAM83D/CDT1/MCM8/IQGAP3/E2F7	54
BP	GO:0045930	negative regulation of mitotic cell cycle	54/795	338/18670	3.32749e-17	3.58204e-15	3.07968e-15	BLM/BRCA1/BUB1/BUB1B/CASP2/CCNB1/CDK1/CDC6/CDC20/CDC25C/CDK2/CENPF/CHEK1/E2F1/E2F4/EZH2/PRMT1/MAD2L1/CNOT3/ORC1/PCNA/PLK1/PSMD3/RBL1/SKP1/AURKA/TFDP1/TOP2A/TTK/XRCC3/CRADD/CNOT9/BUB3/AURKB/PTTG1/TRIP13/KNTC1/MAGI2/PSME3/NDC80/CARM1/ZWINT/FBXO5/GTSE1/ZWILCH/RFWD3/CLSPN/DCLRE1B/E2F8/CDT1/TICRR/E2F7/EME1/DDIAS	54
BP	GO:0000075	cell cycle checkpoint	53/795	216/18670	7.00484e-26	2.32022e-23	1.99482e-23	BLM/BRCA1/BUB1/BUB1B/CASP2/CCNB1/CDK1/CDC6/CDC20/CDC25C/CDK2/CENPF/CHEK1/E2F1/E2F4/H2AX/PRMT1/MAD2L1/CNOT3/ORC1/PCNA/PLK1/AURKA/TFDP1/TOP2A/TTK/XRCC3/CDC45/CRADD/TIMELESS/CNOT9/BUB3/AURKB/TRIP13/KNTC1/NDC80/CARM1/ZWINT/PRPF19/GTSE1/DTL/ZWILCH/RFWD3/CLSPN/DCLRE1B/E2F8/WDR76/CDT1/BRIP1/DOT1L/TICRR/E2F7/EME1	53
BP	GO:0016570	histone modification	53/795	454/18670	2.70696e-11	1.07927e-09	9.27912e-10	ACTL6A/BRCA1/BRCA2/CCNA2/CCNB1/CDK1/CDK2/CHEK1/DNMT1/FBL/EZH2/H1-5/HCFC1/HDAC1/PRMT1/MEN1/MYB/PRKAA2/SFPQ/SKP1/AURKA/SUV39H1/VRK1/NSD2/RUVBL1/KAT2B/RPS6KA4/MTA1/AURKB/MTA2/MACROH2A1/SETD1A/RBM14/CARM1/RUVBL2/WDR5/KDM1A/SIRT3/BRD4/EID1/PRKD2/PHF19/NOC2L/UHRF1/MIER2/MRGBP/ATXN7L3/BEND3/ZNF335/PINK1/EHMT1/HASPIN/DOT1L	53
BP	GO:0000070	mitotic sister chromatid segregation	52/795	151/18670	2.23161e-33	1.0677e-30	9.17961e-31	BUB1/BUB1B/CCNB1/CDC6/CDC20/CENPE/CENPF/INCENP/KIFC1/KIF22/MAD2L1/NEK2/PLK1/RAN/TTK/TUBG1/XRCC3/PRC1/BUB3/AURKB/PTTG1/TRIP13/KIF23/MACROH2A1/ESPL1/DLGAP5/NCAPD2/KIF14/NDC80/TACC3/SPAG5/KIF2C/ZWINT/RRS1/NCAPH/NUP62/KIF4A/FBXO5/RACGAP1/NUSAP1/CDCA8/CENPK/NCAPG/DSCC1/CDT1/KIF18A/NUF2/HASPIN/KNSTRN/CDCA5/KIF18B/SGO1	52
BP	GO:0044839	cell cycle G2/M phase transition	52/795	266/18670	1.41336e-20	2.89807e-18	2.49163e-18	BLM/BRCA1/CCNA2/CCNB1/CDK1/CDC6/CDC25A/CDC25B/CDC25C/CDK2/CENPF/CHEK1/FOXM1/HMMR/NEK2/ODF2/ORC1/PLK1/PSMD3/SKP1/SKP2/AURKA/TUBG1/PKMYT1/CCNB2/AURKB/MACROH2A1/MELK/KIF14/PSME3/TUBB4B/KHDRBS1/PLK4/CEP250/TPX2/CEP131/HAUS5/BRD4/FBXO5/GTSE1/DTL/NDE1/CEP72/RCC2/CLSPN/BORA/ATAD5/DBF4B/MASTL/TICRR/HAUS8/TUBB	52
BP	GO:0000082	G1/S transition of mitotic cell cycle	51/795	279/18670	7.10909e-19	1.05558e-16	9.07538e-17	CASP2/CCNB1/CCNE1/CDK1/CDC6/CDC25A/CDC25C/CDK2/CDKN3/RCC1/E2F1/E2F4/EZH2/PRMT1/MCM2/MCM3/MCM4/MCM5/MCM6/MCM7/CNOT3/ORC1/PCNA/POLE/POLE2/RBL1/RDX/SKP2/AURKA/TERT/TFDP1/TYMS/CDC45/CRADD/CNOT9/KIF14/PSME3/CARM1/KHDRBS1/BRD4/ORC6/POLA2/FBXO5/GTSE1/RFWD3/MCM10/E2F8/CDT1/MCM8/IQGAP3/E2F7	51
BP	GO:0006302	double-strand break repair	50/795	248/18670	1.94229e-20	3.8016e-18	3.26844e-18	BLM/BRCA1/BRCA2/CHEK1/DDX11/FANCB/FEN1/FOXM1/H2AX/MCM2/MCM3/MCM4/MCM5/MCM6/MCM7/TONSL/PPP4C/RAD51/SFPQ/NSD2/XRCC2/XRCC3/CDC45/RAD54L/TIMELESS/MTA1/TRIP13/RECQL4/RAD51AP1/POLQ/KDM1A/PRPF19/PIAS4/GINS2/PARPBP/WRAP53/RFWD3/TDP1/DCLRE1B/AUNIP/BRIP1/GINS4/MCM8/CDCA5/CGAS/RMI2/NUDT16/EME1/ESCO2/MMS22L	50
BP	GO:0072331	signal transduction by p53 class mediator	49/795	267/18670	2.96133e-18	3.86408e-16	3.32216e-16	BLM/BRCA1/BRCA2/CASP2/CCNB1/CDK1/CDC25C/CDK2/CHEK1/E2F1/E2F2/E2F4/FOXM1/HDAC1/PRMT1/NOP2/CNOT3/PRKN/PCNA/PRKAA2/RFC2/RFC3/RFC5/SSRP1/AURKA/TFAP4/TFDP1/CRADD/CNOT9/EXO1/AURKB/MTA2/CARM1/MYBBP1A/TPX2/KDM1A/RRS1/BOP1/NOC2L/PRKAG2/GTSE1/EDA2R/E2F8/EHMT1/ATAD5/BCL2L12/BRIP1/RMI2/E2F7	49
BP	GO:0000086	G2/M transition of mitotic cell cycle	48/795	247/18670	5.68854e-19	8.74816e-17	7.52127e-17	BLM/BRCA1/CCNA2/CCNB1/CDK1/CDC6/CDC25A/CDC25B/CDC25C/CDK2/CENPF/FOXM1/HMMR/NEK2/ODF2/ORC1/PLK1/PSMD3/SKP1/SKP2/AURKA/TUBG1/PKMYT1/CCNB2/AURKB/MELK/KIF14/PSME3/TUBB4B/KHDRBS1/PLK4/CEP250/TPX2/CEP131/HAUS5/BRD4/FBXO5/DTL/NDE1/CEP72/RCC2/CLSPN/BORA/DBF4B/MASTL/TICRR/HAUS8/TUBB	48
BP	GO:1901988	negative regulation of cell cycle phase transition	48/795	267/18670	1.57543e-17	1.73943e-15	1.49549e-15	BLM/BRCA1/BUB1/BUB1B/CASP2/CCNB1/CDK1/CDC6/CDC20/CDC25C/CDK2/CENPF/CHEK1/E2F1/E2F4/EZH2/PRMT1/MAD2L1/MEN1/CNOT3/ORC1/PCNA/PLK1/PSMD3/RBL1/SKP1/AURKA/TFDP1/TTK/XRCC3/CRADD/CNOT9/BUB3/AURKB/TRIP13/MACROH2A1/PSME3/NDC80/CARM1/FBXO5/GTSE1/DTL/RFWD3/CLSPN/E2F8/CDT1/TICRR/E2F7	48
BP	GO:0034470	ncRNA processing	48/795	384/18670	2.19177e-11	8.98833e-10	7.72776e-10	BYSL/CSTF2/DKC1/FBL/KARS1/NOP2/PA2G4/PWP2/RPS2/RPS15/SUV39H1/RRP1/NOP14/RRP9/NOLC1/EIF4A3/NPM3/NOP56/WDR4/UTP14A/POP1/PDCD11/RRP1B/RRS1/BOP1/FTSJ1/AGO2/NOB1/ABT1/CPSF1/GEMIN4/MRTO4/SRRT/GAR1/NAT10/LYAR/DDX27/WDR18/DHX37/NOL6/DDX54/NOC4L/QTRT2/PUS1/ISG20L2/GTPBP3/ADAT3/NUDT16	48
BP	GO:0008380	RNA splicing	48/795	469/18670	1.83482e-08	4.877e-07	4.19302e-07	CSTF2/ELAVL1/HNRNPD/HNRNPF/HNRNPL/HNRNPM/YBX1/POLR2D/SFPQ/SNRPA/SNRPB/SNRPD1/SNRPF/SNRPN/SRPK1/SF1/SF3A2/TTF2/KHSRP/PRPF4/EFTUD2/SNRNP40/EIF4A3/ALYREF/DDX39A/SF3B4/PPIH/CHERP/KHDRBS1/USP39/RNPS1/HNRNPUL1/U2AF2/RALY/HABP4/KDM1A/RRP1B/SF3B3/DAZAP1/PABPC1/PRPF19/CPSF1/GEMIN4/SRRT/LSM7/CACTIN/WDR77/THOC6	48
BP	GO:0018205	peptidyl-lysine modification	46/795	397/18670	7.31376e-10	2.38584e-08	2.05124e-08	ACTL6A/BRCA1/BRCA2/CHEK1/DNMT1/EZH2/H1-5/HCFC1/MEN1/MYB/PRKAA2/RANGAP1/SUV39H1/NSD2/RAE1/RUVBL1/KAT2B/RPS6KA4/MACROH2A1/NUP93/SETD1A/SAE1/TRIM28/RUVBL2/WDR5/KDM1A/SIRT4/SIRT3/BRD4/NUP188/NUP62/EID1/PHF19/NOC2L/KLF15/PIAS4/BCL11A/MRGBP/NDC1/BEND3/ZNF335/NUP37/EHMT1/DOHH/DOT1L/ETFBKMT	46
BP	GO:0071824	protein-DNA complex subunit organization	45/795	288/18670	3.53461e-14	2.45484e-12	2.11056e-12	CENPA/CENPE/CENPF/DAXX/CENPI/H1-5/H2AX/HELLS/HMGB2/HMGA1/MCM2/MCM3/MCM4/MCM5/MCM6/MCM7/PTMA/RAD51/SMARCA1/SMARCA4/SMARCC1/SMARCD1/SMARCD2/CHAF1B/CDC45/H2BC9/RUVBL1/GTF3C5/MACROH2A1/CHAF1A/ANP32B/OIP5/MIS18A/HJURP/ASF1B/CENPN/KNL1/CENPK/CENPH/CENPM/CENPO/CENPU/CDT1/GRWD1/CENPW	45
BP	GO:0007093	mitotic cell cycle checkpoint	44/795	165/18670	2.91916e-23	7.8562e-21	6.75441e-21	BLM/BRCA1/BUB1/BUB1B/CASP2/CCNB1/CDK1/CDC6/CDC20/CDC25C/CDK2/CENPF/E2F1/E2F4/PRMT1/MAD2L1/CNOT3/ORC1/PCNA/PLK1/AURKA/TFDP1/TOP2A/TTK/XRCC3/CRADD/CNOT9/BUB3/AURKB/TRIP13/KNTC1/NDC80/CARM1/ZWINT/GTSE1/ZWILCH/RFWD3/CLSPN/DCLRE1B/E2F8/CDT1/TICRR/E2F7/EME1	44
BP	GO:1901991	negative regulation of mitotic cell cycle phase transition	44/795	248/18670	5.96024e-16	5.5793e-14	4.79683e-14	BLM/BRCA1/BUB1/BUB1B/CASP2/CCNB1/CDK1/CDC6/CDC20/CDC25C/CDK2/CENPF/E2F1/E2F4/EZH2/PRMT1/MAD2L1/CNOT3/ORC1/PCNA/PLK1/PSMD3/RBL1/SKP1/AURKA/TFDP1/TTK/XRCC3/CRADD/CNOT9/BUB3/AURKB/TRIP13/PSME3/NDC80/CARM1/FBXO5/GTSE1/RFWD3/CLSPN/E2F8/CDT1/TICRR/E2F7	44
BP	GO:0000375	RNA splicing, via transesterification reactions	44/795	382/18670	2.0754e-09	6.20601e-08	5.33565e-08	CSTF2/ELAVL1/HNRNPD/HNRNPF/HNRNPL/HNRNPM/YBX1/POLR2D/SFPQ/SNRPA/SNRPB/SNRPD1/SNRPF/SNRPN/SRPK1/SF1/SF3A2/KHSRP/PRPF4/EFTUD2/SNRNP40/EIF4A3/ALYREF/DDX39A/SF3B4/PPIH/CHERP/KHDRBS1/USP39/RNPS1/HNRNPUL1/U2AF2/RALY/KDM1A/SF3B3/DAZAP1/PABPC1/PRPF19/CPSF1/GEMIN4/SRRT/LSM7/CACTIN/WDR77	44
BP	GO:0010639	negative regulation of organelle organization	44/795	395/18670	5.83353e-09	1.62059e-07	1.39331e-07	BBS4/BRCA1/BUB1/BUB1B/CCNB1/CCNF/CDC20/CENPF/CHEK1/CLU/DNMT1/H1-5/HMGA1/MAD2L1/MAP2/MCM2/NEK2/PRKN/PFN1/PLK1/RDX/TOP2A/TTK/XRCC3/KAT2B/BUB3/AURKB/PTTG1/TRIP13/MACROH2A1/ESPL1/NDC80/RBM14/KDM1A/SIRT4/NOC2L/FBXO5/CKAP2/NAT10/PINK1/ACD/PIF1/CDT1/BMERB1	44
BP	GO:0007051	spindle organization	43/795	170/18670	8.94469e-22	2.13977e-19	1.83968e-19	BIRC5/CCNB1/CDC20/CENPE/RCC1/KIF11/KIFC1/MYBL2/NEK2/PLK1/RAN/STIL/AURKA/TTK/TUBG1/RAE1/PRC1/AURKB/KIF23/ESPL1/NDC80/TACC3/SPAG5/TPX2/HAUS5/NUP62/KIF4A/POC1A/FBXO5/RACGAP1/SAC3D1/WRAP73/CEP72/SPC25/AUNIP/BORA/NUF2/KNSTRN/HAUS8/TUBB/ASPM/WDR62/CENPW	43
BP	GO:1902749	regulation of cell cycle G2/M phase transition	43/795	213/18670	9.0708e-18	1.05564e-15	9.07596e-16	BLM/BRCA1/CCNB1/CDK1/CDC6/CDC25A/CDC25B/CDC25C/CDK2/CENPF/CHEK1/HMMR/NEK2/ODF2/ORC1/PLK1/PSMD3/SKP1/AURKA/TUBG1/AURKB/MACROH2A1/KIF14/PSME3/TUBB4B/PLK4/CEP250/TPX2/CEP131/HAUS5/BRD4/FBXO5/GTSE1/DTL/NDE1/CEP72/RCC2/CLSPN/ATAD5/DBF4B/TICRR/HAUS8/TUBB	43
BP	GO:0000377	RNA splicing, via transesterification reactions with bulged adenosine as nucleophile	43/795	379/18670	5.01534e-09	1.42079e-07	1.22153e-07	CSTF2/ELAVL1/HNRNPD/HNRNPF/HNRNPL/HNRNPM/YBX1/POLR2D/SFPQ/SNRPA/SNRPB/SNRPD1/SNRPF/SNRPN/SRPK1/SF1/SF3A2/PRPF4/EFTUD2/SNRNP40/EIF4A3/ALYREF/DDX39A/SF3B4/PPIH/CHERP/KHDRBS1/USP39/RNPS1/HNRNPUL1/U2AF2/RALY/KDM1A/SF3B3/DAZAP1/PABPC1/PRPF19/CPSF1/GEMIN4/SRRT/LSM7/CACTIN/WDR77	43
BP	GO:0000398	mRNA splicing, via spliceosome	43/795	379/18670	5.01534e-09	1.42079e-07	1.22153e-07	CSTF2/ELAVL1/HNRNPD/HNRNPF/HNRNPL/HNRNPM/YBX1/POLR2D/SFPQ/SNRPA/SNRPB/SNRPD1/SNRPF/SNRPN/SRPK1/SF1/SF3A2/PRPF4/EFTUD2/SNRNP40/EIF4A3/ALYREF/DDX39A/SF3B4/PPIH/CHERP/KHDRBS1/USP39/RNPS1/HNRNPUL1/U2AF2/RALY/KDM1A/SF3B3/DAZAP1/PABPC1/PRPF19/CPSF1/GEMIN4/SRRT/LSM7/CACTIN/WDR77	43
BP	GO:0060249	anatomical structure homeostasis	43/795	437/18670	3.05883e-07	6.89598e-06	5.92885e-06	ACTB/ACTG1/ALB/BBS2/BBS4/BLM/BRCA2/CCNE1/CFL2/CSK/DKC1/FEN1/HNRNPD/NEK2/PRKN/PCNA/PDK4/POLD1/POLE/POLE2/RAD51/UPF1/RFC2/RFC3/RFC5/SRF/TERT/XRCC3/LDB2/EXO1/AURKB/RECQL4/TELO2/CCT7/CCT5/POLA2/GAR1/WRAP53/NAT10/SPATA7/DCLRE1B/ACD/PIF1	43
BP	GO:0016072	rRNA metabolic process	42/795	253/18670	3.04698e-14	2.26212e-12	1.94487e-12	BYSL/DDX11/DKC1/FBL/NCL/NOP2/PA2G4/PWP2/RPS2/RPS15/SMARCA4/SUV39H1/TCOF1/RRP1/NOP14/RRP9/NOLC1/GTF3C5/MACROH2A1/EIF4A3/NPM3/NOP56/UTP14A/PDCD11/RRP1B/RRS1/BOP1/NOB1/ABT1/GEMIN4/MRTO4/GAR1/NAT10/LYAR/DDX27/WDR18/DHX37/NOL6/DDX54/NOC4L/ISG20L2/NUDT16	42
BP	GO:0042254	ribosome biogenesis	42/795	297/18670	7.55853e-12	3.61399e-10	3.10714e-10	BYSL/DKC1/FBL/NOP2/PA2G4/PWP2/RAN/RPS2/RPS15/SUV39H1/RRP1/NOP14/RRP9/NOLC1/EIF4A3/URB2/NPM3/MYBBP1A/NOP56/UTP14A/PDCD11/RRP1B/RRS1/BOP1/NOC2L/NOB1/ABT1/GEMIN4/MRTO4/NIP7/GAR1/NAT10/LYAR/DDX27/WDR18/DHX37/NOL6/DDX54/NOC4L/ISG20L2/TRAF7/NUDT16	42
BP	GO:0006323	DNA packaging	40/795	210/18670	1.05e-15	9.04264e-14	7.77446e-14	CCNB1/CDK1/CENPA/DAXX/CENPI/H1-5/H2AX/HELLS/HMGB2/HMGA1/MCM2/SMARCA1/SRPK1/TOP2A/CHAF1B/H2BC9/RUVBL1/MACROH2A1/NCAPD2/CHAF1A/ANP32B/OIP5/NCAPH/NOC2L/NUSAP1/MIS18A/NCAPG2/HJURP/ASF1B/CENPN/KNL1/CENPK/NCAPG/CENPH/CENPM/CENPO/CENPU/GRWD1/CDCA5/CENPW	40
BP	GO:0051321	meiotic cell cycle	40/795	249/18670	3.80607e-13	2.3083e-11	1.98457e-11	BRCA2/BUB1/BUB1B/CCNE1/CDC20/CDC25A/CDC25B/CDC25C/CDK2/CKS2/FANCA/FANCD2/H2AX/NEK2/PLK1/RAD51/AURKA/TOP2A/TTK/TUBG1/XRCC2/RAD54L/PKMYT1/EXO1/BUB3/PTTG1/TRIP13/ESPL1/NCAPD2/NCAPH/FBXO5/NDC1/KIF18A/NUF2/BRIP1/MND1/MASTL/EME1/SGO1/ASPM	40
BP	GO:0051169	nuclear transport	40/795	346/18670	1.01764e-08	2.75595e-07	2.36944e-07	CSE1L/ECT2/EIF5A/HMGA1/KPNA2/MMP12/POLR2D/RAN/RANGAP1/UPF1/RPS15/SNRPB/SNRPD1/SNRPF/RAE1/CAMK1/NOLC1/NUP93/EIF4A3/TRIM28/ALYREF/NUTF2/DDX39A/ANP32B/KHDRBS1/RNPS1/U2AF2/RRS1/XPO6/NUP188/NUP62/NXT1/CPSF1/GEMIN4/GTSE1/NDC1/NOL6/NUP37/THOC6/RANBP3L	40
BP	GO:0010498	proteasomal protein catabolic process	40/795	477/18670	3.68455e-05	0.000650233	0.000559041	BUB1B/CCNB1/CCNF/CDK1/CDC20/CDK2/CLU/MAD2L1/DNAJB9/PRKN/PLK1/PSMD3/SKP1/SKP2/SMARCC1/AURKA/MTA1/BUB3/AURKB/PTTG1/RNF14/KIF14/PSME3/UBE2C/GABARAPL2/FBXL6/FBXL5/FBXO5/ERLEC1/UBE2S/PRPF19/CRBN/KCTD5/FBXL19/RNF126/PBK/FBXL17/PINK1/RNF185/RNF180	40
BP	GO:0010389	regulation of G2/M transition of mitotic cell cycle	39/795	196/18670	5.18694e-16	4.96333e-14	4.26725e-14	BLM/BRCA1/CCNB1/CDK1/CDC6/CDC25A/CDC25B/CDC25C/CDK2/CENPF/HMMR/NEK2/ODF2/ORC1/PLK1/PSMD3/SKP1/AURKA/TUBG1/AURKB/KIF14/PSME3/TUBB4B/PLK4/CEP250/TPX2/CEP131/HAUS5/BRD4/FBXO5/DTL/NDE1/CEP72/RCC2/CLSPN/DBF4B/TICRR/HAUS8/TUBB	39
BP	GO:0065004	protein-DNA complex assembly	39/795	248/18670	1.50061e-12	8.26419e-11	7.10517e-11	CENPA/CENPE/CENPF/DAXX/CENPI/H1-5/H2AX/HELLS/HMGB2/MCM2/MCM3/MCM4/MCM5/MCM6/MCM7/RAD51/SMARCA4/CHAF1B/CDC45/H2BC9/RUVBL1/GTF3C5/MACROH2A1/CHAF1A/ANP32B/OIP5/MIS18A/HJURP/ASF1B/CENPN/KNL1/CENPK/CENPH/CENPM/CENPO/CENPU/CDT1/GRWD1/CENPW	39
BP	GO:0006913	nucleocytoplasmic transport	39/795	343/18670	2.46126e-08	6.38445e-07	5.48906e-07	CSE1L/ECT2/EIF5A/KPNA2/MMP12/POLR2D/RAN/RANGAP1/UPF1/RPS15/SNRPB/SNRPD1/SNRPF/RAE1/CAMK1/NOLC1/NUP93/EIF4A3/TRIM28/ALYREF/NUTF2/DDX39A/ANP32B/KHDRBS1/RNPS1/U2AF2/RRS1/XPO6/NUP188/NUP62/NXT1/CPSF1/GEMIN4/GTSE1/NDC1/NOL6/NUP37/THOC6/RANBP3L	39
BP	GO:0031570	DNA integrity checkpoint	38/795	157/18670	1.12406e-18	1.61341e-16	1.38714e-16	BLM/BRCA1/CASP2/CCNB1/CDK1/CDC6/CDC25C/CDK2/CHEK1/E2F1/E2F4/H2AX/PRMT1/CNOT3/ORC1/PCNA/PLK1/AURKA/TFDP1/TOP2A/CDC45/CRADD/TIMELESS/CNOT9/CARM1/PRPF19/GTSE1/DTL/RFWD3/CLSPN/E2F8/WDR76/CDT1/BRIP1/DOT1L/TICRR/E2F7/EME1	38
BP	GO:0007088	regulation of mitotic nuclear division	38/795	164/18670	5.57551e-18	6.85947e-16	5.89746e-16	BUB1/BUB1B/CCNB1/CDC6/CDC20/CDC25C/CENPE/CENPF/RCC1/CHEK1/KIF11/MAD2L1/MKI67/NEK2/PLK1/RANBP1/AURKA/TTK/XRCC3/PKMYT1/BUB3/AURKB/PTTG1/TRIP13/MACROH2A1/KIF20B/ESPL1/KNTC1/DLGAP5/NDC80/TACC3/UBE2C/NUP62/FBXO5/NUSAP1/BORA/CDT1/CDCA5	38
BP	GO:0051783	regulation of nuclear division	38/795	188/18670	7.18045e-16	6.44146e-14	5.53808e-14	BUB1/BUB1B/CCNB1/CDC6/CDC20/CDC25C/CENPE/CENPF/RCC1/CHEK1/KIF11/MAD2L1/MKI67/NEK2/PLK1/RANBP1/AURKA/TTK/XRCC3/PKMYT1/BUB3/AURKB/PTTG1/TRIP13/MACROH2A1/KIF20B/ESPL1/KNTC1/DLGAP5/NDC80/TACC3/UBE2C/NUP62/FBXO5/NUSAP1/BORA/CDT1/CDCA5	38
BP	GO:1902850	microtubule cytoskeleton organization involved in mitosis	37/795	131/18670	1.06772e-20	2.29881e-18	1.97641e-18	BIRC5/CCNB1/CDC20/CENPA/CENPE/RCC1/KIF11/KIFC1/MAD2L1/MYBL2/NEK2/PLK1/RAN/STIL/AURKA/TTK/TUBG1/RAE1/PRC1/AURKB/KIF23/ESPL1/NDC80/TACC3/TPX2/NUP62/KIF4A/POC1A/RACGAP1/WRAP73/NUSAP1/NDE1/SPC25/BORA/NUF2/SAPCD2/WDR62	37
BP	GO:0043161	proteasome-mediated ubiquitin-dependent protein catabolic process	37/795	419/18670	2.38619e-05	0.000440727	0.000378917	BUB1B/CCNB1/CCNF/CDK1/CDC20/CDK2/CLU/MAD2L1/DNAJB9/PRKN/PLK1/PSMD3/SKP1/SKP2/SMARCC1/AURKA/MTA1/BUB3/AURKB/PTTG1/RNF14/KIF14/PSME3/UBE2C/FBXL6/FBXL5/FBXO5/ERLEC1/UBE2S/CRBN/KCTD5/FBXL19/RNF126/PBK/FBXL17/RNF185/RNF180	37
BP	GO:0000724	double-strand break repair via homologous recombination	36/795	134/18670	2.23423e-19	3.84824e-17	3.30855e-17	BLM/BRCA1/BRCA2/CHEK1/FANCB/FEN1/H2AX/MCM2/MCM3/MCM4/MCM5/MCM6/MCM7/TONSL/PPP4C/RAD51/SFPQ/XRCC2/XRCC3/CDC45/RAD54L/TIMELESS/RECQL4/RAD51AP1/POLQ/KDM1A/GINS2/PARPBP/WRAP53/RFWD3/AUNIP/GINS4/MCM8/CGAS/RMI2/MMS22L	36
BP	GO:0000725	recombinational repair	36/795	135/18670	2.92572e-19	4.84544e-17	4.16589e-17	BLM/BRCA1/BRCA2/CHEK1/FANCB/FEN1/H2AX/MCM2/MCM3/MCM4/MCM5/MCM6/MCM7/TONSL/PPP4C/RAD51/SFPQ/XRCC2/XRCC3/CDC45/RAD54L/TIMELESS/RECQL4/RAD51AP1/POLQ/KDM1A/GINS2/PARPBP/WRAP53/RFWD3/AUNIP/GINS4/MCM8/CGAS/RMI2/MMS22L	36
BP	GO:0006364	rRNA processing	36/795	214/18670	1.42868e-12	8.20254e-11	7.05218e-11	BYSL/DKC1/FBL/NOP2/PA2G4/PWP2/RPS2/RPS15/SUV39H1/RRP1/NOP14/RRP9/NOLC1/EIF4A3/NPM3/NOP56/UTP14A/PDCD11/RRP1B/RRS1/BOP1/NOB1/ABT1/GEMIN4/MRTO4/GAR1/NAT10/LYAR/DDX27/WDR18/DHX37/NOL6/DDX54/NOC4L/ISG20L2/NUDT16	36
BP	GO:0007050	cell cycle arrest	36/795	237/18670	3.05388e-11	1.20642e-09	1.03723e-09	BRCA1/CASP2/CCNB1/CDK1/CDC25C/CDK2/CDKN3/E2F1/E2F4/FOXM1/PRMT1/CNOT3/PCNA/PPM1G/PRKAA2/AURKA/TFAP4/TFDP1/CRADD/CCNK/KAT2B/CNOT9/KIF20B/MAGI2/CARM1/MYBBP1A/CGRRF1/PRKAG2/GTSE1/PRR11/RRAGD/E2F8/MED25/E2F7/DDIAS/WHAMMP3	36
BP	GO:0051983	regulation of chromosome segregation	35/795	103/18670	1.25402e-22	3.17637e-20	2.7309e-20	BUB1/BUB1B/CCNB1/CDC6/CDC20/CENPE/CENPF/DDX11/ECT2/FEN1/MAD2L1/MKI67/NEK2/PLK1/SFPQ/TTK/XRCC3/BUB3/AURKB/PTTG1/TRIP13/MACROH2A1/ESPL1/DLGAP5/NDC80/TACC3/SPAG5/KIF2C/FBXO5/RACGAP1/RCC2/CDT1/KNSTRN/CDCA5/RMI2	35
BP	GO:0006333	chromatin assembly or disassembly	35/795	191/18670	2.19583e-13	1.38367e-11	1.18962e-11	CENPA/DAXX/CENPI/H1-5/H2AX/HELLS/HMGB2/HMGA1/MCM2/SMARCA1/SMARCA4/SMARCC1/SMARCD1/SMARCD2/CHAF1B/H2BC9/RUVBL1/MTA2/MACROH2A1/CHAF1A/ANP32B/OIP5/NOC2L/MIS18A/HJURP/ASF1B/CENPN/KNL1/CENPK/CENPH/CENPM/CENPO/CENPU/GRWD1/CENPW	35
BP	GO:0071897	DNA biosynthetic process	35/795	196/18670	4.84849e-13	2.89966e-11	2.493e-11	CENPF/DKC1/HNRNPD/LIG1/MEN1/NEK2/PCNA/POLD1/POLE/POLE2/RFC2/RFC3/RFC5/TERT/TFDP1/TK1/TK2/TYMS/RGN/AURKB/PCLAF/TELO2/CCT7/POLQ/CCT5/POLA2/PRKD2/DTL/GAR1/WRAP53/NAT10/CHTF18/ACD/DSCC1/PIF1	35
BP	GO:0032259	methylation	34/795	366/18670	1.79681e-05	0.000339344	0.000291753	BRCA1/DNMT1/FBL/EZH2/H1-5/PRMT1/MEN1/MYB/NOP2/SNRPB/SUV39H1/TYMS/NSD2/MTA2/MACROH2A1/SETD1A/TRIM28/CARM1/WDR4/WDR5/KDM1A/BRD4/BHMT2/FTSJ1/METTL7A/PHF19/MIS18A/GATAD2A/BEND3/ZNF335/EHMT1/DOT1L/GTPBP3/ETFBKMT	34
BP	GO:0051098	regulation of binding	34/795	373/18670	2.65819e-05	0.00048296	0.000415228	ACTB/BAK1/CLN5/DDX11/E2F1/MARK2/HMGB2/MAP2/MEN1/NEK2/PRKN/PLK1/PEX19/RAN/AURKA/TERT/TFAP4/CAMK1/AURKB/CCPG1/EIF4A3/TRIM28/CARM1/RUVBL2/HABP4/KDM1A/CRBN/HJURP/AKTIP/ACD/CDT1/MED25/DOT1L/CDCA5	34
BP	GO:0032392	DNA geometric change	33/795	119/18670	2.47823e-18	3.33477e-16	2.86709e-16	BLM/DDX11/HMGB2/HMGA1/MCM2/MCM3/MCM4/MCM5/MCM6/MCM7/RAD51/RFC2/RFC3/RFC5/SMARCA1/TOP2A/CDC45/RAD54L/RUVBL1/RECQL4/GINS1/POLQ/RUVBL2/GINS2/ERCC6L/TWNK/CHTF18/DSCC1/PIF1/BRIP1/GINS4/MCM8/DQX1	33
BP	GO:0006338	chromatin remodeling	33/795	182/18670	1.45503e-12	8.24387e-11	7.08771e-11	ACTB/ACTL6A/CENPA/CHEK1/DAXX/CENPI/HDAC1/HELLS/HMGB2/HMGA1/MYB/PTMA/SMARCA1/SMARCA4/SMARCC1/SMARCD1/SMARCD2/RUVBL1/KAT2B/MTA2/NPM3/RUVBL2/OIP5/MIS18A/HJURP/CENPN/KNL1/CENPK/CENPH/CENPM/CENPO/CENPU/CENPW	33
BP	GO:0034728	nucleosome organization	33/795	184/18670	1.99459e-12	1.0474e-10	9.0051e-11	CENPA/DAXX/CENPI/H1-5/H2AX/HMGB2/HMGA1/MCM2/PTMA/SMARCA1/SMARCA4/SMARCC1/SMARCD1/SMARCD2/CHAF1B/H2BC9/RUVBL1/MACROH2A1/CHAF1A/ANP32B/OIP5/MIS18A/HJURP/ASF1B/CENPN/KNL1/CENPK/CENPH/CENPM/CENPO/CENPU/GRWD1/CENPW	33
BP	GO:1903046	meiotic cell cycle process	33/795	188/18670	3.69585e-12	1.8505e-10	1.59098e-10	BRCA2/BUB1/BUB1B/CCNE1/CDC20/CDC25A/CDC25B/CDC25C/CKS2/FANCA/FANCD2/PLK1/RAD51/AURKA/TOP2A/TTK/TUBG1/RAD54L/PTTG1/TRIP13/ESPL1/NCAPD2/NCAPH/FBXO5/NDC1/KIF18A/NUF2/BRIP1/MND1/MASTL/EME1/SGO1/ASPM	33
BP	GO:0032886	regulation of microtubule-based process	33/795	218/18670	2.23714e-10	7.76865e-09	6.67914e-09	BBS2/BBS4/BRCA1/CCNF/CHEK1/MARK2/KIF11/MAP2/NEK2/PLK1/PRKAA2/RANBP1/STIL/AURKA/XRCC3/RAE1/KAT2B/RBM14/TACC3/SPAG5/PLK4/CEP250/TPX2/CEP131/NUP62/POC1A/CKAP2/BORA/KIF18A/DIXDC1/BMERB1/SKA1/SKA3	33
BP	GO:0051054	positive regulation of DNA metabolic process	33/795	228/18670	7.37208e-10	2.38678e-08	2.05205e-08	BRCA1/CDK1/CDK2/DDX11/DKC1/DNMT1/FANCB/FOXM1/H2AX/HNRNPD/NEK2/PCNA/RAD51/RFC2/RFC3/RFC5/NSD2/TIMELESS/AURKB/TRIM28/CCT7/CCT5/PRKD2/WRAP53/CHTF18/ACD/DSCC1/E2F8/ATAD5/DBF4B/CDT1/NUDT16/E2F7	33
BP	GO:0006403	RNA localization	33/795	230/18670	9.27299e-10	2.93599e-08	2.52423e-08	DKC1/EIF5A/FBL/POLR2D/RAN/UPF1/RPS15/SFPQ/RAE1/KHSRP/RUVBL1/NUP93/EIF4A3/ALYREF/NUTF2/DDX39A/CCT7/KHDRBS1/RUVBL2/RNPS1/U2AF2/CCT5/RRS1/NUP188/NUP62/NXT1/CPSF1/WRAP53/NDC1/NOL6/NUP37/THOC6/MEX3D	33
BP	GO:0009314	response to radiation	33/795	448/18670	0.00165091	0.0188562	0.0162117	BAK1/BLM/BRCA1/BRCA2/CDC25A/CHEK1/CRY2/E2F4/ECT2/FANCD2/FANCG/FEN1/H2AX/KARS1/MEN1/PCNA/POLD1/RAD51/RRM1/XRCC2/RAD54L/MTA1/AURKB/PCLAF/RAD51AP1/RUVBL2/CEP250/KDM1A/NOC2L/DTL/RFWD3/PBK/TICRR	33
BP	GO:0034248	regulation of cellular amide metabolic process	33/795	483/18670	0.00529831	0.0488533	0.0420019	CLU/DPH2/EIF5A/ELAVL1/HNRNPD/ILF3/NCL/CNOT3/PA2G4/PDK4/POLR2D/UPF1/TCOF1/TYMS/KHSRP/EIF3B/CNOT9/NOLC1/SECISBP2L/EIF4A3/KHDRBS1/GCN1/CPEB3/HABP4/PABPC1/AGO2/NAT10/PINK1/CPEB4/ZNF598/CPEB2/ZNF540/MEX3D	33
BP	GO:0031023	microtubule organizing center organization	32/795	133/18670	7.45104e-16	6.54779e-14	5.6295e-14	BBS4/BRCA1/BRCA2/CCNF/CDK1/CDK2/CHEK1/E2F4/KIF11/NEK2/ODF2/PLK1/RANBP1/STIL/AURKA/XRCC2/XRCC3/KAT2B/PCLAF/RBM14/PLK4/CEP250/CEP131/HAUS5/NUP62/POC1A/SAC3D1/NDE1/CEP72/HAUS8/SGO1/WDR62	32
BP	GO:0032200	telomere organization	32/795	175/18670	2.50959e-12	1.28646e-10	1.10604e-10	BLM/BRCA2/CCNE1/DKC1/FEN1/HNRNPD/NEK2/PCNA/POLD1/POLE/POLE2/RAD51/UPF1/RFC2/RFC3/RFC5/TERT/XRCC3/EXO1/AURKB/RECQL4/TELO2/CCT7/CCT5/POLA2/GAR1/WRAP53/NAT10/DCLRE1B/ACD/PIF1/DOT1L	32
BP	GO:0007052	mitotic spindle organization	31/795	106/18670	4.88479e-18	6.18644e-16	5.31882e-16	BIRC5/CCNB1/CDC20/CENPE/RCC1/KIF11/KIFC1/MYBL2/NEK2/PLK1/RAN/STIL/AURKA/TTK/TUBG1/RAE1/PRC1/AURKB/KIF23/NDC80/TACC3/TPX2/NUP62/KIF4A/POC1A/RACGAP1/WRAP73/SPC25/BORA/NUF2/WDR62	31
BP	GO:0007098	centrosome cycle	31/795	124/18670	6.63523e-16	6.079e-14	5.22645e-14	BBS4/BRCA1/BRCA2/CCNF/CDK1/CDK2/CHEK1/KIF11/NEK2/ODF2/PLK1/RANBP1/STIL/AURKA/XRCC2/XRCC3/KAT2B/PCLAF/RBM14/PLK4/CEP250/CEP131/HAUS5/NUP62/POC1A/SAC3D1/NDE1/CEP72/HAUS8/SGO1/WDR62	31
BP	GO:0000077	DNA damage checkpoint	31/795	145/18670	6.88223e-14	4.55921e-12	3.9198e-12	BLM/BRCA1/CASP2/CCNB1/CDK1/CDC25C/CDK2/CHEK1/E2F1/E2F4/H2AX/PRMT1/CNOT3/PCNA/PLK1/AURKA/TFDP1/CRADD/CNOT9/CARM1/PRPF19/GTSE1/DTL/RFWD3/CLSPN/E2F8/WDR76/BRIP1/DOT1L/E2F7/EME1	31
BP	GO:0000723	telomere maintenance	31/795	162/18670	1.58494e-12	8.53094e-11	7.33451e-11	BLM/BRCA2/CCNE1/DKC1/FEN1/HNRNPD/NEK2/PCNA/POLD1/POLE/POLE2/RAD51/UPF1/RFC2/RFC3/RFC5/TERT/XRCC3/EXO1/AURKB/RECQL4/TELO2/CCT7/CCT5/POLA2/GAR1/WRAP53/NAT10/DCLRE1B/ACD/PIF1	31
BP	GO:0070507	regulation of microtubule cytoskeleton organization	31/795	186/18670	6.60844e-11	2.47443e-09	2.1274e-09	BRCA1/CCNF/CHEK1/MARK2/KIF11/MAP2/NEK2/PLK1/PRKAA2/RANBP1/STIL/AURKA/XRCC3/RAE1/KAT2B/RBM14/TACC3/SPAG5/PLK4/CEP250/TPX2/CEP131/NUP62/POC1A/CKAP2/BORA/KIF18A/DIXDC1/BMERB1/SKA1/SKA3	31
BP	GO:0043414	macromolecule methylation	31/795	309/18670	9.23914e-06	0.000180954	0.000155576	BRCA1/DNMT1/FBL/EZH2/H1-5/PRMT1/MEN1/MYB/NOP2/SNRPB/SUV39H1/NSD2/MTA2/MACROH2A1/SETD1A/TRIM28/CARM1/WDR4/WDR5/KDM1A/BRD4/FTSJ1/PHF19/MIS18A/GATAD2A/BEND3/ZNF335/EHMT1/DOT1L/GTPBP3/ETFBKMT	31
BP	GO:1903829	positive regulation of cellular protein localization	31/795	324/18670	2.36042e-05	0.000438102	0.000376661	CDK1/DKC1/E2F1/ECT2/KCNB1/PRKN/PLK1/PRKAA2/RAN/RDX/TERT/TFDP1/CAMK1/KIF20B/SAE1/TRIM28/NUTF2/NDC80/ANP32B/CCT7/CEP250/CCT5/CEP131/NUP62/SAR1B/GTSE1/LEPROT/WRAP53/PINK1/WNK3/CDT1	31
BP	GO:0006417	regulation of translation	31/795	424/18670	0.0025191	0.0268496	0.0230841	DPH2/EIF5A/ELAVL1/HNRNPD/ILF3/NCL/CNOT3/PA2G4/POLR2D/UPF1/TCOF1/TYMS/KHSRP/EIF3B/CNOT9/NOLC1/SECISBP2L/EIF4A3/KHDRBS1/GCN1/CPEB3/HABP4/PABPC1/AGO2/NAT10/PINK1/CPEB4/ZNF598/CPEB2/ZNF540/MEX3D	31
BP	GO:0032508	DNA duplex unwinding	30/795	110/18670	1.44654e-16	1.48305e-14	1.27506e-14	BLM/DDX11/HMGA1/MCM2/MCM3/MCM4/MCM5/MCM6/MCM7/RAD51/RFC2/RFC3/RFC5/TOP2A/CDC45/RUVBL1/RECQL4/GINS1/POLQ/RUVBL2/GINS2/ERCC6L/TWNK/CHTF18/DSCC1/PIF1/BRIP1/GINS4/MCM8/DQX1	30
BP	GO:0045931	positive regulation of mitotic cell cycle	30/795	163/18670	1.02497e-11	4.69522e-10	4.03674e-10	BRCA2/CCNB1/CCNE1/CDK1/CDC6/CDC25A/CDC25B/CDC25C/MAD2L1/RANBP1/RDX/AURKA/TERT/XRCC3/CDC45/MACROH2A1/KIF20B/ESPL1/DLGAP5/NDC80/UBE2C/BRD4/NUP62/FBXO5/NUSAP1/DTL/RCC2/DBF4B/CDT1/CDCA5	30
BP	GO:0031497	chromatin assembly	30/795	165/18670	1.41383e-11	6.2122e-10	5.34097e-10	CENPA/DAXX/CENPI/H1-5/H2AX/HELLS/HMGB2/HMGA1/MCM2/SMARCA1/CHAF1B/H2BC9/RUVBL1/MACROH2A1/CHAF1A/ANP32B/OIP5/NOC2L/MIS18A/HJURP/ASF1B/CENPN/KNL1/CENPK/CENPH/CENPM/CENPO/CENPU/GRWD1/CENPW	30
BP	GO:0051168	nuclear export	30/795	194/18670	8.75693e-10	2.79314e-08	2.40141e-08	CSE1L/EIF5A/POLR2D/RAN/RANGAP1/UPF1/RPS15/RAE1/CAMK1/NUP93/EIF4A3/ALYREF/NUTF2/DDX39A/ANP32B/KHDRBS1/RNPS1/U2AF2/RRS1/XPO6/NUP188/NUP62/NXT1/CPSF1/GTSE1/NDC1/NOL6/NUP37/THOC6/RANBP3L	30
BP	GO:1902806	regulation of cell cycle G1/S phase transition	30/795	202/18670	2.34958e-09	6.97744e-08	5.99889e-08	CASP2/CCNB1/CCNE1/CDK1/CDC6/CDC25C/CDK2/E2F1/E2F4/EZH2/PRMT1/MEN1/CNOT3/PCNA/RBL1/RDX/AURKA/TERT/TFDP1/CDC45/CRADD/CNOT9/KIF14/PSME3/CARM1/GTSE1/RFWD3/E2F8/FAM83D/E2F7	30
BP	GO:0006401	RNA catabolic process	30/795	397/18670	0.00178916	0.0201679	0.0173395	DKC1/E2F1/ELAVL1/FEN1/HNRNPD/HNRNPM/CNOT3/YBX1/POLR2D/PSMD3/UPF1/RPL28/RPS2/RPS15/KHSRP/CNOT9/DHX34/EIF4A3/PSME3/RNASEH2A/RNPS1/POP1/PKP3/CPEB3/PABPC1/AGO2/MRTO4/LSM7/NUDT16/MEX3D	30
BP	GO:2001251	negative regulation of chromosome organization	29/795	146/18670	3.14408e-12	1.59275e-10	1.36938e-10	BRCA1/BUB1/BUB1B/CCNB1/CDC20/CENPF/DNMT1/H1-5/HMGA1/MAD2L1/MCM2/PLK1/TOP2A/TTK/XRCC3/BUB3/AURKB/PTTG1/TRIP13/MACROH2A1/ESPL1/NDC80/KDM1A/NOC2L/FBXO5/NAT10/ACD/PIF1/CDT1	29
BP	GO:0140013	meiotic nuclear division	29/795	172/18670	2.05178e-10	7.24176e-09	6.22614e-09	BRCA2/BUB1/BUB1B/CCNE1/CDC20/CDC25B/CKS2/FANCA/FANCD2/PLK1/RAD51/AURKA/TOP2A/TTK/RAD54L/PTTG1/TRIP13/ESPL1/NCAPH/FBXO5/NDC1/KIF18A/NUF2/BRIP1/MND1/MASTL/EME1/SGO1/ASPM	29
BP	GO:0006611	protein export from nucleus	29/795	179/18670	5.45071e-10	1.81944e-08	1.56427e-08	CSE1L/EIF5A/POLR2D/RAN/RANGAP1/UPF1/RPS15/RAE1/CAMK1/NUP93/EIF4A3/ALYREF/NUTF2/DDX39A/ANP32B/RNPS1/U2AF2/RRS1/XPO6/NUP188/NUP62/NXT1/CPSF1/GTSE1/NDC1/NOL6/NUP37/THOC6/RANBP3L	29
BP	GO:2001020	regulation of response to DNA damage stimulus	29/795	214/18670	3.54092e-08	8.86464e-07	7.62142e-07	BRCA1/CHEK1/CLU/DDX11/FANCB/FOXM1/H2AX/PCNA/PPP4C/RAD51/NSD2/TIMELESS/TRIM28/RAD51AP1/POLQ/KDM1A/FBXO5/PIAS4/PARPBP/WRAP53/RFWD3/AUNIP/ATAD5/WDR76/BCL2L12/CGAS/RMI2/NUDT16/DDIAS	29
BP	GO:2001233	regulation of apoptotic signaling pathway	29/795	406/18670	0.0047268	0.0450985	0.0387737	BAK1/BIK/BRCA1/CASP2/CLU/CX3CR1/E2F1/HDAC1/HMGB2/MAZ/PRKN/PLAGL2/SEPTIN4/SFPQ/TERT/TFAP4/TFDP1/CRADD/PSME3/ZMYND11/KDM1A/NOC2L/PIAS4/MOAP1/PINK1/ATAD5/BCL2L12/TRAF7/DDIAS	29
BP	GO:0042770	signal transduction in response to DNA damage	28/795	133/18670	1.67567e-12	8.90794e-11	7.65865e-11	BRCA1/BRCA2/CASP2/CCNB1/CDK1/CDC25C/CDK2/CHEK1/E2F1/E2F4/FOXM1/PRMT1/CNOT3/PCNA/PLK1/AURKA/TFAP4/TFDP1/CRADD/CNOT9/CARM1/KDM1A/PRPF19/GTSE1/DTL/E2F8/ATAD5/E2F7	28
BP	GO:2000045	regulation of G1/S transition of mitotic cell cycle	28/795	184/18670	4.60833e-09	1.3229e-07	1.13737e-07	CASP2/CCNB1/CCNE1/CDK1/CDC6/CDC25C/CDK2/E2F1/E2F4/EZH2/PRMT1/CNOT3/PCNA/RBL1/RDX/AURKA/TERT/TFDP1/CDC45/CRADD/CNOT9/KIF14/PSME3/CARM1/GTSE1/RFWD3/E2F8/E2F7	28
BP	GO:0090305	nucleic acid phosphodiester bond hydrolysis	28/795	302/18670	9.98212e-05	0.0016159	0.00138928	CSTF2/FEN1/HMGB2/PCNA/POLD1/POLE/RFC2/RFC3/RFC5/NOP14/EXO1/RNASEH2A/POP1/RRS1/BOP1/AGO2/APEX2/NOB1/ABT1/CPSF1/TDP1/REXO1/DCLRE1B/ATAD5/ISG20L2/MGME1/NUDT16/EME1	28
BP	GO:0044786	cell cycle DNA replication	27/795	71/18670	3.13936e-19	5.0067e-17	4.30453e-17	BRCA2/FEN1/LIG1/MCM2/MCM3/MCM4/MCM5/MCM6/MCM7/PCNA/POLD1/POLE/POLE2/RAD51/UPF1/RFC2/RFC3/RFC5/CDC45/GINS1/POLA2/FBXO5/E2F8/ATAD5/DBF4B/CDT1/E2F7	27
BP	GO:0033045	regulation of sister chromatid segregation	27/795	80/18670	1.14073e-17	1.29263e-15	1.11135e-15	BUB1/BUB1B/CCNB1/CDC6/CDC20/CENPE/CENPF/DDX11/FEN1/MAD2L1/PLK1/SFPQ/TTK/XRCC3/BUB3/AURKB/PTTG1/TRIP13/MACROH2A1/ESPL1/DLGAP5/NDC80/TACC3/FBXO5/CDT1/CDCA5/RMI2	27
BP	GO:0000910	cytokinesis	27/795	171/18670	3.82421e-09	1.12788e-07	9.697e-08	BBS4/BRCA2/CDC6/CDC25B/CENPA/CFL1/ECT2/INCENP/PLK1/SEPTIN4/AURKA/PRC1/AURKB/KIF23/KIF20B/ESPL1/KIF14/KIF20A/NUP62/KIF4A/CKAP2/RACGAP1/NUSAP1/CEP55/E2F8/CDT1/E2F7	27
BP	GO:2001252	positive regulation of chromosome organization	27/795	174/18670	5.63545e-09	1.58603e-07	1.3636e-07	BRCA1/CCNB1/DDX11/DKC1/DNMT1/FEN1/H1-5/HNRNPD/MYB/NEK2/SFPQ/RPS6KA4/AURKB/MACROH2A1/ESPL1/DLGAP5/TRIM28/CCT7/RUVBL2/CCT5/KDM1A/BRD4/PRKD2/PHF19/PINK1/ACD/CDT1	27
BP	GO:1901796	regulation of signal transduction by p53 class mediator	27/795	180/18670	1.19005e-08	3.20272e-07	2.75356e-07	BLM/BRCA1/CDK2/CHEK1/HDAC1/NOP2/PRKN/PRKAA2/RFC2/RFC3/RFC5/SSRP1/AURKA/EXO1/AURKB/MTA2/TPX2/KDM1A/RRS1/BOP1/NOC2L/PRKAG2/EHMT1/ATAD5/BCL2L12/BRIP1/RMI2	27
BP	GO:0034504	protein localization to nucleus	27/795	262/18670	2.13345e-05	0.000399419	0.000343403	BBS4/BYSL/CDK1/CSE1L/DKC1/ECT2/KPNA2/MMP12/PLK1/RAN/RANGAP1/SKP1/TERT/ZBTB16/NOLC1/NUP93/TRIM28/NUTF2/CCT7/CCT5/RRS1/NUP188/NUP62/POLR1A/NXT1/GTSE1/WRAP53	27
BP	GO:0022618	ribonucleoprotein complex assembly	27/795	277/18670	5.66716e-05	0.000976112	0.000839217	NOP2/POLR2D/PRKAA2/PWP2/RPS15/SNRPB/SNRPD1/SNRPF/SRPK1/SF1/SF3A2/RUVBL1/EIF3B/USP39/RUVBL2/ATXN2L/RRS1/BOP1/AGO2/PRPF19/ABT1/GEMIN4/MRTO4/NIP7/WDR77/TRAF7/TICRR	27
BP	GO:0031503	protein-containing complex localization	27/795	281/18670	7.24362e-05	0.0012184	0.00104753	BIRC5/EIF5A/POLR2D/RAN/UPF1/RPS15/SFPQ/RAE1/NUP93/EIF4A3/ALYREF/DDX39A/RNPS1/U2AF2/CEP131/RRS1/NUP188/NUP62/NXT1/CPSF1/NDC1/CEP72/RCC2/NOL6/NUP37/THOC6/HASPIN	27
BP	GO:0071826	ribonucleoprotein complex subunit organization	27/795	291/18670	0.000130385	0.00206411	0.00177463	NOP2/POLR2D/PRKAA2/PWP2/RPS15/SNRPB/SNRPD1/SNRPF/SRPK1/SF1/SF3A2/RUVBL1/EIF3B/USP39/RUVBL2/ATXN2L/RRS1/BOP1/AGO2/PRPF19/ABT1/GEMIN4/MRTO4/NIP7/WDR77/TRAF7/TICRR	27
BP	GO:0022412	cellular process involved in reproduction in multicellular organism	27/795	357/18670	0.00292278	0.0304796	0.026205	BBS2/BBS4/BRCA2/CCNB1/CDC25B/FANCA/FANCG/HMGB2/ODF2/PLK1/SEPTIN4/SRPK1/AURKA/TOP2A/TTK/ZBTB16/FZD4/PLPP3/TRIP13/NCAPH/FBXO5/DAZAP1/KNL1/KIF18A/BRIP1/MASTL/ASPM	27
BP	GO:0034502	protein localization to chromosome	26/795	82/18670	2.6422e-16	2.64589e-14	2.27482e-14	BRCA2/CDK1/CENPA/DKC1/EZH2/H1-5/PLK1/TERT/TTK/BUB3/AURKB/MACROH2A1/NDC80/CARM1/CCT7/RUVBL2/CCT5/WRAP53/RCC2/KNL1/ACD/CDT1/HASPIN/MCM8/CDCA5/ESCO2	26
BP	GO:0044774	mitotic DNA integrity checkpoint	26/795	106/18670	2.39477e-13	1.47313e-11	1.26653e-11	BLM/CASP2/CCNB1/CDK1/CDC6/CDC25C/CDK2/E2F1/E2F4/PRMT1/CNOT3/ORC1/PCNA/AURKA/TFDP1/TOP2A/CRADD/CNOT9/CARM1/GTSE1/RFWD3/CLSPN/E2F8/TICRR/E2F7/EME1	26
BP	GO:0006334	nucleosome assembly	26/795	145/18670	4.45384e-10	1.5101e-08	1.29831e-08	CENPA/DAXX/CENPI/H1-5/H2AX/HMGB2/MCM2/CHAF1B/H2BC9/RUVBL1/MACROH2A1/CHAF1A/ANP32B/OIP5/MIS18A/HJURP/ASF1B/CENPN/KNL1/CENPK/CENPH/CENPM/CENPO/CENPU/GRWD1/CENPW	26
BP	GO:0015931	nucleobase-containing compound transport	26/795	241/18670	1.35292e-05	0.000260074	0.0002236	SLC25A4/EIF5A/POLR2D/RAN/UPF1/RPS15/SFPQ/RAE1/KHSRP/NUP93/EIF4A3/ALYREF/NUTF2/DDX39A/KHDRBS1/RNPS1/U2AF2/RRS1/NUP188/NUP62/NXT1/CPSF1/NDC1/NOL6/NUP37/THOC6	26
BP	GO:1903311	regulation of mRNA metabolic process	26/795	324/18670	0.00153598	0.0178755	0.0153686	CCNB1/E2F1/ELAVL1/HNRNPD/HNRNPL/HNRNPM/YBX1/PSMD3/UPF1/SAFB/SNRPA/SRPK1/KHSRP/DHX34/PSME3/SF3B4/KHDRBS1/RNPS1/PKP3/U2AF2/CPEB3/DAZAP1/PABPC1/AGO2/PRPF19/MEX3D	26
BP	GO:0051260	protein homooligomerization	26/795	351/18670	0.00454492	0.043684	0.0375575	ACADL/ACAT1/BIK/BLM/CLU/ECT2/ELAVL1/GPX3/PRMT1/ITPR3/KCNB1/SEPTIN4/RAD51/SLC1A5/TK1/VASP/IKBKE/POLQ/CRBN/KCTD5/TWNK/BEND3/DISP1/SHKBP1/NACC1/CCDC88C	26
BP	GO:0051304	chromosome separation	25/795	90/18670	3.11606e-14	2.27419e-12	1.95525e-12	BUB1/BUB1B/CCNB1/CDC6/CDC20/CENPE/CENPF/MAD2L1/PLK1/TOP2A/TTK/XRCC3/BUB3/AURKB/PTTG1/TRIP13/ESPL1/DLGAP5/NCAPD2/NDC80/TACC3/NCAPH/FBXO5/CDT1/EME1	25
BP	GO:0050657	nucleic acid transport	25/795	193/18670	7.30922e-07	1.58957e-05	1.36664e-05	EIF5A/POLR2D/RAN/UPF1/RPS15/SFPQ/RAE1/KHSRP/NUP93/EIF4A3/ALYREF/NUTF2/DDX39A/KHDRBS1/RNPS1/U2AF2/RRS1/NUP188/NUP62/NXT1/CPSF1/NDC1/NOL6/NUP37/THOC6	25
BP	GO:0050658	RNA transport	25/795	193/18670	7.30922e-07	1.58957e-05	1.36664e-05	EIF5A/POLR2D/RAN/UPF1/RPS15/SFPQ/RAE1/KHSRP/NUP93/EIF4A3/ALYREF/NUTF2/DDX39A/KHDRBS1/RNPS1/U2AF2/RRS1/NUP188/NUP62/NXT1/CPSF1/NDC1/NOL6/NUP37/THOC6	25
BP	GO:0051236	establishment of RNA localization	25/795	196/18670	9.7749e-07	2.11511e-05	1.81848e-05	EIF5A/POLR2D/RAN/UPF1/RPS15/SFPQ/RAE1/KHSRP/NUP93/EIF4A3/ALYREF/NUTF2/DDX39A/KHDRBS1/RNPS1/U2AF2/RRS1/NUP188/NUP62/NXT1/CPSF1/NDC1/NOL6/NUP37/THOC6	25
BP	GO:0097193	intrinsic apoptotic signaling pathway	25/795	289/18670	0.000651417	0.00839821	0.00722041	BAK1/BRCA1/BRCA2/CASP2/CLU/E2F1/E2F2/HDAC1/PRKN/PLAGL2/SEPTIN4/SFPQ/STK24/IKBKE/MELK/MYBBP1A/KDM1A/NOC2L/PIAS4/EDA2R/MOAP1/PINK1/ATAD5/BCL2L12/DDIAS	25
BP	GO:0033260	nuclear DNA replication	24/795	60/18670	7.57429e-18	9.05969e-16	7.78912e-16	BRCA2/FEN1/LIG1/MCM2/MCM3/MCM4/MCM5/MCM6/MCM7/PCNA/POLD1/POLE/POLE2/RAD51/UPF1/RFC2/RFC3/RFC5/CDC45/GINS1/POLA2/ATAD5/DBF4B/CDT1	24
BP	GO:0071156	regulation of cell cycle arrest	24/795	108/18670	1.94165e-11	8.36073e-10	7.18818e-10	BRCA1/CASP2/CCNB1/CDK1/CDC25C/CDK2/E2F1/E2F4/FOXM1/PRMT1/CNOT3/PCNA/AURKA/TFAP4/TFDP1/CRADD/CCNK/CNOT9/CARM1/MYBBP1A/GTSE1/E2F8/MED25/E2F7	24
BP	GO:0051302	regulation of cell division	24/795	168/18670	1.96197e-07	4.51778e-06	3.88418e-06	BBS4/BLM/BRCA2/CDC6/CDC25B/ECT2/INCENP/YBX1/PLK1/RBL1/AURKA/PRC1/AURKB/KIF23/KIF20B/KIF14/KIF20A/ORC6/NUP62/RACGAP1/E2F8/E2F7/KIF18B/ASPM	24
BP	GO:0007018	microtubule-based movement	24/795	283/18670	0.00108983	0.013182	0.0113333	BBS2/BBS4/CENPE/KIF11/KIFC1/KIF22/MAP2/SFPQ/KIF23/KIF20B/DLGAP5/KIF14/KIF20A/KIF2C/CEP131/KIF4A/RACGAP1/NDE1/DNAAF5/KIF15/KIF18A/KIF18B/TMEM201/KIF24	24
BP	GO:0072401	signal transduction involved in DNA integrity checkpoint	23/795	73/18670	1.63931e-14	1.33186e-12	1.14508e-12	BRCA1/CASP2/CCNB1/CDK1/CDC25C/CDK2/CHEK1/E2F1/E2F4/PRMT1/CNOT3/PCNA/PLK1/AURKA/TFDP1/CRADD/CNOT9/CARM1/PRPF19/GTSE1/DTL/E2F8/E2F7	23
BP	GO:0072422	signal transduction involved in DNA damage checkpoint	23/795	73/18670	1.63931e-14	1.33186e-12	1.14508e-12	BRCA1/CASP2/CCNB1/CDK1/CDC25C/CDK2/CHEK1/E2F1/E2F4/PRMT1/CNOT3/PCNA/PLK1/AURKA/TFDP1/CRADD/CNOT9/CARM1/PRPF19/GTSE1/DTL/E2F8/E2F7	23
BP	GO:0072395	signal transduction involved in cell cycle checkpoint	23/795	74/18670	2.28436e-14	1.78845e-12	1.53763e-12	BRCA1/CASP2/CCNB1/CDK1/CDC25C/CDK2/CHEK1/E2F1/E2F4/PRMT1/CNOT3/PCNA/PLK1/AURKA/TFDP1/CRADD/CNOT9/CARM1/PRPF19/GTSE1/DTL/E2F8/E2F7	23
BP	GO:0043044	ATP-dependent chromatin remodeling	23/795	88/18670	1.36799e-12	7.96023e-11	6.84385e-11	ACTB/ACTL6A/CENPA/CENPI/HDAC1/PTMA/SMARCA1/SMARCA4/SMARCC1/SMARCD2/RUVBL1/MTA2/OIP5/MIS18A/HJURP/CENPN/KNL1/CENPK/CENPH/CENPM/CENPO/CENPU/CENPW	23
BP	GO:1901989	positive regulation of cell cycle phase transition	23/795	106/18670	8.54145e-11	3.17064e-09	2.72598e-09	CCNB1/CCNE1/CDK1/CDC6/CDC25A/CDC25B/CDC25C/EZH2/RDX/TERT/CDC45/ESPL1/DLGAP5/UBE2C/BRD4/FBXO5/DTL/RCC2/ATAD5/DBF4B/FAM83D/CDT1/CDCA5	23
BP	GO:0030330	DNA damage response, signal transduction by p53 class mediator	23/795	107/18670	1.04496e-10	3.78118e-09	3.25089e-09	BRCA1/BRCA2/CASP2/CCNB1/CDK1/CDC25C/CDK2/E2F1/E2F4/FOXM1/PRMT1/CNOT3/PCNA/AURKA/TFAP4/TFDP1/CRADD/CNOT9/CARM1/KDM1A/GTSE1/E2F8/E2F7	23
BP	GO:0051225	spindle assembly	23/795	108/18670	1.27518e-10	4.53795e-09	3.90152e-09	BIRC5/CDC20/RCC1/KIF11/KIFC1/MYBL2/NEK2/PLK1/AURKA/AURKB/KIF23/SPAG5/TPX2/HAUS5/KIF4A/FBXO5/RACGAP1/SAC3D1/WRAP73/HAUS8/TUBB/ASPM/CENPW	23
BP	GO:0006479	protein methylation	23/795	179/18670	2.31777e-06	4.73001e-05	4.06665e-05	BRCA1/DNMT1/FBL/EZH2/H1-5/PRMT1/MEN1/MYB/SNRPB/SUV39H1/NSD2/MACROH2A1/SETD1A/CARM1/WDR5/KDM1A/BRD4/PHF19/BEND3/ZNF335/EHMT1/DOT1L/ETFBKMT	23
BP	GO:0008213	protein alkylation	23/795	179/18670	2.31777e-06	4.73001e-05	4.06665e-05	BRCA1/DNMT1/FBL/EZH2/H1-5/PRMT1/MEN1/MYB/SNRPB/SUV39H1/NSD2/MACROH2A1/SETD1A/CARM1/WDR5/KDM1A/BRD4/PHF19/BEND3/ZNF335/EHMT1/DOT1L/ETFBKMT	23
BP	GO:0033047	regulation of mitotic sister chromatid segregation	22/795	68/18670	3.2839e-14	2.31811e-12	1.99301e-12	BUB1/BUB1B/CCNB1/CDC6/CDC20/CENPE/CENPF/MAD2L1/PLK1/TTK/XRCC3/BUB3/AURKB/PTTG1/TRIP13/MACROH2A1/ESPL1/DLGAP5/NDC80/TACC3/FBXO5/CDT1	22
BP	GO:0044773	mitotic DNA damage checkpoint	22/795	97/18670	8.762e-11	3.19739e-09	2.74897e-09	BLM/CASP2/CCNB1/CDK1/CDC25C/CDK2/E2F1/E2F4/PRMT1/CNOT3/PCNA/AURKA/TFDP1/CRADD/CNOT9/CARM1/GTSE1/RFWD3/CLSPN/E2F8/E2F7/EME1	22
BP	GO:0006275	regulation of DNA replication	22/795	108/18670	7.92878e-10	2.54786e-08	2.19054e-08	BLM/BRCA2/CCNA2/CDK1/CDC6/CDK2/PCNA/RFC2/RFC3/RFC5/TIMELESS/FBXO5/WDR18/CHTF18/DSCC1/E2F8/ATAD5/DBF4B/CDT1/TICRR/E2F7/ESCO2	22
BP	GO:1902807	negative regulation of cell cycle G1/S phase transition	22/795	131/18670	3.36822e-08	8.52226e-07	7.32705e-07	CASP2/CCNB1/CDK1/CDC25C/CDK2/E2F1/E2F4/EZH2/PRMT1/MEN1/CNOT3/PCNA/RBL1/AURKA/TFDP1/CRADD/CNOT9/CARM1/GTSE1/RFWD3/E2F8/E2F7	22
BP	GO:0006405	RNA export from nucleus	22/795	135/18670	5.89279e-08	1.44172e-06	1.23953e-06	EIF5A/POLR2D/RAN/UPF1/RPS15/RAE1/NUP93/EIF4A3/ALYREF/DDX39A/KHDRBS1/RNPS1/U2AF2/RRS1/NUP188/NUP62/NXT1/CPSF1/NDC1/NOL6/NUP37/THOC6	22
BP	GO:1902275	regulation of chromatin organization	22/795	185/18670	1.34843e-05	0.000260074	0.0002236	BRCA1/CCNB1/CHEK1/DNMT1/H1-5/HMGA1/MKI67/MYB/CDC45/RPS6KA4/MACROH2A1/SETD1A/TRIM28/RUVBL2/KDM1A/BRD4/EID1/PRKD2/PHF19/NOC2L/ZNF335/PINK1	22
BP	GO:0034404	nucleobase-containing small molecule biosynthetic process	22/795	226/18670	0.000272904	0.00397001	0.00341324	ACAT1/CAD/DTYMK/FOXK2/IMPDH1/NUDT1/PRKAA2/TK1/TK2/UCK2/RAE1/NUP93/ACOT7/NUP188/NUP62/PDE7B/PRKAG2/NDC1/NUP37/NUDT12/NUDT16/UPP2	22
BP	GO:1903320	regulation of protein modification by small protein conjugation or removal	22/795	231/18670	0.000370424	0.00521257	0.00448153	BRCA1/CDC20/DAXX/MAD2L1/PRKN/PLK1/SEPTIN4/RPS2/SKP2/MTA1/UBE2C/U2AF2/KDM1A/DCUN1D4/FBXO5/UBE2S/PIAS4/FANCI/PINK1/NDFIP1/MASTL/RNF180	22
BP	GO:0031647	regulation of protein stability	22/795	284/18670	0.00516888	0.0477622	0.0410638	CLU/CREBL2/H1-5/HCFC1/PRKN/PFN1/PLK1/PEX19/AURKA/TERT/PLPP3/TELO2/CCT7/CDC37/CCT5/GTSE1/CDC37L1/NCLN/PINK1/MCM8/GPIHBP1/CCDC88C	22
BP	GO:0010965	regulation of mitotic sister chromatid separation	21/795	57/18670	6.31158e-15	5.32895e-13	4.58159e-13	BUB1/BUB1B/CCNB1/CDC6/CDC20/CENPE/CENPF/MAD2L1/PLK1/TTK/XRCC3/BUB3/AURKB/PTTG1/TRIP13/ESPL1/DLGAP5/NDC80/TACC3/FBXO5/CDT1	21
BP	GO:0051306	mitotic sister chromatid separation	21/795	60/18670	2.09379e-14	1.6696e-12	1.43545e-12	BUB1/BUB1B/CCNB1/CDC6/CDC20/CENPE/CENPF/MAD2L1/PLK1/TTK/XRCC3/BUB3/AURKB/PTTG1/TRIP13/ESPL1/DLGAP5/NDC80/TACC3/FBXO5/CDT1	21
BP	GO:1905818	regulation of chromosome separation	21/795	62/18670	4.45406e-14	3.04431e-12	2.61736e-12	BUB1/BUB1B/CCNB1/CDC6/CDC20/CENPE/CENPF/MAD2L1/PLK1/TTK/XRCC3/BUB3/AURKB/PTTG1/TRIP13/ESPL1/DLGAP5/NDC80/TACC3/FBXO5/CDT1	21
BP	GO:0071158	positive regulation of cell cycle arrest	21/795	82/18670	1.97909e-11	8.43759e-10	7.25426e-10	BRCA1/CASP2/CCNB1/CDK1/CDC25C/CDK2/E2F1/E2F4/PRMT1/CNOT3/PCNA/AURKA/TFDP1/CRADD/CNOT9/CARM1/MYBBP1A/GTSE1/E2F8/MED25/E2F7	21
BP	GO:0006282	regulation of DNA repair	21/795	122/18670	4.42294e-08	1.09455e-06	9.41046e-07	BRCA1/CHEK1/DDX11/FANCB/FOXM1/H2AX/PCNA/PPP4C/RAD51/NSD2/TIMELESS/TRIM28/RAD51AP1/POLQ/KDM1A/PARPBP/WRAP53/AUNIP/CGAS/RMI2/NUDT16	21
BP	GO:2000134	negative regulation of G1/S transition of mitotic cell cycle	21/795	125/18670	6.84063e-08	1.66417e-06	1.43078e-06	CASP2/CCNB1/CDK1/CDC25C/CDK2/E2F1/E2F4/EZH2/PRMT1/CNOT3/PCNA/RBL1/AURKA/TFDP1/CRADD/CNOT9/CARM1/GTSE1/RFWD3/E2F8/E2F7	21
BP	GO:0071426	ribonucleoprotein complex export from nucleus	21/795	127/18670	9.0753e-08	2.17101e-06	1.86654e-06	EIF5A/POLR2D/RAN/UPF1/RPS15/RAE1/NUP93/EIF4A3/ALYREF/DDX39A/RNPS1/U2AF2/RRS1/NUP188/NUP62/NXT1/CPSF1/NDC1/NOL6/NUP37/THOC6	21
BP	GO:0071166	ribonucleoprotein complex localization	21/795	128/18670	1.04287e-07	2.46737e-06	2.12134e-06	EIF5A/POLR2D/RAN/UPF1/RPS15/RAE1/NUP93/EIF4A3/ALYREF/DDX39A/RNPS1/U2AF2/RRS1/NUP188/NUP62/NXT1/CPSF1/NDC1/NOL6/NUP37/THOC6	21
BP	GO:0016571	histone methylation	21/795	139/18670	4.37672e-07	9.8157e-06	8.4391e-06	BRCA1/DNMT1/FBL/EZH2/H1-5/PRMT1/MEN1/MYB/SUV39H1/NSD2/MACROH2A1/SETD1A/CARM1/WDR5/KDM1A/BRD4/PHF19/BEND3/ZNF335/EHMT1/DOT1L	21
BP	GO:0031396	regulation of protein ubiquitination	21/795	204/18670	0.000173075	0.00265217	0.00228022	BRCA1/CDC20/DAXX/MAD2L1/PRKN/PLK1/SEPTIN4/RPS2/SKP2/MTA1/UBE2C/U2AF2/KDM1A/DCUN1D4/FBXO5/UBE2S/FANCI/PINK1/NDFIP1/MASTL/RNF180	21
BP	GO:0007091	metaphase/anaphase transition of mitotic cell cycle	20/795	54/18670	2.48576e-14	1.91137e-12	1.64331e-12	BUB1/BUB1B/CCNB1/CDC6/CDC20/CENPE/CENPF/MAD2L1/PLK1/TTK/XRCC3/BUB3/AURKB/TRIP13/ESPL1/DLGAP5/NDC80/TACC3/FBXO5/CDT1	20
BP	GO:0044784	metaphase/anaphase transition of cell cycle	20/795	56/18670	5.60563e-14	3.77154e-12	3.2426e-12	BUB1/BUB1B/CCNB1/CDC6/CDC20/CENPE/CENPF/MAD2L1/PLK1/TTK/XRCC3/BUB3/AURKB/TRIP13/ESPL1/DLGAP5/NDC80/TACC3/FBXO5/CDT1	20
BP	GO:1901992	positive regulation of mitotic cell cycle phase transition	20/795	91/18670	1.13908e-09	3.55427e-08	3.0558e-08	CCNB1/CCNE1/CDK1/CDC6/CDC25A/CDC25B/CDC25C/RDX/TERT/CDC45/ESPL1/DLGAP5/UBE2C/BRD4/FBXO5/DTL/RCC2/DBF4B/CDT1/CDCA5	20
BP	GO:0061640	cytoskeleton-dependent cytokinesis	20/795	100/18670	6.50685e-09	1.79606e-07	1.54417e-07	BBS4/BRCA2/CENPA/CFL1/ECT2/INCENP/PLK1/SEPTIN4/AURKB/KIF23/KIF20B/ESPL1/KIF20A/NUP62/KIF4A/CKAP2/RACGAP1/NUSAP1/CEP55/CDT1	20
BP	GO:0061982	meiosis I cell cycle process	20/795	119/18670	1.38969e-07	3.23459e-06	2.78095e-06	BRCA2/CCNE1/CDC25A/CDC25B/CDC25C/CKS2/FANCD2/PLK1/RAD51/AURKA/TOP2A/RAD54L/PTTG1/TRIP13/ESPL1/FBXO5/NDC1/BRIP1/MND1/EME1	20
BP	GO:0032388	positive regulation of intracellular transport	20/795	215/18670	0.000901986	0.0112253	0.009651	ECT2/KCNB1/MAP2/PRKN/RAN/RDX/SCP2/CAMK1/KIF20B/SAE1/TRIM28/NUTF2/ANP32B/SPAG5/KHDRBS1/CEP131/SAR1B/GTSE1/LEPROT/PINK1	20
BP	GO:0033157	regulation of intracellular protein transport	20/795	225/18670	0.00157072	0.0180842	0.015548	ECT2/KCNB1/PRKN/RAN/RANGAP1/CAMK1/NOLC1/KIF20B/SAE1/TRIM28/NUTF2/ANP32B/CEP131/SIRT4/NUP62/ERLEC1/SAR1B/GTSE1/LEPROT/PINK1	20
BP	GO:0043543	protein acylation	20/795	248/18670	0.00481678	0.0456851	0.039278	ACTL6A/BRCA1/BRCA2/CHEK1/HCFC1/PRKAA2/CAMK1/RUVBL1/KAT2B/RPS6KA4/RUVBL2/WDR5/EID1/NOC2L/KLF15/MRGBP/BEND3/DSCC1/ZDHHC12/ESCO2	20
BP	GO:0006270	DNA replication initiation	19/795	37/18670	6.26983e-17	6.58485e-15	5.66136e-15	CCNE1/CDC6/CDK2/MCM2/MCM3/MCM4/MCM5/MCM6/MCM7/ORC1/POLE/POLE2/CDC45/ORC6/POLA2/MCM10/WDR18/CDT1/TICRR	19
BP	GO:0030071	regulation of mitotic metaphase/anaphase transition	19/795	51/18670	9.78321e-14	6.28754e-12	5.40574e-12	BUB1/BUB1B/CCNB1/CDC6/CDC20/CENPE/CENPF/MAD2L1/PLK1/TTK/XRCC3/BUB3/AURKB/TRIP13/ESPL1/DLGAP5/NDC80/FBXO5/CDT1	19
BP	GO:1902099	regulation of metaphase/anaphase transition of cell cycle	19/795	53/18670	2.21721e-13	1.38367e-11	1.18962e-11	BUB1/BUB1B/CCNB1/CDC6/CDC20/CENPE/CENPF/MAD2L1/PLK1/TTK/XRCC3/BUB3/AURKB/TRIP13/ESPL1/DLGAP5/NDC80/FBXO5/CDT1	19
BP	GO:0031571	mitotic G1 DNA damage checkpoint	19/795	63/18670	7.63755e-12	3.61399e-10	3.10714e-10	CASP2/CCNB1/CDK1/CDC25C/CDK2/E2F1/E2F4/PRMT1/CNOT3/PCNA/AURKA/TFDP1/CRADD/CNOT9/CARM1/GTSE1/RFWD3/E2F8/E2F7	19
BP	GO:0044819	mitotic G1/S transition checkpoint	19/795	63/18670	7.63755e-12	3.61399e-10	3.10714e-10	CASP2/CCNB1/CDK1/CDC25C/CDK2/E2F1/E2F4/PRMT1/CNOT3/PCNA/AURKA/TFDP1/CRADD/CNOT9/CARM1/GTSE1/RFWD3/E2F8/E2F7	19
BP	GO:0044783	G1 DNA damage checkpoint	19/795	64/18670	1.04341e-11	4.72939e-10	4.06612e-10	CASP2/CCNB1/CDK1/CDC25C/CDK2/E2F1/E2F4/PRMT1/CNOT3/PCNA/AURKA/TFDP1/CRADD/CNOT9/CARM1/GTSE1/RFWD3/E2F8/E2F7	19
BP	GO:0051303	establishment of chromosome localization	19/795	75/18670	2.20572e-10	7.72181e-09	6.63887e-09	CCNB1/CENPE/CENPF/KIFC1/KIF22/DLGAP5/KIF14/NDC80/SPAG5/KIF2C/RRS1/NUP62/NDE1/CDCA8/FAM83D/CDT1/KIF18A/NUF2/CDCA5	19
BP	GO:0050000	chromosome localization	19/795	76/18670	2.82513e-10	9.73201e-09	8.36714e-09	CCNB1/CENPE/CENPF/KIFC1/KIF22/DLGAP5/KIF14/NDC80/SPAG5/KIF2C/RRS1/NUP62/NDE1/CDCA8/FAM83D/CDT1/KIF18A/NUF2/CDCA5	19
BP	GO:0000079	regulation of cyclin-dependent protein serine/threonine kinase activity	19/795	102/18670	5.21172e-08	1.28238e-06	1.10253e-06	ACTB/BLM/CCNA2/CCNB1/CCNE1/CCNF/CDC6/CDC25A/CDC25C/CDKN3/CKS2/MEN1/PLK1/TFAP4/CCNK/KAT2B/PKMYT1/CCNB2/CDC37	19
BP	GO:1904029	regulation of cyclin-dependent protein kinase activity	19/795	106/18670	9.90836e-08	2.3572e-06	2.02662e-06	ACTB/BLM/CCNA2/CCNB1/CCNE1/CCNF/CDC6/CDC25A/CDC25C/CDKN3/CKS2/MEN1/PLK1/TFAP4/CCNK/KAT2B/PKMYT1/CCNB2/CDC37	19
BP	GO:2000278	regulation of DNA biosynthetic process	19/795	108/18670	1.34937e-07	3.15783e-06	2.71496e-06	DKC1/HNRNPD/MEN1/NEK2/RFC2/RFC3/RFC5/TFDP1/RGN/AURKB/CCT7/CCT5/PRKD2/WRAP53/NAT10/CHTF18/ACD/DSCC1/PIF1	19
BP	GO:0018022	peptidyl-lysine methylation	19/795	129/18670	2.27271e-06	4.68243e-05	4.02574e-05	BRCA1/DNMT1/EZH2/H1-5/MEN1/MYB/SUV39H1/NSD2/MACROH2A1/SETD1A/WDR5/KDM1A/BRD4/PHF19/BEND3/ZNF335/EHMT1/DOT1L/ETFBKMT	19
BP	GO:0051028	mRNA transport	19/795	152/18670	2.55415e-05	0.000466025	0.000400667	EIF5A/POLR2D/UPF1/RAE1/KHSRP/NUP93/EIF4A3/ALYREF/NUTF2/DDX39A/RNPS1/U2AF2/NUP188/NUP62/NXT1/CPSF1/NDC1/NUP37/THOC6	19
BP	GO:0006473	protein acetylation	19/795	204/18670	0.00118136	0.0142491	0.0122507	ACTL6A/BRCA1/BRCA2/CHEK1/HCFC1/PRKAA2/CAMK1/RUVBL1/KAT2B/RPS6KA4/RUVBL2/WDR5/EID1/NOC2L/KLF15/MRGBP/BEND3/DSCC1/ESCO2	19
BP	GO:0043393	regulation of protein binding	19/795	217/18670	0.00241152	0.0258953	0.0222636	ACTB/BAK1/DDX11/MARK2/MAP2/MEN1/PRKN/PLK1/RAN/AURKA/TERT/CAMK1/AURKB/CCPG1/CARM1/RUVBL2/KDM1A/CRBN/AKTIP	19
BP	GO:0006977	DNA damage response, signal transduction by p53 class mediator resulting in cell cycle arrest	18/795	56/18670	8.10474e-12	3.79337e-10	3.26137e-10	CASP2/CCNB1/CDK1/CDC25C/CDK2/E2F1/E2F4/PRMT1/CNOT3/PCNA/AURKA/TFDP1/CRADD/CNOT9/CARM1/GTSE1/E2F8/E2F7	18
BP	GO:0072431	signal transduction involved in mitotic G1 DNA damage checkpoint	18/795	57/18670	1.13792e-11	5.05142e-10	4.34299e-10	CASP2/CCNB1/CDK1/CDC25C/CDK2/E2F1/E2F4/PRMT1/CNOT3/PCNA/AURKA/TFDP1/CRADD/CNOT9/CARM1/GTSE1/E2F8/E2F7	18
BP	GO:1902400	intracellular signal transduction involved in G1 DNA damage checkpoint	18/795	57/18670	1.13792e-11	5.05142e-10	4.34299e-10	CASP2/CCNB1/CDK1/CDC25C/CDK2/E2F1/E2F4/PRMT1/CNOT3/PCNA/AURKA/TFDP1/CRADD/CNOT9/CARM1/GTSE1/E2F8/E2F7	18
BP	GO:0072413	signal transduction involved in mitotic cell cycle checkpoint	18/795	59/18670	2.19117e-11	8.98833e-10	7.72776e-10	CASP2/CCNB1/CDK1/CDC25C/CDK2/E2F1/E2F4/PRMT1/CNOT3/PCNA/AURKA/TFDP1/CRADD/CNOT9/CARM1/GTSE1/E2F8/E2F7	18
BP	GO:1902402	signal transduction involved in mitotic DNA damage checkpoint	18/795	59/18670	2.19117e-11	8.98833e-10	7.72776e-10	CASP2/CCNB1/CDK1/CDC25C/CDK2/E2F1/E2F4/PRMT1/CNOT3/PCNA/AURKA/TFDP1/CRADD/CNOT9/CARM1/GTSE1/E2F8/E2F7	18
BP	GO:1902403	signal transduction involved in mitotic DNA integrity checkpoint	18/795	59/18670	2.19117e-11	8.98833e-10	7.72776e-10	CASP2/CCNB1/CDK1/CDC25C/CDK2/E2F1/E2F4/PRMT1/CNOT3/PCNA/AURKA/TFDP1/CRADD/CNOT9/CARM1/GTSE1/E2F8/E2F7	18
BP	GO:0000281	mitotic cytokinesis	18/795	73/18670	1.06118e-09	3.33536e-08	2.8676e-08	BBS4/BRCA2/CENPA/CFL1/ECT2/INCENP/PLK1/KIF23/KIF20B/ESPL1/KIF20A/NUP62/KIF4A/CKAP2/RACGAP1/NUSAP1/CEP55/CDT1	18
BP	GO:0032465	regulation of cytokinesis	18/795	89/18670	3.08175e-08	7.89882e-07	6.79105e-07	BBS4/BRCA2/CDC6/CDC25B/ECT2/INCENP/PLK1/AURKA/PRC1/AURKB/KIF23/KIF20B/KIF14/KIF20A/NUP62/RACGAP1/E2F8/E2F7	18
BP	GO:0000018	regulation of DNA recombination	18/795	101/18670	2.34693e-07	5.37547e-06	4.62159e-06	BLM/CHEK1/FANCB/H1-5/KPNA2/PPP4C/RAD51/NSD2/TIMELESS/ALYREF/RAD51AP1/POLQ/KDM1A/PARPBP/WRAP53/ATAD5/CGAS/RMI2	18
BP	GO:0007127	meiosis I	18/795	114/18670	1.49902e-06	3.16411e-05	2.72036e-05	BRCA2/CCNE1/CDC25B/CKS2/FANCD2/PLK1/RAD51/AURKA/TOP2A/RAD54L/PTTG1/TRIP13/ESPL1/FBXO5/NDC1/BRIP1/MND1/EME1	18
BP	GO:0034968	histone lysine methylation	18/795	114/18670	1.49902e-06	3.16411e-05	2.72036e-05	BRCA1/DNMT1/EZH2/H1-5/MEN1/MYB/SUV39H1/NSD2/MACROH2A1/SETD1A/WDR5/KDM1A/BRD4/PHF19/BEND3/ZNF335/EHMT1/DOT1L	18
BP	GO:1903322	positive regulation of protein modification by small protein conjugation or removal	18/795	135/18670	1.71479e-05	0.000325281	0.000279662	BRCA1/CDC20/PRKN/PLK1/SEPTIN4/RPS2/SKP2/MTA1/UBE2C/KDM1A/DCUN1D4/UBE2S/PIAS4/FANCI/PINK1/NDFIP1/MASTL/RNF180	18
BP	GO:0010212	response to ionizing radiation	18/795	147/18670	5.45108e-05	0.000954161	0.000820345	BAK1/BLM/BRCA1/BRCA2/ECT2/FANCD2/H2AX/KARS1/MEN1/RAD51/RRM1/XRCC2/RAD54L/MTA1/RAD51AP1/KDM1A/RFWD3/TICRR	18
BP	GO:0051053	negative regulation of DNA metabolic process	18/795	156/18670	0.000118597	0.00189843	0.00163218	BLM/BRCA2/CDC6/FANCB/H1-5/MEN1/TIMELESS/RGN/TRIM28/POLQ/FBXO5/PARPBP/NAT10/ACD/AUNIP/PIF1/CGAS/RMI2	18
BP	GO:0050821	protein stabilization	18/795	178/18670	0.000607543	0.00790356	0.00679513	CLU/CREBL2/H1-5/HCFC1/PRKN/PFN1/PEX19/PLPP3/TELO2/CCT7/CDC37/CCT5/GTSE1/CDC37L1/NCLN/PINK1/MCM8/GPIHBP1	18
BP	GO:0033046	negative regulation of sister chromatid segregation	17/795	44/18670	9.79354e-13	5.77685e-11	4.96667e-11	BUB1/BUB1B/CCNB1/CDC20/CENPF/MAD2L1/PLK1/TTK/XRCC3/BUB3/AURKB/PTTG1/TRIP13/ESPL1/NDC80/FBXO5/CDT1	17
BP	GO:0051985	negative regulation of chromosome segregation	17/795	45/18670	1.5121e-12	8.26419e-11	7.10517e-11	BUB1/BUB1B/CCNB1/CDC20/CENPF/MAD2L1/PLK1/TTK/XRCC3/BUB3/AURKB/PTTG1/TRIP13/ESPL1/NDC80/FBXO5/CDT1	17
BP	GO:0045839	negative regulation of mitotic nuclear division	17/795	52/18670	2.27235e-11	9.14462e-10	7.86214e-10	BUB1/BUB1B/CCNB1/CDC20/CENPF/CHEK1/MAD2L1/PLK1/TTK/XRCC3/BUB3/AURKB/PTTG1/TRIP13/NDC80/FBXO5/CDT1	17
BP	GO:0034508	centromere complex assembly	17/795	56/18670	8.64475e-11	3.18156e-09	2.73536e-09	CENPA/CENPE/CENPF/CENPI/HELLS/RUVBL1/OIP5/MIS18A/HJURP/CENPN/KNL1/CENPK/CENPH/CENPM/CENPO/CENPU/CENPW	17
BP	GO:0051310	metaphase plate congression	17/795	57/18670	1.18352e-10	4.24685e-09	3.65125e-09	CCNB1/CENPE/CENPF/KIFC1/KIF22/KIF14/NDC80/SPAG5/KIF2C/RRS1/NUP62/CDCA8/FAM83D/CDT1/KIF18A/NUF2/CDCA5	17
BP	GO:0051784	negative regulation of nuclear division	17/795	60/18670	2.91027e-10	9.94574e-09	8.5509e-09	BUB1/BUB1B/CCNB1/CDC20/CENPF/CHEK1/MAD2L1/PLK1/TTK/XRCC3/BUB3/AURKB/PTTG1/TRIP13/NDC80/FBXO5/CDT1	17
BP	GO:2000779	regulation of double-strand break repair	17/795	77/18670	1.86781e-08	4.93423e-07	4.24223e-07	CHEK1/DDX11/FANCB/FOXM1/PPP4C/RAD51/NSD2/TIMELESS/RAD51AP1/POLQ/KDM1A/PARPBP/WRAP53/AUNIP/CGAS/RMI2/NUDT16	17
BP	GO:0006406	mRNA export from nucleus	17/795	111/18670	4.47333e-06	9.00101e-05	7.73867e-05	EIF5A/POLR2D/UPF1/RAE1/NUP93/EIF4A3/ALYREF/DDX39A/RNPS1/U2AF2/NUP188/NUP62/NXT1/CPSF1/NDC1/NUP37/THOC6	17
BP	GO:0071427	mRNA-containing ribonucleoprotein complex export from nucleus	17/795	111/18670	4.47333e-06	9.00101e-05	7.73867e-05	EIF5A/POLR2D/UPF1/RAE1/NUP93/EIF4A3/ALYREF/DDX39A/RNPS1/U2AF2/NUP188/NUP62/NXT1/CPSF1/NDC1/NUP37/THOC6	17
BP	GO:0031398	positive regulation of protein ubiquitination	17/795	117/18670	9.24521e-06	0.000180954	0.000155576	BRCA1/CDC20/PRKN/PLK1/SEPTIN4/RPS2/SKP2/MTA1/UBE2C/KDM1A/DCUN1D4/UBE2S/FANCI/PINK1/NDFIP1/MASTL/RNF180	17
BP	GO:0031056	regulation of histone modification	17/795	143/18670	0.000125892	0.00200034	0.0017198	BRCA1/CCNB1/CHEK1/DNMT1/H1-5/MYB/RPS6KA4/MACROH2A1/RUVBL2/KDM1A/BRD4/EID1/PRKD2/PHF19/NOC2L/ZNF335/PINK1	17
BP	GO:0043401	steroid hormone mediated signaling pathway	17/795	184/18670	0.00228009	0.0249189	0.0214242	BRCA1/CCNE1/CRY2/DAXX/HDAC1/RAN/SAFB/SKP2/SMARCA4/CNOT9/RNF14/RBM14/CARM1/UFSP2/CALCOCO1/DDX54/CREBRF	17
BP	GO:0019080	viral gene expression	17/795	191/18670	0.00336401	0.034513	0.0296727	HDAC1/HPN/POLR2D/RPL28/RPS2/RPS15/SMARCA4/TFAP4/RAE1/EIF3B/NUP93/RRP1B/NUP188/NUP62/NDC1/NUP37/TRIM11	17
BP	GO:0071478	cellular response to radiation	17/795	191/18670	0.00336401	0.034513	0.0296727	BAK1/BLM/CDC25A/CHEK1/CRY2/E2F4/ECT2/H2AX/PCNA/POLD1/RAD51/AURKB/RAD51AP1/RUVBL2/KDM1A/NOC2L/PBK	17
BP	GO:0017038	protein import	17/795	199/18670	0.00509232	0.0474506	0.0407959	CLU/CSE1L/ECT2/KPNA2/MMP12/PEX12/PEX19/RAN/NOLC1/NUP93/TRIM28/NUTF2/TOMM40/NUP188/NUP62/NXT1/GPIHBP1	17
BP	GO:0008608	attachment of spindle microtubules to kinetochore	16/795	32/18670	3.19803e-14	2.29512e-12	1.97324e-12	CCNB1/CENPE/ECT2/NEK2/BUB3/AURKB/NDC80/SPAG5/KIF2C/RACGAP1/RCC2/KNL1/CDT1/NUF2/KNSTRN/SGO1	16
BP	GO:2000816	negative regulation of mitotic sister chromatid separation	16/795	39/18670	1.51619e-12	8.26419e-11	7.10517e-11	BUB1/BUB1B/CCNB1/CDC20/CENPF/MAD2L1/PLK1/TTK/XRCC3/BUB3/AURKB/PTTG1/TRIP13/NDC80/FBXO5/CDT1	16
BP	GO:1905819	negative regulation of chromosome separation	16/795	40/18670	2.42788e-12	1.25958e-10	1.08293e-10	BUB1/BUB1B/CCNB1/CDC20/CENPF/MAD2L1/PLK1/TTK/XRCC3/BUB3/AURKB/PTTG1/TRIP13/NDC80/FBXO5/CDT1	16
BP	GO:0033048	negative regulation of mitotic sister chromatid segregation	16/795	42/18670	5.93753e-12	2.90534e-10	2.49788e-10	BUB1/BUB1B/CCNB1/CDC20/CENPF/MAD2L1/PLK1/TTK/XRCC3/BUB3/AURKB/PTTG1/TRIP13/NDC80/FBXO5/CDT1	16
BP	GO:0090329	regulation of DNA-dependent DNA replication	16/795	54/18670	4.65648e-10	1.56647e-08	1.34678e-08	BLM/BRCA2/CDK2/RFC2/RFC3/RFC5/TIMELESS/FBXO5/WDR18/CHTF18/DSCC1/E2F8/DBF4B/CDT1/TICRR/E2F7	16
BP	GO:0046605	regulation of centrosome cycle	16/795	58/18670	1.50449e-09	4.66068e-08	4.00704e-08	BRCA1/CCNF/CHEK1/KIF11/NEK2/RANBP1/STIL/AURKA/XRCC3/KAT2B/RBM14/PLK4/CEP250/CEP131/NUP62/POC1A	16
BP	GO:0051298	centrosome duplication	16/795	67/18670	1.47658e-08	3.94917e-07	3.39532e-07	BRCA1/BRCA2/CCNF/CDK2/STIL/XRCC3/KAT2B/RBM14/PLK4/CEP131/NUP62/POC1A/SAC3D1/NDE1/CEP72/WDR62	16
BP	GO:0031145	anaphase-promoting complex-dependent catabolic process	16/795	81/18670	2.52711e-07	5.75754e-06	4.95007e-06	BUB1B/CCNB1/CDK1/CDC20/CDK2/MAD2L1/PLK1/PSMD3/AURKA/BUB3/AURKB/PTTG1/PSME3/UBE2C/FBXO5/UBE2S	16
BP	GO:0045132	meiotic chromosome segregation	16/795	90/18670	1.12894e-06	2.43061e-05	2.08973e-05	BUB1/BUB1B/CCNE1/FANCD2/PLK1/TOP2A/TTK/PTTG1/TRIP13/ESPL1/NCAPH/NDC1/NUF2/BRIP1/EME1/SGO1	16
BP	GO:1902750	negative regulation of cell cycle G2/M phase transition	16/795	105/18670	9.07733e-06	0.000179298	0.000154152	BLM/BRCA1/CDK1/CDC6/CHEK1/ORC1/PLK1/PSMD3/SKP1/AURKA/AURKB/MACROH2A1/PSME3/DTL/CLSPN/TICRR	16
BP	GO:0030518	intracellular steroid hormone receptor signaling pathway	16/795	132/18670	0.000156946	0.00243097	0.00209004	BRCA1/CCNE1/CRY2/DAXX/HDAC1/RAN/SAFB/SKP2/SMARCA4/CNOT9/RNF14/RBM14/CARM1/UFSP2/CALCOCO1/DDX54	16
BP	GO:0009411	response to UV	16/795	141/18670	0.000336722	0.00476948	0.00410059	BAK1/BRCA2/CDC25A/CHEK1/E2F4/FEN1/MEN1/PCNA/POLD1/AURKB/PCLAF/RUVBL2/KDM1A/NOC2L/DTL/PBK	16
BP	GO:0060968	regulation of gene silencing	16/795	155/18670	0.000959121	0.0118677	0.0102033	CDK2/DNMT1/ELAVL1/H1-5/HMGA1/POLR2D/TERT/CDC45/RAE1/NUP93/TRIM28/NUP188/NUP62/AGO2/NDC1/NUP37	16
BP	GO:0051170	import into nucleus	16/795	163/18670	0.00163277	0.0186987	0.0160763	CSE1L/ECT2/KPNA2/MMP12/RAN/SNRPB/SNRPD1/SNRPF/NOLC1/NUP93/TRIM28/NUTF2/NUP188/NUP62/NXT1/GEMIN4	16
BP	GO:0018394	peptidyl-lysine acetylation	16/795	169/18670	0.00236681	0.0255426	0.0219604	ACTL6A/BRCA1/BRCA2/CHEK1/HCFC1/PRKAA2/RUVBL1/KAT2B/RPS6KA4/RUVBL2/WDR5/EID1/NOC2L/KLF15/MRGBP/BEND3	16
BP	GO:0140056	organelle localization by membrane tethering	16/795	169/18670	0.00236681	0.0255426	0.0219604	CDK1/KCNB1/NEK2/ODF2/PLK1/TUBG1/TUBB4B/PLK4/CEP250/CEP131/HAUS5/NDE1/CEP72/HAUS8/TUBB/KIF24	16
BP	GO:0019083	viral transcription	16/795	177/18670	0.0037544	0.0375821	0.0323114	HDAC1/HPN/POLR2D/RPL28/RPS2/RPS15/SMARCA4/TFAP4/RAE1/NUP93/RRP1B/NUP188/NUP62/NDC1/NUP37/TRIM11	16
BP	GO:0022406	membrane docking	16/795	178/18670	0.00396721	0.0386722	0.0332486	CDK1/KCNB1/NEK2/ODF2/PLK1/TUBG1/TUBB4B/PLK4/CEP250/CEP131/HAUS5/NDE1/CEP72/HAUS8/TUBB/KIF24	16
BP	GO:0009166	nucleotide catabolic process	16/795	182/18670	0.00491973	0.0465278	0.0400025	ACAT1/FOXK2/NUDT1/PRKAA2/RAE1/NUP93/ACOT7/NUP188/NUP62/PDE7B/PRKAG2/NDC1/NUP37/NUDT12/NUDT16/UPP2	16
BP	GO:0022616	DNA strand elongation	15/795	27/18670	2.59989e-14	1.96405e-12	1.68861e-12	FEN1/LIG1/MCM3/MCM4/MCM7/PCNA/POLE/RFC3/TERT/GINS1/RNASEH2A/GINS2/GINS3/DCLRE1B/GINS4	15
BP	GO:0045841	negative regulation of mitotic metaphase/anaphase transition	15/795	36/18670	5.81429e-12	2.87774e-10	2.47415e-10	BUB1/BUB1B/CCNB1/CDC20/CENPF/MAD2L1/PLK1/TTK/XRCC3/BUB3/AURKB/TRIP13/NDC80/FBXO5/CDT1	15
BP	GO:1902100	negative regulation of metaphase/anaphase transition of cell cycle	15/795	37/18670	9.39622e-12	4.35055e-10	3.74041e-10	BUB1/BUB1B/CCNB1/CDC20/CENPF/MAD2L1/PLK1/TTK/XRCC3/BUB3/AURKB/TRIP13/NDC80/FBXO5/CDT1	15
BP	GO:0031055	chromatin remodeling at centromere	15/795	48/18670	7.07628e-10	2.34388e-08	2.01516e-08	CENPA/CENPI/HELLS/RUVBL1/OIP5/MIS18A/HJURP/CENPN/KNL1/CENPK/CENPH/CENPM/CENPO/CENPU/CENPW	15
BP	GO:0006336	DNA replication-independent nucleosome assembly	15/795	54/18670	4.41144e-09	1.27488e-07	1.09608e-07	CENPA/CENPI/RUVBL1/OIP5/MIS18A/HJURP/ASF1B/CENPN/KNL1/CENPK/CENPH/CENPM/CENPO/CENPU/CENPW	15
BP	GO:0034724	DNA replication-independent nucleosome organization	15/795	55/18670	5.82912e-09	1.62059e-07	1.39331e-07	CENPA/CENPI/RUVBL1/OIP5/MIS18A/HJURP/ASF1B/CENPN/KNL1/CENPK/CENPH/CENPM/CENPO/CENPU/CENPW	15
BP	GO:0043486	histone exchange	15/795	60/18670	2.13582e-08	5.57385e-07	4.79215e-07	CENPA/CENPI/PTMA/RUVBL1/OIP5/MIS18A/HJURP/CENPN/KNL1/CENPK/CENPH/CENPM/CENPO/CENPU/CENPW	15
BP	GO:0007062	sister chromatid cohesion	15/795	63/18670	4.35254e-08	1.08335e-06	9.31419e-07	BUB1/BUB1B/CDC20/DDX11/FEN1/KIF22/PLK1/SFPQ/MACROH2A1/ESPL1/DSCC1/HASPIN/CDCA5/SGO1/ESCO2	15
BP	GO:0097711	ciliary basal body-plasma membrane docking	15/795	95/18670	1.10648e-05	0.000214618	0.000184519	CDK1/NEK2/ODF2/PLK1/TUBG1/TUBB4B/PLK4/CEP250/CEP131/HAUS5/NDE1/CEP72/HAUS8/TUBB/KIF24	15
BP	GO:1900180	regulation of protein localization to nucleus	15/795	116/18670	0.000120533	0.00192228	0.00165269	BYSL/CDK1/DKC1/ECT2/PLK1/RAN/TERT/NOLC1/TRIM28/NUTF2/CCT7/CCT5/NUP62/POLR1A/GTSE1	15
BP	GO:0031123	RNA 3'-end processing	15/795	150/18670	0.0018749	0.0210243	0.0180758	CCNB1/CSTF2/DKC1/FBL/POLR2D/SNRPA/EIF4A3/ALYREF/DDX39A/RNPS1/U2AF2/CPEB3/PABPC1/CPSF1/THOC6	15
BP	GO:0007094	mitotic spindle assembly checkpoint	14/795	34/18670	3.62364e-11	1.38083e-09	1.18718e-09	BUB1/BUB1B/CCNB1/CDC20/CENPF/MAD2L1/PLK1/TTK/XRCC3/BUB3/AURKB/TRIP13/NDC80/CDT1	14
BP	GO:0031577	spindle checkpoint	14/795	34/18670	3.62364e-11	1.38083e-09	1.18718e-09	BUB1/BUB1B/CCNB1/CDC20/CENPF/MAD2L1/PLK1/TTK/XRCC3/BUB3/AURKB/TRIP13/NDC80/CDT1	14
BP	GO:0071173	spindle assembly checkpoint	14/795	34/18670	3.62364e-11	1.38083e-09	1.18718e-09	BUB1/BUB1B/CCNB1/CDC20/CENPF/MAD2L1/PLK1/TTK/XRCC3/BUB3/AURKB/TRIP13/NDC80/CDT1	14
BP	GO:0071174	mitotic spindle checkpoint	14/795	34/18670	3.62364e-11	1.38083e-09	1.18718e-09	BUB1/BUB1B/CCNB1/CDC20/CENPF/MAD2L1/PLK1/TTK/XRCC3/BUB3/AURKB/TRIP13/NDC80/CDT1	14
BP	GO:0007080	mitotic metaphase plate congression	14/795	44/18670	2.01171e-09	6.05765e-08	5.20809e-08	CCNB1/CENPE/KIFC1/KIF22/KIF14/NDC80/KIF2C/RRS1/NUP62/CDCA8/CDT1/KIF18A/NUF2/CDCA5	14
BP	GO:0034080	CENP-A containing nucleosome assembly	14/795	44/18670	2.01171e-09	6.05765e-08	5.20809e-08	CENPA/CENPI/RUVBL1/OIP5/MIS18A/HJURP/CENPN/KNL1/CENPK/CENPH/CENPM/CENPO/CENPU/CENPW	14
BP	GO:0061641	CENP-A containing chromatin organization	14/795	44/18670	2.01171e-09	6.05765e-08	5.20809e-08	CENPA/CENPI/RUVBL1/OIP5/MIS18A/HJURP/CENPN/KNL1/CENPK/CENPH/CENPM/CENPO/CENPU/CENPW	14
BP	GO:0036297	interstrand cross-link repair	14/795	53/18670	2.94424e-08	7.59157e-07	6.52689e-07	FANCA/FANCD2/FANCE/FANCB/FANCG/RAD51/XRCC3/RAD51AP1/UBE2T/RFWD3/FANCI/DCLRE1B/MCM8/EME1	14
BP	GO:2000573	positive regulation of DNA biosynthetic process	14/795	67/18670	6.88719e-07	1.51307e-05	1.30087e-05	DKC1/HNRNPD/NEK2/RFC2/RFC3/RFC5/AURKB/CCT7/CCT5/PRKD2/WRAP53/CHTF18/ACD/DSCC1	14
BP	GO:0010833	telomere maintenance via telomere lengthening	14/795	82/18670	8.56026e-06	0.000169864	0.000146041	DKC1/NEK2/RAD51/TERT/AURKB/TELO2/CCT7/CCT5/GAR1/WRAP53/NAT10/DCLRE1B/ACD/PIF1	14
BP	GO:0006997	nucleus organization	14/795	130/18670	0.00129739	0.0153057	0.0131591	CCNB1/CDK1/HMGB2/PLK1/SRPK1/VRK1/SF1/CCNB2/NOLC1/NUP93/HABP4/WRAP53/NDC1/REEP4	14
BP	GO:0007292	female gamete generation	14/795	136/18670	0.0019971	0.0221067	0.0190064	BRCA2/CCNB1/CDC25B/PLK1/AURKA/TOP2A/TTK/TRIP13/NCAPH/FBXO5/IMMP2L/MCM8/MASTL/ASPM	14
BP	GO:0045814	negative regulation of gene expression, epigenetic	14/795	136/18670	0.0019971	0.0221067	0.0190064	DNMT1/EZH2/H1-5/HDAC1/HELLS/HMGA1/SUV39H1/CDC45/MACROH2A1/TRIM28/SIRT4/PHF19/BEND3/DOT1L	14
BP	GO:0006271	DNA strand elongation involved in DNA replication	13/795	20/18670	8.08469e-14	5.27465e-12	4.53491e-12	FEN1/LIG1/MCM3/MCM4/MCM7/PCNA/POLE/RFC3/GINS1/RNASEH2A/GINS2/GINS3/GINS4	13
BP	GO:0000083	regulation of transcription involved in G1/S transition of mitotic cell cycle	13/795	29/18670	4.95457e-11	1.87144e-09	1.60898e-09	CCNE1/CDC6/E2F1/E2F4/ORC1/PCNA/TFDP1/TYMS/CDC45/BRD4/FBXO5/CDT1/E2F7	13
BP	GO:0045005	DNA-dependent DNA replication maintenance of fidelity	13/795	41/18670	8.003e-09	2.18107e-07	1.87519e-07	BLM/BRCA2/DDX11/TONSL/PCNA/POLD1/POLE/RAD51/TIMELESS/ALYREF/RFWD3/EME1/MMS22L	13
BP	GO:0090307	mitotic spindle assembly	13/795	56/18670	4.75015e-07	1.0598e-05	9.11168e-06	BIRC5/CDC20/KIF11/KIFC1/MYBL2/NEK2/PLK1/AURKB/KIF23/TPX2/KIF4A/RACGAP1/WRAP73	13
BP	GO:0031124	mRNA 3'-end processing	13/795	98/18670	0.000260391	0.00382676	0.00329008	CCNB1/CSTF2/POLR2D/SNRPA/EIF4A3/ALYREF/DDX39A/RNPS1/U2AF2/CPEB3/PABPC1/CPSF1/THOC6	13
BP	GO:0019395	fatty acid oxidation	13/795	99/18670	0.000288293	0.0041518	0.00356953	ACADL/ACAT1/HADHB/PDK4/PHYH/SCP2/ECI2/SIRT4/PRKAG2/PECR/BDH2/ETFBKMT/CYP4V2	13
BP	GO:0034440	lipid oxidation	13/795	101/18670	0.000351812	0.00496689	0.00427031	ACADL/ACAT1/HADHB/PDK4/PHYH/SCP2/ECI2/SIRT4/PRKAG2/PECR/BDH2/ETFBKMT/CYP4V2	13
BP	GO:1905269	positive regulation of chromatin organization	13/795	103/18670	0.000426867	0.0058352	0.00501684	BRCA1/CCNB1/DNMT1/H1-5/MYB/RPS6KA4/TRIM28/RUVBL2/KDM1A/BRD4/PRKD2/PHF19/PINK1	13
BP	GO:0008630	intrinsic apoptotic signaling pathway in response to DNA damage	13/795	104/18670	0.000469224	0.00635371	0.00546263	BAK1/BRCA1/BRCA2/CASP2/CLU/E2F1/IKBKE/KDM1A/PIAS4/MOAP1/ATAD5/BCL2L12/DDIAS	13
BP	GO:0007569	cell aging	13/795	116/18670	0.00132416	0.0154941	0.0133211	BRCA2/CDK1/CHEK1/FOXM1/H2AX/HMGA1/RBL1/SRF/TERT/NUP62/FBXO5/BCL2L12/CGAS	13
BP	GO:0051101	regulation of DNA binding	13/795	124/18670	0.00242203	0.0259434	0.022305	E2F1/HMGB2/NEK2/PRKN/TFAP4/TRIM28/HABP4/KDM1A/HJURP/ACD/CDT1/DOT1L/CDCA5	13
BP	GO:0018107	peptidyl-threonine phosphorylation	13/795	126/18670	0.00278985	0.0293719	0.0252526	GRK2/CAD/CDK1/CHEK1/CSNK1G2/MARK2/PLK1/TTK/VRK1/PRKD2/PRKAG2/WNK3/HASPIN	13
BP	GO:0018210	peptidyl-threonine modification	13/795	134/18670	0.00474445	0.0450985	0.0387737	GRK2/CAD/CDK1/CHEK1/CSNK1G2/MARK2/PLK1/TTK/VRK1/PRKD2/PRKAG2/WNK3/HASPIN	13
BP	GO:0016572	histone phosphorylation	12/795	38/18670	3.18841e-08	8.12383e-07	6.98451e-07	CCNA2/CCNB1/CDK1/CDK2/CHEK1/PRKAA2/AURKA/VRK1/RPS6KA4/AURKB/MACROH2A1/HASPIN	12
BP	GO:0010569	regulation of double-strand break repair via homologous recombination	12/795	45/18670	2.57296e-07	5.83114e-06	5.01335e-06	CHEK1/FANCB/PPP4C/RAD51/TIMELESS/RAD51AP1/POLQ/KDM1A/PARPBP/WRAP53/CGAS/RMI2	12
BP	GO:0007004	telomere maintenance via telomerase	12/795	70/18670	3.58048e-05	0.000637089	0.00054774	DKC1/NEK2/TERT/AURKB/TELO2/CCT7/CCT5/GAR1/WRAP53/NAT10/ACD/PIF1	12
BP	GO:0006278	RNA-dependent DNA biosynthetic process	12/795	77/18670	9.41726e-05	0.00155964	0.00134091	DKC1/NEK2/TERT/AURKB/TELO2/CCT7/CCT5/GAR1/WRAP53/NAT10/ACD/PIF1	12
BP	GO:2001021	negative regulation of response to DNA damage stimulus	12/795	81/18670	0.000155137	0.00241162	0.00207341	CLU/FANCB/POLQ/KDM1A/FBXO5/PARPBP/AUNIP/ATAD5/BCL2L12/CGAS/RMI2/DDIAS	12
BP	GO:0031058	positive regulation of histone modification	12/795	90/18670	0.00042374	0.00581091	0.00499596	BRCA1/CCNB1/DNMT1/H1-5/MYB/RPS6KA4/RUVBL2/KDM1A/BRD4/PRKD2/PHF19/PINK1	12
BP	GO:0006476	protein deacetylation	12/795	93/18670	0.000573802	0.00751	0.00645676	HDAC1/PRKAA2/SFPQ/MTA1/MTA2/FRY/RBM14/SIRT4/SIRT3/PRKD2/MIER2/PINK1	12
BP	GO:0010972	negative regulation of G2/M transition of mitotic cell cycle	12/795	93/18670	0.000573802	0.00751	0.00645676	BLM/BRCA1/CDK1/CDC6/ORC1/PSMD3/SKP1/AURKA/AURKB/PSME3/CLSPN/TICRR	12
BP	GO:0001824	blastocyst development	12/795	98/18670	0.000922202	0.0114438	0.00983887	ACTL6A/BRCA2/BYSL/HCFC1/NEK2/CNOT3/SRF/GINS1/PRPF19/NCAPG2/ASF1B/GINS4	12
BP	GO:0035601	protein deacylation	12/795	103/18670	0.00143127	0.016702	0.0143596	HDAC1/PRKAA2/SFPQ/MTA1/MTA2/FRY/RBM14/SIRT4/SIRT3/PRKD2/MIER2/PINK1	12
BP	GO:0098732	macromolecule deacylation	12/795	104/18670	0.00155675	0.0180684	0.0155344	HDAC1/PRKAA2/SFPQ/MTA1/MTA2/FRY/RBM14/SIRT4/SIRT3/PRKD2/MIER2/PINK1	12
BP	GO:0048524	positive regulation of viral process	12/795	107/18670	0.00198865	0.0221067	0.0190064	CFL1/HPN/KPNA2/POLR2D/SMARCA4/SRPK1/TFAP4/TOP2A/PPIH/RRP1B/PABPC1/TRIM11	12
BP	GO:0006289	nucleotide-excision repair	12/795	109/18670	0.00232769	0.025247	0.0217062	BRCA2/LIG1/PCNA/POLD1/POLE/POLR2D/RFC2/RFC3/RFC5/PRPF19/NEIL3/BRIP1	12
BP	GO:0031109	microtubule polymerization or depolymerization	12/795	112/18670	0.00292338	0.0304796	0.026205	MAP2/TUBG1/KIF2C/FBXO5/CKAP2/NDE1/KIF18A/BMERB1/KIF18B/SKA1/SKA3/KIF24	12
BP	GO:0021987	cerebral cortex development	12/795	116/18670	0.00390394	0.0385559	0.0331486	BBS2/BBS4/H2AX/KIF14/TACC3/KDM1A/NDE1/DIXDC1/ARHGAP11B/BMERB1/ASPM/WDR62	12
BP	GO:0006342	chromatin silencing	12/795	120/18670	0.00513299	0.0475326	0.0408664	DNMT1/EZH2/H1-5/HDAC1/HELLS/HMGA1/SUV39H1/CDC45/TRIM28/SIRT4/BEND3/DOT1L	12
BP	GO:1902751	positive regulation of cell cycle G2/M phase transition	11/795	30/18670	2.0257e-08	5.3187e-07	4.57278e-07	CCNB1/CDK1/CDC25A/CDC25B/CDC25C/BRD4/FBXO5/DTL/RCC2/ATAD5/DBF4B	11
BP	GO:0072698	protein localization to microtubule cytoskeleton	11/795	50/18670	6.3513e-06	0.000126614	0.000108857	BBS4/STIL/AURKA/TTK/KIF20B/SPAG5/CEP250/CEP131/NUP62/CEP72/FAM83D	11
BP	GO:0044380	protein localization to cytoskeleton	11/795	55/18670	1.67535e-05	0.000319207	0.00027444	BBS4/STIL/AURKA/TTK/KIF20B/SPAG5/CEP250/CEP131/NUP62/CEP72/FAM83D	11
BP	GO:1900182	positive regulation of protein localization to nucleus	11/795	74/18670	0.000280589	0.00406808	0.00349755	CDK1/DKC1/ECT2/PLK1/RAN/TERT/TRIM28/NUTF2/CCT7/CCT5/GTSE1	11
BP	GO:0090502	RNA phosphodiester bond hydrolysis, endonucleolytic	11/795	77/18670	0.000399559	0.00555969	0.00477997	FEN1/NOP14/EXO1/RNASEH2A/POP1/RRS1/BOP1/AGO2/NOB1/ABT1/NUDT16	11
BP	GO:1903313	positive regulation of mRNA metabolic process	11/795	78/18670	0.000447583	0.00609903	0.00524367	CCNB1/HNRNPD/UPF1/KHSRP/SF3B4/CPEB3/DAZAP1/PABPC1/AGO2/PRPF19/MEX3D	11
BP	GO:0016925	protein sumoylation	11/795	82/18670	0.000690763	0.00885246	0.00761094	RANGAP1/RAE1/NUP93/SAE1/TRIM28/NUP188/NUP62/PIAS4/BCL11A/NDC1/NUP37	11
BP	GO:0034644	cellular response to UV	11/795	82/18670	0.000690763	0.00885246	0.00761094	BAK1/CDC25A/CHEK1/E2F4/PCNA/POLD1/AURKB/RUVBL2/KDM1A/NOC2L/PBK	11
BP	GO:2001022	positive regulation of response to DNA damage stimulus	11/795	97/18670	0.00276096	0.029139	0.0250524	BRCA1/DDX11/FANCB/FOXM1/H2AX/PCNA/TIMELESS/TRIM28/PIAS4/WRAP53/NUDT16	11
BP	GO:0019886	antigen processing and presentation of exogenous peptide antigen via MHC class II	11/795	98/18670	0.00299345	0.0311347	0.0267683	CENPE/KIF11/KIF22/CTSF/KIF23/KIF2C/KIF4A/RACGAP1/SAR1B/KIF15/KIF18A	11
BP	GO:0002495	antigen processing and presentation of peptide antigen via MHC class II	11/795	101/18670	0.00378677	0.037745	0.0324515	CENPE/KIF11/KIF22/CTSF/KIF23/KIF2C/KIF4A/RACGAP1/SAR1B/KIF15/KIF18A	11
BP	GO:0002504	antigen processing and presentation of peptide or polysaccharide antigen via MHC class II	11/795	102/18670	0.00408565	0.0397129	0.0341433	CENPE/KIF11/KIF22/CTSF/KIF23/KIF2C/KIF4A/RACGAP1/SAR1B/KIF15/KIF18A	11
BP	GO:0046822	regulation of nucleocytoplasmic transport	11/795	104/18670	0.00473968	0.0450985	0.0387737	ECT2/RAN/RANGAP1/CAMK1/NOLC1/TRIM28/NUTF2/ANP32B/KHDRBS1/NUP62/GTSE1	11
BP	GO:0051383	kinetochore organization	10/795	21/18670	4.26585e-09	1.24113e-07	1.06707e-07	CENPA/CENPE/CENPF/NDC80/CENPN/CENPK/CENPH/CDT1/NUF2/CENPW	10
BP	GO:0071459	protein localization to chromosome, centromeric region	10/795	21/18670	4.26585e-09	1.24113e-07	1.06707e-07	CDK1/CENPA/TTK/BUB3/AURKB/NDC80/RCC2/KNL1/CDT1/HASPIN	10
BP	GO:0070199	establishment of protein localization to chromosome	10/795	25/18670	3.38436e-08	8.52226e-07	7.32705e-07	BRCA2/DKC1/H1-5/TERT/MACROH2A1/CCT7/RUVBL2/CCT5/WRAP53/ACD	10
BP	GO:0010971	positive regulation of G2/M transition of mitotic cell cycle	10/795	27/18670	8.08227e-08	1.94426e-06	1.67159e-06	CCNB1/CDK1/CDC25A/CDC25B/CDC25C/BRD4/FBXO5/DTL/RCC2/DBF4B	10
BP	GO:0032201	telomere maintenance via semi-conservative replication	10/795	27/18670	8.08227e-08	1.94426e-06	1.67159e-06	FEN1/PCNA/POLD1/POLE/POLE2/UPF1/RFC2/RFC3/RFC5/POLA2	10
BP	GO:0051984	positive regulation of chromosome segregation	10/795	28/18670	1.2094e-07	2.84573e-06	2.44663e-06	CCNB1/CDC6/DDX11/FEN1/SFPQ/MACROH2A1/ESPL1/DLGAP5/RCC2/CDT1	10
BP	GO:0031297	replication fork processing	10/795	32/18670	5.09144e-07	1.13009e-05	9.71601e-06	BLM/BRCA2/DDX11/TONSL/PCNA/RAD51/ALYREF/RFWD3/EME1/MMS22L	10
BP	GO:0098534	centriole assembly	10/795	40/18670	4.90933e-06	9.83235e-05	8.45341e-05	BRCA1/CDK2/E2F4/STIL/KAT2B/RBM14/PLK4/NUP62/CEP72/WDR62	10
BP	GO:0010824	regulation of centrosome duplication	10/795	43/18670	9.88997e-06	0.000192698	0.000165673	BRCA1/CCNF/STIL/XRCC3/KAT2B/RBM14/PLK4/CEP131/NUP62/POC1A	10
BP	GO:0030261	chromosome condensation	10/795	47/18670	2.28917e-05	0.000426718	0.000366873	CCNB1/CDK1/H1-5/TOP2A/NCAPD2/NCAPH/NUSAP1/NCAPG2/NCAPG/CDCA5	10
BP	GO:0061647	histone H3-K9 modification	10/795	48/18670	2.78231e-05	0.000503387	0.00043279	BRCA1/CHEK1/DNMT1/H1-5/MYB/SUV39H1/KAT2B/KDM1A/BEND3/EHMT1	10
BP	GO:0051438	regulation of ubiquitin-protein transferase activity	10/795	52/18670	5.76934e-05	0.000989752	0.000850944	CDC20/MAD2L1/PLK1/RPS2/UBE2C/DCUN1D4/FBXO5/UBE2S/PINK1/MASTL	10
BP	GO:0045840	positive regulation of mitotic nuclear division	10/795	53/18670	6.8428e-05	0.00116925	0.00100527	RANBP1/AURKA/MACROH2A1/ESPL1/DLGAP5/UBE2C/NUP62/NUSAP1/CDT1/CDCA5	10
BP	GO:0045739	positive regulation of DNA repair	10/795	65/18670	0.000396488	0.00554311	0.00476572	BRCA1/DDX11/FANCB/FOXM1/H2AX/PCNA/TIMELESS/TRIM28/WRAP53/NUDT16	10
BP	GO:0070192	chromosome organization involved in meiotic cell cycle	10/795	65/18670	0.000396488	0.00554311	0.00476572	BUB1/BUB1B/CCNE1/FANCD2/RAD51/TRIP13/NCAPD2/NCAPH/NDC1/BRIP1	10
BP	GO:0051785	positive regulation of nuclear division	10/795	66/18670	0.000449753	0.00610927	0.00525247	RANBP1/AURKA/MACROH2A1/ESPL1/DLGAP5/UBE2C/NUP62/NUSAP1/CDT1/CDCA5	10
BP	GO:0044766	multi-organism transport	10/795	73/18670	0.00101384	0.0122974	0.0105727	KPNA2/RAN/RAE1/NUP93/ALYREF/NUP188/NUP62/NDC1/NUP37/THOC6	10
BP	GO:1902579	multi-organism localization	10/795	73/18670	0.00101384	0.0122974	0.0105727	KPNA2/RAN/RAE1/NUP93/ALYREF/NUP188/NUP62/NDC1/NUP37/THOC6	10
BP	GO:0032204	regulation of telomere maintenance	10/795	81/18670	0.00226054	0.0247682	0.0212946	DKC1/HNRNPD/NEK2/UPF1/AURKB/CCT7/CCT5/NAT10/ACD/PIF1	10
BP	GO:0006890	retrograde vesicle-mediated transport, Golgi to ER	10/795	86/18670	0.00352494	0.03563	0.0306331	CENPE/KIF11/KIF22/KIF23/KIF2C/KIF4A/RACGAP1/DNAJC28/KIF15/KIF18A	10
BP	GO:0051781	positive regulation of cell division	10/795	87/18670	0.00383466	0.0379587	0.0326352	CDC6/CDC25B/ECT2/YBX1/AURKB/KIF23/KIF20B/KIF14/NUP62/RACGAP1	10
BP	GO:0000727	double-strand break repair via break-induced replication	9/795	11/18670	2.24341e-11	9.11331e-10	7.83522e-10	MCM2/MCM3/MCM4/MCM5/MCM6/MCM7/CDC45/GINS2/GINS4	9
BP	GO:0006268	DNA unwinding involved in DNA replication	9/795	14/18670	7.273e-10	2.38584e-08	2.05124e-08	BLM/HMGA1/MCM2/MCM4/MCM6/MCM7/RAD51/RECQL4/TWNK	9
BP	GO:1902969	mitotic DNA replication	9/795	15/18670	1.74945e-09	5.3808e-08	4.62617e-08	BRCA2/LIG1/MCM2/MCM3/MCM4/MCM6/RAD51/CDC45/GINS1	9
BP	GO:0034501	protein localization to kinetochore	9/795	17/18670	7.86673e-09	2.15759e-07	1.855e-07	CDK1/TTK/BUB3/AURKB/NDC80/RCC2/KNL1/CDT1/HASPIN	9
BP	GO:0071168	protein localization to chromatin	9/795	28/18670	1.46409e-06	3.12099e-05	2.68328e-05	EZH2/H1-5/PLK1/MACROH2A1/CARM1/RUVBL2/MCM8/CDCA5/ESCO2	9
BP	GO:0007143	female meiotic nuclear division	9/795	31/18670	3.809e-06	7.73659e-05	6.65157e-05	CDC25B/PLK1/AURKA/TOP2A/TTK/TRIP13/NCAPH/FBXO5/MASTL	9
BP	GO:0007099	centriole replication	9/795	37/18670	1.86813e-05	0.000351273	0.000302009	BRCA1/CDK2/STIL/KAT2B/RBM14/PLK4/NUP62/CEP72/WDR62	9
BP	GO:0032467	positive regulation of cytokinesis	9/795	40/18670	3.66149e-05	0.000648822	0.000557828	CDC6/CDC25B/ECT2/AURKB/KIF23/KIF20B/KIF14/NUP62/RACGAP1	9
BP	GO:0006284	base-excision repair	9/795	42/18670	5.53196e-05	0.000964398	0.000829146	FEN1/HMGA1/LIG1/PCNA/POLD1/POLE/POLQ/APEX2/NEIL3	9
BP	GO:0051653	spindle localization	9/795	48/18670	0.000165557	0.00254603	0.00218897	CENPA/MAD2L1/PLK1/ESPL1/NDC80/NUSAP1/NDE1/SAPCD2/ASPM	9
BP	GO:0000731	DNA synthesis involved in DNA repair	9/795	51/18670	0.000267957	0.00391126	0.00336272	PCNA/POLD1/POLE/POLE2/RFC2/RFC3/RFC5/PCLAF/DTL	9
BP	GO:0006301	postreplication repair	9/795	52/18670	0.000311965	0.00446286	0.00383697	BRCA1/PCNA/POLD1/POLE2/RFC2/RFC3/RFC5/PCLAF/DTL	9
BP	GO:0051568	histone H3-K4 methylation	9/795	56/18670	0.000551967	0.0073443	0.0063143	BRCA1/DNMT1/MYB/MACROH2A1/SETD1A/WDR5/KDM1A/BEND3/ZNF335	9
BP	GO:0042255	ribosome assembly	9/795	63/18670	0.00132323	0.0154941	0.0133211	NOP2/PWP2/RPS15/RRS1/BOP1/ABT1/MRTO4/NIP7/TRAF7	9
BP	GO:0045815	positive regulation of gene expression, epigenetic	9/795	63/18670	0.00132323	0.0154941	0.0133211	ACTB/CHEK1/H1-5/HMGA1/SMARCD1/KAT2B/MACROH2A1/MYBBP1A/POLR1A	9
BP	GO:0031060	regulation of histone methylation	9/795	65/18670	0.0016573	0.0188792	0.0162314	BRCA1/DNMT1/H1-5/MYB/MACROH2A1/KDM1A/BRD4/PHF19/ZNF335	9
BP	GO:0006513	protein monoubiquitination	9/795	66/18670	0.00184796	0.0207763	0.0178625	PRKN/PEX12/SKP1/UBE2T/UHRF1/DTL/RNF126/ATXN7L3/ZNF598	9
BP	GO:0042274	ribosomal small subunit biogenesis	9/795	67/18670	0.00205576	0.0226396	0.0194645	BYSL/PWP2/RPS15/NOP14/RRS1/NOB1/ABT1/NAT10/DHX37	9
BP	GO:0006305	DNA alkylation	9/795	72/18670	0.00339039	0.034513	0.0296727	BRCA1/DNMT1/EZH2/MTA2/TRIM28/MIS18A/GATAD2A/BEND3/EHMT1	9
BP	GO:0006306	DNA methylation	9/795	72/18670	0.00339039	0.034513	0.0296727	BRCA1/DNMT1/EZH2/MTA2/TRIM28/MIS18A/GATAD2A/BEND3/EHMT1	9
BP	GO:0031100	animal organ regeneration	9/795	73/18670	0.00372459	0.0373848	0.0321418	BAK1/CAD/CCNA2/CDK1/EZH2/PCNA/AURKA/TYMS/RGN	9
BP	GO:1901983	regulation of protein acetylation	9/795	73/18670	0.00372459	0.0373848	0.0321418	BRCA1/CHEK1/PRKAA2/CAMK1/RPS6KA4/RUVBL2/EID1/NOC2L/KLF15	9
BP	GO:0006353	DNA-templated transcription, termination	9/795	75/18670	0.00447007	0.0430607	0.0370216	CSTF2/MAZ/SNRPB/SNRPF/TTF2/POLR1A/CPSF1/SCAF4/MTERF2	9
BP	GO:0016575	histone deacetylation	9/795	77/18670	0.00532687	0.0490118	0.0421381	HDAC1/SFPQ/MTA1/MTA2/RBM14/SIRT3/PRKD2/MIER2/PINK1	9
BP	GO:0070198	protein localization to chromosome, telomeric region	8/795	28/18670	1.51776e-05	0.000290465	0.000249729	BRCA2/DKC1/TERT/MACROH2A1/CCT7/CCT5/WRAP53/ACD	8
BP	GO:0071539	protein localization to centrosome	8/795	31/18670	3.43904e-05	0.000614462	0.000528287	BBS4/STIL/AURKA/SPAG5/CEP250/CEP131/NUP62/CEP72	8
BP	GO:1905508	protein localization to microtubule organizing center	8/795	32/18670	4.41538e-05	0.000776026	0.000667193	BBS4/STIL/AURKA/SPAG5/CEP250/CEP131/NUP62/CEP72	8
BP	GO:0040001	establishment of mitotic spindle localization	8/795	33/18670	5.61233e-05	0.00097055	0.000834435	CENPA/MAD2L1/PLK1/ESPL1/NDC80/NUSAP1/NDE1/SAPCD2	8
BP	GO:0051443	positive regulation of ubiquitin-protein transferase activity	8/795	33/18670	5.61233e-05	0.00097055	0.000834435	CDC20/PLK1/RPS2/UBE2C/DCUN1D4/UBE2S/PINK1/MASTL	8
BP	GO:0006409	tRNA export from nucleus	8/795	34/18670	7.06738e-05	0.00119342	0.00102605	RAN/RAE1/NUP93/NUP188/NUP62/NDC1/NOL6/NUP37	8
BP	GO:0071431	tRNA-containing ribonucleoprotein complex export from nucleus	8/795	34/18670	7.06738e-05	0.00119342	0.00102605	RAN/RAE1/NUP93/NUP188/NUP62/NDC1/NOL6/NUP37	8
BP	GO:0045740	positive regulation of DNA replication	8/795	36/18670	0.000109233	0.00175506	0.00150892	CDK1/CDK2/PCNA/E2F8/ATAD5/DBF4B/CDT1/E2F7	8
BP	GO:0051031	tRNA transport	8/795	36/18670	0.000109233	0.00175506	0.00150892	RAN/RAE1/NUP93/NUP188/NUP62/NDC1/NOL6/NUP37	8
BP	GO:0051567	histone H3-K9 methylation	8/795	37/18670	0.000134212	0.00209391	0.00180025	BRCA1/DNMT1/H1-5/MYB/SUV39H1/KDM1A/BEND3/EHMT1	8
BP	GO:0097064	ncRNA export from nucleus	8/795	38/18670	0.000163719	0.00252679	0.00217242	RAN/RAE1/NUP93/NUP188/NUP62/NDC1/NOL6/NUP37	8
BP	GO:0032506	cytokinetic process	8/795	39/18670	0.000198362	0.00298018	0.00256223	ECT2/AURKB/KIF23/KIF20B/KIF20A/NUP62/RACGAP1/CEP55	8
BP	GO:0019985	translesion synthesis	8/795	41/18670	0.000285742	0.00412887	0.00354982	PCNA/POLD1/POLE2/RFC2/RFC3/RFC5/PCLAF/DTL	8
BP	GO:0051293	establishment of spindle localization	8/795	43/18670	0.000402271	0.0055697	0.00478858	CENPA/MAD2L1/PLK1/ESPL1/NDC80/NUSAP1/NDE1/SAPCD2	8
BP	GO:0030490	maturation of SSU-rRNA	8/795	46/18670	0.000646822	0.00837687	0.00720206	BYSL/PWP2/NOP14/RRS1/NOB1/ABT1/NAT10/DHX37	8
BP	GO:0051972	regulation of telomerase activity	8/795	48/18670	0.000867897	0.0108324	0.00931318	DKC1/HNRNPD/MEN1/NEK2/AURKB/WRAP53/ACD/PIF1	8
BP	GO:0051445	regulation of meiotic cell cycle	8/795	49/18670	0.000999147	0.0121879	0.0104786	CDC20/CDC25A/CDC25B/CDC25C/TTK/TRIP13/FBXO5/ASPM	8
BP	GO:0032210	regulation of telomere maintenance via telomerase	8/795	54/18670	0.00191248	0.0213899	0.0183901	DKC1/NEK2/AURKB/CCT7/CCT5/NAT10/ACD/PIF1	8
BP	GO:0045143	homologous chromosome segregation	8/795	57/18670	0.00271609	0.0288067	0.0247667	CCNE1/FANCD2/PLK1/PTTG1/TRIP13/ESPL1/NDC1/BRIP1	8
BP	GO:0075733	intracellular transport of virus	8/795	57/18670	0.00271609	0.0288067	0.0247667	KPNA2/RAN/RAE1/NUP93/NUP188/NUP62/NDC1/NUP37	8
BP	GO:0030520	intracellular estrogen receptor signaling pathway	8/795	58/18670	0.00303559	0.031497	0.0270797	BRCA1/SAFB/SKP2/CNOT9/RBM14/CARM1/UFSP2/DDX54	8
BP	GO:1902369	negative regulation of RNA catabolic process	8/795	59/18670	0.00338357	0.034513	0.0296727	DKC1/E2F1/ELAVL1/HNRNPD/YBX1/DHX34/PKP3/PABPC1	8
BP	GO:2000756	regulation of peptidyl-lysine acetylation	8/795	59/18670	0.00338357	0.034513	0.0296727	BRCA1/CHEK1/PRKAA2/RPS6KA4/RUVBL2/EID1/NOC2L/KLF15	8
BP	GO:0046794	transport of virus	8/795	60/18670	0.0037617	0.0375821	0.0323114	KPNA2/RAN/RAE1/NUP93/NUP188/NUP62/NDC1/NUP37	8
BP	GO:0046824	positive regulation of nucleocytoplasmic transport	8/795	62/18670	0.0046152	0.0441623	0.0379688	ECT2/RAN/CAMK1/TRIM28/NUTF2/ANP32B/KHDRBS1/GTSE1	8
BP	GO:1904356	regulation of telomere maintenance via telomere lengthening	8/795	62/18670	0.0046152	0.0441623	0.0379688	DKC1/NEK2/AURKB/CCT7/CCT5/NAT10/ACD/PIF1	8
BP	GO:0051988	regulation of attachment of spindle microtubules to kinetochore	7/795	12/18670	1.62413e-07	3.75994e-06	3.23263e-06	CCNB1/ECT2/NEK2/SPAG5/RACGAP1/RCC2/KNSTRN	7
BP	GO:0007100	mitotic centrosome separation	7/795	14/18670	6.52904e-07	1.44175e-05	1.23955e-05	CHEK1/KIF11/NEK2/RANBP1/AURKA/NUP62/NDE1	7
BP	GO:0051299	centrosome separation	7/795	15/18670	1.17915e-06	2.52608e-05	2.17181e-05	CHEK1/KIF11/NEK2/RANBP1/AURKA/NUP62/NDE1	7
BP	GO:0000076	DNA replication checkpoint	7/795	16/18670	2.01918e-06	4.20028e-05	3.61121e-05	CDC6/ORC1/CDC45/TIMELESS/CLSPN/CDT1/TICRR	7
BP	GO:0051382	kinetochore assembly	7/795	16/18670	2.01918e-06	4.20028e-05	3.61121e-05	CENPA/CENPE/CENPF/CENPN/CENPK/CENPH/CENPW	7
BP	GO:0070200	establishment of protein localization to telomere	7/795	16/18670	2.01918e-06	4.20028e-05	3.61121e-05	BRCA2/DKC1/TERT/CCT7/CCT5/WRAP53/ACD	7
BP	GO:0007063	regulation of sister chromatid cohesion	7/795	22/18670	2.40527e-05	0.000440727	0.000378917	BUB1/DDX11/FEN1/SFPQ/MACROH2A1/ESPL1/CDCA5	7
BP	GO:1904666	regulation of ubiquitin protein ligase activity	7/795	22/18670	2.40527e-05	0.000440727	0.000378917	CDC20/MAD2L1/PLK1/UBE2C/FBXO5/UBE2S/MASTL	7
BP	GO:0006297	nucleotide-excision repair, DNA gap filling	7/795	23/18670	3.33097e-05	0.000597631	0.000513816	LIG1/PCNA/POLD1/POLE/RFC2/RFC3/RFC5	7
BP	GO:0044818	mitotic G2/M transition checkpoint	7/795	30/18670	0.000213182	0.00315451	0.0027121	BLM/BRCA1/CDK1/CDC6/ORC1/CLSPN/TICRR	7
BP	GO:0031572	G2 DNA damage checkpoint	7/795	31/18670	0.000265329	0.00388608	0.00334108	BLM/BRCA1/CDK1/CHEK1/PLK1/DTL/CLSPN	7
BP	GO:1901976	regulation of cell cycle checkpoint	7/795	32/18670	0.000327259	0.00465075	0.0039985	CCNB1/MAD2L1/XRCC3/NDC80/RFWD3/WDR76/CDT1	7
BP	GO:0009303	rRNA transcription	7/795	33/18670	0.000400257	0.00555969	0.00477997	DDX11/NCL/SMARCA4/TCOF1/GTF3C5/MACROH2A1/NPM3	7
BP	GO:0006369	termination of RNA polymerase II transcription	7/795	35/18670	0.000585074	0.00763433	0.00656366	CSTF2/MAZ/SNRPB/SNRPF/TTF2/CPSF1/SCAF4	7
BP	GO:0070317	negative regulation of G0 to G1 transition	7/795	41/18670	0.00156748	0.0180842	0.015548	BRCA1/CHEK1/E2F1/EZH2/RAD51/TFDP1/EHMT1	7
BP	GO:0090224	regulation of spindle organization	7/795	41/18670	0.00156748	0.0180842	0.015548	PLK1/RAE1/TACC3/SPAG5/TPX2/NUP62/BORA	7
BP	GO:0009163	nucleoside biosynthetic process	7/795	43/18670	0.00208729	0.0229282	0.0197126	CAD/DTYMK/IMPDH1/TK1/TK2/UCK2/UPP2	7
BP	GO:0045910	negative regulation of DNA recombination	7/795	44/18670	0.00239259	0.0257562	0.022144	BLM/FANCB/H1-5/POLQ/PARPBP/CGAS/RMI2	7
BP	GO:0070316	regulation of G0 to G1 transition	7/795	45/18670	0.00273114	0.028895	0.0248427	BRCA1/CHEK1/E2F1/EZH2/RAD51/TFDP1/EHMT1	7
BP	GO:0045023	G0 to G1 transition	7/795	47/18670	0.00351727	0.03563	0.0306331	BRCA1/CHEK1/E2F1/EZH2/RAD51/TFDP1/EHMT1	7
BP	GO:1901659	glycosyl compound biosynthetic process	7/795	47/18670	0.00351727	0.03563	0.0306331	CAD/DTYMK/IMPDH1/TK1/TK2/UCK2/UPP2	7
BP	GO:0061014	positive regulation of mRNA catabolic process	7/795	48/18670	0.0039696	0.0386722	0.0332486	HNRNPD/UPF1/KHSRP/CPEB3/PABPC1/AGO2/MEX3D	7
BP	GO:0034260	negative regulation of GTPase activity	7/795	49/18670	0.00446467	0.0430607	0.0370216	BBS4/RDX/RGN/RRP1B/GMIP/RCC2/CPEB2	7
BP	GO:0035404	histone-serine phosphorylation	6/795	11/18670	2.24953e-06	4.65696e-05	4.00385e-05	CCNB1/PRKAA2/AURKA/VRK1/RPS6KA4/AURKB	6
BP	GO:0051782	negative regulation of cell division	6/795	18/18670	6.99219e-05	0.00119005	0.00102316	BLM/AURKB/ORC6/E2F8/E2F7/ASPM	6
BP	GO:0006337	nucleosome disassembly	6/795	19/18670	9.85248e-05	0.00160093	0.00137641	HMGA1/SMARCA4/SMARCC1/SMARCD1/SMARCD2/GRWD1	6
BP	GO:0090670	RNA localization to Cajal body	6/795	19/18670	9.85248e-05	0.00160093	0.00137641	DKC1/RUVBL1/CCT7/RUVBL2/CCT5/WRAP53	6
BP	GO:0090671	telomerase RNA localization to Cajal body	6/795	19/18670	9.85248e-05	0.00160093	0.00137641	DKC1/RUVBL1/CCT7/RUVBL2/CCT5/WRAP53	6
BP	GO:0090672	telomerase RNA localization	6/795	19/18670	9.85248e-05	0.00160093	0.00137641	DKC1/RUVBL1/CCT7/RUVBL2/CCT5/WRAP53	6
BP	GO:0090685	RNA localization to nucleus	6/795	19/18670	9.85248e-05	0.00160093	0.00137641	DKC1/RUVBL1/CCT7/RUVBL2/CCT5/WRAP53	6
BP	GO:0031498	chromatin disassembly	6/795	21/18670	0.000183172	0.00278706	0.00239619	HMGA1/SMARCA4/SMARCC1/SMARCD1/SMARCD2/GRWD1	6
BP	GO:0032986	protein-DNA complex disassembly	6/795	21/18670	0.000183172	0.00278706	0.00239619	HMGA1/SMARCA4/SMARCC1/SMARCD1/SMARCD2/GRWD1	6
BP	GO:0046599	regulation of centriole replication	6/795	22/18670	0.000242841	0.00358108	0.00307885	BRCA1/STIL/KAT2B/RBM14/PLK4/NUP62	6
BP	GO:0007064	mitotic sister chromatid cohesion	6/795	23/18670	0.000316794	0.00451693	0.00388346	CDC20/MACROH2A1/DSCC1/HASPIN/CDCA5/SGO1	6
BP	GO:0001556	oocyte maturation	6/795	26/18670	0.000647816	0.00837687	0.00720206	BRCA2/CCNB1/CDC25B/AURKA/TRIP13/FBXO5	6
BP	GO:0051569	regulation of histone H3-K4 methylation	6/795	27/18670	0.000803205	0.0102325	0.00879748	BRCA1/DNMT1/MYB/MACROH2A1/KDM1A/ZNF335	6
BP	GO:0000132	establishment of mitotic spindle orientation	6/795	29/18670	0.00119876	0.0143785	0.012362	CENPA/MAD2L1/PLK1/NDC80/NDE1/SAPCD2	6
BP	GO:0046134	pyrimidine nucleoside biosynthetic process	6/795	29/18670	0.00119876	0.0143785	0.012362	CAD/DTYMK/TK1/TK2/UCK2/UPP2	6
BP	GO:2000781	positive regulation of double-strand break repair	6/795	31/18670	0.00172832	0.0195332	0.0167937	DDX11/FANCB/FOXM1/TIMELESS/WRAP53/NUDT16	6
BP	GO:2000780	negative regulation of double-strand break repair	6/795	32/18670	0.00205164	0.0226396	0.0194645	FANCB/POLQ/PARPBP/AUNIP/CGAS/RMI2	6
BP	GO:0032212	positive regulation of telomere maintenance via telomerase	6/795	34/18670	0.00283281	0.029679	0.0255167	DKC1/NEK2/AURKB/CCT7/CCT5/ACD	6
BP	GO:0045738	negative regulation of DNA repair	6/795	34/18670	0.00283281	0.029679	0.0255167	FANCB/POLQ/PARPBP/AUNIP/CGAS/RMI2	6
BP	GO:0000462	maturation of SSU-rRNA from tricistronic rRNA transcript (SSU-rRNA, 5.8S rRNA, LSU-rRNA)	6/795	35/18670	0.00329786	0.0340541	0.0292782	BYSL/PWP2/NOP14/RRS1/ABT1/DHX37	6
BP	GO:0051294	establishment of spindle orientation	6/795	35/18670	0.00329786	0.0340541	0.0292782	CENPA/MAD2L1/PLK1/NDC80/NDE1/SAPCD2	6
BP	GO:0009112	nucleobase metabolic process	6/795	36/18670	0.00381744	0.0378754	0.0325635	CAD/ALDH6A1/RRM1/TYMS/KDM1A/MTHFD1L	6
BP	GO:0051973	positive regulation of telomerase activity	6/795	36/18670	0.00381744	0.0378754	0.0325635	DKC1/HNRNPD/NEK2/AURKB/WRAP53/ACD	6
BP	GO:0060236	regulation of mitotic spindle organization	6/795	37/18670	0.00439528	0.0425305	0.0365658	PLK1/RAE1/TACC3/TPX2/NUP62/BORA	6
BP	GO:1904358	positive regulation of telomere maintenance via telomere lengthening	6/795	37/18670	0.00439528	0.0425305	0.0365658	DKC1/NEK2/AURKB/CCT7/CCT5/ACD	6
BP	GO:0051231	spindle elongation	5/795	10/18670	2.91381e-05	0.000524973	0.000451348	PRC1/AURKB/KIF23/KIF4A/RACGAP1	5
BP	GO:0007077	mitotic nuclear envelope disassembly	5/795	12/18670	8.52655e-05	0.00141758	0.00121877	CCNB1/CDK1/PLK1/VRK1/CCNB2	5
BP	GO:1904668	positive regulation of ubiquitin protein ligase activity	5/795	12/18670	8.52655e-05	0.00141758	0.00121877	CDC20/PLK1/UBE2C/UBE2S/MASTL	5
BP	GO:2000105	positive regulation of DNA-dependent DNA replication	5/795	12/18670	8.52655e-05	0.00141758	0.00121877	CDK2/E2F8/DBF4B/CDT1/E2F7	5
BP	GO:0000212	meiotic spindle organization	5/795	13/18670	0.000133704	0.00209357	0.00179996	AURKA/TUBG1/ESPL1/FBXO5/ASPM	5
BP	GO:0001833	inner cell mass cell proliferation	5/795	13/18670	0.000133704	0.00209357	0.00179996	BRCA2/GINS1/PRPF19/NCAPG2/GINS4	5
BP	GO:0051315	attachment of mitotic spindle microtubules to kinetochore	5/795	13/18670	0.000133704	0.00209357	0.00179996	CENPE/NDC80/KIF2C/CDT1/NUF2	5
BP	GO:0046606	negative regulation of centrosome cycle	5/795	14/18670	0.000200709	0.00298018	0.00256223	BRCA1/CCNF/NEK2/KAT2B/RBM14	5
BP	GO:0090231	regulation of spindle checkpoint	5/795	14/18670	0.000200709	0.00298018	0.00256223	CCNB1/MAD2L1/XRCC3/NDC80/CDT1	5
BP	GO:0090266	regulation of mitotic cell cycle spindle assembly checkpoint	5/795	14/18670	0.000200709	0.00298018	0.00256223	CCNB1/MAD2L1/XRCC3/NDC80/CDT1	5
BP	GO:1902570	protein localization to nucleolus	5/795	14/18670	0.000200709	0.00298018	0.00256223	BYSL/RAN/TERT/RRS1/POLR1A	5
BP	GO:1903504	regulation of mitotic spindle checkpoint	5/795	14/18670	0.000200709	0.00298018	0.00256223	CCNB1/MAD2L1/XRCC3/NDC80/CDT1	5
BP	GO:1904814	regulation of protein localization to chromosome, telomeric region	5/795	14/18670	0.000200709	0.00298018	0.00256223	DKC1/MACROH2A1/CCT7/CCT5/WRAP53	5
BP	GO:1904874	positive regulation of telomerase RNA localization to Cajal body	5/795	15/18670	0.000290543	0.00417027	0.00358541	DKC1/RUVBL1/CCT7/RUVBL2/CCT5	5
BP	GO:0030397	membrane disassembly	5/795	16/18670	0.000407857	0.00561096	0.00482405	CCNB1/CDK1/PLK1/VRK1/CCNB2	5
BP	GO:0051081	nuclear envelope disassembly	5/795	16/18670	0.000407857	0.00561096	0.00482405	CCNB1/CDK1/PLK1/VRK1/CCNB2	5
BP	GO:0007076	mitotic chromosome condensation	5/795	17/18670	0.000557651	0.0073443	0.0063143	NCAPD2/NCAPH/NUSAP1/NCAPG/CDCA5	5
BP	GO:0042790	nucleolar large rRNA transcription by RNA polymerase I	5/795	17/18670	0.000557651	0.0073443	0.0063143	DDX11/NCL/SMARCA4/TCOF1/MACROH2A1	5
BP	GO:1904872	regulation of telomerase RNA localization to Cajal body	5/795	18/18670	0.000745239	0.00952225	0.0081868	DKC1/RUVBL1/CCT7/RUVBL2/CCT5	5
BP	GO:0001832	blastocyst growth	5/795	19/18670	0.000976208	0.0119419	0.0102671	BRCA2/GINS1/PRPF19/NCAPG2/GINS4	5
BP	GO:0006448	regulation of translational elongation	5/795	19/18670	0.000976208	0.0119419	0.0102671	DPH2/EIF5A/EIF4A3/CPEB3/CPEB2	5
BP	GO:0016074	snoRNA metabolic process	5/795	19/18670	0.000976208	0.0119419	0.0102671	DKC1/FBL/NOLC1/GAR1/NUDT16	5
BP	GO:2000042	negative regulation of double-strand break repair via homologous recombination	5/795	19/18670	0.000976208	0.0119419	0.0102671	FANCB/POLQ/PARPBP/CGAS/RMI2	5
BP	GO:0042276	error-prone translesion synthesis	5/795	20/18670	0.00125638	0.0148625	0.0127781	PCNA/POLE2/RFC2/RFC3/RFC5	5
BP	GO:0070734	histone H3-K27 methylation	5/795	21/18670	0.00159175	0.0182776	0.0157142	EZH2/MACROH2A1/PHF19/BEND3/EHMT1	5
BP	GO:0000469	cleavage involved in rRNA processing	5/795	22/18670	0.00198849	0.0221067	0.0190064	NOP14/RRS1/BOP1/NOB1/ABT1	5
BP	GO:0051570	regulation of histone H3-K9 methylation	5/795	23/18670	0.00245285	0.0262084	0.0225328	BRCA1/DNMT1/H1-5/MYB/KDM1A	5
BP	GO:0051307	meiotic chromosome separation	5/795	25/18670	0.00360976	0.0364019	0.0312967	TOP2A/TTK/ESPL1/NCAPH/EME1	5
BP	GO:0043921	modulation by host of viral transcription	5/795	27/18670	0.00511311	0.0474506	0.0407959	HDAC1/HPN/SMARCA4/TFAP4/RRP1B	5
BP	GO:0052472	modulation by host of symbiont transcription	5/795	27/18670	0.00511311	0.0474506	0.0407959	HDAC1/HPN/SMARCA4/TFAP4/RRP1B	5
BP	GO:0033314	mitotic DNA replication checkpoint	4/795	10/18670	0.00055773	0.0073443	0.0063143	CDC6/ORC1/CLSPN/TICRR	4
BP	GO:0045876	positive regulation of sister chromatid cohesion	4/795	10/18670	0.00055773	0.0073443	0.0063143	DDX11/FEN1/SFPQ/MACROH2A1	4
BP	GO:0051255	spindle midzone assembly	4/795	10/18670	0.00055773	0.0073443	0.0063143	AURKB/KIF23/KIF4A/RACGAP1	4
BP	GO:1903405	protein localization to nuclear body	4/795	10/18670	0.00055773	0.0073443	0.0063143	DKC1/CCT7/CCT5/WRAP53	4
BP	GO:1904851	positive regulation of establishment of protein localization to telomere	4/795	10/18670	0.00055773	0.0073443	0.0063143	DKC1/CCT7/CCT5/WRAP53	4
BP	GO:1904867	protein localization to Cajal body	4/795	10/18670	0.00055773	0.0073443	0.0063143	DKC1/CCT7/CCT5/WRAP53	4
BP	GO:0000478	endonucleolytic cleavage involved in rRNA processing	4/795	11/18670	0.000846979	0.010602	0.00911513	NOP14/RRS1/BOP1/ABT1	4
BP	GO:0000479	endonucleolytic cleavage of tricistronic rRNA transcript (SSU-rRNA, 5.8S rRNA, LSU-rRNA)	4/795	11/18670	0.000846979	0.010602	0.00911513	NOP14/RRS1/BOP1/ABT1	4
BP	GO:0008655	pyrimidine-containing compound salvage	4/795	11/18670	0.000846979	0.010602	0.00911513	TK1/TK2/UCK2/UPP2	4
BP	GO:0043097	pyrimidine nucleoside salvage	4/795	11/18670	0.000846979	0.010602	0.00911513	TK1/TK2/UCK2/UPP2	4
BP	GO:0046607	positive regulation of centrosome cycle	4/795	11/18670	0.000846979	0.010602	0.00911513	RANBP1/PLK4/NUP62/POC1A	4
BP	GO:0070203	regulation of establishment of protein localization to telomere	4/795	11/18670	0.000846979	0.010602	0.00911513	DKC1/CCT7/CCT5/WRAP53	4
BP	GO:0010826	negative regulation of centrosome duplication	4/795	12/18670	0.00122784	0.0145649	0.0125223	BRCA1/CCNF/KAT2B/RBM14	4
BP	GO:0070202	regulation of establishment of protein localization to chromosome	4/795	12/18670	0.00122784	0.0145649	0.0125223	DKC1/CCT7/CCT5/WRAP53	4
BP	GO:1904816	positive regulation of protein localization to chromosome, telomeric region	4/795	12/18670	0.00122784	0.0145649	0.0125223	DKC1/CCT7/CCT5/WRAP53	4
BP	GO:1990173	protein localization to nucleoplasm	4/795	12/18670	0.00122784	0.0145649	0.0125223	DKC1/CCT7/CCT5/WRAP53	4
BP	GO:0035563	positive regulation of chromatin binding	4/795	13/18670	0.00171412	0.0194236	0.0166996	DDX11/KDM1A/CDT1/MED25	4
BP	GO:1901836	regulation of transcription of nucleolar large rRNA by RNA polymerase I	4/795	13/18670	0.00171412	0.0194236	0.0166996	DDX11/NCL/SMARCA4/MACROH2A1	4
BP	GO:0010457	centriole-centriole cohesion	4/795	14/18670	0.00231948	0.0252214	0.0216842	NEK2/ODF2/CEP250/SGO1	4
BP	GO:0072425	signal transduction involved in G2 DNA damage checkpoint	4/795	14/18670	0.00231948	0.0252214	0.0216842	BRCA1/CHEK1/PLK1/DTL	4
BP	GO:0006206	pyrimidine nucleobase metabolic process	4/795	16/18670	0.00394041	0.0385623	0.0331542	CAD/ALDH6A1/RRM1/TYMS	4
BP	GO:0009130	pyrimidine nucleoside monophosphate biosynthetic process	4/795	16/18670	0.00394041	0.0385623	0.0331542	CAD/TYMS/UCK2/UPP2	4
BP	GO:0043174	nucleoside salvage	4/795	16/18670	0.00394041	0.0385623	0.0331542	TK1/TK2/UCK2/UPP2	4
BP	GO:0061158	3'-UTR-mediated mRNA destabilization	4/795	16/18670	0.00394041	0.0385623	0.0331542	HNRNPD/UPF1/KHSRP/CPEB3	4
BP	GO:0001522	pseudouridine synthesis	4/795	17/18670	0.00498126	0.0465278	0.0400025	DKC1/GAR1/PUS1/RPUSD1	4
BP	GO:0006266	DNA ligation	4/795	17/18670	0.00498126	0.0465278	0.0400025	HMGB2/LIG1/RAD51/TOP2A	4
BP	GO:0006978	DNA damage response, signal transduction by p53 class mediator resulting in transcription of p21 class mediator	4/795	17/18670	0.00498126	0.0465278	0.0400025	BRCA1/BRCA2/FOXM1/TFAP4	4
BP	GO:0009129	pyrimidine nucleoside monophosphate metabolic process	4/795	17/18670	0.00498126	0.0465278	0.0400025	CAD/TYMS/UCK2/UPP2	4
BP	GO:0043923	positive regulation by host of viral transcription	4/795	17/18670	0.00498126	0.0465278	0.0400025	HPN/SMARCA4/TFAP4/RRP1B	4
BP	GO:0062033	positive regulation of mitotic sister chromatid segregation	4/795	17/18670	0.00498126	0.0465278	0.0400025	MACROH2A1/ESPL1/DLGAP5/CDT1	4
BP	GO:0032206	positive regulation of telomere maintenance	7/795	51/18670	0.00559293	0.05135	0.0441484	DKC1/HNRNPD/NEK2/AURKB/CCT7/CCT5/ACD	7
BP	GO:0031062	positive regulation of histone methylation	6/795	39/18670	0.0057407	0.0523509	0.0450089	BRCA1/DNMT1/H1-5/MYB/BRD4/PHF19	6
BP	GO:0042769	DNA damage response, detection of DNA damage	6/795	39/18670	0.0057407	0.0523509	0.0450089	PCNA/POLD1/RFC2/RFC3/RFC5/DTL	6
BP	GO:1902229	regulation of intrinsic apoptotic signaling pathway in response to DNA damage	6/795	39/18670	0.0057407	0.0523509	0.0450089	CLU/KDM1A/PIAS4/ATAD5/BCL2L12/DDIAS	6
BP	GO:0009755	hormone-mediated signaling pathway	19/795	235/18670	0.00575057	0.0523509	0.0450089	BRCA1/CCNE1/CRY2/DAXX/HDAC1/PRCP/RAN/SAFB/SKP2/SMARCA4/CNOT9/RNF14/RBM14/CARM1/NUP62/UFSP2/CALCOCO1/DDX54/CREBRF	19
BP	GO:0033143	regulation of intracellular steroid hormone receptor signaling pathway	9/795	78/18670	0.0058003	0.0525493	0.0451795	BRCA1/CRY2/HDAC1/SKP2/SMARCA4/CNOT9/RNF14/CARM1/UFSP2	9
BP	GO:0072332	intrinsic apoptotic signaling pathway by p53 class mediator	9/795	78/18670	0.0058003	0.0525493	0.0451795	BRCA2/E2F1/E2F2/PRKN/MYBBP1A/KDM1A/EDA2R/ATAD5/BCL2L12	9
BP	GO:0090316	positive regulation of intracellular protein transport	14/795	153/18670	0.00581672	0.0525493	0.0451795	ECT2/KCNB1/RAN/CAMK1/KIF20B/SAE1/TRIM28/NUTF2/ANP32B/CEP131/SAR1B/GTSE1/LEPROT/PINK1	14
BP	GO:0051100	negative regulation of binding	15/795	169/18670	0.00582118	0.0525493	0.0451795	ACTB/DDX11/E2F1/MAP2/NEK2/PEX19/AURKA/TFAP4/CAMK1/AURKB/EIF4A3/CARM1/RUVBL2/HABP4/KDM1A	15
BP	GO:1903578	regulation of ATP metabolic process	12/795	122/18670	0.0058536	0.0527314	0.0453361	CCNB1/CDK1/PRKAA2/RAE1/NUP93/NUP188/NUP62/PRKAG2/NDC1/BEND3/PINK1/NUP37	12
BP	GO:0052312	modulation of transcription in other organism involved in symbiotic interaction	5/795	28/18670	0.00601035	0.0539178	0.0463561	HDAC1/HPN/SMARCA4/TFAP4/RRP1B	5
BP	GO:0090344	negative regulation of cell aging	5/795	28/18670	0.00601035	0.0539178	0.0463561	FOXM1/RBL1/TERT/FBXO5/BCL2L12	5
BP	GO:0090501	RNA phosphodiester bond hydrolysis	14/795	154/18670	0.00615569	0.0551068	0.0473784	CSTF2/FEN1/NOP14/EXO1/RNASEH2A/POP1/RRS1/BOP1/AGO2/NOB1/ABT1/CPSF1/ISG20L2/NUDT16	14
BP	GO:0009200	deoxyribonucleoside triphosphate metabolic process	4/795	18/18670	0.00619156	0.0551984	0.0474571	DTYMK/NUDT1/TYMS/NUDT16	4
BP	GO:0042772	DNA damage response, signal transduction resulting in transcription	4/795	18/18670	0.00619156	0.0551984	0.0474571	BRCA1/BRCA2/FOXM1/TFAP4	4
BP	GO:0006998	nuclear envelope organization	7/795	52/18670	0.0062311	0.0553219	0.0475633	CCNB1/CDK1/PLK1/VRK1/CCNB2/NUP93/REEP4	7
BP	GO:1902373	negative regulation of mRNA catabolic process	7/795	52/18670	0.0062311	0.0553219	0.0475633	E2F1/ELAVL1/HNRNPD/YBX1/DHX34/PKP3/PABPC1	7
BP	GO:1903312	negative regulation of mRNA metabolic process	9/795	79/18670	0.00630554	0.0558676	0.0480324	E2F1/ELAVL1/HNRNPD/YBX1/DHX34/RNPS1/PKP3/U2AF2/PABPC1	9
BP	GO:1901292	nucleoside phosphate catabolic process	16/795	188/18670	0.00669038	0.0591556	0.0508593	ACAT1/FOXK2/NUDT1/PRKAA2/RAE1/NUP93/ACOT7/NUP188/NUP62/PDE7B/PRKAG2/NDC1/NUP37/NUDT12/NUDT16/UPP2	16
BP	GO:0021543	pallium development	15/795	172/18670	0.00682428	0.0602159	0.0517709	BBS2/BBS4/EZH2/H2AX/HDAC1/SRF/KIF14/TACC3/KDM1A/NDE1/DIXDC1/ARHGAP11B/BMERB1/ASPM/WDR62	15
BP	GO:0016573	histone acetylation	14/795	156/18670	0.00688104	0.0605925	0.0520947	ACTL6A/BRCA1/BRCA2/CHEK1/HCFC1/RUVBL1/KAT2B/RPS6KA4/RUVBL2/WDR5/EID1/NOC2L/MRGBP/BEND3	14
BP	GO:0007131	reciprocal meiotic recombination	7/795	53/18670	0.00692197	0.0608286	0.0522977	RAD51/TOP2A/RAD54L/TRIP13/BRIP1/MND1/EME1	7
BP	GO:0006402	mRNA catabolic process	26/795	364/18670	0.00721958	0.06274	0.053941	E2F1/ELAVL1/HNRNPD/HNRNPM/CNOT3/YBX1/POLR2D/PSMD3/UPF1/RPL28/RPS2/RPS15/KHSRP/CNOT9/DHX34/EIF4A3/PSME3/RNPS1/PKP3/CPEB3/PABPC1/AGO2/MRTO4/LSM7/NUDT16/MEX3D	26
BP	GO:0006222	UMP biosynthetic process	3/795	10/18670	0.00737261	0.06274	0.053941	CAD/UCK2/UPP2	3
BP	GO:0007135	meiosis II	3/795	10/18670	0.00737261	0.06274	0.053941	BUB1/BUB1B/MASTL	3
BP	GO:0009157	deoxyribonucleoside monophosphate biosynthetic process	3/795	10/18670	0.00737261	0.06274	0.053941	TK1/TK2/TYMS	3
BP	GO:0009173	pyrimidine ribonucleoside monophosphate metabolic process	3/795	10/18670	0.00737261	0.06274	0.053941	CAD/UCK2/UPP2	3
BP	GO:0009174	pyrimidine ribonucleoside monophosphate biosynthetic process	3/795	10/18670	0.00737261	0.06274	0.053941	CAD/UCK2/UPP2	3
BP	GO:0032875	regulation of DNA endoreduplication	3/795	10/18670	0.00737261	0.06274	0.053941	FBXO5/E2F8/E2F7	3
BP	GO:0034770	histone H4-K20 methylation	3/795	10/18670	0.00737261	0.06274	0.053941	BRCA1/NSD2/BEND3	3
BP	GO:0046049	UMP metabolic process	3/795	10/18670	0.00737261	0.06274	0.053941	CAD/UCK2/UPP2	3
BP	GO:0046322	negative regulation of fatty acid oxidation	3/795	10/18670	0.00737261	0.06274	0.053941	ACADL/SIRT4/ETFBKMT	3
BP	GO:0061983	meiosis II cell cycle process	3/795	10/18670	0.00737261	0.06274	0.053941	BUB1/BUB1B/MASTL	3
BP	GO:1901526	positive regulation of mitophagy	3/795	10/18670	0.00737261	0.06274	0.053941	PRKN/CDC37/PINK1	3
BP	GO:1901838	positive regulation of transcription of nucleolar large rRNA by RNA polymerase I	3/795	10/18670	0.00737261	0.06274	0.053941	DDX11/NCL/SMARCA4	3
BP	GO:1902101	positive regulation of metaphase/anaphase transition of cell cycle	3/795	10/18670	0.00737261	0.06274	0.053941	ESPL1/DLGAP5/CDT1	3
BP	GO:1903862	positive regulation of oxidative phosphorylation	3/795	10/18670	0.00737261	0.06274	0.053941	CCNB1/CDK1/PINK1	3
BP	GO:1904779	regulation of protein localization to centrosome	3/795	10/18670	0.00737261	0.06274	0.053941	CEP250/NUP62/CEP72	3
BP	GO:0043967	histone H4 acetylation	8/795	67/18670	0.00739798	0.0628317	0.0540199	ACTL6A/BRCA1/BRCA2/HCFC1/RUVBL1/RUVBL2/WDR5/BEND3	8
BP	GO:0007031	peroxisome organization	9/795	81/18670	0.00741686	0.0628681	0.0540511	PEX12/PHYH/PEX19/SCP2/DDO/ECI2/PLAAT3/PECR/TMEM135	9
BP	GO:0009148	pyrimidine nucleoside triphosphate biosynthetic process	4/795	19/18670	0.00758232	0.0641443	0.0551484	CAD/DTYMK/TYMS/UCK2	4
BP	GO:0035825	homologous recombination	7/795	54/18670	0.00766807	0.0646652	0.0555963	RAD51/TOP2A/RAD54L/TRIP13/BRIP1/MND1/EME1	7
BP	GO:1900542	regulation of purine nucleotide metabolic process	13/795	142/18670	0.00767393	0.0646652	0.0555963	CCNB1/CDK1/PDK4/PRKAA2/RAE1/NUP93/NUP188/NUP62/PRKAG2/NDC1/BEND3/PINK1/NUP37	13
BP	GO:0009124	nucleoside monophosphate biosynthetic process	17/795	208/18670	0.00784027	0.0658094	0.05658	CAD/FOXK2/IMPDH1/PRKAA2/TK1/TK2/TYMS/UCK2/RAE1/NUP93/NUP188/NUP62/PRKAG2/NDC1/PINK1/NUP37/UPP2	17
BP	GO:0050792	regulation of viral process	17/795	208/18670	0.00784027	0.0658094	0.05658	CFL1/HDAC1/HPN/ILF3/KPNA2/PRKN/POLR2D/SMARCA4/SRPK1/TFAP4/TOP2A/CCNK/TRIM28/PPIH/RRP1B/PABPC1/TRIM11	17
BP	GO:0000027	ribosomal large subunit assembly	5/795	30/18670	0.00812628	0.0675517	0.0580779	NOP2/RRS1/BOP1/MRTO4/TRAF7	5
BP	GO:0046320	regulation of fatty acid oxidation	5/795	30/18670	0.00812628	0.0675517	0.0580779	ACADL/PDK4/SIRT4/PRKAG2/ETFBKMT	5
BP	GO:0061157	mRNA destabilization	5/795	30/18670	0.00812628	0.0675517	0.0580779	HNRNPD/UPF1/KHSRP/CPEB3/MEX3D	5
BP	GO:0097421	liver regeneration	5/795	30/18670	0.00812628	0.0675517	0.0580779	EZH2/PCNA/AURKA/TYMS/RGN	5
BP	GO:1904837	beta-catenin-TCF complex assembly	5/795	30/18670	0.00812628	0.0675517	0.0580779	HDAC1/MEN1/SMARCA4/TERT/RUVBL1	5
BP	GO:0051865	protein autoubiquitination	8/795	69/18670	0.00880841	0.073081	0.0628317	BRCA1/PRKN/MTA1/RNF13/UBE2T/UHRF1/RNF146/RNF185	8
BP	GO:0018393	internal peptidyl-lysine acetylation	14/795	161/18670	0.00899471	0.0744831	0.0640372	ACTL6A/BRCA1/BRCA2/CHEK1/HCFC1/RUVBL1/KAT2B/RPS6KA4/RUVBL2/WDR5/EID1/NOC2L/MRGBP/BEND3	14
BP	GO:0071482	cellular response to light stimulus	12/795	129/18670	0.00902661	0.0746038	0.064141	BAK1/CDC25A/CHEK1/CRY2/E2F4/PCNA/POLD1/AURKB/RUVBL2/KDM1A/NOC2L/PBK	12
BP	GO:0031061	negative regulation of histone methylation	4/795	20/18670	0.0091638	0.0754481	0.0648668	BRCA1/DNMT1/MACROH2A1/KDM1A	4
BP	GO:0070987	error-free translesion synthesis	4/795	20/18670	0.0091638	0.0754481	0.0648668	PCNA/RFC2/RFC3/RFC5	4
BP	GO:0018105	peptidyl-serine phosphorylation	22/795	299/18670	0.00925374	0.0760431	0.0653784	GRK2/BAK1/CCNB1/CDK1/CDK2/CREBL2/CSNK1G2/MARK2/PLK1/PRKAA2/AURKA/TTK/VRK1/CAMK1/RPS6KA4/CNOT9/AURKB/IKBKE/PRKD2/CLSPN/PINK1/MASTL	22
BP	GO:0010332	response to gamma radiation	7/795	56/18670	0.00933596	0.0763064	0.0656048	BAK1/BRCA2/FANCD2/H2AX/MEN1/XRCC2/KDM1A	7
BP	GO:0072528	pyrimidine-containing compound biosynthetic process	7/795	56/18670	0.00933596	0.0763064	0.0656048	CAD/DTYMK/TK1/TK2/TYMS/UCK2/UPP2	7
BP	GO:0050685	positive regulation of mRNA processing	5/795	31/18670	0.00935666	0.0763064	0.0656048	CCNB1/SF3B4/CPEB3/DAZAP1/PRPF19	5
BP	GO:1902230	negative regulation of intrinsic apoptotic signaling pathway in response to DNA damage	5/795	31/18670	0.00935666	0.0763064	0.0656048	CLU/KDM1A/ATAD5/BCL2L12/DDIAS	5
BP	GO:0006140	regulation of nucleotide metabolic process	13/795	146/18670	0.00959589	0.0781095	0.067155	CCNB1/CDK1/PDK4/PRKAA2/RAE1/NUP93/NUP188/NUP62/PRKAG2/NDC1/BEND3/PINK1/NUP37	13
BP	GO:0051099	positive regulation of binding	15/795	179/18670	0.00970697	0.0781584	0.0671971	CLN5/DDX11/HMGB2/MEN1/PRKN/RAN/TERT/TRIM28/KDM1A/CRBN/AKTIP/ACD/CDT1/MED25/CDCA5	15
BP	GO:0002182	cytoplasmic translational elongation	3/795	11/18670	0.00981972	0.0781584	0.0671971	DPH2/CPEB3/CPEB2	3
BP	GO:0042023	DNA endoreduplication	3/795	11/18670	0.00981972	0.0781584	0.0671971	FBXO5/E2F8/E2F7	3
BP	GO:0045835	negative regulation of meiotic nuclear division	3/795	11/18670	0.00981972	0.0781584	0.0671971	TTK/TRIP13/FBXO5	3
BP	GO:0046950	cellular ketone body metabolic process	3/795	11/18670	0.00981972	0.0781584	0.0671971	ACAT1/BDH2/ACSS3	3
BP	GO:0051573	negative regulation of histone H3-K9 methylation	3/795	11/18670	0.00981972	0.0781584	0.0671971	BRCA1/DNMT1/KDM1A	3
BP	GO:0051574	positive regulation of histone H3-K9 methylation	3/795	11/18670	0.00981972	0.0781584	0.0671971	BRCA1/H1-5/MYB	3
BP	GO:0072711	cellular response to hydroxyurea	3/795	11/18670	0.00981972	0.0781584	0.0671971	BLM/DDX11/TIMELESS	3
BP	GO:0090657	telomeric loop disassembly	3/795	11/18670	0.00981972	0.0781584	0.0671971	BLM/XRCC3/RECQL4	3
BP	GO:0097499	protein localization to non-motile cilium	3/795	11/18670	0.00981972	0.0781584	0.0671971	BBS4/SPATA7/BBIP1	3
BP	GO:1900247	regulation of cytoplasmic translational elongation	3/795	11/18670	0.00981972	0.0781584	0.0671971	DPH2/CPEB3/CPEB2	3
BP	GO:1905820	positive regulation of chromosome separation	3/795	11/18670	0.00981972	0.0781584	0.0671971	ESPL1/DLGAP5/CDT1	3
BP	GO:0046434	organophosphate catabolic process	19/795	248/18670	0.00999654	0.079419	0.0682809	ACAT1/FOXK2/NUDT1/PRKAA2/SMPD1/RAE1/PLA2G4C/NUP93/ACOT7/NUP188/NUP62/PDE7B/PRKAG2/SMPD4/NDC1/NUP37/NUDT12/NUDT16/UPP2	19
BP	GO:0007019	microtubule depolymerization	6/795	44/18670	0.0103848	0.0823516	0.0708022	KIF2C/CKAP2/KIF18A/BMERB1/KIF18B/KIF24	6
BP	GO:0007568	aging	23/795	321/18670	0.0106828	0.0845594	0.0727004	BAK1/BRCA2/CASP2/CDK1/CHEK1/EDNRB/FOXM1/H2AX/HMGA1/NUDT1/RBL1/SRF/TERT/TYMS/RAD54L/RGN/AURKB/CARM1/SIRT3/NUP62/FBXO5/BCL2L12/CGAS	23
BP	GO:0050779	RNA destabilization	5/795	32/18670	0.0107094	0.0846144	0.0727476	HNRNPD/UPF1/KHSRP/CPEB3/MEX3D	5
BP	GO:0071383	cellular response to steroid hormone stimulus	19/795	250/18670	0.0108296	0.0853945	0.0734184	BRCA1/KLF9/CCNE1/CRY2/DAXX/HDAC1/RAN/SAFB/SKP2/SMARCA4/TFAP4/CNOT9/RNF14/RBM14/CARM1/UFSP2/CALCOCO1/DDX54/CREBRF	19
BP	GO:0006303	double-strand break repair via nonhomologous end joining	9/795	86/18670	0.0108478	0.0853945	0.0734184	BRCA1/H2AX/NSD2/POLQ/PRPF19/PIAS4/WRAP53/DCLRE1B/AUNIP	9
BP	GO:0009081	branched-chain amino acid metabolic process	4/795	21/18670	0.0109455	0.0858491	0.0738092	ACADSB/ACAT1/ALDH6A1/ACAD8	4
BP	GO:0009083	branched-chain amino acid catabolic process	4/795	21/18670	0.0109455	0.0858491	0.0738092	ACADSB/ACAT1/ALDH6A1/ACAD8	4
BP	GO:0006475	internal protein amino acid acetylation	14/795	166/18670	0.0115899	0.0907387	0.0780131	ACTL6A/BRCA1/BRCA2/CHEK1/HCFC1/RUVBL1/KAT2B/RPS6KA4/RUVBL2/WDR5/EID1/NOC2L/MRGBP/BEND3	14
BP	GO:0006283	transcription-coupled nucleotide-excision repair	8/795	73/18670	0.012219	0.0954899	0.082098	LIG1/PCNA/POLD1/POLR2D/RFC2/RFC3/RFC5/PRPF19	8
BP	GO:0043470	regulation of carbohydrate catabolic process	9/795	88/18670	0.0125105	0.0975911	0.0839045	SCARB2/PRKAA2/RAE1/NUP93/NUP188/NUP62/PRKAG2/NDC1/NUP37	9
BP	GO:0060213	positive regulation of nuclear-transcribed mRNA poly(A) tail shortening	3/795	12/18670	0.0126837	0.097878	0.0841511	CPEB3/PABPC1/AGO2	3
BP	GO:0060707	trophoblast giant cell differentiation	3/795	12/18670	0.0126837	0.097878	0.0841511	PLK4/E2F8/E2F7	3
BP	GO:0070601	centromeric sister chromatid cohesion	3/795	12/18670	0.0126837	0.097878	0.0841511	BUB1/BUB1B/SGO1	3
BP	GO:0072710	response to hydroxyurea	3/795	12/18670	0.0126837	0.097878	0.0841511	BLM/DDX11/TIMELESS	3
BP	GO:1900402	regulation of carbohydrate metabolic process by regulation of transcription from RNA polymerase II promoter	3/795	12/18670	0.0126837	0.097878	0.0841511	FOXK2/KAT2B/WDR5	3
BP	GO:1902224	ketone body metabolic process	3/795	12/18670	0.0126837	0.097878	0.0841511	ACAT1/BDH2/ACSS3	3
BP	GO:0048599	oocyte development	6/795	46/18670	0.0128308	0.0988364	0.0849751	BRCA2/CCNB1/CDC25B/AURKA/TRIP13/FBXO5	6
BP	GO:0000466	maturation of 5.8S rRNA from tricistronic rRNA transcript (SSU-rRNA, 5.8S rRNA, LSU-rRNA)	4/795	22/18670	0.0129359	0.0991138	0.0852136	NOP14/RRS1/BOP1/ABT1	4
BP	GO:0002052	positive regulation of neuroblast proliferation	4/795	22/18670	0.0129359	0.0991138	0.0852136	CX3CR1/KDM1A/ZNF335/ASPM	4
BP	GO:2000773	negative regulation of cellular senescence	4/795	22/18670	0.0129359	0.0991138	0.0852136	RBL1/TERT/FBXO5/BCL2L12	4
CC	GO:0098687	chromosomal region	94/833	349/19717	2.0343e-49	1.11276e-46	8.30851e-47	BIRC5/BLM/BRCA2/BUB1/BUB1B/CCNB1/CDK1/CDK2/CENPA/CENPE/CENPF/CHEK1/DAXX/DNMT1/EZH2/FEN1/CENPI/H2AX/HELLS/INCENP/KIF22/MAD2L1/MCM2/MCM3/MCM4/MCM5/MCM6/MCM7/MEN1/NEK2/ORC1/PCNA/PLK1/POLD1/RAD51/RANGAP1/UPF1/AURKA/SUV39H1/TERT/TTK/XRCC3/KAT2B/BUB3/AURKB/RECQL4/MACROH2A1/KNTC1/TELO2/NCAPD2/ALYREF/NDC80/SPAG5/KIF2C/ZWINT/OIP5/KDM1A/MIS18A/GAR1/NDE1/ERCC6L/ZWILCH/WRAP53/CDCA8/NAT10/HJURP/CENPN/RCC2/KNL…	94
CC	GO:0005819	spindle	69/833	347/19717	1.33769e-27	1.21953e-25	9.1057e-26	BIRC5/BUB1B/CCNB1/CDK1/CDC6/CDC20/CDC25B/CENPE/CENPF/DDX11/ECT2/INCENP/KIF11/KIFC1/KIF22/MAD2L1/NEK2/ODF2/PLK1/RANGAP1/AURKA/TTK/TUBG1/VRK1/RAE1/PRC1/AURKB/KIF23/KIF20B/ESPL1/KNTC1/DLGAP5/KIF14/KIF20A/FRY/TACC3/SPAG5/TPX2/HAUS5/NUP62/KIF4A/POC1A/FBXO5/CKAP2/PRPF19/RACGAP1/SAC3D1/NUSAP1/NDE1/CDCA8/RCC2/KIF15/AUNIP/SHCBP1/BORA/FAM83D/KIF18A/FAM110A/HASPIN/KNSTRN/HAUS8/KIF18B/CKAP2L/SGO1/TMEM201/SKA…	69
CC	GO:0000793	condensed chromosome	64/833	223/19717	1.31914e-35	2.40523e-33	1.79588e-33	BIRC5/BLM/BRCA1/BRCA2/BUB1/BUB1B/CCNB1/CDK2/CENPA/CENPE/CENPF/RCC1/CHEK1/FANCD2/H2AX/HMGB2/INCENP/MAD2L1/MKI67/NEK2/PLK1/RAD51/RANGAP1/AURKA/SUV39H1/TOP2A/TUBG1/BUB3/AURKB/MACROH2A1/KNTC1/NCAPD2/NDC80/SPAG5/KIF2C/ZWINT/RRS1/NCAPH/BRD4/NDE1/ERCC6L/NCAPG2/ZWILCH/HJURP/CENPN/KNL1/SPC25/CENPK/NCAPG/CENPH/NOL6/CENPM/NUP37/CENPO/CENPU/CDT1/NUF2/KNSTRN/CDCA5/SPC24/SGO1/SKA1/SKA3/CENPW	64
CC	GO:0000775	chromosome, centromeric region	60/833	193/19717	1.26014e-35	2.40523e-33	1.79588e-33	BIRC5/BUB1/BUB1B/CCNB1/CENPA/CENPE/CENPF/DAXX/DNMT1/CENPI/HELLS/INCENP/KIF22/MAD2L1/NEK2/PLK1/RANGAP1/AURKA/SUV39H1/TTK/KAT2B/BUB3/AURKB/MACROH2A1/KNTC1/NCAPD2/NDC80/SPAG5/KIF2C/ZWINT/OIP5/MIS18A/NDE1/ERCC6L/ZWILCH/CDCA8/HJURP/CENPN/RCC2/KNL1/SPC25/CENPK/NCAPG/CENPH/CENPM/NUP37/DSCC1/CENPO/CENPU/CDT1/KIF18A/NUF2/KNSTRN/CDCA5/SPC24/SGO1/ESCO2/SKA1/SKA3/CENPW	60
CC	GO:0005874	microtubule	52/833	416/19717	2.42888e-12	9.48998e-11	7.08575e-11	BIRC5/CDK1/CENPE/INCENP/KIF11/KIFC1/KIF22/MAP2/NEK2/ODF2/PLK1/AURKA/TUBG1/PRC1/MTA1/AURKB/KIF23/KIF20B/KNTC1/KIF14/KIF20A/TUBA1B/TUBB4B/CCT7/SPAG5/KIF2C/CCT5/TPX2/HAUS5/GABARAPL1/KIF4A/CKAP2/RACGAP1/NUSAP1/GTSE1/NDE1/RCC2/KIF15/PBXIP1/GRAMD2B/REEP4/KIF18A/TUBA1C/KNSTRN/HAUS8/FAM161B/KIF18B/TUBB/SKA1/SKA3/ASPM/KIF24	52
CC	GO:0000790	nuclear chromatin	47/833	377/19717	3.09458e-11	1.12849e-09	8.42595e-10	ACTB/ACTL6A/CENPA/RCC1/DDX11/E2F1/E2F4/EZH2/H1-5/H2AX/H2AZ1/HDAC1/HMGB2/MEN1/RAD51/SMARCA1/SMARCA4/SMARCC1/SMARCD1/SMARCD2/SRF/SSRP1/TCF3/CHAF1B/RUVBL1/TIMELESS/MTA1/MTA2/MACROH2A1/SETD1A/TELO2/CHAF1A/TRIM28/RAD51AP1/RUVBL2/KDM1A/CBX7/UHRF1/BICRA/GATAD2A/ASF1B/CALCOCO1/BEND3/SAP130/CDCA5/EME1/ESCO2	47
CC	GO:0000776	kinetochore	45/833	135/19717	1.87476e-28	2.05099e-26	1.53138e-26	BIRC5/BUB1/BUB1B/CCNB1/CENPA/CENPE/CENPF/CENPI/INCENP/KIF22/MAD2L1/NEK2/PLK1/RANGAP1/TTK/KAT2B/BUB3/AURKB/KNTC1/NDC80/SPAG5/KIF2C/ZWINT/NDE1/ERCC6L/ZWILCH/HJURP/CENPN/KNL1/SPC25/CENPK/CENPH/CENPM/NUP37/CENPO/CENPU/CDT1/KIF18A/NUF2/KNSTRN/SPC24/SGO1/SKA1/SKA3/CENPW	45
CC	GO:0000779	condensed chromosome, centromeric region	43/833	118/19717	4.36596e-29	5.97045e-27	4.45787e-27	BIRC5/BUB1/BUB1B/CCNB1/CENPA/CENPE/CENPF/INCENP/MAD2L1/NEK2/PLK1/RANGAP1/AURKA/BUB3/AURKB/KNTC1/NCAPD2/NDC80/SPAG5/KIF2C/ZWINT/NDE1/ERCC6L/ZWILCH/HJURP/CENPN/KNL1/SPC25/CENPK/NCAPG/CENPH/CENPM/NUP37/CENPO/CENPU/CDT1/NUF2/KNSTRN/SPC24/SGO1/SKA1/SKA3/CENPW	43
CC	GO:0005635	nuclear envelope	42/833	464/19717	3.08298e-06	5.04789e-05	3.76904e-05	CENPF/RCC1/CSE1L/EDNRB/EIF5A/HPN/ITPR3/LMNB1/MAD2L1/NUDT1/YBX1/RAN/RANBP1/RANGAP1/RRM1/TMPO/RAE1/PLA2G4C/MTA1/AKAP6/NUP93/NUTF2/NRM/TMC6/RNF13/RRP12/NUP188/KLHDC2/NUP62/NXT1/JPT1/DTL/NDC1/NUP37/NOC4L/BRIP1/LMNB2/DTX2/TMEM201/RANBP3L/TUBB/RNF180	42
CC	GO:0000777	condensed chromosome kinetochore	39/833	105/19717	7.37061e-27	5.75961e-25	4.30045e-25	BIRC5/BUB1/BUB1B/CCNB1/CENPA/CENPE/CENPF/INCENP/MAD2L1/NEK2/PLK1/RANGAP1/BUB3/KNTC1/NDC80/SPAG5/KIF2C/ZWINT/NDE1/ERCC6L/ZWILCH/HJURP/CENPN/KNL1/SPC25/CENPK/CENPH/CENPM/NUP37/CENPO/CENPU/CDT1/NUF2/KNSTRN/SPC24/SGO1/SKA1/SKA3/CENPW	39
CC	GO:0016607	nuclear speck	39/833	397/19717	9.49497e-07	1.6754e-05	1.25095e-05	CDC25C/CRY2/H2AX/KIF22/MOCS2/PRKN/POLR2D/PRKAA2/SFPQ/TCF3/TERT/ZBTB16/SF3A2/DGKZ/PRPF4/EFTUD2/SNRNP40/SETD1A/EIF4A3/DPP3/ALYREF/DDX39A/RBM14/PPIH/RNPS1/ATXN2L/U2AF2/OIP5/HABP4/PRPF19/NXT1/GATAD2A/NCAPG2/CACTIN/THOC6/SAP130/RMI2/ZC3H18/E2F7	39
CC	GO:0000922	spindle pole	37/833	164/19717	3.14382e-17	2.14959e-15	1.605e-15	CCNB1/CDC6/CDC20/CDC25B/CENPF/DDX11/KIF11/MAD2L1/NEK2/ODF2/PLK1/AURKA/TUBG1/RAE1/PRC1/AURKB/KIF20B/KNTC1/DLGAP5/FRY/TACC3/SPAG5/TPX2/NUP62/POC1A/CKAP2/NDE1/AUNIP/FAM83D/FAM110A/KNSTRN/HAUS8/CKAP2L/SGO1/TMEM201/ASPM/WDR62	37
CC	GO:0000781	chromosome, telomeric region	35/833	161/19717	7.76014e-16	4.2448e-14	3.16941e-14	BLM/BRCA2/CDK1/CDK2/CHEK1/EZH2/FEN1/H2AX/MCM2/MCM3/MCM4/MCM5/MCM6/MCM7/MEN1/ORC1/PCNA/POLD1/RAD51/UPF1/TERT/XRCC3/RECQL4/MACROH2A1/TELO2/ALYREF/KDM1A/GAR1/WRAP53/NAT10/DCLRE1B/ACD/THOC6/PIF1/DOT1L	35
CC	GO:0005759	mitochondrial matrix	32/833	469/19717	0.00547595	0.0274802	0.0205183	ACADL/ACADSB/ACAT1/BTD/CCNB1/CDK1/DTYMK/HADHB/KARS1/ALDH6A1/NUDT1/MMUT/PDK4/RAD51/TERT/TK2/TYMS/SIRT4/SIRT3/MTHFD1L/ACAD8/DMGDH/YARS2/ACSM5/ATAD3A/TWNK/ACSS3/MTERF2/PUS1/ISCA1/ADHFE1/ETFBKMT	32
CC	GO:0030496	midbody	29/833	173/19717	2.00186e-10	6.08342e-09	4.54222e-09	BIRC5/CDK1/CENPE/CENPF/DDX11/ECT2/INCENP/NEK2/PLK1/RAN/RDX/AURKA/PRC1/AURKB/KIF23/KIF20B/URB2/KIF14/KIF20A/SPAG5/NUP62/KIF4A/RACGAP1/CDCA8/CEP55/NAT10/RCC2/SHCBP1/ASPM	29
CC	GO:0000794	condensed nuclear chromosome	28/833	99/19717	4.42583e-16	2.68992e-14	2.00845e-14	BLM/BRCA1/BRCA2/BUB1/BUB1B/CCNB1/CENPA/RCC1/CHEK1/H2AX/INCENP/NEK2/PLK1/RAD51/AURKA/SUV39H1/TUBG1/AURKB/NCAPD2/NDC80/RRS1/NCAPH/BRD4/CENPK/NOL6/CENPO/NUF2/SGO1	28
CC	GO:0072686	mitotic spindle	28/833	109/19717	6.71618e-15	3.06146e-13	2.28586e-13	CDK1/CENPE/ECT2/KIF11/KIFC1/KIF22/MAD2L1/RANGAP1/AURKA/RAE1/AURKB/KIF23/KIF20B/ESPL1/TACC3/SPAG5/TPX2/NUP62/RACGAP1/NUSAP1/RCC2/FAM83D/KIF18A/KNSTRN/KIF18B/CKAP2L/SKA1/ASPM	28
CC	GO:0000784	nuclear chromosome, telomeric region	27/833	125/19717	1.86039e-12	7.82796e-11	5.8448e-11	BRCA2/CDK1/FEN1/MCM2/MCM3/MCM4/MCM5/MCM6/MCM7/MEN1/ORC1/PCNA/POLD1/RAD51/UPF1/TERT/XRCC3/MACROH2A1/TELO2/ALYREF/KDM1A/GAR1/NAT10/DCLRE1B/ACD/THOC6/PIF1	27
CC	GO:0005681	spliceosomal complex	27/833	185/19717	1.85806e-08	3.7643e-07	2.81064e-07	HNRNPF/HNRNPM/YBX1/UPF1/SNRPA/SNRPB/SNRPD1/SNRPF/SNRPN/SF1/SF3A2/TTF2/PRPF4/EFTUD2/SNRNP40/EIF4A3/ALYREF/SF3B4/PPIH/USP39/U2AF2/RALY/SF3B3/PABPC1/PRPF19/LSM7/CACTIN	27
CC	GO:0000151	ubiquitin ligase complex	25/833	282/19717	0.000407337	0.00348146	0.00259945	BRCA1/BUB1B/CCNF/CDC20/CKS2/PRKN/SKP1/SKP2/RNF14/UBE2C/DCUN1D4/CBX7/FBXL6/FBXL5/FBXO8/UBE2S/CRBN/DTL/KCTD5/FBXL19/FBXL17/ZYG11B/TRAF7/CBX2/DCAF15	25
CC	GO:0031965	nuclear membrane	25/833	296/19717	0.000827287	0.00637361	0.0047589	RCC1/EDNRB/HPN/ITPR3/LMNB1/NUDT1/YBX1/RANGAP1/AKAP6/NUP93/NUTF2/NRM/TMC6/RNF13/RRP12/KLHDC2/NUP62/JPT1/DTL/NDC1/NOC4L/BRIP1/LMNB2/DTX2/TMEM201	25
CC	GO:0005657	replication fork	23/833	70/19717	4.999e-15	2.48587e-13	1.85609e-13	BLM/DNMT1/H2AX/MCM3/TONSL/PCNA/POLD1/RFC2/RFC3/RFC5/XRCC2/XRCC3/CDC45/TIMELESS/WDHD1/POLA2/PRPF19/UHRF1/GINS2/MCM10/PIF1/GINS4/MMS22L	23
CC	GO:0034399	nuclear periphery	23/833	131/19717	5.97666e-09	1.36218e-07	1.01708e-07	BLM/CAD/CENPF/CFL1/CFL2/LMNB1/MAP2/MEN1/MYB/HNRNPM/PCNA/SFPQ/SRPK1/SUV39H1/RUVBL1/NUP93/TELO2/RUVBL2/KIF4A/UHRF1/PIAS4/LMNB2/CENPW	23
CC	GO:0005875	microtubule associated complex	22/833	152/19717	4.41661e-07	8.05295e-06	6.01279e-06	BIRC5/CENPE/KIF11/KIFC1/KIF22/MAP2/AURKA/AURKB/KIF23/KIF20B/KIF14/KIF20A/KIF2C/HAUS5/KIF4A/NDE1/CDCA8/KIF15/KIF18A/HAUS8/KIF18B/KIF24	22
CC	GO:0044450	microtubule organizing center part	20/833	185/19717	0.000114169	0.00120097	0.000896712	BBS4/BRCA1/CCNF/ODF2/PLK1/RAN/STIL/AURKA/TOP2A/TUBG1/SPAG5/PLK4/CEP250/CEP131/POC1A/WRAP73/CEP55/CEP72/WDR62/KIF24	20
CC	GO:0061695	transferase complex, transferring phosphorus-containing groups	20/833	259/19717	0.00710903	0.0321375	0.0239957	CCNA2/CCNB1/CCNE1/CCNF/CDK1/CDK2/CKS2/MCM3/PCNA/POLD1/POLE/POLE2/POLR2D/PRKAA2/TERT/CCNK/CCNB2/POLA2/POLR1A/PRKAG2	20
CC	GO:0044452	nucleolar part	19/833	178/19717	0.000198028	0.00190038	0.00141893	DDX11/DKC1/FBL/PWP2/TCOF1/RAE1/RRP9/NOLC1/NOP56/POP1/RRP1B/RRS1/BOP1/ORC6/POLR1A/APEX2/GAR1/NOL6/CCDC137	19
CC	GO:0032993	protein-DNA complex	19/833	202/19717	0.000962053	0.00701657	0.00523897	CENPA/H1-5/H2AX/H2AZ1/MCM3/TONSL/PCNA/POLD1/TERT/CDC45/H2BC9/MACROH2A1/GINS1/POLA2/PRPF19/GINS2/WDR18/ACD/GINS4	19
CC	GO:0030684	preribosome	18/833	76/19717	1.90737e-09	4.96825e-08	3.70958e-08	BYSL/FBL/PWP2/RRP1/NOP14/RRP9/NOP56/UTP14A/PDCD11/RRP1B/RRS1/BOP1/NOC2L/NOB1/MRTO4/NIP7/NOL6/NOC4L	18
CC	GO:0000792	heterochromatin	18/833	78/19717	2.98849e-09	7.43048e-08	5.54802e-08	CENPA/DNMT1/H1-5/H2AZ1/HDAC1/HELLS/HMGA1/INCENP/SUV39H1/MACROH2A1/TRIM28/RRP1B/UHRF1/BEND3/WDR76/CBX2/EME1/ESCO2	18
CC	GO:0035770	ribonucleoprotein granule	18/833	223/19717	0.00666345	0.0309714	0.023125	ACTB/ELAVL1/HNRNPL/NCL/CNOT3/YBX1/POLR2D/PRKAA2/UPF1/RPL28/KHSRP/CNOT9/ATXN2L/HABP4/EID1/PABPC1/AGO2/TUBB	18
CC	GO:0071013	catalytic step 2 spliceosome	17/833	87/19717	1.13592e-07	2.14259e-06	1.59978e-06	HNRNPF/HNRNPM/SNRPB/SNRPD1/SNRPF/SNRPN/SF3A2/EFTUD2/SNRNP40/EIF4A3/ALYREF/RALY/SF3B3/PABPC1/PRPF19/LSM7/CACTIN	17
CC	GO:0016363	nuclear matrix	17/833	109/19717	3.13763e-06	5.04789e-05	3.76904e-05	BLM/CAD/CENPF/CFL1/CFL2/LMNB1/MEN1/MYB/HNRNPM/SFPQ/SRPK1/RUVBL1/RUVBL2/KIF4A/UHRF1/PIAS4/CENPW	17
CC	GO:0031461	cullin-RING ubiquitin ligase complex	17/833	158/19717	0.000383561	0.00341671	0.00255111	BUB1B/CCNF/CDC20/CKS2/SKP1/SKP2/UBE2C/FBXL6/FBXL5/UBE2S/CRBN/DTL/KCTD5/FBXL19/FBXL17/ZYG11B/DCAF15	17
CC	GO:0036464	cytoplasmic ribonucleoprotein granule	17/833	212/19717	0.00874924	0.0385954	0.0288175	ACTB/ELAVL1/NCL/CNOT3/YBX1/POLR2D/PRKAA2/UPF1/RPL28/KHSRP/CNOT9/ATXN2L/HABP4/EID1/PABPC1/AGO2/TUBB	17
CC	GO:0005876	spindle microtubule	16/833	59/19717	1.78216e-09	4.87421e-08	3.63936e-08	BIRC5/CDK1/CENPE/KIF11/PLK1/AURKA/TUBG1/PRC1/AURKB/KNTC1/KIF4A/NUSAP1/KIF18A/KIF18B/SKA1/SKA3	16
CC	GO:0034708	methyltransferase complex	16/833	113/19717	2.13596e-05	0.000284969	0.000212774	EZH2/HCFC1/PRMT1/MEN1/SNRPB/SNRPD1/SNRPF/RUVBL1/SETD1A/WDR4/RUVBL2/WDR5/PHF19/HCFC2/ZNF335/WDR77	16
CC	GO:0005814	centriole	16/833	139/19717	0.000262959	0.00239731	0.00178996	BBS4/CCNF/ODF2/PLK1/RAN/STIL/AURKA/TOP2A/TUBG1/PLK4/CEP250/POC1A/WRAP73/CEP55/WDR62/KIF24	16
CC	GO:0005871	kinesin complex	15/833	55/19717	5.27008e-09	1.25336e-07	9.35831e-08	CENPE/KIF11/KIFC1/KIF22/KIF23/KIF20B/KIF14/KIF20A/KIF2C/KIF4A/NDE1/KIF15/KIF18A/KIF18B/KIF24	15
CC	GO:0005643	nuclear pore	14/833	89/19717	2.07472e-05	0.000283717	0.000211839	EIF5A/MAD2L1/RAN/RANBP1/RANGAP1/RAE1/NUP93/NUTF2/NUP188/NUP62/NXT1/NDC1/NUP37/RANBP3L	14
CC	GO:0005684	U2-type spliceosomal complex	14/833	90/19717	2.36279e-05	0.000300569	0.000224421	SNRPB/SNRPD1/SNRPF/SNRPN/SF3A2/PRPF4/EFTUD2/SNRNP40/EIF4A3/SF3B4/U2AF2/SF3B3/PRPF19/LSM7	14
CC	GO:1904949	ATPase complex	14/833	101/19717	8.73127e-05	0.000974695	0.000727762	ACTL6A/HDAC1/SMARCA1/SMARCA4/SMARCC1/SMARCD1/SMARCD2/RUVBL1/MTA1/MTA2/RUVBL2/BICRA/GATAD2A/ATAD5	14
CC	GO:0043596	nuclear replication fork	13/833	41/19717	7.3145e-09	1.53886e-07	1.149e-07	MCM3/TONSL/PCNA/POLD1/CDC45/TIMELESS/WDHD1/POLA2/PRPF19/GINS2/MCM10/GINS4/MMS22L	13
CC	GO:0070603	SWI/SNF superfamily-type complex	13/833	76/19717	1.61479e-05	0.000226485	0.000169107	ACTL6A/HDAC1/SMARCA1/SMARCA4/SMARCC1/SMARCD1/SMARCD2/RUVBL1/MTA1/MTA2/RUVBL2/BICRA/GATAD2A	13
CC	GO:0030532	small nuclear ribonucleoprotein complex	13/833	105/19717	0.000479472	0.00397381	0.00296707	SNRPA/SNRPB/SNRPD1/SNRPF/SNRPN/SF3A2/PRPF4/EFTUD2/SNRNP40/PPIH/USP39/GEMIN4/LSM7	13
CC	GO:0120114	Sm-like protein family complex	13/833	116/19717	0.00123642	0.00856107	0.00639218	SNRPA/SNRPB/SNRPD1/SNRPF/SNRPN/SF3A2/PRPF4/EFTUD2/SNRNP40/PPIH/USP39/GEMIN4/LSM7	13
CC	GO:0000780	condensed nuclear chromosome, centromeric region	12/833	26/19717	1.67211e-10	5.38025e-09	4.0172e-09	BUB1/BUB1B/CCNB1/CENPA/PLK1/AURKA/AURKB/NDC80/CENPK/CENPO/NUF2/SGO1	12
CC	GO:0051233	spindle midzone	12/833	34/19717	6.94516e-09	1.5196e-07	1.13462e-07	CDC6/CENPE/PLK1/AURKA/AURKB/KIF20B/KIF14/RACGAP1/CDCA8/RCC2/KIF18A/KIF18B	12
CC	GO:0097525	spliceosomal snRNP complex	12/833	99/19717	0.000945251	0.00701657	0.00523897	SNRPA/SNRPB/SNRPD1/SNRPF/SNRPN/SF3A2/PRPF4/EFTUD2/SNRNP40/PPIH/USP39/LSM7	12
CC	GO:1902911	protein kinase complex	12/833	109/19717	0.00218538	0.0132822	0.00991726	CCNA2/CCNB1/CCNE1/CCNF/CDK1/CDK2/CKS2/PCNA/PRKAA2/CCNK/CCNB2/PRKAG2	12
CC	GO:0001650	fibrillar center	12/833	132/19717	0.0101474	0.0430283	0.0321274	DDX11/DKC1/FBL/TCOF1/RAE1/NOLC1/NOP56/RRS1/ORC6/APEX2/GAR1/CCDC137	12
CC	GO:0000307	cyclin-dependent protein kinase holoenzyme complex	10/833	42/19717	7.3773e-06	0.000112831	8.42463e-05	CCNA2/CCNB1/CCNE1/CCNF/CDK1/CDK2/CKS2/PCNA/CCNK/CCNB2	10
CC	GO:0090734	site of DNA damage	10/833	73/19717	0.000956495	0.00701657	0.00523897	H2AX/RAD51/TIMELESS/PRPF19/WRAP53/RFWD3/AUNIP/WDR76/CGAS/ESCO2	10
CC	GO:0015030	Cajal body	10/833	77/19717	0.00145172	0.00956735	0.00714352	CDK2/DKC1/FBL/PRPF4/NOLC1/EFTUD2/OIP5/HABP4/GAR1/WRAP53	10
CC	GO:0000123	histone acetyltransferase complex	10/833	85/19717	0.00306265	0.0169219	0.0126349	ACTB/ACTL6A/HCFC1/RUVBL1/KAT2B/UBAP2L/RUVBL2/WDR5/MRGBP/ATXN7L3	10
CC	GO:0035097	histone methyltransferase complex	10/833	86/19717	0.00333766	0.018257	0.0136317	EZH2/HCFC1/MEN1/RUVBL1/SETD1A/RUVBL2/WDR5/PHF19/HCFC2/ZNF335	10
CC	GO:1902554	serine/threonine protein kinase complex	10/833	88/19717	0.00394639	0.0207565	0.015498	CCNA2/CCNB1/CCNE1/CCNF/CDK1/CDK2/CKS2/PCNA/CCNK/CCNB2	10
CC	GO:0031248	protein acetyltransferase complex	10/833	95/19717	0.00679445	0.0309714	0.023125	ACTB/ACTL6A/HCFC1/RUVBL1/KAT2B/UBAP2L/RUVBL2/WDR5/MRGBP/ATXN7L3	10
CC	GO:1902493	acetyltransferase complex	10/833	95/19717	0.00679445	0.0309714	0.023125	ACTB/ACTL6A/HCFC1/RUVBL1/KAT2B/UBAP2L/RUVBL2/WDR5/MRGBP/ATXN7L3	10
CC	GO:0044438	microbody part	10/833	100/19717	0.00965413	0.0412563	0.0308043	PEX12/PHYH/PEX19/SCP2/DDO/ECI2/PLAAT3/PECR/TMEM135/NUDT12	10
CC	GO:0044439	peroxisomal part	10/833	100/19717	0.00965413	0.0412563	0.0308043	PEX12/PHYH/PEX19/SCP2/DDO/ECI2/PLAAT3/PECR/TMEM135/NUDT12	10
CC	GO:0042555	MCM complex	9/833	12/19717	8.06612e-11	2.75761e-09	2.05898e-09	MCM2/MCM3/MCM4/MCM5/MCM6/MCM7/TONSL/MCM8/MMS22L	9
CC	GO:0000778	condensed nuclear chromosome kinetochore	9/833	15/19717	1.63586e-09	4.70955e-08	3.51641e-08	BUB1/BUB1B/CCNB1/CENPA/PLK1/NDC80/CENPK/CENPO/NUF2	9
CC	GO:0005732	small nucleolar ribonucleoprotein complex	9/833	28/19717	1.37416e-06	2.34896e-05	1.75387e-05	DKC1/FBL/SNRPF/RRP9/NOLC1/SNRNP40/NOP56/POP1/GAR1	9
CC	GO:0005720	nuclear heterochromatin	9/833	35/19717	1.07643e-05	0.000159136	0.00011882	CENPA/H1-5/H2AZ1/MACROH2A1/TRIM28/UHRF1/BEND3/EME1/ESCO2	9
CC	GO:0032040	small-subunit processome	9/833	38/19717	2.21771e-05	0.00028883	0.000215657	FBL/PWP2/NOP14/RRP9/NOP56/UTP14A/PDCD11/NOL6/NOC4L	9
CC	GO:0046540	U4/U6 x U5 tri-snRNP complex	9/833	42/19717	5.21297e-05	0.00061989	0.000462845	SNRPB/SNRPD1/SNRPF/SNRPN/PRPF4/EFTUD2/PPIH/USP39/LSM7	9
CC	GO:0097526	spliceosomal tri-snRNP complex	9/833	42/19717	5.21297e-05	0.00061989	0.000462845	SNRPB/SNRPD1/SNRPF/SNRPN/PRPF4/EFTUD2/PPIH/USP39/LSM7	9
CC	GO:1902562	H4 histone acetyltransferase complex	9/833	43/19717	6.34798e-05	0.000738796	0.000551627	ACTB/ACTL6A/HCFC1/RUVBL1/KAT2B/UBAP2L/RUVBL2/WDR5/MRGBP	9
CC	GO:0071005	U2-type precatalytic spliceosome	9/833	50/19717	0.000216488	0.00204171	0.00152446	SNRPB/SNRPD1/SNRPF/SF3A2/PRPF4/EFTUD2/SF3B4/SF3B3/LSM7	9
CC	GO:0071011	precatalytic spliceosome	9/833	51/19717	0.000253149	0.002347	0.0017524	SNRPB/SNRPD1/SNRPF/SF3A2/PRPF4/EFTUD2/SF3B4/SF3B3/LSM7	9
CC	GO:0032154	cleavage furrow	9/833	55/19717	0.000455078	0.00382966	0.00285944	ECT2/MEN1/RDX/KIF20A/PLK4/RACGAP1/NDE1/CEP55/MASTL	9
CC	GO:0032155	cell division site part	9/833	63/19717	0.00125433	0.00857648	0.00640368	ECT2/MEN1/RDX/KIF20A/PLK4/RACGAP1/NDE1/CEP55/MASTL	9
CC	GO:0032153	cell division site	9/833	68/19717	0.00216596	0.0132822	0.00991726	ECT2/MEN1/RDX/KIF20A/PLK4/RACGAP1/NDE1/CEP55/MASTL	9
CC	GO:0005881	cytoplasmic microtubule	9/833	69/19717	0.00239948	0.0144233	0.0107692	TUBG1/TUBA1B/KIF2C/CKAP2/GTSE1/GRAMD2B/KIF18A/FAM161B/KIF18B	9
CC	GO:0018995	host	9/833	73/19717	0.00354045	0.0189865	0.0141764	KPNA2/RAN/TOP2A/RAE1/NUP93/NUP188/NUP62/NDC1/NUP37	9
CC	GO:0043657	host cell	9/833	73/19717	0.00354045	0.0189865	0.0141764	KPNA2/RAN/TOP2A/RAE1/NUP93/NUP188/NUP62/NDC1/NUP37	9
CC	GO:0044215	other organism	9/833	77/19717	0.0050691	0.025914	0.0193489	KPNA2/RAN/TOP2A/RAE1/NUP93/NUP188/NUP62/NDC1/NUP37	9
CC	GO:0044216	other organism cell	9/833	77/19717	0.0050691	0.025914	0.0193489	KPNA2/RAN/TOP2A/RAE1/NUP93/NUP188/NUP62/NDC1/NUP37	9
CC	GO:0044217	other organism part	9/833	77/19717	0.0050691	0.025914	0.0193489	KPNA2/RAN/TOP2A/RAE1/NUP93/NUP188/NUP62/NDC1/NUP37	9
CC	GO:0000940	condensed chromosome outer kinetochore	8/833	14/19717	2.35109e-08	4.59302e-07	3.42941e-07	BUB1/BUB1B/CCNB1/CENPF/PLK1/NDC80/SKA1/SKA3	8
CC	GO:0035861	site of double-strand break	8/833	58/19717	0.00289533	0.0165891	0.0123864	H2AX/RAD51/TIMELESS/PRPF19/WRAP53/RFWD3/CGAS/ESCO2	8
CC	GO:0019005	SCF ubiquitin ligase complex	8/833	64/19717	0.00535954	0.0271451	0.0202681	CCNF/CKS2/SKP1/SKP2/FBXL6/FBXL5/FBXL19/FBXL17	8
CC	GO:0030687	preribosome, large subunit precursor	7/833	23/19717	3.1704e-05	0.000394138	0.000294286	RRP1/RRP1B/RRS1/BOP1/NOC2L/MRTO4/NIP7	7
CC	GO:0005689	U12-type spliceosomal complex	7/833	27/19717	9.90573e-05	0.00106244	0.000793276	YBX1/SNRPB/SNRPD1/SNRPF/SF3B4/SF3B3/LSM7	7
CC	GO:0000791	euchromatin	7/833	38/19717	0.000939371	0.00701657	0.00523897	H1-5/H2AZ1/TRIM28/RUVBL2/RRP1B/UHRF1/CBX2	7
CC	GO:0000152	nuclear ubiquitin ligase complex	7/833	43/19717	0.00199776	0.0124179	0.00927189	BRCA1/BUB1B/CDC20/UBE2C/CBX7/UBE2S/CBX2	7
CC	GO:0045171	intercellular bridge	7/833	59/19717	0.0118373	0.0494276	0.0369054	KIF23/KIF20A/TPX2/CEP131/KIF4A/CDCA8/CEP55	7
CC	GO:1990023	mitotic spindle midzone	6/833	13/19717	7.42583e-06	0.000112831	8.42463e-05	CENPE/AURKB/KIF20B/RCC2/KIF18A/KIF18B	6
CC	GO:0030688	preribosome, small subunit precursor	6/833	14/19717	1.25303e-05	0.000180371	0.000134675	BYSL/RRP1/NOP14/RRP1B/NOB1/NOC4L	6
CC	GO:0016514	SWI/SNF complex	6/833	19/19717	9.44001e-05	0.00103274	0.0007711	ACTL6A/SMARCA4/SMARCC1/SMARCD1/SMARCD2/BICRA	6
CC	GO:0005721	pericentric heterochromatin	6/833	20/19717	0.000130056	0.00131742	0.000983659	CENPA/DNMT1/HELLS/INCENP/MACROH2A1/ESCO2	6
CC	GO:0005697	telomerase holoenzyme complex	6/833	21/19717	0.000175601	0.00174643	0.00130398	DKC1/SNRPB/TERT/GAR1/WRAP53/NAT10	6
CC	GO:0030894	replisome	6/833	26/19717	0.000621897	0.00507728	0.00379098	MCM3/TONSL/PCNA/POLD1/POLA2/PRPF19	6
CC	GO:0097431	mitotic spindle pole	6/833	27/19717	0.00077128	0.00620427	0.00463246	AURKA/RAE1/KIF20B/SPAG5/FAM83D/ASPM	6
CC	GO:0000803	sex chromosome	6/833	30/19717	0.00138886	0.0092647	0.00691755	CDK2/H2AX/SMARCC1/MACROH2A1/PLK4/ESCO2	6
CC	GO:0071007	U2-type catalytic step 2 spliceosome	6/833	30/19717	0.00138886	0.0092647	0.00691755	SNRPB/SNRPD1/SNRPF/EFTUD2/SNRNP40/PRPF19	6
CC	GO:0030686	90S preribosome	6/833	31/19717	0.00166144	0.0104715	0.00781864	PWP2/NOP14/BOP1/NOC2L/NOL6/NOC4L	6
CC	GO:0000795	synaptonemal complex	6/833	40/19717	0.00627887	0.0303942	0.022694	BLM/BRCA1/BRCA2/INCENP/PLK1/RAD51	6
CC	GO:0099086	synaptonemal structure	6/833	40/19717	0.00627887	0.0303942	0.022694	BLM/BRCA1/BRCA2/INCENP/PLK1/RAD51	6
CC	GO:0034709	methylosome	5/833	12/19717	8.21778e-05	0.000936484	0.000699232	PRMT1/SNRPB/SNRPD1/SNRPF/WDR77	5
CC	GO:0000800	lateral element	5/833	13/19717	0.000128898	0.00131742	0.000983659	BLM/BRCA1/BRCA2/INCENP/RAD51	5
CC	GO:0010369	chromocenter	5/833	14/19717	0.000193546	0.00189053	0.00141158	INCENP/AURKB/OIP5/CDCA8/ESCO2	5
CC	GO:0071004	U2-type prespliceosome	5/833	16/19717	0.000393515	0.00341671	0.00255111	SNRPB/SNRPN/SF3A2/U2AF2/LSM7	5
CC	GO:0071010	prespliceosome	5/833	16/19717	0.000393515	0.00341671	0.00255111	SNRPB/SNRPN/SF3A2/U2AF2/LSM7	5
CC	GO:0035267	NuA4 histone acetyltransferase complex	5/833	20/19717	0.00121351	0.00851012	0.00635413	ACTB/ACTL6A/RUVBL1/RUVBL2/MRGBP	5
CC	GO:0043189	H4/H2A histone acetyltransferase complex	5/833	20/19717	0.00121351	0.00851012	0.00635413	ACTB/ACTL6A/RUVBL1/RUVBL2/MRGBP	5
CC	GO:0043601	nuclear replisome	5/833	24/19717	0.00289219	0.0165891	0.0123864	MCM3/TONSL/POLD1/POLA2/PRPF19	5
CC	GO:0090543	Flemming body	5/833	28/19717	0.00581765	0.0289296	0.0216005	KIF23/KIF14/NUP62/RACGAP1/CEP55	5
CC	GO:0044665	MLL1/2 complex	5/833	29/19717	0.00678971	0.0309714	0.023125	HCFC1/RUVBL1/RUVBL2/WDR5/HCFC2	5
CC	GO:0071339	MLL1 complex	5/833	29/19717	0.00678971	0.0309714	0.023125	HCFC1/RUVBL1/RUVBL2/WDR5/HCFC2	5
CC	GO:0090568	nuclear transcriptional repressor complex	5/833	29/19717	0.00678971	0.0309714	0.023125	HDAC1/SUV39H1/MTA1/MTA2/GATAD2A	5
CC	GO:1990752	microtubule end	5/833	29/19717	0.00678971	0.0309714	0.023125	SPAG5/KIF2C/KNSTRN/KIF18B/ASPM	5
CC	GO:0034451	centriolar satellite	5/833	30/19717	0.00786988	0.0349986	0.0261319	BBS4/PLK1/SPAG5/CEP131/CEP72	5
CC	GO:0005652	nuclear lamina	4/833	11/19717	0.000822521	0.00637361	0.0047589	LMNB1/PCNA/SUV39H1/LMNB2	4
CC	GO:0072687	meiotic spindle	4/833	11/19717	0.000822521	0.00637361	0.0047589	AURKA/FBXO5/BORA/ASPM	4
CC	GO:0071564	npBAF complex	4/833	12/19717	0.00119269	0.00851012	0.00635413	ACTL6A/SMARCA4/SMARCC1/SMARCD1	4
CC	GO:0001741	XY body	4/833	13/19717	0.00166549	0.0104715	0.00781864	H2AX/SMARCC1/PLK4/ESCO2	4
CC	GO:0005687	U4 snRNP	4/833	13/19717	0.00166549	0.0104715	0.00781864	SNRPB/SNRPD1/SNRPF/SNRPN	4
CC	GO:0043240	Fanconi anaemia nuclear complex	4/833	13/19717	0.00166549	0.0104715	0.00781864	FANCA/FANCE/FANCB/FANCG	4
CC	GO:0005671	Ada2/Gcn5/Ada3 transcription activator complex	4/833	15/19717	0.00297209	0.0165891	0.0123864	HCFC1/KAT2B/UBAP2L/WDR5	4
CC	GO:0016581	NuRD complex	4/833	15/19717	0.00297209	0.0165891	0.0123864	HDAC1/MTA1/MTA2/GATAD2A	4
CC	GO:0031616	spindle pole centrosome	4/833	15/19717	0.00297209	0.0165891	0.0123864	AURKA/AURKB/DLGAP5/NDE1	4
CC	GO:0045120	pronucleus	4/833	15/19717	0.00297209	0.0165891	0.0123864	CCNA2/CENPF/EZH2/AURKA	4
CC	GO:0090545	CHD-type complex	4/833	15/19717	0.00297209	0.0165891	0.0123864	HDAC1/MTA1/MTA2/GATAD2A	4
CC	GO:0042575	DNA polymerase complex	4/833	16/19717	0.00383162	0.0203485	0.0151933	POLD1/POLE/POLE2/TERT	4
CC	GO:0034719	SMN-Sm protein complex	4/833	18/19717	0.00602371	0.0296844	0.0221641	SNRPB/SNRPD1/SNRPF/GEMIN4	4
CC	GO:0035145	exon-exon junction complex	4/833	20/19717	0.00891996	0.0387239	0.0289135	UPF1/EIF4A3/ALYREF/RNPS1	4
CC	GO:0035371	microtubule plus-end	4/833	20/19717	0.00891996	0.0387239	0.0289135	SPAG5/KIF2C/KNSTRN/KIF18B	4
CC	GO:0005680	anaphase-promoting complex	4/833	21/19717	0.0106569	0.044841	0.0334809	BUB1B/CDC20/UBE2C/UBE2S	4
CC	GO:0072588	box H/ACA RNP complex	3/833	10/19717	0.00721429	0.032346	0.0241514	DKC1/NOLC1/GAR1	3
CC	GO:0048188	Set1C/COMPASS complex	3/833	12/19717	0.0124174	0.0514265	0.0383979	HCFC1/SETD1A/WDR5	3
CC	GO:0005682	U5 snRNP	4/833	22/19717	0.0125981	0.0514265	0.0383979	SNRPB/SNRPD1/SNRPN/SNRNP40	4
CC	GO:0101031	chaperone complex	4/833	22/19717	0.0125981	0.0514265	0.0383979	CCT7/STIP1/CDC37/CCT5	4
CC	GO:0031519	PcG protein complex	6/833	47/19717	0.0137032	0.0555233	0.0414568	EZH2/SKP1/UBAP2L/CBX7/PHF19/CBX2	6
CC	GO:0005685	U1 snRNP	5/833	37/19717	0.018906	0.0760412	0.0567767	SNRPA/SNRPB/SNRPD1/SNRPF/SNRPN	5
CC	GO:0000346	transcription export complex	3/833	14/19717	0.0192944	0.0770367	0.05752	ALYREF/DDX39A/THOC6	3
CC	GO:0010494	cytoplasmic stress granule	7/833	66/19717	0.0210137	0.0832934	0.0621916	ELAVL1/YBX1/PRKAA2/KHSRP/ATXN2L/HABP4/PABPC1	7
CC	GO:0031011	Ino80 complex	3/833	15/19717	0.023375	0.0906816	0.067708	ACTL6A/RUVBL1/RUVBL2	3
CC	GO:0033202	DNA helicase complex	3/833	15/19717	0.023375	0.0906816	0.067708	ACTL6A/RUVBL1/RUVBL2	3
CC	GO:0071565	nBAF complex	3/833	15/19717	0.023375	0.0906816	0.067708	SMARCA4/SMARCC1/SMARCD1	3
CC	GO:0044815	DNA packaging complex	10/833	115/19717	0.0237954	0.0916626	0.0684405	CENPA/H1-5/H2AX/H2AZ1/H2BC9/MACROH2A1/NCAPD2/NCAPH/NCAPG2/NCAPG	10
CC	GO:0016605	PML body	9/833	99/19717	0.0241296	0.0923	0.0689164	BLM/DAXX/ELF4/RAD51/TERT/ZBTB16/IKBKE/PIAS4/RFWD3	9
CC	GO:0017053	transcriptional repressor complex	8/833	84/19717	0.0254303	0.095936	0.0716312	HDAC1/SUV39H1/TFAP4/ZBTB16/MTA1/MTA2/GATAD2A/DEPDC1	8
CC	GO:0036064	ciliary basal body	11/833	133/19717	0.0254728	0.095936	0.0716312	BBS2/BBS4/CENPF/TUBG1/CEP250/CEP131/POC1A/WRAP73/SPATA7/BBOF1/TAPT1	11
CC	GO:0005686	U2 snRNP	4/833	27/19717	0.0256063	0.095936	0.0716312	SNRPB/SNRPD1/SNRPN/SF3A2	4
KEGG	hsa04110	Cell cycle	39/357	124/8076	1.7293e-23	4.37513e-21	4.11392e-21	BUB1/BUB1B/CCNA2/CCNB1/CCNE1/CDK1/CDC6/CDC20/CDC25A/CDC25B/CDC25C/CDK2/CHEK1/E2F1/E2F2/E2F4/HDAC1/MAD2L1/MCM2/MCM3/MCM4/MCM5/MCM6/MCM7/ORC1/PCNA/PLK1/RBL1/SKP1/SKP2/TFDP1/TTK/CDC45/PKMYT1/CCNB2/BUB3/PTTG1/ESPL1/ORC6	39
KEGG	hsa04114	Oocyte meiosis	21/357	129/8076	1.8373e-07	1.16209e-05	1.09271e-05	BUB1/CCNB1/CCNE1/CDK1/CDC20/CDC25C/CDK2/ITPR3/MAD2L1/PLK1/SKP1/AURKA/PKMYT1/CCNB2/PTTG1/ESPL1/CPEB3/FBXO5/CPEB4/CPEB2/SGO1	21
KEGG	hsa05166	Human T-cell leukemia virus 1 infection	20/357	219/8076	0.00161292	0.0291478	0.0274076	SLC25A4/BUB1B/CCNA2/CCNE1/CDC20/CDK2/CHEK1/E2F1/E2F2/MAD2L1/RAN/RANBP1/SRF/TCF3/TERT/KAT2B/CCNB2/BUB3/PTTG1/ESPL1	20
KEGG	hsa03040	Spliceosome	19/357	151/8076	3.41563e-05	0.00123451	0.0011608	HNRNPM/SNRPA/SNRPB/SNRPD1/SNRPF/SF3A2/PRPF4/EFTUD2/SNRNP40/EIF4A3/ALYREF/SF3B4/PPIH/CHERP/USP39/U2AF2/SF3B3/PRPF19/LSM7	19
KEGG	hsa03013	RNA transport	19/357	186/8076	0.000547147	0.0125844	0.011833	RAN/RANGAP1/UPF1/RAE1/EIF3B/NUP93/EIF4A3/ALYREF/TACC3/RNPS1/POP1/NUP188/NUP62/PABPC1/NXT1/GEMIN4/NDC1/NUP37/THOC6	19
KEGG	hsa03030	DNA replication	17/357	36/8076	2.57744e-14	3.26046e-12	3.06579e-12	FEN1/LIG1/MCM2/MCM3/MCM4/MCM5/MCM6/MCM7/PCNA/POLD1/POLE/POLE2/RFC2/RFC3/RFC5/RNASEH2A/POLA2	17
KEGG	hsa04914	Progesterone-mediated oocyte maturation	17/357	100/8076	1.48315e-06	7.50472e-05	7.05666e-05	BUB1/CCNA2/CCNB1/CDK1/CDC25A/CDC25B/CDC25C/CDK2/KIF22/MAD2L1/PLK1/AURKA/PKMYT1/CCNB2/CPEB3/CPEB4/CPEB2	17
KEGG	hsa04218	Cellular senescence	16/357	156/8076	0.00141363	0.0275115	0.0258689	SLC25A4/CCNA2/CCNB1/CCNE1/CDK1/CDC25A/CDK2/CHEK1/E2F1/E2F2/E2F4/FOXM1/ITPR3/MYBL2/RBL1/CCNB2	16
KEGG	hsa03460	Fanconi anemia pathway	15/357	54/8076	6.43816e-09	5.42951e-07	5.10535e-07	BLM/BRCA1/BRCA2/FANCA/FANCD2/FANCE/FANCB/FANCG/RAD51/TELO2/UBE2T/FANCI/BRIP1/RMI2/EME1	15
KEGG	hsa03008	Ribosome biogenesis in eukaryotes	14/357	111/8076	0.000357905	0.00905499	0.00851437	DKC1/FBL/PWP2/RAN/TCOF1/NOP56/UTP14A/POP1/NOB1/NXT1/GAR1/NAT10/REXO1/NOL6	14
KEGG	hsa04210	Apoptosis	14/357	136/8076	0.00266735	0.0449892	0.0423032	ACTB/ACTG1/BIRC5/BAK1/CASP2/CTSO/DAXX/ITPR3/LMNB1/SEPTIN4/CTSF/TUBA1B/TUBA1C/LMNB2	14
KEGG	hsa03440	Homologous recombination	10/357	41/8076	8.25044e-06	0.000347893	0.000327123	BLM/BRCA1/BRCA2/POLD1/RAD51/XRCC2/XRCC3/RAD54L/BRIP1/EME1	10
KEGG	hsa03410	Base excision repair	8/357	33/8076	7.07869e-05	0.0019899	0.00187109	FEN1/LIG1/PCNA/POLD1/POLE/POLE2/APEX2/NEIL3	8
KEGG	hsa03420	Nucleotide excision repair	8/357	47/8076	0.000933286	0.0196768	0.018502	LIG1/PCNA/POLD1/POLE/POLE2/RFC2/RFC3/RFC5	8
KEGG	hsa03430	Mismatch repair	7/357	23/8076	4.12492e-05	0.0013045	0.00122662	LIG1/PCNA/POLD1/RFC2/RFC3/RFC5/EXO1	7
MF	GO:0140097	catalytic activity, acting on DNA	50/800	213/17697	2.02711e-22	1.52844e-19	1.31229e-19	BLM/DDX11/DKC1/DNMT1/FEN1/HMGA1/LIG1/MCM2/MCM3/MCM4/MCM5/MCM6/MCM7/PCNA/POLD1/POLE/POLE2/RAD51/RFC2/RFC3/RFC5/SMARCA1/TERT/TOP2A/XRCC3/CDC45/RAD54L/RUVBL1/EXO1/RECQL4/GINS1/POLQ/RUVBL2/POLA2/APEX2/GINS2/ERCC6L/NEIL3/TDP1/TWNK/CHTF18/DCLRE1B/DSCC1/PIF1/BRIP1/GINS4/MCM8/MGME1/EME1/DQX1	50
MF	GO:0016887	ATPase activity	45/800	384/17697	4.86782e-09	3.05861e-07	2.62606e-07	BLM/CENPE/DDX11/KIF11/KIFC1/KIF22/MCM2/MCM5/MCM6/MCM7/RAD51/RFC2/RFC3/RFC5/SMARCA1/SMARCA4/TOP2A/XRCC2/XRCC3/RAD54L/TTF2/RUVBL1/ABCG2/KIF23/KIF20B/KIF14/KIF20A/DDX39A/ABCA8/POLQ/RUVBL2/KIF2C/KIF4A/PCYOX1/ERCC6L/LMBRD1/KIF15/CHTF18/DSCC1/ATAD5/PIF1/KIF18A/ABCC10/KIF18B/KIF24	45
MF	GO:0004386	helicase activity	40/800	163/17697	6.40675e-19	2.41534e-16	2.07376e-16	BLM/DDX11/HELLS/MCM2/MCM3/MCM4/MCM5/MCM6/MCM7/RAD51/UPF1/RFC2/RFC3/RFC5/SMARCA1/SMARCA4/CDC45/RAD54L/TTF2/RUVBL1/RECQL4/DHX34/EIF4A3/GINS1/DDX39A/POLQ/RUVBL2/GINS2/ERCC6L/DDX27/TWNK/DHX37/CHTF18/DDX54/DSCC1/PIF1/BRIP1/GINS4/MCM8/DQX1	40
MF	GO:0015631	tubulin binding	37/800	336/17697	5.48388e-07	2.43226e-05	2.08829e-05	BIRC5/BBS4/BRCA1/BRCA2/CENPE/KIF11/KIFC1/KIF22/MAP2/PRKN/PLK1/RAE1/PRC1/KIF23/KIF20B/KIF14/KIF20A/SPAG5/KIF2C/GABARAPL2/CCT5/GABARAPL1/KIF4A/RACGAP1/NUSAP1/NDE1/RCC2/KIF15/REEP4/FAM83D/KIF18A/DIXDC1/KIF18B/TBCEL/SKA1/KIF24/CCDC88C	37
MF	GO:0004674	protein serine/threonine kinase activity	34/800	439/17697	0.0016368	0.0212785	0.0182692	GRK2/BUB1/BUB1B/CDK1/CDK2/CHEK1/CSNK1G2/MARK2/GRK6/NEK2/PLK1/PRKAA2/SRPK1/AURKA/TTK/VRK1/STK24/CAMK1/CCNK/RPS6KA4/PKMYT1/AURKB/IKBKE/MELK/PLK4/BRD4/PRKD2/PRKAG2/STK26/PBK/PINK1/WNK3/HASPIN/MASTL	34
MF	GO:0042623	ATPase activity, coupled	33/800	284/17697	6.71112e-07	2.81121e-05	2.41365e-05	BLM/DDX11/KIF11/MCM2/MCM5/MCM6/MCM7/RAD51/RFC2/RFC3/RFC5/SMARCA1/SMARCA4/TOP2A/XRCC2/XRCC3/RAD54L/TTF2/ABCG2/KIF20B/KIF14/ABCA8/POLQ/PCYOX1/ERCC6L/LMBRD1/CHTF18/DSCC1/ATAD5/PIF1/KIF18A/ABCC10/KIF18B	33
MF	GO:0003713	transcription coactivator activity	32/800	319/17697	2.18065e-05	0.000632388	0.000542955	ACTL6A/BRCA1/CCNE1/DAXX/HCFC1/HMGB2/HMGA1/SMARCA4/SMARCC1/SMARCD1/SMARCD2/TCF3/TFDP1/RUVBL1/KAT2B/MTA1/MTA2/RNF14/TRIM28/RBM14/CARM1/GMEB1/KDM1A/RRP1B/PPRC1/GMEB2/ABT1/HCFC2/BICRA/ATXN7L3/CALCOCO1/WDR77	32
MF	GO:0140098	catalytic activity, acting on RNA	31/800	386/17697	0.001466	0.0197386	0.0169471	FBL/FARSA/FEN1/KARS1/NOP2/POLR2D/UPF1/TERT/VARS1/EXO1/DHX34/EIF4A3/DDX39A/RNASEH2A/WDR4/POP1/FTSJ1/POLR1A/AGO2/NOB1/YARS2/DDX27/DHX37/DDX54/QTRT2/PIF1/PUS1/ISG20L2/BRIP1/NUDT16/DQX1	31
MF	GO:0008017	microtubule binding	29/800	246/17697	2.36184e-06	8.09468e-05	6.94992e-05	BIRC5/CENPE/KIF11/KIFC1/KIF22/MAP2/PLK1/RAE1/PRC1/KIF23/KIF20B/KIF14/KIF20A/SPAG5/KIF2C/GABARAPL2/KIF4A/RACGAP1/NUSAP1/NDE1/RCC2/KIF15/REEP4/FAM83D/KIF18A/KIF18B/SKA1/KIF24/CCDC88C	29
MF	GO:0004842	ubiquitin-protein transferase activity	29/800	382/17697	0.00460046	0.04625	0.0397092	TRIM23/BRCA1/PRKN/PEX12/SKP1/SKP2/RNF14/PJA2/TRIM28/TRAIP/UBE2C/RNF13/FBXL6/FBXL5/FBXO3/UBE2S/PRPF19/UBE2T/UHRF1/DTL/RFWD3/RNF126/FBXL17/TRIM11/RNF146/TRAF7/ZNF598/RNF185/RNF180	29
MF	GO:0003678	DNA helicase activity	28/800	81/17697	6.35457e-18	1.59712e-15	1.37125e-15	BLM/DDX11/MCM2/MCM3/MCM4/MCM5/MCM6/MCM7/RAD51/RFC2/RFC3/RFC5/CDC45/RUVBL1/RECQL4/GINS1/POLQ/RUVBL2/GINS2/ERCC6L/TWNK/CHTF18/DSCC1/PIF1/BRIP1/GINS4/MCM8/DQX1	28
MF	GO:0042393	histone binding	28/800	197/17697	7.4412e-08	3.50667e-06	3.01075e-06	RCC1/CKS2/DAXX/H2AX/MCM2/TONSL/PTMA/SMARCA4/SMARCC1/SSRP1/VRK1/CHAF1B/NCAPD2/NPM3/CARM1/ANP32B/ZMYND11/WDR5/BRD4/PHF19/NOC2L/UHRF1/NCAPG2/WRAP53/HJURP/ASF1B/GRWD1/CBX2	28
MF	GO:0008094	DNA-dependent ATPase activity	22/800	69/17697	1.53416e-13	2.58379e-11	2.21839e-11	BLM/DDX11/MCM2/MCM5/MCM6/MCM7/RAD51/RFC2/RFC3/RFC5/SMARCA1/SMARCA4/TOP2A/XRCC2/XRCC3/RAD54L/TTF2/POLQ/ERCC6L/CHTF18/DSCC1/PIF1	22
MF	GO:0003697	single-stranded DNA binding	21/800	113/17697	3.02866e-08	1.63115e-06	1.40047e-06	BLM/BRCA2/CRY2/DDX11/HMGB2/MCM2/MCM3/MCM4/MCM5/MCM6/MCM7/YBX1/POLR2D/RAD51/CDC45/RAD51AP1/NEIL3/MCM10/TDP1/TWNK/MCM8	21
MF	GO:0008022	protein C-terminus binding	20/800	187/17697	0.000318514	0.00649079	0.00557286	BRCA2/CDC20/CENPF/CSK/MAD2L1/MKI67/NCL/PEX12/RAD51/TERT/TOP2A/ZBTB16/MPDZ/SAE1/STIP1/CEP250/PABPC1/AGO2/PIAS4/CALCOCO1	20
MF	GO:0016741	transferase activity, transferring one-carbon groups	20/800	226/17697	0.00328153	0.0392741	0.0337199	CAD/DNMT1/FBL/EZH2/PRMT1/MEN1/NOP2/SUV39H1/TYMS/NSD2/SETD1A/CARM1/WDR4/WDR5/BHMT2/FTSJ1/METTL7A/EHMT1/DOT1L/ETFBKMT	20
MF	GO:0008168	methyltransferase activity	19/800	215/17697	0.00416116	0.0435766	0.037414	DNMT1/FBL/EZH2/PRMT1/MEN1/NOP2/SUV39H1/TYMS/NSD2/SETD1A/CARM1/WDR4/WDR5/BHMT2/FTSJ1/METTL7A/EHMT1/DOT1L/ETFBKMT	19
MF	GO:0031491	nucleosome binding	18/800	85/17697	3.57068e-08	1.79486e-06	1.54103e-06	ACTB/ACTL6A/CENPA/RCC1/H1-5/H2AZ1/HDAC1/SMARCA1/SMARCA4/SMARCC1/SMARCD2/SSRP1/VRK1/MTA2/MACROH2A1/PHF19/NOC2L/UHRF1	18
MF	GO:0035326	enhancer binding	16/800	133/17697	0.000334157	0.00663038	0.0056927	ACTB/ACTL6A/H2AZ1/HDAC1/HMGB2/HMGA1/SFPQ/SMARCA4/SMARCC1/SMARCD2/TCF3/ZBTB16/MTA1/ARID3B/RUVBL2/CALCOCO1	16
MF	GO:0003774	motor activity	16/800	136/17697	0.000430306	0.00811127	0.00696416	BBS4/CENPE/KIF11/KIFC1/KIF22/KIF23/KIF20B/KIF14/KIF20A/KIF2C/KIF4A/KIF15/KIF18A/CGNL1/KIF18B/KIF24	16
MF	GO:0008757	S-adenosylmethionine-dependent methyltransferase activity	16/800	155/17697	0.00177233	0.0226498	0.0194467	DNMT1/FBL/EZH2/PRMT1/MEN1/NOP2/SUV39H1/NSD2/SETD1A/CARM1/WDR4/WDR5/FTSJ1/EHMT1/DOT1L/ETFBKMT	16
MF	GO:0003777	microtubule motor activity	15/800	84/17697	4.74044e-06	0.000153705	0.000131968	BBS4/CENPE/KIF11/KIFC1/KIF22/KIF23/KIF20B/KIF14/KIF20A/KIF2C/KIF4A/KIF15/KIF18A/KIF18B/KIF24	15
MF	GO:0001158	enhancer sequence-specific DNA binding	15/800	119/17697	0.000305499	0.0063985	0.00549362	ACTB/ACTL6A/H2AZ1/HDAC1/HMGB2/HMGA1/SFPQ/SMARCA4/SMARCC1/SMARCD2/ZBTB16/MTA1/ARID3B/RUVBL2/CALCOCO1	15
MF	GO:0031490	chromatin DNA binding	15/800	119/17697	0.000305499	0.0063985	0.00549362	ACTB/ACTL6A/CENPA/RCC1/EZH2/H1-5/H2AZ1/HDAC1/SMARCA4/SMARCC1/SMARCD2/SRF/MTA2/MACROH2A1/RUVBL2	15
MF	GO:0043021	ribonucleoprotein complex binding	15/800	133/17697	0.000999776	0.0153843	0.0132086	EIF5A/EZH2/SNRPA/SNRPB/SNRPD1/NOLC1/SECISBP2L/EIF4A3/PPIH/GCN1/CPEB3/BOP1/CPEB4/ZNF598/CPEB2	15
MF	GO:0001085	RNA polymerase II transcription factor binding	15/800	155/17697	0.00449829	0.045834	0.0393521	BBS2/BBS4/FBL/HDAC1/PITX1/RBL1/SRF/RUVBL1/LDB2/MTA1/MTA2/RUVBL2/KDM1A/PIAS4/MIER2	15
MF	GO:0003688	DNA replication origin binding	14/800	24/17697	1.71339e-13	2.58379e-11	2.21839e-11	CDC6/DDX11/MCM2/MCM3/MCM4/MCM5/MCM6/MCM7/ORC1/CDC45/ORC6/MCM10/GRWD1/MCM8	14
MF	GO:0003684	damaged DNA binding	14/800	65/17697	9.45764e-07	3.56553e-05	3.06129e-05	BLM/BRCA1/CRY2/FANCG/FEN1/H2AX/HMGB2/PCNA/POLD1/RECQL4/POLQ/NEIL3/DCLRE1B/AUNIP	14
MF	GO:0003730	mRNA 3'-UTR binding	14/800	91/17697	5.57391e-05	0.00131335	0.00112762	ELAVL1/HNRNPD/ILF3/KHSRP/SECISBP2L/RNPS1/CPEB3/CCT5/DAZAP1/PABPC1/CPSF1/CPEB4/CPEB2/MEX3D	14
MF	GO:0042826	histone deacetylase binding	14/800	111/17697	0.000476818	0.0087688	0.00752871	CDC20/H1-5/HDAC1/HNRNPD/KPNA2/PRKN/SFPQ/SRF/TFAP4/TOP2A/KAT2B/MTA1/MTA2/MIER2	14
MF	GO:0000980	RNA polymerase II distal enhancer sequence-specific DNA binding	13/800	99/17697	0.000508245	0.00912421	0.00783385	ACTB/ACTL6A/H2AZ1/HDAC1/SFPQ/SMARCA4/SMARCC1/SMARCD2/ZBTB16/MTA1/ARID3B/RUVBL2/CALCOCO1	13
MF	GO:0051087	chaperone binding	13/800	102/17697	0.00067879	0.0113735	0.00976504	ALB/BIRC5/BAK1/SCARB2/CDC25A/CLU/DNAJB9/PRKN/TERT/STIP1/CDC37/WRAP53/CDC37L1	13
MF	GO:0017116	single-stranded DNA-dependent ATP-dependent DNA helicase activity	12/800	20/17697	6.05835e-12	6.5257e-10	5.60283e-10	MCM2/MCM5/MCM6/MCM7/RAD51/RFC2/RFC3/RFC5/POLQ/CHTF18/DSCC1/PIF1	12
MF	GO:0043142	single-stranded DNA-dependent ATPase activity	12/800	20/17697	6.05835e-12	6.5257e-10	5.60283e-10	MCM2/MCM5/MCM6/MCM7/RAD51/RFC2/RFC3/RFC5/POLQ/CHTF18/DSCC1/PIF1	12
MF	GO:0004003	ATP-dependent DNA helicase activity	12/800	21/17697	1.35557e-11	1.0221e-09	8.77552e-10	MCM2/MCM5/MCM6/MCM7/RAD51/RFC2/RFC3/RFC5/POLQ/CHTF18/DSCC1/PIF1	12
MF	GO:0008026	ATP-dependent helicase activity	12/800	21/17697	1.35557e-11	1.0221e-09	8.77552e-10	MCM2/MCM5/MCM6/MCM7/RAD51/RFC2/RFC3/RFC5/POLQ/CHTF18/DSCC1/PIF1	12
MF	GO:0070035	purine NTP-dependent helicase activity	12/800	21/17697	1.35557e-11	1.0221e-09	8.77552e-10	MCM2/MCM5/MCM6/MCM7/RAD51/RFC2/RFC3/RFC5/POLQ/CHTF18/DSCC1/PIF1	12
MF	GO:0031492	nucleosomal DNA binding	12/800	55/17697	4.89246e-06	0.000153705	0.000131968	ACTB/ACTL6A/CENPA/RCC1/H1-5/H2AZ1/HDAC1/SMARCA4/SMARCC1/SMARCD2/MTA2/MACROH2A1	12
MF	GO:0008276	protein methyltransferase activity	12/800	87/17697	0.000526316	0.00919702	0.00789637	FBL/EZH2/PRMT1/MEN1/SUV39H1/NSD2/SETD1A/CARM1/WDR5/EHMT1/DOT1L/ETFBKMT	12
MF	GO:0008170	N-methyltransferase activity	12/800	96/17697	0.00128062	0.018933	0.0162555	FBL/EZH2/PRMT1/MEN1/SUV39H1/NSD2/SETD1A/CARM1/WDR5/EHMT1/DOT1L/ETFBKMT	12
MF	GO:0042054	histone methyltransferase activity	11/800	57/17697	4.12647e-05	0.00107288	0.000921155	FBL/EZH2/PRMT1/MEN1/SUV39H1/NSD2/SETD1A/CARM1/WDR5/EHMT1/DOT1L	11
MF	GO:0003727	single-stranded RNA binding	11/800	95/17697	0.00369167	0.0415958	0.0357133	DDX11/HNRNPF/ILF3/POLR2D/EIF4A3/KHDRBS1/U2AF2/DAZAP1/PABPC1/AGO2/PUS1	11
MF	GO:0032182	ubiquitin-like protein binding	11/800	96/17697	0.00400368	0.042518	0.036505	CKS2/DAXX/PRKN/TOP2A/RAE1/BUB3/ADRM1/HABP4/DCUN1D4/NUP62/RNF185	11
MF	GO:0043138	3'-5' DNA helicase activity	10/800	20/17697	4.1239e-09	2.82675e-07	2.42698e-07	BLM/MCM2/MCM5/MCM6/MCM7/CDC45/RECQL4/GINS1/GINS2/GINS4	10
MF	GO:0002039	p53 binding	10/800	66/17697	0.000715006	0.0114705	0.00984834	BLM/DAXX/HDAC1/SMARCA4/PSME3/KDM1A/BRD4/RFWD3/EHMT1/BCL2L12	10
MF	GO:0004527	exonuclease activity	10/800	81/17697	0.00347054	0.0402583	0.0345649	FEN1/POLD1/POLE/EXO1/APEX2/TDP1/REXO1/DCLRE1B/ISG20L2/MGME1	10
MF	GO:0035173	histone kinase activity	9/800	17/17697	1.32201e-08	7.66766e-07	6.58329e-07	CCNB1/CDK1/CDK2/CHEK1/PRKAA2/AURKA/VRK1/AURKB/HASPIN	9
MF	GO:0030515	snoRNA binding	9/800	26/17697	1.17607e-06	4.22267e-05	3.62549e-05	BYSL/DKC1/NUDT1/NOP14/RRP9/NOLC1/NOP56/GAR1/NUDT16	9
MF	GO:0042162	telomeric DNA binding	9/800	37/17697	2.99232e-05	0.00080579	0.000691834	BLM/HNRNPD/NCL/UPF1/TERT/TELO2/KDM1A/ACD/PIF1	9
MF	GO:0008536	Ran GTPase binding	9/800	39/17697	4.69985e-05	0.00118123	0.00101418	BIRC5/RCC1/CSE1L/RANBP1/RANGAP1/NUTF2/XPO6/NXT1/RANBP3L	9
MF	GO:0001047	core promoter binding	9/800	55/17697	0.00073874	0.0116044	0.00996328	EZH2/H2AZ1/HDAC1/MMP12/SMARCA4/MACROH2A1/RUVBL2/AGO2/ZNF335	9
MF	GO:0004536	deoxyribonuclease activity	9/800	59/17697	0.00124309	0.0187457	0.0160947	FEN1/POLD1/POLE/XRCC3/EXO1/APEX2/DCLRE1B/MGME1/EME1	9
MF	GO:0016279	protein-lysine N-methyltransferase activity	9/800	60/17697	0.00140491	0.0196167	0.0168425	EZH2/MEN1/SUV39H1/NSD2/SETD1A/WDR5/EHMT1/DOT1L/ETFBKMT	9
MF	GO:0016278	lysine N-methyltransferase activity	9/800	61/17697	0.00158326	0.0209435	0.0179816	EZH2/MEN1/SUV39H1/NSD2/SETD1A/WDR5/EHMT1/DOT1L/ETFBKMT	9
MF	GO:0070182	DNA polymerase binding	8/800	19/17697	8.16279e-07	3.23934e-05	2.78123e-05	FANCD2/PCNA/RAD51/SMARCA4/FANCI/NAT10/ACD/CDT1	8
MF	GO:0035925	mRNA 3'-UTR AU-rich region binding	8/800	26/17697	1.27228e-05	0.000383718	0.000329452	ELAVL1/HNRNPD/ILF3/KHSRP/CPEB3/CPSF1/CPEB2/MEX3D	8
MF	GO:0017091	AU-rich element binding	8/800	28/17697	2.33548e-05	0.000652205	0.000559969	ELAVL1/HNRNPD/ILF3/KHSRP/CPEB3/CPSF1/CPEB2/MEX3D	8
MF	GO:0018024	histone-lysine N-methyltransferase activity	8/800	44/17697	0.00070199	0.0114705	0.00984834	EZH2/MEN1/SUV39H1/NSD2/SETD1A/WDR5/EHMT1/DOT1L	8
MF	GO:0016538	cyclin-dependent protein serine/threonine kinase regulator activity	8/800	49/17697	0.00146419	0.0197386	0.0169471	CCNA2/CCNB1/CCNE1/CCNF/CKS2/CCNK/KAT2B/CCNB2	8
MF	GO:0016796	exonuclease activity, active with either ribo- or deoxyribonucleic acids and producing 5'-phosphomonoesters	8/800	57/17697	0.00390843	0.0420994	0.0361456	FEN1/POLD1/POLE/EXO1/APEX2/DCLRE1B/ISG20L2/MGME1	8
MF	GO:1990841	promoter-specific chromatin binding	7/800	48/17697	0.00549049	0.0537068	0.0461115	DNMT1/E2F4/EZH2/HDAC1/RBL1/MACROH2A1/TRIM28	7
MF	GO:0008574	ATP-dependent microtubule motor activity, plus-end-directed	5/800	26/17697	0.00555588	0.0537068	0.0461115	KIF11/KIF20B/KIF14/KIF18A/KIF18B	5
MF	GO:0030371	translation repressor activity	5/800	26/17697	0.00555588	0.0537068	0.0461115	TYMS/CPEB3/CPEB4/CPEB2/ZNF540	5
MF	GO:0003714	transcription corepressor activity	20/800	238/17697	0.00583973	0.0557361	0.0478539	DAXX/EZH2/HDAC1/TONSL/SMARCA4/SF1/MTA1/MTA2/TRIM28/MYBBP1A/ZMYND11/RUVBL2/EID1/NOC2L/PIAS4/MIER2/PBXIP1/DDX54/E2F8/E2F7	20
MF	GO:0019787	ubiquitin-like protein transferase activity	30/800	407/17697	0.00604839	0.057006	0.0489442	TRIM23/BRCA1/PRKN/PEX12/SKP1/SKP2/RNF14/PJA2/TRIM28/TRAIP/UBE2C/RNF13/FBXL6/FBXL5/FBXO3/UBE2S/PRPF19/UBE2T/UHRF1/DTL/PIAS4/RFWD3/RNF126/FBXL17/TRIM11/RNF146/TRAF7/ZNF598/RNF185/RNF180	30
MF	GO:0003887	DNA-directed DNA polymerase activity	5/800	27/17697	0.00656944	0.0611526	0.0525043	POLD1/POLE/POLE2/POLQ/POLA2	5
MF	GO:0097602	cullin family protein binding	4/800	18/17697	0.00763486	0.0691682	0.0593864	PRKN/SKP1/DCUN1D4/KCTD5	4
MF	GO:0017056	structural constituent of nuclear pore	5/800	28/17697	0.00770574	0.0691682	0.0593864	NUP93/NUTF2/NUP188/NUP62/NDC1	5
MF	GO:1901567	fatty acid derivative binding	5/800	28/17697	0.00770574	0.0691682	0.0593864	ACADL/ALDH6A1/SCP2/ECI2/ACOT7	5
MF	GO:0003724	RNA helicase activity	9/800	78/17697	0.00844822	0.0749407	0.0643425	UPF1/DHX34/EIF4A3/DDX39A/DDX27/DHX37/DDX54/BRIP1/DQX1	9
MF	GO:0000182	rDNA binding	3/800	10/17697	0.00869877	0.0753894	0.0647277	GTF3C5/MACROH2A1/BEND3	3
MF	GO:0030957	Tat protein binding	3/800	10/17697	0.00869877	0.0753894	0.0647277	ACTB/SMARCA4/GABARAPL1	3
MF	GO:0030374	nuclear receptor transcription coactivator activity	8/800	67/17697	0.0104095	0.0891907	0.0765772	HMGA1/RBM14/CARM1/KDM1A/PPRC1/ATXN7L3/CALCOCO1/WDR77	8
MF	GO:0016408	C-acyltransferase activity	4/800	20/17697	0.0112534	0.09362	0.0803801	ACAT1/HADHB/SCP2/ACSM5	4
MF	GO:0001094	TFIID-class transcription factor complex binding	3/800	11/17697	0.0115634	0.09362	0.0803801	FBL/RUVBL1/RUVBL2	3
MF	GO:0003995	acyl-CoA dehydrogenase activity	3/800	11/17697	0.0115634	0.09362	0.0803801	ACADL/ACADSB/ACAD8	3
MF	GO:0004523	RNA-DNA hybrid ribonuclease activity	3/800	11/17697	0.0115634	0.09362	0.0803801	FEN1/EXO1/RNASEH2A	3
MF	GO:0005049	nuclear export signal receptor activity	3/800	11/17697	0.0115634	0.09362	0.0803801	CSE1L/RAN/XPO6	3
MF	GO:0004518	nuclease activity	17/800	205/17697	0.0118795	0.09362	0.0803801	FEN1/POLD1/POLE/XRCC3/EXO1/RNASEH2A/POP1/AGO2/APEX2/NOB1/TDP1/REXO1/DCLRE1B/ISG20L2/MGME1/NUDT16/EME1	17
MF	GO:0050699	WW domain binding	5/800	31/17697	0.0119198	0.09362	0.0803801	CDC25C/TCEAL1/KIF20B/TCEAL4/NDFIP1	5
MF	GO:0140142	nucleocytoplasmic carrier activity	5/800	31/17697	0.0119198	0.09362	0.0803801	CSE1L/KPNA2/RAN/NUTF2/XPO6	5
MF	GO:0016895	exodeoxyribonuclease activity, producing 5'-phosphomonoesters	7/800	23/17697	4.87679e-05	0.00118616	0.00101841	FEN1/POLD1/POLE/EXO1/APEX2/DCLRE1B/MGME1	7
MF	GO:0000217	DNA secondary structure binding	7/800	24/17697	6.61757e-05	0.00151201	0.00129818	BLM/HMGB2/MEN1/XRCC2/XRCC3/RECQL4/NEIL3	7
MF	GO:0004529	exodeoxyribonuclease activity	7/800	25/17697	8.83446e-05	0.00195917	0.0016821	FEN1/POLD1/POLE/EXO1/APEX2/DCLRE1B/MGME1	7
MF	GO:0034061	DNA polymerase activity	7/800	38/17697	0.00139024	0.0196167	0.0168425	DKC1/POLD1/POLE/POLE2/TERT/POLQ/POLA2	7
MF	GO:0050681	androgen receptor binding	7/800	44/17697	0.00333896	0.0393372	0.033774	BRCA1/CCNE1/DAXX/RAN/SMARCA4/RNF14/KDM1A	7
MF	GO:0001046	core promoter sequence-specific DNA binding	7/800	45/17697	0.0038029	0.0415958	0.0357133	EZH2/H2AZ1/HDAC1/SMARCA4/MACROH2A1/RUVBL2/ZNF335	7
MF	GO:0090079	translation regulator activity, nucleic acid binding	6/800	28/17697	0.00134244	0.0194655	0.0167126	TYMS/CPEB3/PABPC1/CPEB4/CPEB2/ZNF540	6
MF	GO:0000979	RNA polymerase II core promoter sequence-specific DNA binding	6/800	34/17697	0.00380652	0.0415958	0.0357133	EZH2/H2AZ1/HDAC1/MACROH2A1/RUVBL2/ZNF335	6
MF	GO:0016891	endoribonuclease activity, producing 5'-phosphomonoesters	6/800	34/17697	0.00380652	0.0415958	0.0357133	FEN1/EXO1/RNASEH2A/POP1/AGO2/NUDT16	6
MF	GO:0001103	RNA polymerase II repressing transcription factor binding	6/800	35/17697	0.00442167	0.0456704	0.0392116	BBS2/BBS4/HDAC1/MTA1/MTA2/MIER2	6
MF	GO:0000900	translation repressor activity, mRNA regulatory element binding	5/800	15/17697	0.000383168	0.00740792	0.00636029	TYMS/CPEB3/CPEB4/CPEB2/ZNF540	5
MF	GO:0000400	four-way junction DNA binding	5/800	16/17697	0.000536696	0.00919702	0.00789637	BLM/HMGB2/MEN1/XRCC2/XRCC3	5
MF	GO:0000062	fatty-acyl-CoA binding	5/800	22/17697	0.00258254	0.031407	0.0269654	ACADL/ALDH6A1/SCP2/ECI2/ACOT7	5
MF	GO:0070034	telomerase RNA binding	5/800	22/17697	0.00258254	0.031407	0.0269654	DKC1/SNRPB/TERT/GAR1/WRAP53	5
MF	GO:0097617	annealing activity	4/800	13/17697	0.00213589	0.026841	0.0230451	BLM/SMARCA1/RAD54L/RECQL4	4
KEGG	hsa00240	Pyrimidine metabolism	8/357	57/8076	0.00334071	0.052825	0.0496711	CAD/DTYMK/RRM1/TK1/TK2/TYMS/UCK2/UPP2	8
KEGG	hsa05014	Amyotrophic lateral sclerosis	27/357	364/8076	0.00558625	0.0831366	0.0781729	ACTB/ACTG1/DAXX/GPX3/ITPR3/NDUFA5/PRKN/PFN1/PSMD3/RAE1/NUP93/ALYREF/TUBA1B/TUBB4B/TOMM40/ADRM1/ATXN2L/GABARAPL2/NUP188/NUP62/GABARAPL1/NXT1/NDC1/PINK1/NUP37/TUBA1C/TUBB	27
KEGG	hsa00310	Lysine degradation	8/357	63/8076	0.00622588	0.0875082	0.0822836	ACAT1/EZH2/SUV39H1/NSD2/SETD1A/COLGALT1/EHMT1/DOT1L	8

## Sheet: PTBP2 GO+KEGG
ONTOLOGY	ID	Description	GeneRatio	BgRatio	pvalue	p.adjust	qvalue	geneID	Count
BP	GO:0008380	RNA splicing	46/422	469/18670	4.49819e-17	1.21406e-13	1.21406e-13	CLK1/CLK2/DDX5/HNRNPH1/HNRNPH3/PNN/SRSF5/SRSF6/TIA1/DDX39B/PRPF4B/SRSF11/ZRANB2/RBM39/THOC1/SUGP2/RBM5/DDX17/SRSF10/PSIP1/DDX20/KHDC4/U2SURP/PPWD1/SF3B1/USP49/ZNF638/TRA2A/DDX47/ZBTB7A/PCF11/LUC7L3/PRPF39/PRPF38B/RNPC3/LUC7L/METTL3/CLK4/RBM25/CPSF7/RBM4B/PRPF38A/YTHDC1/SRSF12/SREK1/ZNF326	46
BP	GO:0000377	RNA splicing, via transesterification reactions with bulged adenosine as nucleophile	35/422	379/18670	1.77585e-12	1.5039e-09	1.5039e-09	DDX5/HNRNPH1/HNRNPH3/PNN/SRSF5/SRSF6/TIA1/DDX39B/PRPF4B/SRSF11/RBM5/DDX17/SRSF10/PSIP1/DDX20/KHDC4/U2SURP/PPWD1/SF3B1/USP49/TRA2A/ZBTB7A/PCF11/LUC7L3/PRPF39/RNPC3/LUC7L/METTL3/RBM25/CPSF7/RBM4B/PRPF38A/YTHDC1/SRSF12/SREK1	35
BP	GO:0000398	mRNA splicing, via spliceosome	35/422	379/18670	1.77585e-12	1.5039e-09	1.5039e-09	DDX5/HNRNPH1/HNRNPH3/PNN/SRSF5/SRSF6/TIA1/DDX39B/PRPF4B/SRSF11/RBM5/DDX17/SRSF10/PSIP1/DDX20/KHDC4/U2SURP/PPWD1/SF3B1/USP49/TRA2A/ZBTB7A/PCF11/LUC7L3/PRPF39/RNPC3/LUC7L/METTL3/RBM25/CPSF7/RBM4B/PRPF38A/YTHDC1/SRSF12/SREK1	35
BP	GO:0000375	RNA splicing, via transesterification reactions	35/422	382/18670	2.22883e-12	1.5039e-09	1.5039e-09	DDX5/HNRNPH1/HNRNPH3/PNN/SRSF5/SRSF6/TIA1/DDX39B/PRPF4B/SRSF11/RBM5/DDX17/SRSF10/PSIP1/DDX20/KHDC4/U2SURP/PPWD1/SF3B1/USP49/TRA2A/ZBTB7A/PCF11/LUC7L3/PRPF39/RNPC3/LUC7L/METTL3/RBM25/CPSF7/RBM4B/PRPF38A/YTHDC1/SRSF12/SREK1	35
BP	GO:0018205	peptidyl-lysine modification	21/422	397/18670	0.000296461	0.0470675	0.0470675	ATF2/ARID4A/OGT/SUPT7L/USPL1/BRD8/MTF2/RWDD3/SENP6/EPC2/LIPT1/ARID4B/WDR5B/ING3/SETD5/PHF10/DMAP1/SENP7/VCPKMT/EPC1/KANSL1L	21
BP	GO:0071826	ribonucleoprotein complex subunit organization	20/422	291/18670	1.12642e-05	0.0025335	0.0025335	SRSF5/SRSF6/VCP/DDX39B/PAN2/RBM5/SRSF10/PSIP1/DDX20/KHDC4/SF3B1/LUC7L3/PRPF39/LUC7L/CPSF7/YTHDC1/SRSF12/AGO3/AGO4/PAN3	20
BP	GO:0043484	regulation of RNA splicing	19/422	135/18670	2.10949e-10	1.1387e-07	1.1387e-07	CLK1/CLK2/DDX5/HNRNPH1/SRSF5/SRSF6/TIA1/RBM5/DDX17/SRSF10/TRA2A/ZBTB7A/CLK4/RBM25/RBM4B/YTHDC1/SRSF12/SREK1/ZNF326	19
BP	GO:0022618	ribonucleoprotein complex assembly	19/422	277/18670	1.91458e-05	0.00397497	0.00397497	SRSF5/SRSF6/DDX39B/PAN2/RBM5/SRSF10/PSIP1/DDX20/KHDC4/SF3B1/LUC7L3/PRPF39/LUC7L/CPSF7/YTHDC1/SRSF12/AGO3/AGO4/PAN3	19
BP	GO:0043543	protein acylation	16/422	248/18670	0.000175425	0.0338194	0.0338194	ATF2/OGT/SUPT7L/BRD8/ZDHHC17/ZDHHC5/EPC2/ING3/SETD5/PHF10/DMAP1/NAA16/EPC1/ZDHHC12/CEP295/KANSL1L	16
BP	GO:0050684	regulation of mRNA processing	15/422	137/18670	5.04e-07	0.00013603	0.00013603	DDX5/SRSF5/SRSF6/TIA1/RBM5/DDX17/SRSF10/TRA2A/ZBTB7A/RBM25/CPSF7/RBM4B/YTHDC1/SRSF12/SREK1	15
BP	GO:0048024	regulation of mRNA splicing, via spliceosome	14/422	98/18670	4.25217e-08	1.88249e-05	1.88249e-05	DDX5/SRSF5/SRSF6/TIA1/RBM5/DDX17/SRSF10/TRA2A/ZBTB7A/RBM25/RBM4B/YTHDC1/SRSF12/SREK1	14
BP	GO:0000245	spliceosomal complex assembly	13/422	84/18670	4.88234e-08	1.88249e-05	1.88249e-05	SRSF5/SRSF6/DDX39B/RBM5/SRSF10/PSIP1/KHDC4/SF3B1/LUC7L3/PRPF39/LUC7L/YTHDC1/SRSF12	13
BP	GO:0000381	regulation of alternative mRNA splicing, via spliceosome	11/422	65/18670	2.06466e-07	6.96563e-05	6.96563e-05	DDX5/SRSF5/SRSF6/RBM5/DDX17/SRSF10/ZBTB7A/RBM25/RBM4B/SRSF12/SREK1	11
BP	GO:0000380	alternative mRNA splicing, via spliceosome	11/422	76/18670	1.05709e-06	0.000259371	0.000259371	DDX5/SRSF5/SRSF6/RBM5/DDX17/SRSF10/ZBTB7A/RBM25/RBM4B/SRSF12/SREK1	11
BP	GO:0006376	mRNA splice site selection	10/422	53/18670	2.56132e-07	7.68113e-05	7.68113e-05	SRSF5/SRSF6/SRSF10/PSIP1/KHDC4/LUC7L3/PRPF39/LUC7L/YTHDC1/SRSF12	10
BP	GO:0061512	protein localization to cilium	7/422	54/18670	0.00020312	0.0365481	0.0365481	BBS1/WDR19/EFCAB7/BBIP1/TTC21A/CCDC66/CCDC39	7
BP	GO:0045292	mRNA cis splicing, via spliceosome	7/422	56/18670	0.000255883	0.0431643	0.0431643	SRSF5/SRSF6/SRSF10/PSIP1/PRPF39/RBM4B/SRSF12	7
BP	GO:0043968	histone H2A acetylation	4/422	17/18670	0.000484825	0.0709651	0.0709651	BRD8/ING3/DMAP1/EPC1	4
BP	GO:0044782	cilium organization	20/422	384/18670	0.000499569	0.0709651	0.0709651	BBS1/RFX3/ATP6V0D1/CEP162/TTLL3/NPHP3/IFT81/WDPCP/CEP83/KIF27/CFAP44/IFT80/WDR19/HAUS3/BBIP1/CFAP206/TTC21A/CCDC66/CCDC39/RSPH4A	20
BP	GO:0060271	cilium assembly	19/422	366/18670	0.000712768	0.096188	0.096188	BBS1/RFX3/ATP6V0D1/CEP162/TTLL3/NPHP3/IFT81/WDPCP/CEP83/KIF27/CFAP44/IFT80/WDR19/HAUS3/BBIP1/CFAP206/CCDC66/CCDC39/RSPH4A	19
CC	GO:0016607	nuclear speck	30/460	397/19717	1.82076e-08	6.60937e-06	6.38226e-06	CLK2/GTF2H4/PNN/RFXAP/SRSF5/SRSF6/DDX39B/PRPF4B/SRSF11/RBM39/THOC1/DDX17/SRSF10/POLI/FNBP4/SF3B1/PNISR/ZNF638/HP1BP3/LUC7L3/METTL3/CCNL1/RBM25/S100PBP/CCNL2/RBM4B/YTHDC1/SRSF12/SREK1/FAM76B	30
CC	GO:0005681	spliceosomal complex	17/460	185/19717	1.68581e-06	0.000305974	0.00029546	DDX5/HNRNPH1/HNRNPH3/PNN/DDX39B/PRPF4B/RBM5/KHDC4/PPWD1/SF3B1/LUC7L3/PRPF39/PRPF38B/RNPC3/LUC7L/PRPF38A/SREK1	17
CC	GO:0031248	protein acetyltransferase complex	11/460	95/19717	1.32511e-05	0.00120254	0.00116121	OGT/SUPT7L/BRD8/ZZZ3/EPC2/ING3/PHF10/DMAP1/NAA16/EPC1/KANSL1L	11
CC	GO:1902493	acetyltransferase complex	11/460	95/19717	1.32511e-05	0.00120254	0.00116121	OGT/SUPT7L/BRD8/ZZZ3/EPC2/ING3/PHF10/DMAP1/NAA16/EPC1/KANSL1L	11
CC	GO:0000123	histone acetyltransferase complex	10/460	85/19717	2.83947e-05	0.00206146	0.00199062	OGT/SUPT7L/BRD8/ZZZ3/EPC2/ING3/PHF10/DMAP1/EPC1/KANSL1L	10
CC	GO:0005930	axoneme	10/460	123/19717	0.000620854	0.0200122	0.0193245	BBS1/CEP162/TTLL3/WDPCP/CFAP44/DRC3/EFHC1/CFAP206/CCDC39/RSPH4A	10
CC	GO:0097014	ciliary plasm	10/460	124/19717	0.00066156	0.0200122	0.0193245	BBS1/CEP162/TTLL3/WDPCP/CFAP44/DRC3/EFHC1/CFAP206/CCDC39/RSPH4A	10
CC	GO:1902562	H4 histone acetyltransferase complex	7/460	43/19717	5.59986e-05	0.00338791	0.00327149	BRD8/ZZZ3/EPC2/ING3/DMAP1/EPC1/KANSL1L	7
CC	GO:0035267	NuA4 histone acetyltransferase complex	5/460	20/19717	7.84731e-05	0.00356072	0.00343836	BRD8/EPC2/ING3/DMAP1/EPC1	5
CC	GO:0043189	H4/H2A histone acetyltransferase complex	5/460	20/19717	7.84731e-05	0.00356072	0.00343836	BRD8/EPC2/ING3/DMAP1/EPC1	5
CC	GO:0071004	U2-type prespliceosome	4/460	16/19717	0.000425848	0.0154583	0.0149271	SF3B1/LUC7L3/PRPF39/LUC7L	4
CC	GO:0071010	prespliceosome	4/460	16/19717	0.000425848	0.0154583	0.0149271	SF3B1/LUC7L3/PRPF39/LUC7L	4
CC	GO:0000812	Swr1 complex	3/460	12/19717	0.00237228	0.0662414	0.0639652	BRD8/ING3/DMAP1	3
CC	GO:0044441	ciliary part	21/460	462/19717	0.00296687	0.0769267	0.0742833	BBS1/KIF5C/CEP170/CEP162/TTLL3/IFT81/TAS2R4/WDPCP/CEP83/CFAP44/IFT80/WDR19/DRC3/EFCAB7/BBIP1/EFHC1/CFAP206/CATSPERE/CCDC66/CCDC39/RSPH4A	21
CC	GO:0030990	intraciliary transport particle	4/460	27/19717	0.0033528	0.080954	0.0781722	IFT81/IFT80/WDR19/TTC21A	4
CC	GO:0032838	plasma membrane bounded cell projection cytoplasm	12/460	208/19717	0.0036604	0.080954	0.0781722	BBS1/KIF5C/AP3D1/CEP162/TTLL3/WDPCP/CFAP44/DRC3/EFHC1/CFAP206/CCDC39/RSPH4A	12
CC	GO:0032300	mismatch repair complex	3/460	14/19717	0.00379123	0.080954	0.0781722	MSH4/PMS1/PMS2P3	3
KEGG	hsa05168	Herpes simplex virus 1 infection	66/161	498/8076	1.46336e-38	2.0926e-36	2.0926e-36	SRSF5/SRSF6/ZNF354A/ZNF10/ZNF708/ZNF182/ZNF26/ZNF33A/ZNF43/ZNF84/ZNF90/ZNF136/ZNF141/ZNF195/ZNF235/ZNF254/ZNF432/IRF9/ZNF354C/ZNF571/ZNF334/ZNF83/ZNF302/ZNF248/ZFP14/ZNF529/ZNF606/ZNF34/ZNF333/ZNF527/ZNF559/ZNF577/ZNF382/ZNF566/ZNF700/ZNF439/ZNF251/ZNF682/ZNF300/ZNF461/ZNF585B/ZNF354B/ZNF441/ZNF684/ZNF578/ZNF418/ZNF558/ZNF569/ZNF519/ZNF567/ZNF780B/ZNF596/ZNF169/ZNF721/ZNF585A/ZNF25/ZFP82/ZNF181/Z…	66
KEGG	hsa03040	Spliceosome	13/161	151/8076	8.9841e-06	0.000642363	0.000642363	DDX5/SRSF5/SRSF6/DDX39B/THOC1/SRSF10/TCERG1/U2SURP/SF3B1/TRA2A/PRPF38B/RBM25/PRPF38A	13
MF	GO:0034212	peptide N-acetyltransferase activity	9/434	75/17697	8.85471e-05	0.0246446	0.0241802	ATF2/OGT/SUPT7L/EPC2/ING3/PHF10/NAA16/EPC1/KANSL1L	9
MF	GO:0008080	N-acetyltransferase activity	9/434	90/17697	0.000360478	0.0350384	0.0343782	ATF2/OGT/SUPT7L/EPC2/ING3/PHF10/NAA16/EPC1/KANSL1L	9
MF	GO:0004402	histone acetyltransferase activity	8/434	64/17697	0.000163123	0.0246446	0.0241802	ATF2/OGT/SUPT7L/EPC2/ING3/PHF10/EPC1/KANSL1L	8
MF	GO:0008527	taste receptor activity	5/434	29/17697	0.000633018	0.0512745	0.0503083	TAS2R4/TAS2R10/TAS2R14/TAS2R19/TAS2R20	5
MF	GO:0061733	peptide-lysine-N-acetyltransferase activity	8/434	66/17697	0.000202836	0.0246446	0.0241802	ATF2/OGT/SUPT7L/EPC2/ING3/PHF10/EPC1/KANSL1L	8
MF	GO:0033038	bitter taste receptor activity	5/434	23/17697	0.000202444	0.0246446	0.0241802	TAS2R4/TAS2R10/TAS2R14/TAS2R19/TAS2R20	5

## Sheet: PTBP3 GO+KEGG
ONTOLOGY	ID	Description	GeneRatio	BgRatio	pvalue	p.adjust	qvalue	geneID	Count
BP	GO:0048285	organelle fission	63/748	449/18670	2.6545e-18	4.32064e-15	3.88116e-15	BRCA2/BUB1/BUB1B/CDC6/CENPE/FANCD2/INCENP/KIF11/MAD2L1/MKI67/MRE11/NEK2/PRKN/RAD51/TOP2A/TTK/ZNF207/SMC1A/PRC1/CCNE2/BUB3/KIF23/VPS4B/KIF20B/KNTC1/DLGAP5/NCAPD2/KIF14/SMC4/ACTR3/ACTR2/SMC2/SIRT2/WAPL/SMC5/PDS5A/OBSL1/NCAPH/TUBG2/RACGAP1/FIS1/NUSAP1/NDE1/NDC1/MTFR1L/FANCM/FIGNL1/ANAPC1/CEP85/BORA/RMI1/MYO19/NAA50/KIF18A/HASPIN/BRIP1/MASTL/MTFR2/KLHDC3/SGO2/SGO1/ASPM/GEN1	63
BP	GO:0007059	chromosome segregation	58/748	321/18670	2.35695e-22	1.1509e-18	1.03383e-18	BRCA1/BUB1/BUB1B/CDC6/CENPE/DDX3X/ECT2/FANCD2/INCENP/MAD2L1/MKI67/MRE11/NEK2/SRPK1/TOP1/TOP2A/TTK/ZNF207/SMC1A/PRC1/CCNE2/BUB3/KIF23/VPS4B/DLGAP5/NCAPD2/KIF14/SMC4/ACTR3/ACTR2/SMC2/CTCF/SIRT2/WAPL/SMC5/PDS5A/NCAPH/TUBG2/RACGAP1/NUSAP1/NDE1/NDC1/KNL1/FANCM/ANAPC1/CEP85/NUP37/MCMBP/RMI1/NAA50/KIF18A/HASPIN/BRIP1/SGO2/SGO1/CDCA2/ESCO2/GEN1	58
BP	GO:0000280	nuclear division	58/748	407/18670	3.00518e-17	3.66857e-14	3.29541e-14	BRCA2/BUB1/BUB1B/CDC6/CENPE/FANCD2/INCENP/KIF11/MAD2L1/MKI67/MRE11/NEK2/RAD51/TOP2A/TTK/ZNF207/SMC1A/PRC1/CCNE2/BUB3/KIF23/VPS4B/KIF20B/KNTC1/DLGAP5/NCAPD2/KIF14/SMC4/ACTR3/ACTR2/SMC2/SIRT2/WAPL/SMC5/PDS5A/OBSL1/NCAPH/TUBG2/RACGAP1/NUSAP1/NDE1/NDC1/FANCM/FIGNL1/ANAPC1/CEP85/BORA/RMI1/NAA50/KIF18A/HASPIN/BRIP1/MASTL/KLHDC3/SGO2/SGO1/ASPM/GEN1	58
BP	GO:0098813	nuclear chromosome segregation	49/748	262/18670	1.03371e-19	2.5238e-16	2.26708e-16	BUB1/BUB1B/CDC6/CENPE/ECT2/FANCD2/INCENP/MAD2L1/MRE11/NEK2/TOP2A/TTK/ZNF207/SMC1A/PRC1/CCNE2/BUB3/KIF23/VPS4B/DLGAP5/NCAPD2/KIF14/SMC4/ACTR3/ACTR2/SMC2/CTCF/SIRT2/WAPL/SMC5/PDS5A/NCAPH/TUBG2/RACGAP1/NUSAP1/NDC1/KNL1/FANCM/ANAPC1/MCMBP/RMI1/NAA50/KIF18A/HASPIN/BRIP1/SGO2/SGO1/ESCO2/GEN1	49
BP	GO:0051052	regulation of DNA metabolic process	48/748	429/18670	1.31673e-10	7.14402e-08	6.41735e-08	APAF1/APBB1/ATR/BRCA1/BRCA2/CCNA2/CDK1/CDC6/DNA2/FANCB/GPER1/IL7R/MRE11/NEK2/PRKDC/RAD51/TFDP1/TFRC/UBE2V1/USP7/DEK/SMC1A/MBD2/RGN/ACTR2/RAD51AP1/CERS1/POLQ/DBF4/SMG1/WAPL/PDS5A/GREM1/XRN1/GNL3L/OTUD4/PARPBP/USP37/FIGNL1/BRCC3/E2F8/ATAD5/HELB/CGAS/E2F7/ESCO2/RNF168/RNF169	48
BP	GO:1901987	regulation of cell cycle phase transition	47/748	480/18670	1.57754e-08	4.81445e-06	4.32474e-06	BRCA1/BUB1/BUB1B/CDK1/CDC6/CENPE/DDX3X/HMMR/MAD2L1/MRE11/NEK2/ORC1/PRKDC/PSMD5/RBL1/SMARCD3/TFDP1/TTK/UBE2D1/ZNF207/BUB3/VPS4B/KNTC1/DLGAP5/KIF14/PSME3/PLK4/DBF4/CNTRL/TOPBP1/FAM107A/SIRT2/CEP152/CNOT1/TMOD3/NDE1/HAUS2/RFWD3/PCBP4/CLSPN/ANAPC1/BRCC3/E2F8/ATAD5/NEDD1/E2F7/GEN1	47
BP	GO:0006260	DNA replication	45/748	274/18670	5.80983e-16	4.72823e-13	4.24729e-13	ATR/BARD1/BRCA1/BRCA2/CCNA2/CDK1/CDC6/CDC34/DNA2/MRE11/NUP98/ORC1/POLA1/PTMS/RAD51/RRM1/SET/TOP1/SMC1A/CCNE2/POLD3/POLQ/DBF4/TOPBP1/WDHD1/BAZ1A/WAPL/PDS5A/POLE3/RFWD3/MCM10/USP37/FANCM/CLSPN/E2F8/MCMBP/ATAD5/RMI1/BRIP1/MCM8/HELB/E2F7/ESCO2/MMS22L/GEN1	45
BP	GO:1901990	regulation of mitotic cell cycle phase transition	45/748	444/18670	1.13357e-08	3.69015e-06	3.3148e-06	BRCA1/BUB1/BUB1B/CDK1/CDC6/CENPE/DDX3X/HMMR/MAD2L1/MRE11/NEK2/ORC1/PRKDC/PSMD5/RBL1/SMARCD3/TFDP1/TTK/UBE2D1/ZNF207/BUB3/VPS4B/KNTC1/DLGAP5/KIF14/PSME3/PLK4/CNTRL/TOPBP1/FAM107A/SIRT2/CEP152/CNOT1/TMOD3/NDE1/HAUS2/RFWD3/PCBP4/CLSPN/ANAPC1/E2F8/ATAD5/NEDD1/E2F7/GEN1	45
BP	GO:0140014	mitotic nuclear division	40/748	264/18670	3.81348e-13	2.32765e-10	2.09089e-10	BUB1/BUB1B/CDC6/CENPE/INCENP/KIF11/MAD2L1/MKI67/NEK2/TTK/ZNF207/SMC1A/PRC1/BUB3/KIF23/VPS4B/KIF20B/KNTC1/DLGAP5/NCAPD2/KIF14/SMC4/SMC2/SIRT2/SMC5/PDS5A/OBSL1/NCAPH/TUBG2/RACGAP1/NUSAP1/NDE1/ANAPC1/CEP85/BORA/NAA50/KIF18A/HASPIN/SGO1/GEN1	40
BP	GO:0000819	sister chromatid segregation	38/748	189/18670	1.18275e-16	1.15508e-13	1.03759e-13	BUB1/BUB1B/CDC6/CENPE/INCENP/MAD2L1/MRE11/NEK2/TOP2A/TTK/ZNF207/SMC1A/PRC1/BUB3/KIF23/VPS4B/DLGAP5/NCAPD2/KIF14/SMC4/SMC2/CTCF/WAPL/SMC5/PDS5A/NCAPH/TUBG2/RACGAP1/NUSAP1/ANAPC1/MCMBP/NAA50/KIF18A/HASPIN/SGO2/SGO1/ESCO2/GEN1	38
BP	GO:0006979	response to oxidative stress	38/748	451/18670	1.37593e-05	0.00117871	0.00105882	BAD/CASP3/CCNA2/CDK1/ECT2/EIF2S1/FANCD2/GCH1/GGT7/GPX3/JAK2/MSRA/MTF1/MYB/PRKN/MAPK13/SP1/TNFAIP3/VRK2/STK24/RGN/MELK/OXSR1/CCS/TXNRD2/PDCD10/ADNP2/MSRB2/SIRT2/SETX/SLC25A24/UBQLN1/GSKIP/STK26/SELENOK/ZC3H12A/AGAP3/NCOA7	38
BP	GO:0016569	covalent chromatin modification	37/748	474/18670	9.013e-05	0.00431475	0.00387587	APBB1/BRCA1/BRCA2/CCNA2/CDK1/DR1/HELLS/JAK2/MYB/KDM5A/RING1/SET/VRK1/USP7/NCOA3/MBD2/USP15/ZNHIT1/CTCF/BAZ1A/SIRT2/RCOR1/SIRT3/SUZ12/WBP2/POLE3/TET2/COPRS/DMAP1/BRCC3/NAA50/KDM7A/HASPIN/RNF168/SDR16C5/TET3/FBLL1	37
BP	GO:0010948	negative regulation of cell cycle process	36/748	361/18670	4.97301e-07	8.22298e-05	7.38656e-05	APAF1/BRCA1/BUB1/BUB1B/CDK1/CDC6/GPER1/MAD2L1/MRE11/NEK2/ORC1/PRKDC/PSMD5/RAD51/RBL1/RING1/TFDP1/TTK/ZNF207/SMC1A/CCNK/BUB3/PSME3/TOPBP1/FAM107A/CNOT1/WAPL/SUZ12/RFWD3/PCBP4/CLSPN/BRCC3/E2F8/PHC3/E2F7/GEN1	36
BP	GO:1904951	positive regulation of establishment of protein localization	36/748	456/18670	8.90803e-05	0.00430672	0.00386866	APBB1/ARF6/BAD/CD81/ECT2/GPER1/GZMB/JAK2/KCNB1/KIF5B/MMP12/OAZ2/PMAIP1/PTGER4/RAC2/SMO/SYK/TFDP1/YWHAB/YWHAZ/CAMK1/AIM2/KIF20B/PDCD10/SIRT3/CD2AP/CADM1/PTPN22/B3GAT3/CD274/FIS1/VPS28/DMAP1/SELENOK/XPO4/ZC3H12A	36
BP	GO:0071103	DNA conformation change	35/748	327/18670	1.30987e-07	2.55844e-05	2.2982e-05	CDK1/DDX3X/DNA2/CENPI/GPER1/HELLS/MRE11/RAD23B/RAD51/SET/SRPK1/TOP1/TOP2A/NCAPD2/SMC4/G3BP1/SMC2/CTCF/POLQ/ASCC3/WAPL/SETX/NCAPH/UBN1/NUSAP1/POLE3/ERCC6L/NCAPG2/MIS18BP1/KNL1/BRIP1/MCM8/HELB/SPTY2D1/CENPP	35
BP	GO:0018205	peptidyl-lysine modification	35/748	397/18670	1.14711e-05	0.00103728	0.000931775	APBB1/BRCA1/BRCA2/DR1/BLOC1S1/MYB/NUP98/SET/NCOA3/NUP155/NUP58/NUP153/CTCF/NUP50/BAZ1A/SIRT2/NUP205/NUP160/SIRT4/SIRT3/NUP188/SUZ12/WBP2/KLF15/SENP1/NUP54/POLE3/GNL3L/TET2/NDC1/DMAP1/NUP37/NAA50/SDR16C5/TET3	35
BP	GO:0016570	histone modification	35/748	454/18670	0.000176239	0.00723174	0.00649615	APBB1/BRCA1/BRCA2/CCNA2/CDK1/DR1/JAK2/MYB/KDM5A/RING1/SET/VRK1/USP7/NCOA3/USP15/ZNHIT1/CTCF/BAZ1A/SIRT2/RCOR1/SIRT3/SUZ12/WBP2/POLE3/TET2/COPRS/DMAP1/BRCC3/NAA50/KDM7A/HASPIN/RNF168/SDR16C5/TET3/FBLL1	35
BP	GO:0051321	meiotic cell cycle	32/748	249/18670	6.03065e-09	2.1034e-06	1.88945e-06	BRCA2/BUB1/BUB1B/FANCD2/MRE11/NEK2/RAD51/TOP2A/TTK/SMC1A/CCNE2/BUB3/NCAPD2/SMC4/ACTR3/ACTR2/SMC2/SIRT2/WAPL/NCAPH/TUBG2/NDC1/FANCM/FIGNL1/RMI1/KIF18A/BRIP1/MASTL/KLHDC3/SGO2/SGO1/ASPM	32
BP	GO:0033044	regulation of chromosome organization	32/748	342/18670	8.14584e-06	0.000795523	0.000714605	ATR/BRCA1/BUB1/BUB1B/CDC6/CENPE/MAD2L1/MKI67/MRE11/MYB/NEK2/KDM5A/SET/TOP2A/TTK/ZNF207/USP7/BUB3/DLGAP5/ZNHIT1/CTCF/SMG1/WAPL/SMC5/WBP2/ATAD2B/XRN1/GNL3L/ANAPC1/SPTY2D1/SDR16C5/GEN1	32
BP	GO:0043254	regulation of protein complex assembly	32/748	467/18670	0.00231501	0.0489358	0.0439582	ARF6/ATR/BIK/CAPZA1/CLU/DDX3X/DR1/JCHAIN/LCAT/MMP1/PMAIP1/PTGER4/RAB3A/SYK/TMOD1/AIM2/FARP2/KIF14/ACTR3/ACTR2/ARPC2/G3BP1/CXCL13/ARFGEF1/SIRT2/CNOT1/SETX/HEY2/TMOD3/AP1AR/SPTBN4/ANKRD27	32
BP	GO:0000070	mitotic sister chromatid segregation	31/748	151/18670	4.34088e-14	3.02807e-11	2.72006e-11	BUB1/BUB1B/CDC6/CENPE/INCENP/MAD2L1/NEK2/TTK/ZNF207/SMC1A/PRC1/BUB3/KIF23/VPS4B/DLGAP5/NCAPD2/KIF14/SMC4/SMC2/SMC5/PDS5A/NCAPH/TUBG2/RACGAP1/NUSAP1/ANAPC1/NAA50/KIF18A/HASPIN/SGO1/GEN1	31
BP	GO:0006302	double-strand break repair	31/748	248/18670	2.01413e-08	5.78528e-06	5.19682e-06	APBB1/BARD1/BRCA1/BRCA2/DNA2/FANCB/MRE11/POLA1/PRKDC/RAD51/DEK/ACTR2/RAD51AP1/POLQ/SETX/SMC5/PARPBP/RFWD3/FIGNL1/BRCC3/PALB2/RMI1/BRIP1/MCM8/HELB/CGAS/ESCO2/RNF168/MMS22L/RNF169/GEN1	31
BP	GO:0034599	cellular response to oxidative stress	31/748	302/18670	1.6723e-06	0.000226829	0.000203756	CCNA2/CDK1/ECT2/EIF2S1/FANCD2/GCH1/GPX3/JAK2/MSRA/MYB/PRKN/MAPK13/TNFAIP3/VRK2/STK24/RGN/MELK/CCS/TXNRD2/PDCD10/ADNP2/MSRB2/SIRT2/SETX/SLC25A24/UBQLN1/GSKIP/STK26/ZC3H12A/AGAP3/NCOA7	31
BP	GO:1903829	positive regulation of cellular protein localization	31/748	324/18670	7.18045e-06	0.000746003	0.000670122	ARF6/BAD/CD81/CDK1/ECT2/GPER1/GZMB/KCNB1/KIF5B/OAZ2/PRKN/PMAIP1/RAC2/SMO/TFDP1/YWHAB/YWHAZ/CAMK1/IQGAP1/KIF20B/PDCD10/CD2AP/B3GAT3/FIS1/VPS28/NECAB2/GNL3L/DMAP1/XPO4/WNK3/ZC3H12A	31
BP	GO:0019058	viral life cycle	31/748	328/18670	9.19574e-06	0.000880447	0.00079089	CD80/CD81/CDK1/DDX3X/DDX6/GPR15/NUP98/PRKN/SRPK1/TFRC/TOP2A/DEK/CCNK/VPS4B/NUP155/NUP58/NUP153/PDCD6IP/NUP50/NUP205/NUP160/NUP188/LAMP3/VPS28/NUP54/NDC1/NUP37/ZC3H12A/LRRC15/VPS37D/TRIM59	31
BP	GO:0045787	positive regulation of cell cycle	31/748	389/18670	0.000228653	0.00900413	0.00808826	BRCA1/BRCA2/CDK1/CDC6/DDX3X/ECT2/GPER1/MAD2L1/MED1/SMARCD3/TFDP1/CCNK/KIF23/VPS4B/KIF20B/DLGAP5/KIF14/PLK4/DBF4/SIRT2/CNOT1/SMC5/RACGAP1/TMOD3/NUSAP1/CRLF3/PCBP4/E2F8/ATAD5/E2F7/GEN1	31
BP	GO:2001233	regulation of apoptotic signaling pathway	31/748	406/18670	0.00047744	0.014391	0.0129272	APAF1/BAD/BIK/BRCA1/CLU/DDX3X/GPER1/GRINA/GZMB/JAK2/PAK2/PRKN/PMAIP1/PTPN1/STK4/TFDP1/TNFAIP3/YWHAB/YWHAZ/ZNF205/TNFRSF10A/BCL10/MAPK8IP1/PSME3/UBQLN1/FIS1/NDUFA13/FIGNL1/ATAD5/ELL3/DDIAS	31
BP	GO:0051222	positive regulation of protein transport	31/748	418/18670	0.000774999	0.0215233	0.019334	APBB1/ARF6/BAD/CD81/ECT2/GPER1/JAK2/KCNB1/KIF5B/MMP12/OAZ2/PTGER4/RAC2/SMO/SYK/CAMK1/AIM2/KIF20B/PDCD10/SIRT3/CD2AP/CADM1/PTPN22/B3GAT3/CD274/FIS1/VPS28/DMAP1/SELENOK/XPO4/ZC3H12A	31
BP	GO:0006310	DNA recombination	30/748	292/18670	2.409e-06	0.000309556	0.000278069	BRCA1/BRCA2/FANCB/IL7R/MRE11/PRKDC/RAD51/TFRC/TOP2A/ACTR2/RAD51AP1/POLQ/SETX/SMC5/PARPBP/RFWD3/FANCM/FIGNL1/BCL11B/PALB2/ATAD5/RMI1/BRIP1/MCM8/HELB/CGAS/KLHDC3/RNF168/MMS22L/GEN1	30
BP	GO:0045930	negative regulation of mitotic cell cycle	30/748	338/18670	4.21589e-05	0.00263925	0.0023708	BRCA1/BUB1/BUB1B/CDK1/CDC6/MAD2L1/MRE11/ORC1/PRKDC/PSMD5/RBL1/TFDP1/TOP2A/TTK/ZNF207/BUB3/KNTC1/PSME3/TOPBP1/FAM107A/CNOT1/HECA/ZWILCH/RFWD3/PCBP4/CLSPN/E2F8/E2F7/DDIAS/GEN1	30
BP	GO:1903046	meiotic cell cycle process	29/748	188/18670	4.37621e-10	1.94264e-07	1.74504e-07	BRCA2/BUB1/BUB1B/FANCD2/MRE11/RAD51/TOP2A/TTK/CCNE2/NCAPD2/SMC4/ACTR3/ACTR2/SMC2/SIRT2/WAPL/NCAPH/TUBG2/NDC1/FANCM/FIGNL1/RMI1/KIF18A/BRIP1/MASTL/KLHDC3/SGO2/SGO1/ASPM	29
BP	GO:0000075	cell cycle checkpoint	28/748	216/18670	4.44552e-08	1.03645e-05	9.31026e-06	ATR/BRCA1/BUB1/BUB1B/CDK1/CDC6/DNA2/MAD2L1/MRE11/ORC1/PRKDC/TFDP1/TOP2A/TTK/ZNF207/BUB3/KNTC1/TOPBP1/CNOT1/ZWILCH/RFWD3/PCBP4/CLSPN/BRCC3/E2F8/BRIP1/E2F7/GEN1	28
BP	GO:0090068	positive regulation of cell cycle process	28/748	298/18670	2.74099e-05	0.00204389	0.00183599	BRCA1/CDK1/CDC6/DDX3X/ECT2/MAD2L1/MED1/SMARCD3/TFDP1/KIF23/VPS4B/KIF20B/DLGAP5/KIF14/PLK4/DBF4/SIRT2/CNOT1/SMC5/RACGAP1/TMOD3/NUSAP1/CRLF3/PCBP4/E2F8/ATAD5/E2F7/GEN1	28
BP	GO:0006913	nucleocytoplasmic transport	28/748	343/18670	0.000306677	0.0115571	0.0103815	BARD1/ECT2/GLE1/MMP12/NCBP1/NUP98/MED1/ABCE1/SMO/SYK/CAMK1/NUP155/NUP58/NUP153/NUP50/SMG1/NUP205/NUP160/NUP188/NUP54/CPSF2/RBM27/NDC1/DMAP1/XPO4/NUP37/ZC3H12A/UHMK1	28
BP	GO:0051169	nuclear transport	28/748	346/18670	0.000353044	0.0123137	0.0110612	BARD1/ECT2/GLE1/MMP12/NCBP1/NUP98/MED1/ABCE1/SMO/SYK/CAMK1/NUP155/NUP58/NUP153/NUP50/SMG1/NUP205/NUP160/NUP188/NUP54/CPSF2/RBM27/NDC1/DMAP1/XPO4/NUP37/ZC3H12A/UHMK1	28
BP	GO:0045089	positive regulation of innate immune response	28/748	381/18670	0.00156011	0.036802	0.0330586	KRAS/LYN/MMP12/MYD88/NFKB1/NFKBIL1/PAK2/MED1/PRKDC/PSMD5/S100A1/SYK/TNFAIP3/UBE2D1/UBE2V1/BCL10/AIM2/PSME3/FLOT1/CADM1/PTPN22/TBK1/UBQLN1/OTUD4/TNIP3/NLRC5/PGLYRP3/CGAS	28
BP	GO:0140013	meiotic nuclear division	27/748	172/18670	1.17641e-09	4.78701e-07	4.30009e-07	BRCA2/BUB1/BUB1B/FANCD2/MRE11/RAD51/TOP2A/TTK/CCNE2/SMC4/ACTR3/ACTR2/SMC2/SIRT2/WAPL/NCAPH/NDC1/FANCM/FIGNL1/RMI1/KIF18A/BRIP1/MASTL/KLHDC3/SGO2/SGO1/ASPM	27
BP	GO:0044839	cell cycle G2/M phase transition	27/748	266/18670	9.51804e-06	0.00089378	0.000802868	BRCA1/CCNA2/CDK1/CDC6/HMMR/MRE11/NEK2/ORC1/PSMD5/SMARCD3/TAF2/VPS4B/MELK/KIF14/PSME3/PLK4/CNTRL/TOPBP1/CEP152/NDE1/HAUS2/CLSPN/BRCC3/BORA/ATAD5/MASTL/NEDD1	27
BP	GO:0044843	cell cycle G1/S phase transition	27/748	298/18670	7.09754e-05	0.00364813	0.00327706	CCNA2/CDK1/CDC6/CDC34/DDX3X/GSPT1/ORC1/POLA1/PPP6C/PRKDC/RBL1/TFDP1/CCNE2/KIF14/PSME3/DBF4/FAM107A/CNOT1/CRLF3/POLE3/RFWD3/MCM10/PCBP4/USP37/E2F8/MCM8/E2F7	27
BP	GO:0006261	DNA-dependent DNA replication	26/748	153/18670	4.08517e-10	1.94264e-07	1.74504e-07	BRCA2/CDC6/CDC34/DNA2/MRE11/ORC1/POLA1/RAD51/SMC1A/CCNE2/POLD3/POLQ/DBF4/WDHD1/BAZ1A/POLE3/RFWD3/MCM10/FANCM/E2F8/MCMBP/ATAD5/HELB/E2F7/MMS22L/GEN1	26
BP	GO:0046777	protein autophosphorylation	26/748	235/18670	2.90098e-06	0.000363218	0.000326272	ATR/EIF2S1/MARK2/JAK2/LYN/MRE11/NEK2/PAK2/PPP2R5E/STK4/SYK/TTK/VRK1/VRK2/STK24/IQGAP1/STK17B/SLK/MELK/OXSR1/SMG1/GREM1/CDK12/STK26/WNK3/UHMK1	26
BP	GO:1901988	negative regulation of cell cycle phase transition	26/748	267/18670	2.85853e-05	0.00204389	0.00183599	BRCA1/BUB1/BUB1B/CDK1/CDC6/MAD2L1/MRE11/ORC1/PRKDC/PSMD5/RBL1/TFDP1/TTK/ZNF207/BUB3/PSME3/TOPBP1/FAM107A/CNOT1/RFWD3/PCBP4/CLSPN/BRCC3/E2F8/E2F7/GEN1	26
BP	GO:0000082	G1/S transition of mitotic cell cycle	26/748	279/18670	6.02732e-05	0.0033069	0.00297053	CDK1/CDC6/CDC34/DDX3X/GSPT1/ORC1/POLA1/PPP6C/PRKDC/RBL1/TFDP1/CCNE2/KIF14/PSME3/DBF4/FAM107A/CNOT1/CRLF3/POLE3/RFWD3/MCM10/PCBP4/USP37/E2F8/MCM8/E2F7	26
BP	GO:0097193	intrinsic apoptotic signaling pathway	26/748	289/18670	0.000107795	0.00499806	0.00448968	APAF1/BAD/BRCA1/BRCA2/CASP3/CLU/DDX3X/GRINA/JAK2/PRKN/PMAIP1/PRKDC/PTPN1/STK24/MAPK8IP1/MELK/PDCD10/UBQLN1/FIS1/NDUFA13/GSKIP/SELENOK/FIGNL1/ATAD5/ELL3/DDIAS	26
BP	GO:0050863	regulation of T cell activation	26/748	314/18670	0.000399686	0.0131869	0.0118456	BAD/PRDM1/CASP3/RUNX1/CBFB/CD80/CD81/FANCD2/IL2RA/IL7R/LYN/MYB/PAK2/RAC2/SYK/TFRC/BCL10/MAPK8IP1/PTPN22/CD274/ICOS/RC3H2/LAX1/SELENOK/ZC3H12A/CGAS	26
BP	GO:0051188	cofactor biosynthetic process	26/748	326/18670	0.000702584	0.0200627	0.018022	GCH1/GGT7/HAGH/MOCS1/MOCS2/NUP98/PDK3/PPOX/QDPR/UROD/ZNF205/RGN/NUP155/NUP58/NUP153/NUP50/NUP205/NUP160/QPRT/NUP188/NUP54/RSAD1/NDC1/OGDHL/NUP37/PPTC7	26
BP	GO:2001020	regulation of response to DNA damage stimulus	25/748	214/18670	1.66916e-06	0.000226829	0.000203756	APBB1/ATR/BRCA1/CLU/FANCB/PMAIP1/PRKDC/RAD51/UBE2V1/DEK/ACTR2/RAD51AP1/POLQ/SMG1/PARPBP/RFWD3/FIGNL1/BRCC3/ATAD5/ELL3/HELB/CGAS/RNF168/DDIAS/RNF169	25
BP	GO:0000086	G2/M transition of mitotic cell cycle	25/748	247/18670	2.11776e-05	0.00171637	0.00154178	BRCA1/CCNA2/CDK1/CDC6/HMMR/MRE11/NEK2/ORC1/PSMD5/SMARCD3/TAF2/VPS4B/MELK/KIF14/PSME3/PLK4/CNTRL/TOPBP1/CEP152/NDE1/HAUS2/CLSPN/BORA/MASTL/NEDD1	25
BP	GO:1901991	negative regulation of mitotic cell cycle phase transition	25/748	248/18670	2.26797e-05	0.00174201	0.00156482	BRCA1/BUB1/BUB1B/CDK1/CDC6/MAD2L1/MRE11/ORC1/PRKDC/PSMD5/RBL1/TFDP1/TTK/ZNF207/BUB3/PSME3/TOPBP1/FAM107A/CNOT1/RFWD3/PCBP4/CLSPN/E2F8/E2F7/GEN1	25
BP	GO:0018209	peptidyl-serine modification	25/748	322/18670	0.00128817	0.0320924	0.0288281	ATR/CDK1/MARK2/PAK2/PDK3/PRKDC/MAPK13/STK4/SYK/TOP1/TTK/VRK1/VRK2/CAMK1/GALNT4/IL24/PDCD10/SMG1/TBK1/CAB39/CSNK1G1/SPTBN4/CLSPN/MASTL/UHMK1	25
BP	GO:0071214	cellular response to abiotic stimulus	25/748	331/18670	0.00188099	0.0411878	0.0369983	ATR/BAD/CASP3/DDX3X/ECT2/EIF2S1/MYD88/NFKB1/PALM/MAPK13/PTGER4/RAD51/GPR68/TNFRSF10A/BCL10/RAB11B/OXSR1/RAD51AP1/POLD3/CERS1/SLC38A3/METAP1/CAB39/POLE3/FIGNL1	25
BP	GO:0104004	cellular response to environmental stimulus	25/748	331/18670	0.00188099	0.0411878	0.0369983	ATR/BAD/CASP3/DDX3X/ECT2/EIF2S1/MYD88/NFKB1/PALM/MAPK13/PTGER4/RAD51/GPR68/TNFRSF10A/BCL10/RAB11B/OXSR1/RAD51AP1/POLD3/CERS1/SLC38A3/METAP1/CAB39/POLE3/FIGNL1	25
BP	GO:0007088	regulation of mitotic nuclear division	24/748	164/18670	3.97439e-08	1.02142e-05	9.17524e-06	BUB1/BUB1B/CDC6/CENPE/KIF11/MAD2L1/MKI67/NEK2/TTK/ZNF207/SMC1A/BUB3/VPS4B/KIF20B/KNTC1/DLGAP5/SIRT2/SMC5/OBSL1/NUSAP1/ANAPC1/CEP85/BORA/GEN1	24
BP	GO:0007093	mitotic cell cycle checkpoint	24/748	165/18670	4.47816e-08	1.03645e-05	9.31026e-06	BRCA1/BUB1/BUB1B/CDK1/CDC6/MAD2L1/MRE11/ORC1/PRKDC/TFDP1/TOP2A/TTK/ZNF207/BUB3/KNTC1/TOPBP1/CNOT1/ZWILCH/RFWD3/PCBP4/CLSPN/E2F8/E2F7/GEN1	24
BP	GO:0051783	regulation of nuclear division	24/748	188/18670	5.38454e-07	8.48152e-05	7.61881e-05	BUB1/BUB1B/CDC6/CENPE/KIF11/MAD2L1/MKI67/NEK2/TTK/ZNF207/SMC1A/BUB3/VPS4B/KIF20B/KNTC1/DLGAP5/SIRT2/SMC5/OBSL1/NUSAP1/ANAPC1/CEP85/BORA/GEN1	24
BP	GO:0018105	peptidyl-serine phosphorylation	24/748	299/18670	0.00101504	0.0262247	0.0235572	ATR/CDK1/MARK2/PAK2/PDK3/PRKDC/MAPK13/STK4/SYK/TOP1/TTK/VRK1/VRK2/CAMK1/IL24/PDCD10/SMG1/TBK1/CAB39/CSNK1G1/SPTBN4/CLSPN/MASTL/UHMK1	24
BP	GO:0000209	protein polyubiquitination	24/748	310/18670	0.00165648	0.0383346	0.0344354	BARD1/BRCA1/CBFB/CDC34/LNPEP/PRKN/PSMD5/RNF5/RNF6/TNFAIP3/UBE2D1/UBE2G1/UBE2V1/UBE3C/PSME3/FBXW2/PTPN22/UBE2D4/RC3H2/ANAPC1/TMEM129/FBXO44/RNF19B/RNF168	24
BP	GO:1902749	regulation of cell cycle G2/M phase transition	22/748	213/18670	4.79507e-05	0.00288604	0.00259248	BRCA1/CDK1/CDC6/HMMR/MRE11/NEK2/ORC1/PSMD5/SMARCD3/VPS4B/KIF14/PSME3/PLK4/CNTRL/TOPBP1/CEP152/NDE1/HAUS2/CLSPN/BRCC3/ATAD5/NEDD1	22
BP	GO:0033157	regulation of intracellular protein transport	22/748	225/18670	0.000108562	0.00499806	0.00448968	BARD1/CD81/ECT2/KCNB1/KIF5B/OAZ2/PRKN/PTPN1/RAC2/SMO/CAMK1/KIF20B/NUP58/PDCD10/SIRT4/B3GAT3/FIS1/NUP54/DMAP1/XPO4/ZC3H12A/UHMK1	22
BP	GO:0043543	protein acylation	22/748	248/18670	0.000431793	0.0136701	0.0122797	APBB1/BRCA1/BRCA2/DR1/BLOC1S1/SET/NCOA3/CAMK1/CTCF/BAZ1A/WBP2/KLF15/POLE3/DMAP1/HHATL/SELENOK/NAA25/NAA15/NAA50/ESCO2/SDR16C5/ZDHHC20	22
BP	GO:0000910	cytokinesis	21/748	171/18670	5.08429e-06	0.000577363	0.000518635	BRCA2/CDC6/ECT2/INCENP/PRC1/KIF23/VPS4B/KIF20B/KIF14/PDCD6IP/ACTR3/ACTR2/CKAP2/RACGAP1/NUSAP1/ALKBH4/CEP55/PRPF40A/E2F8/MYO19/E2F7	21
BP	GO:0051168	nuclear export	21/748	194/18670	3.55042e-05	0.00236531	0.00212472	BARD1/GLE1/NCBP1/NUP98/ABCE1/CAMK1/NUP155/NUP58/NUP153/NUP50/SMG1/NUP205/NUP160/NUP188/NUP54/CPSF2/RBM27/NDC1/XPO4/NUP37/UHMK1	21
BP	GO:0006109	regulation of carbohydrate metabolic process	21/748	206/18670	8.5428e-05	0.00417145	0.00374714	BAD/GPER1/MST1/NFKB1/NUP98/PRKN/PDK3/PMAIP1/PPP1R3D/PTH1R/RGN/NUP155/NUP58/NUP153/NUP50/NUP205/NUP160/NUP188/NUP54/NDC1/NUP37	21
BP	GO:0006323	DNA packaging	21/748	210/18670	0.000112441	0.00508378	0.00456668	CDK1/CENPI/GPER1/HELLS/SET/SRPK1/TOP2A/NCAPD2/SMC4/SMC2/CTCF/WAPL/NCAPH/UBN1/NUSAP1/POLE3/NCAPG2/MIS18BP1/KNL1/SPTY2D1/CENPP	21
BP	GO:0051054	positive regulation of DNA metabolic process	21/748	228/18670	0.000350716	0.0123137	0.0110612	APBB1/ATR/BRCA1/CDK1/DNA2/FANCB/MRE11/NEK2/PRKDC/RAD51/TFRC/USP7/ACTR2/DBF4/GREM1/OTUD4/BRCC3/E2F8/ATAD5/E2F7/RNF168	21
BP	GO:0015931	nucleobase-containing compound transport	21/748	241/18670	0.000728944	0.0206944	0.0185894	SLC25A4/GLE1/NCBP1/NUP98/ABCE1/NUP155/NUP58/NUP153/FLOT1/NUP50/SMG1/NUP205/NUP160/NUP188/SLC25A24/NUP54/CPSF2/RBM27/NDC1/NUP37/SLC25A42	21
BP	GO:0006611	protein export from nucleus	20/748	179/18670	3.43723e-05	0.00236394	0.00212349	BARD1/GLE1/NCBP1/NUP98/ABCE1/CAMK1/NUP155/NUP58/NUP153/NUP50/SMG1/NUP205/NUP160/NUP188/NUP54/CPSF2/NDC1/XPO4/NUP37/UHMK1	20
BP	GO:0010389	regulation of G2/M transition of mitotic cell cycle	20/748	196/18670	0.000123275	0.00547228	0.00491566	BRCA1/CDK1/CDC6/HMMR/MRE11/NEK2/ORC1/PSMD5/SMARCD3/VPS4B/KIF14/PSME3/PLK4/CNTRL/TOPBP1/CEP152/NDE1/HAUS2/CLSPN/NEDD1	20
BP	GO:0097237	cellular response to toxic substance	20/748	247/18670	0.00232633	0.0489632	0.0439828	BAD/CDK1/ECT2/GCH1/GPX3/MYB/NFKB1/PRKN/MAPK13/TNFAIP3/RGN/CCS/TXNRD2/CERS1/PDCD10/SETX/FIS1/STK26/XRN1/ZC3H12A	20
BP	GO:0045132	meiotic chromosome segregation	19/748	90/18670	2.23321e-09	8.38827e-07	7.53504e-07	BUB1/BUB1B/FANCD2/MRE11/TOP2A/TTK/CCNE2/SMC4/ACTR3/ACTR2/SMC2/WAPL/NCAPH/NDC1/FANCM/RMI1/BRIP1/SGO2/SGO1	19
BP	GO:0051983	regulation of chromosome segregation	19/748	103/18670	2.34108e-08	6.35084e-06	5.70485e-06	BUB1/BUB1B/CDC6/CENPE/ECT2/MAD2L1/MKI67/NEK2/TTK/ZNF207/BUB3/DLGAP5/CTCF/SIRT2/WAPL/SMC5/RACGAP1/ANAPC1/GEN1	19
BP	GO:0000724	double-strand break repair via homologous recombination	19/748	134/18670	1.66471e-06	0.000226829	0.000203756	BRCA1/BRCA2/FANCB/MRE11/RAD51/ACTR2/RAD51AP1/POLQ/SMC5/PARPBP/RFWD3/FIGNL1/PALB2/RMI1/MCM8/HELB/CGAS/MMS22L/GEN1	19
BP	GO:0000725	recombinational repair	19/748	135/18670	1.86602e-06	0.000246264	0.000221214	BRCA1/BRCA2/FANCB/MRE11/RAD51/ACTR2/RAD51AP1/POLQ/SMC5/PARPBP/RFWD3/FIGNL1/PALB2/RMI1/MCM8/HELB/CGAS/MMS22L/GEN1	19
BP	GO:0031570	DNA integrity checkpoint	19/748	157/18670	1.74921e-05	0.00144769	0.00130044	ATR/BRCA1/CDK1/CDC6/DNA2/MRE11/ORC1/PRKDC/TFDP1/TOP2A/TOPBP1/CNOT1/RFWD3/PCBP4/CLSPN/BRCC3/E2F8/BRIP1/E2F7	19
BP	GO:0051236	establishment of RNA localization	19/748	196/18670	0.000348642	0.0123137	0.0110612	ATR/GLE1/NCBP1/NUP98/ABCE1/NUP155/NUP58/NUP153/FLOT1/NUP50/SMG1/NUP205/NUP160/NUP188/NUP54/CPSF2/RBM27/NDC1/NUP37	19
BP	GO:0006473	protein acetylation	19/748	204/18670	0.0005741	0.0167542	0.01505	APBB1/BRCA1/BRCA2/DR1/BLOC1S1/SET/NCOA3/CAMK1/CTCF/BAZ1A/WBP2/KLF15/POLE3/DMAP1/NAA25/NAA15/NAA50/ESCO2/SDR16C5	19
BP	GO:0006403	RNA localization	19/748	230/18670	0.00236195	0.0494996	0.0444646	ATR/GLE1/NCBP1/NUP98/ABCE1/NUP155/NUP58/NUP153/FLOT1/NUP50/SMG1/NUP205/NUP160/NUP188/NUP54/CPSF2/RBM27/NDC1/NUP37	19
BP	GO:0051053	negative regulation of DNA metabolic process	18/748	156/18670	5.47722e-05	0.00303924	0.00273009	ATR/BRCA2/CDC6/FANCB/GPER1/MRE11/SMC1A/RGN/CERS1/POLQ/WAPL/PDS5A/XRN1/GNL3L/PARPBP/HELB/CGAS/RNF169	18
BP	GO:1905475	regulation of protein localization to membrane	18/748	187/18670	0.000537327	0.0158058	0.0141981	ARF6/BAD/CD81/CDH2/GPER1/GZMB/KCNB1/KIF5B/PRKN/PMAIP1/TFDP1/YWHAB/YWHAZ/LYPLA1/FIS1/NECAB2/WNK3/LRRC15	18
BP	GO:0050657	nucleic acid transport	18/748	193/18670	0.00078018	0.0215233	0.019334	GLE1/NCBP1/NUP98/ABCE1/NUP155/NUP58/NUP153/FLOT1/NUP50/SMG1/NUP205/NUP160/NUP188/NUP54/CPSF2/RBM27/NDC1/NUP37	18
BP	GO:0050658	RNA transport	18/748	193/18670	0.00078018	0.0215233	0.019334	GLE1/NCBP1/NUP98/ABCE1/NUP155/NUP58/NUP153/FLOT1/NUP50/SMG1/NUP205/NUP160/NUP188/NUP54/CPSF2/RBM27/NDC1/NUP37	18
BP	GO:0008154	actin polymerization or depolymerization	18/748	209/18670	0.00192939	0.042059	0.0377809	ARF6/CAPZA1/CFL2/JAK2/TMOD1/ABI1/ACTR3/ACTR2/ARPC2/CAP1/ARFGEF1/FAM107A/MSRB2/SH3BP1/TMOD3/AP1AR/SPTBN4/DIAPH3	18
BP	GO:0006282	regulation of DNA repair	17/748	122/18670	7.37948e-06	0.000750709	0.000674349	APBB1/BRCA1/FANCB/PRKDC/RAD51/UBE2V1/DEK/ACTR2/RAD51AP1/POLQ/PARPBP/FIGNL1/BRCC3/HELB/CGAS/RNF168/RNF169	17
BP	GO:0006405	RNA export from nucleus	17/748	135/18670	2.85818e-05	0.00204389	0.00183599	GLE1/NCBP1/NUP98/ABCE1/NUP155/NUP58/NUP153/NUP50/SMG1/NUP205/NUP160/NUP188/NUP54/CPSF2/RBM27/NDC1/NUP37	17
BP	GO:0010212	response to ionizing radiation	17/748	147/18670	8.50342e-05	0.00417145	0.00374714	ATR/BRCA1/BRCA2/CASP3/ECT2/FANCD2/PRKDC/RAD51/RRM1/RAD51AP1/TOPBP1/POLE3/RFWD3/INIP/FIGNL1/BRCC3/RNF168	17
BP	GO:0051302	regulation of cell division	17/748	168/18670	0.000427478	0.013643	0.0122552	BRCA2/CDC6/ECT2/INCENP/RBL1/NCOA3/PRC1/KIF23/KIF20B/KIF14/SIRT2/RACGAP1/PRPF40A/E2F8/MYO19/E2F7/ASPM	17
BP	GO:0001959	regulation of cytokine-mediated signaling pathway	17/748	177/18670	0.000777273	0.0215233	0.019334	RUNX1/CBFB/ELF1/JAK2/MMP12/PRKN/MED1/PTPN1/ABCE1/SYK/TNFAIP3/VRK2/AGPAT1/TBK1/OTUD4/NLRC5/PALM3	17
BP	GO:0060759	regulation of response to cytokine stimulus	17/748	190/18670	0.00169635	0.0388887	0.0349331	RUNX1/CBFB/ELF1/JAK2/MMP12/PRKN/MED1/PTPN1/ABCE1/SYK/TNFAIP3/VRK2/AGPAT1/TBK1/OTUD4/NLRC5/PALM3	17
BP	GO:0051304	chromosome separation	16/748	90/18670	5.052e-07	8.22298e-05	7.38656e-05	BUB1/BUB1B/CDC6/CENPE/MAD2L1/TOP2A/TTK/ZNF207/BUB3/DLGAP5/NCAPD2/NCAPH/FANCM/ANAPC1/RMI1/GEN1	16
BP	GO:0006275	regulation of DNA replication	16/748	108/18670	6.12216e-06	0.00064988	0.000583776	ATR/BRCA2/CCNA2/CDK1/CDC6/DNA2/MRE11/SMC1A/DBF4/WAPL/PDS5A/USP37/E2F8/ATAD5/E2F7/ESCO2	16
BP	GO:0007098	centrosome cycle	16/748	124/18670	3.60476e-05	0.00236531	0.00212472	BRCA1/BRCA2/CDK1/KIF11/NEK2/STIL/VPS4B/PDCD6IP/PLK4/CEP152/NDE1/HAUS2/CEP85/SGO1/SASS6/GEN1	16
BP	GO:0071426	ribonucleoprotein complex export from nucleus	16/748	127/18670	4.84652e-05	0.00288604	0.00259248	GLE1/NCBP1/NUP98/ABCE1/NUP155/NUP58/NUP153/NUP50/SMG1/NUP205/NUP160/NUP188/NUP54/CPSF2/NDC1/NUP37	16
BP	GO:0032606	type I interferon production	16/748	128/18670	5.33701e-05	0.00299547	0.00269078	DDX3X/MMP12/MRE11/MYD88/NFKB1/POLR2F/PRKDC/REL/SYK/TNFAIP3/G3BP1/FLOT1/PTPN22/TBK1/NLRC5/CGAS	16
BP	GO:0071166	ribonucleoprotein complex localization	16/748	128/18670	5.33701e-05	0.00299547	0.00269078	GLE1/NCBP1/NUP98/ABCE1/NUP155/NUP58/NUP153/NUP50/SMG1/NUP205/NUP160/NUP188/NUP54/CPSF2/NDC1/NUP37	16
BP	GO:1902850	microtubule cytoskeleton organization involved in mitosis	16/748	131/18670	7.08053e-05	0.00364813	0.00327706	CENPE/KIF11/MAD2L1/NEK2/STIL/TTK/ZNF207/SMC1A/PRC1/KIF23/VPS4B/TUBG2/RACGAP1/NUSAP1/NDE1/BORA	16
BP	GO:0031023	microtubule organizing center organization	16/748	133/18670	8.50402e-05	0.00417145	0.00374714	BRCA1/BRCA2/CDK1/KIF11/NEK2/STIL/VPS4B/PDCD6IP/PLK4/CEP152/NDE1/HAUS2/CEP85/SGO1/SASS6/GEN1	16
BP	GO:2001251	negative regulation of chromosome organization	16/748	146/18670	0.000254795	0.00995331	0.00894089	BRCA1/BUB1/BUB1B/MAD2L1/KDM5A/SET/TOP2A/TTK/ZNF207/BUB3/WAPL/ATAD2B/XRN1/GNL3L/SDR16C5/GEN1	16
BP	GO:0060968	regulation of gene silencing	16/748	155/18670	0.000500737	0.0148807	0.013367	NUP98/POLR2B/POLR2F/NUP155/NUP58/NUP153/NUP50/NUP205/NUP160/NUP188/AGO2/NUP54/ATAD2B/NDC1/NUP37/ZC3H12A	16
BP	GO:0000723	telomere maintenance	16/748	162/18670	0.000812591	0.0221669	0.0199122	ATR/BRCA2/DNA2/MRE11/NEK2/POLA1/PRKDC/RAD51/USP7/CCNE2/POLD3/SMG1/SMC5/POLE3/XRN1/GNL3L	16
BP	GO:0032200	telomere organization	16/748	175/18670	0.00183544	0.0411634	0.0369763	ATR/BRCA2/DNA2/MRE11/NEK2/POLA1/PRKDC/RAD51/USP7/CCNE2/POLD3/SMG1/SMC5/POLE3/XRN1/GNL3L	16
BP	GO:0019083	viral transcription	16/748	177/18670	0.00206223	0.044755	0.0402026	HPN/NUP98/POLR2B/POLR2F/SP1/NUP155/NUP58/TRIM14/NUP153/NUP50/NUP205/NUP160/NUP188/NUP54/NDC1/NUP37	16
BP	GO:0010950	positive regulation of endopeptidase activity	16/748	178/18670	0.00218411	0.0467765	0.0420185	APAF1/BAD/DDX3X/GPER1/JAK2/LYN/PMAIP1/SYK/TNFRSF10A/BCL10/AIM2/PSME3/BEX3/SENP1/FIS1/NDUFA13	16
BP	GO:0006406	mRNA export from nucleus	15/748	111/18670	3.63298e-05	0.00236531	0.00212472	GLE1/NCBP1/NUP98/NUP155/NUP58/NUP153/NUP50/SMG1/NUP205/NUP160/NUP188/NUP54/CPSF2/NDC1/NUP37	15
BP	GO:0071427	mRNA-containing ribonucleoprotein complex export from nucleus	15/748	111/18670	3.63298e-05	0.00236531	0.00212472	GLE1/NCBP1/NUP98/NUP155/NUP58/NUP153/NUP50/SMG1/NUP205/NUP160/NUP188/NUP54/CPSF2/NDC1/NUP37	15
BP	GO:0060964	regulation of gene silencing by miRNA	15/748	113/18670	4.49155e-05	0.00274153	0.00246267	NUP98/POLR2B/POLR2F/NUP155/NUP58/NUP153/NUP50/NUP205/NUP160/NUP188/AGO2/NUP54/NDC1/NUP37/ZC3H12A	15
BP	GO:0060147	regulation of posttranscriptional gene silencing	15/748	117/18670	6.75759e-05	0.0035783	0.00321433	NUP98/POLR2B/POLR2F/NUP155/NUP58/NUP153/NUP50/NUP205/NUP160/NUP188/AGO2/NUP54/NDC1/NUP37/ZC3H12A	15
BP	GO:0060966	regulation of gene silencing by RNA	15/748	117/18670	6.75759e-05	0.0035783	0.00321433	NUP98/POLR2B/POLR2F/NUP155/NUP58/NUP153/NUP50/NUP205/NUP160/NUP188/AGO2/NUP54/NDC1/NUP37/ZC3H12A	15
BP	GO:0051193	regulation of cofactor metabolic process	15/748	119/18670	8.22662e-05	0.00417145	0.00374714	NUP98/PDK3/RAC2/ZNF205/NUP155/NUP58/NUP153/NUP50/NUP205/NUP160/NUP188/NUP54/NDC1/NUP37/PPTC7	15
BP	GO:1905477	positive regulation of protein localization to membrane	15/748	122/18670	0.000109521	0.00499806	0.00448968	ARF6/BAD/CD81/GPER1/GZMB/KCNB1/KIF5B/PRKN/PMAIP1/TFDP1/YWHAB/YWHAZ/FIS1/NECAB2/WNK3	15
BP	GO:0032479	regulation of type I interferon production	15/748	126/18670	0.000157891	0.0065896	0.00591932	DDX3X/MMP12/MRE11/MYD88/NFKB1/POLR2F/PRKDC/REL/SYK/TNFAIP3/FLOT1/PTPN22/TBK1/NLRC5/CGAS	15
BP	GO:0034605	cellular response to heat	15/748	137/18670	0.000396981	0.0131868	0.0118455	ATR/EIF2S1/LYN/NUP98/NUP155/NUP58/NUP153/NUP50/NUP205/NUP160/NUP188/HSPA14/NUP54/NDC1/NUP37	15
BP	GO:0061351	neural precursor cell proliferation	15/748	147/18670	0.000835965	0.0226779	0.0203711	CDH2/LYN/RRM1/SMARCD3/SMO/MELK/KIF14/SIRT2/RACGAP1/NDE1/LIMS2/CIP2A/SHCBP1/ELL3/ASPM	15
BP	GO:0051028	mRNA transport	15/748	152/18670	0.00117817	0.0299637	0.0269158	GLE1/NCBP1/NUP98/NUP155/NUP58/NUP153/NUP50/SMG1/NUP205/NUP160/NUP188/NUP54/CPSF2/NDC1/NUP37	15
BP	GO:0090316	positive regulation of intracellular protein transport	15/748	153/18670	0.00125914	0.0316928	0.0284691	CD81/ECT2/KCNB1/KIF5B/OAZ2/RAC2/SMO/CAMK1/KIF20B/PDCD10/B3GAT3/FIS1/DMAP1/XPO4/ZC3H12A	15
BP	GO:0006090	pyruvate metabolic process	15/748	154/18670	0.00134474	0.0331635	0.0297902	HAGH/NUP98/PDK3/NUP155/NUP58/NUP153/NUP50/NUP205/NUP160/NUP188/NUP54/NDC1/OGDHL/NUP37/HOGA1	15
BP	GO:0007062	sister chromatid cohesion	14/748	63/18670	1.46799e-07	2.75699e-05	2.47656e-05	BUB1/BUB1B/MRE11/SMC1A/CTCF/WAPL/SMC5/PDS5A/MCMBP/NAA50/HASPIN/SGO2/SGO1/ESCO2	14
BP	GO:0033045	regulation of sister chromatid segregation	14/748	80/18670	3.15161e-06	0.000366412	0.000329142	BUB1/BUB1B/CDC6/CENPE/MAD2L1/TTK/ZNF207/BUB3/DLGAP5/CTCF/WAPL/SMC5/ANAPC1/GEN1	14
BP	GO:0061640	cytoskeleton-dependent cytokinesis	14/748	100/18670	4.40795e-05	0.00272456	0.00244742	BRCA2/ECT2/INCENP/KIF23/VPS4B/KIF20B/PDCD6IP/ACTR3/ACTR2/CKAP2/RACGAP1/NUSAP1/ALKBH4/CEP55	14
BP	GO:0044774	mitotic DNA integrity checkpoint	14/748	106/18670	8.45219e-05	0.00417145	0.00374714	CDK1/CDC6/MRE11/ORC1/PRKDC/TFDP1/TOP2A/TOPBP1/CNOT1/RFWD3/PCBP4/CLSPN/E2F8/E2F7	14
BP	GO:0032508	DNA duplex unwinding	14/748	110/18670	0.000126765	0.00557651	0.00500929	DDX3X/DNA2/MRE11/RAD23B/RAD51/TOP2A/G3BP1/POLQ/ASCC3/SETX/ERCC6L/BRIP1/MCM8/HELB	14
BP	GO:0032392	DNA geometric change	14/748	119/18670	0.000293027	0.011356	0.0102009	DDX3X/DNA2/MRE11/RAD23B/RAD51/TOP2A/G3BP1/POLQ/ASCC3/SETX/ERCC6L/BRIP1/MCM8/HELB	14
BP	GO:0046631	alpha-beta T cell activation	14/748	138/18670	0.001301	0.0322477	0.0289676	PRDM1/RUNX1/CBFB/CD80/CD81/ELF4/MYB/PTGER4/SYK/MAPK8IP1/CD274/RC3H2/BCL11B/ZC3H12A	14
BP	GO:0006606	protein import into nucleus	14/748	143/18670	0.00182818	0.0411634	0.0369763	ECT2/MMP12/NUP98/MED1/SMO/SYK/NUP155/NUP58/NUP153/NUP50/NUP188/NUP54/DMAP1/ZC3H12A	14
BP	GO:0000077	DNA damage checkpoint	14/748	145/18670	0.00208362	0.0448908	0.0403246	ATR/BRCA1/CDK1/MRE11/PRKDC/TFDP1/CNOT1/RFWD3/PCBP4/CLSPN/BRCC3/E2F8/BRIP1/E2F7	14
BP	GO:0075733	intracellular transport of virus	13/748	57/18670	2.96013e-07	5.16225e-05	4.63716e-05	NUP98/NUP155/NUP58/NUP153/NUP50/NUP205/NUP160/NUP188/VPS28/NUP54/NDC1/NUP37/VPS37D	13
BP	GO:0046794	transport of virus	13/748	60/18670	5.59099e-07	8.5315e-05	7.6637e-05	NUP98/NUP155/NUP58/NUP153/NUP50/NUP205/NUP160/NUP188/VPS28/NUP54/NDC1/NUP37/VPS37D	13
BP	GO:0070192	chromosome organization involved in meiotic cell cycle	13/748	65/18670	1.47713e-06	0.000218571	0.000196338	BUB1/BUB1B/FANCD2/MRE11/RAD51/CCNE2/NCAPD2/SMC4/SMC2/NCAPH/NDC1/BRIP1/SGO2	13
BP	GO:0044766	multi-organism transport	13/748	73/18670	5.77646e-06	0.00062681	0.000563053	NUP98/NUP155/NUP58/NUP153/NUP50/NUP205/NUP160/NUP188/VPS28/NUP54/NDC1/NUP37/VPS37D	13
BP	GO:1902579	multi-organism localization	13/748	73/18670	5.77646e-06	0.00062681	0.000563053	NUP98/NUP155/NUP58/NUP153/NUP50/NUP205/NUP160/NUP188/VPS28/NUP54/NDC1/NUP37/VPS37D	13
BP	GO:0016925	protein sumoylation	13/748	82/18670	2.14414e-05	0.00171637	0.00154178	NUP98/NUP155/NUP58/NUP153/NUP50/NUP205/NUP160/NUP188/SENP1/NUP54/GNL3L/NDC1/NUP37	13
BP	GO:0032465	regulation of cytokinesis	13/748	89/18670	5.22416e-05	0.00299547	0.00269078	BRCA2/CDC6/ECT2/INCENP/PRC1/KIF23/KIF20B/KIF14/RACGAP1/PRPF40A/E2F8/MYO19/E2F7	13
BP	GO:0051196	regulation of coenzyme metabolic process	13/748	95/18670	0.000104028	0.00488434	0.00438752	NUP98/PDK3/NUP155/NUP58/NUP153/NUP50/NUP205/NUP160/NUP188/NUP54/NDC1/NUP37/PPTC7	13
BP	GO:0000018	regulation of DNA recombination	13/748	101/18670	0.000195242	0.0078761	0.00707497	FANCB/IL7R/MRE11/RAD51/TFRC/ACTR2/RAD51AP1/POLQ/PARPBP/FIGNL1/ATAD5/HELB/CGAS	13
BP	GO:0007052	mitotic spindle organization	13/748	106/18670	0.000317029	0.0116395	0.0104556	CENPE/KIF11/NEK2/STIL/TTK/ZNF207/SMC1A/PRC1/KIF23/VPS4B/TUBG2/RACGAP1/BORA	13
BP	GO:0042866	pyruvate biosynthetic process	13/748	119/18670	0.000967804	0.0253958	0.0228126	NUP98/NUP155/NUP58/NUP153/NUP50/NUP205/NUP160/NUP188/NUP54/NDC1/OGDHL/NUP37/HOGA1	13
BP	GO:0008637	apoptotic mitochondrial changes	13/748	124/18670	0.00141706	0.0344253	0.0309237	SLC25A4/BAD/BIK/CLU/GPER1/GZMB/PRKN/PMAIP1/TFDP1/YWHAB/YWHAZ/ZNF205/FIS1	13
BP	GO:0046031	ADP metabolic process	13/748	126/18670	0.00163969	0.0383092	0.0344125	BAD/NUP98/NUP155/NUP58/NUP153/NUP50/NUP205/NUP160/NUP188/NUP54/NDC1/OGDHL/NUP37	13
BP	GO:0033047	regulation of mitotic sister chromatid segregation	12/748	68/18670	1.44954e-05	0.00122037	0.00109623	BUB1/BUB1B/CDC6/CENPE/MAD2L1/TTK/ZNF207/BUB3/DLGAP5/SMC5/ANAPC1/GEN1	12
BP	GO:0044786	cell cycle DNA replication	12/748	71/18670	2.2832e-05	0.00174201	0.00156482	BRCA2/DNA2/MRE11/POLA1/RAD51/SMC1A/POLD3/DBF4/POLE3/E2F8/ATAD5/E2F7	12
BP	GO:0032481	positive regulation of type I interferon production	12/748	77/18670	5.26168e-05	0.00299547	0.00269078	DDX3X/MMP12/MRE11/MYD88/NFKB1/POLR2F/PRKDC/SYK/FLOT1/PTPN22/TBK1/CGAS	12
BP	GO:2000779	regulation of double-strand break repair	12/748	77/18670	5.26168e-05	0.00299547	0.00269078	FANCB/PRKDC/RAD51/DEK/ACTR2/RAD51AP1/POLQ/PARPBP/FIGNL1/HELB/CGAS/RNF169	12
BP	GO:1900034	regulation of cellular response to heat	12/748	79/18670	6.81511e-05	0.0035783	0.00321433	ATR/NUP98/NUP155/NUP58/NUP153/NUP50/NUP205/NUP160/NUP188/NUP54/NDC1/NUP37	12
BP	GO:0034502	protein localization to chromosome	12/748	82/18670	9.88113e-05	0.00468442	0.00420794	ATR/BRCA2/CDK1/TTK/BUB3/CTCF/WAPL/GNL3L/KNL1/HASPIN/MCM8/ESCO2	12
BP	GO:0043470	regulation of carbohydrate catabolic process	12/748	88/18670	0.000196781	0.0078761	0.00707497	NUP98/PPP1R3D/NUP155/NUP58/NUP153/NUP50/NUP205/NUP160/NUP188/NUP54/NDC1/NUP37	12
BP	GO:0046822	regulation of nucleocytoplasmic transport	12/748	104/18670	0.00092558	0.0249702	0.0224303	BARD1/ECT2/SMO/CAMK1/NUP58/NUP153/NUP54/RBM27/DMAP1/XPO4/ZC3H12A/UHMK1	12
BP	GO:0006096	glycolytic process	12/748	115/18670	0.00221694	0.0472721	0.0424637	NUP98/NUP155/NUP58/NUP153/NUP50/NUP205/NUP160/NUP188/NUP54/NDC1/OGDHL/NUP37	12
BP	GO:0006757	ATP generation from ADP	12/748	116/18670	0.00238496	0.0497683	0.044706	NUP98/NUP155/NUP58/NUP153/NUP50/NUP205/NUP160/NUP188/NUP54/NDC1/OGDHL/NUP37	12
BP	GO:0006409	tRNA export from nucleus	11/748	34/18670	4.88191e-08	1.03645e-05	9.31026e-06	NUP98/NUP155/NUP58/NUP153/NUP50/NUP205/NUP160/NUP188/NUP54/NDC1/NUP37	11
BP	GO:0071431	tRNA-containing ribonucleoprotein complex export from nucleus	11/748	34/18670	4.88191e-08	1.03645e-05	9.31026e-06	NUP98/NUP155/NUP58/NUP153/NUP50/NUP205/NUP160/NUP188/NUP54/NDC1/NUP37	11
BP	GO:0051031	tRNA transport	11/748	36/18670	9.52692e-08	1.93833e-05	1.74117e-05	NUP98/NUP155/NUP58/NUP153/NUP50/NUP205/NUP160/NUP188/NUP54/NDC1/NUP37	11
BP	GO:0097064	ncRNA export from nucleus	11/748	38/18670	1.77321e-07	3.20688e-05	2.88069e-05	NUP98/NUP155/NUP58/NUP153/NUP50/NUP205/NUP160/NUP188/NUP54/NDC1/NUP37	11
BP	GO:0007091	metaphase/anaphase transition of mitotic cell cycle	11/748	54/18670	7.8574e-06	0.000783014	0.000703368	BUB1/BUB1B/CDC6/CENPE/MAD2L1/TTK/ZNF207/BUB3/DLGAP5/ANAPC1/GEN1	11
BP	GO:0044784	metaphase/anaphase transition of cell cycle	11/748	56/18670	1.13626e-05	0.00103728	0.000931775	BUB1/BUB1B/CDC6/CENPE/MAD2L1/TTK/ZNF207/BUB3/DLGAP5/ANAPC1/GEN1	11
BP	GO:0010965	regulation of mitotic sister chromatid separation	11/748	57/18670	1.35756e-05	0.00117871	0.00105882	BUB1/BUB1B/CDC6/CENPE/MAD2L1/TTK/ZNF207/BUB3/DLGAP5/ANAPC1/GEN1	11
BP	GO:0051306	mitotic sister chromatid separation	11/748	60/18670	2.26036e-05	0.00174201	0.00156482	BUB1/BUB1B/CDC6/CENPE/MAD2L1/TTK/ZNF207/BUB3/DLGAP5/ANAPC1/GEN1	11
BP	GO:1905818	regulation of chromosome separation	11/748	62/18670	3.11694e-05	0.00217429	0.00195313	BUB1/BUB1B/CDC6/CENPE/MAD2L1/TTK/ZNF207/BUB3/DLGAP5/ANAPC1/GEN1	11
BP	GO:0000281	mitotic cytokinesis	11/748	73/18670	0.000146314	0.0062126	0.00558067	BRCA2/ECT2/INCENP/KIF23/VPS4B/KIF20B/PDCD6IP/CKAP2/RACGAP1/NUSAP1/CEP55	11
BP	GO:0006110	regulation of glycolytic process	11/748	79/18670	0.000298951	0.0114943	0.0103251	NUP98/NUP155/NUP58/NUP153/NUP50/NUP205/NUP160/NUP188/NUP54/NDC1/NUP37	11
BP	GO:0030811	regulation of nucleotide catabolic process	11/748	81/18670	0.000373069	0.0124884	0.0112181	NUP98/NUP155/NUP58/NUP153/NUP50/NUP205/NUP160/NUP188/NUP54/NDC1/NUP37	11
BP	GO:0046634	regulation of alpha-beta T cell activation	11/748	93/18670	0.00121627	0.0307723	0.0276422	PRDM1/RUNX1/CBFB/CD80/CD81/MYB/SYK/MAPK8IP1/CD274/RC3H2/ZC3H12A	11
BP	GO:2001169	regulation of ATP biosynthetic process	11/748	96/18670	0.00157929	0.0370753	0.0333041	NUP98/NUP155/NUP58/NUP153/NUP50/NUP205/NUP160/NUP188/NUP54/NDC1/NUP37	11
BP	GO:2001243	negative regulation of intrinsic apoptotic signaling pathway	11/748	98/18670	0.00186721	0.0411878	0.0369983	CLU/DDX3X/GRINA/PRKN/PTPN1/MAPK8IP1/NDUFA13/FIGNL1/ATAD5/ELL3/DDIAS	11
BP	GO:0030261	chromosome condensation	10/748	47/18670	1.35272e-05	0.00117871	0.00105882	CDK1/GPER1/TOP2A/NCAPD2/SMC4/SMC2/WAPL/NCAPH/NUSAP1/NCAPG2	10
BP	GO:0030071	regulation of mitotic metaphase/anaphase transition	10/748	51/18670	2.88815e-05	0.00204389	0.00183599	BUB1/BUB1B/CDC6/CENPE/MAD2L1/TTK/ZNF207/BUB3/DLGAP5/GEN1	10
BP	GO:0036297	interstrand cross-link repair	10/748	53/18670	4.09995e-05	0.00260001	0.00233554	ATR/FANCD2/FANCB/RAD51/RAD51AP1/RFWD3/FANCI/FANCM/MCM8/RNF168	10
BP	GO:1902099	regulation of metaphase/anaphase transition of cell cycle	10/748	53/18670	4.09995e-05	0.00260001	0.00233554	BUB1/BUB1B/CDC6/CENPE/MAD2L1/TTK/ZNF207/BUB3/DLGAP5/GEN1	10
BP	GO:0051298	centrosome duplication	10/748	67/18670	0.00031479	0.0116395	0.0104556	BRCA1/BRCA2/STIL/VPS4B/PDCD6IP/PLK4/CEP152/NDE1/SASS6/GEN1	10
BP	GO:2001021	negative regulation of response to DNA damage stimulus	10/748	81/18670	0.00144334	0.0348902	0.0313413	CLU/FANCB/POLQ/PARPBP/ATAD5/ELL3/HELB/CGAS/DDIAS/RNF169	10
BP	GO:0008608	attachment of spindle microtubules to kinetochore	9/748	32/18670	3.10068e-06	0.000366412	0.000329142	CENPE/ECT2/NEK2/ZNF207/BUB3/SIRT2/RACGAP1/KNL1/SGO1	9
BP	GO:0010569	regulation of double-strand break repair via homologous recombination	9/748	45/18670	6.14212e-05	0.00333244	0.00299348	FANCB/RAD51/ACTR2/RAD51AP1/POLQ/PARPBP/FIGNL1/HELB/CGAS	9
BP	GO:0046605	regulation of centrosome cycle	9/748	58/18670	0.000463958	0.0142277	0.0127805	BRCA1/KIF11/NEK2/STIL/VPS4B/PDCD6IP/PLK4/CEP85/GEN1	9
BP	GO:1903747	regulation of establishment of protein localization to mitochondrion	9/748	72/18670	0.00225622	0.0479005	0.0430282	BAD/GZMB/PRKN/PMAIP1/RAC2/TFDP1/YWHAB/YWHAZ/SIRT4	9
BP	GO:0031297	replication fork processing	8/748	32/18670	2.85899e-05	0.00204389	0.00183599	BRCA2/DNA2/MRE11/RAD51/RFWD3/FANCM/MMS22L/GEN1	8
BP	GO:0032506	cytokinetic process	8/748	39/18670	0.000130486	0.00566979	0.00509308	ECT2/KIF23/VPS4B/KIF20B/PDCD6IP/RACGAP1/ALKBH4/CEP55	8
BP	GO:0045005	DNA-dependent DNA replication maintenance of fidelity	8/748	41/18670	0.000188812	0.00768306	0.00690156	BRCA2/DNA2/MRE11/RAD51/RFWD3/FANCM/MMS22L/GEN1	8
BP	GO:0033046	negative regulation of sister chromatid segregation	8/748	44/18670	0.00031502	0.0116395	0.0104556	BUB1/BUB1B/MAD2L1/TTK/ZNF207/BUB3/WAPL/GEN1	8
BP	GO:0051985	negative regulation of chromosome segregation	8/748	45/18670	0.000369852	0.0124884	0.0112181	BUB1/BUB1B/MAD2L1/TTK/ZNF207/BUB3/WAPL/GEN1	8
BP	GO:0070316	regulation of G0 to G1 transition	8/748	45/18670	0.000369852	0.0124884	0.0112181	APAF1/BRCA1/MED1/RAD51/RING1/TFDP1/SUZ12/PHC3	8
BP	GO:0045023	G0 to G1 transition	8/748	47/18670	0.000502828	0.0148807	0.013367	APAF1/BRCA1/MED1/RAD51/RING1/TFDP1/SUZ12/PHC3	8
BP	GO:0070936	protein K48-linked ubiquitination	8/748	56/18670	0.00165555	0.0383346	0.0344354	CDC34/PRKN/RNF5/RNF6/TNFAIP3/UBE2D1/UBE2G1/UBE2D4	8
BP	GO:0050855	regulation of B cell receptor signaling pathway	7/748	29/18670	0.000116158	0.00520365	0.00467435	RUNX1/CBFB/CD81/ELF1/LYN/PTPN22/GCSAM	7
BP	GO:0044818	mitotic G2/M transition checkpoint	7/748	30/18670	0.000146312	0.0062126	0.00558067	BRCA1/CDK1/CDC6/MRE11/ORC1/TOPBP1/CLSPN	7
BP	GO:0007094	mitotic spindle assembly checkpoint	7/748	34/18670	0.000336311	0.0119869	0.0107677	BUB1/BUB1B/MAD2L1/TTK/ZNF207/BUB3/GEN1	7
BP	GO:0031577	spindle checkpoint	7/748	34/18670	0.000336311	0.0119869	0.0107677	BUB1/BUB1B/MAD2L1/TTK/ZNF207/BUB3/GEN1	7
BP	GO:0071173	spindle assembly checkpoint	7/748	34/18670	0.000336311	0.0119869	0.0107677	BUB1/BUB1B/MAD2L1/TTK/ZNF207/BUB3/GEN1	7
BP	GO:0071174	mitotic spindle checkpoint	7/748	34/18670	0.000336311	0.0119869	0.0107677	BUB1/BUB1B/MAD2L1/TTK/ZNF207/BUB3/GEN1	7
BP	GO:0006369	termination of RNA polymerase II transcription	7/748	35/18670	0.000406011	0.013217	0.0118726	CSTF2/NCBP1/TTF2/PAPOLA/NUDT21/SETX/CPSF2	7
BP	GO:1901030	positive regulation of mitochondrial outer membrane permeabilization involved in apoptotic signaling pathway	7/748	35/18670	0.000406011	0.013217	0.0118726	BAD/GZMB/PMAIP1/TFDP1/YWHAB/YWHAZ/ZNF205	7
BP	GO:0045841	negative regulation of mitotic metaphase/anaphase transition	7/748	36/18670	0.000486786	0.0145827	0.0130994	BUB1/BUB1B/MAD2L1/TTK/ZNF207/BUB3/GEN1	7
BP	GO:0006270	DNA replication initiation	7/748	37/18670	0.000579861	0.0167542	0.01505	CDC6/CDC34/ORC1/POLA1/CCNE2/POLE3/MCM10	7
BP	GO:1902100	negative regulation of metaphase/anaphase transition of cell cycle	7/748	37/18670	0.000579861	0.0167542	0.01505	BUB1/BUB1B/MAD2L1/TTK/ZNF207/BUB3/GEN1	7
BP	GO:2000816	negative regulation of mitotic sister chromatid separation	7/748	39/18670	0.000808169	0.0221669	0.0199122	BUB1/BUB1B/MAD2L1/TTK/ZNF207/BUB3/GEN1	7
BP	GO:0008156	negative regulation of DNA replication	7/748	40/18670	0.000946203	0.0252476	0.0226795	ATR/BRCA2/CDC6/MRE11/SMC1A/WAPL/PDS5A	7
BP	GO:1905819	negative regulation of chromosome separation	7/748	40/18670	0.000946203	0.0252476	0.0226795	BUB1/BUB1B/MAD2L1/TTK/ZNF207/BUB3/GEN1	7
BP	GO:0070317	negative regulation of G0 to G1 transition	7/748	41/18670	0.00110214	0.0281766	0.0253106	APAF1/BRCA1/RAD51/RING1/TFDP1/SUZ12/PHC3	7
BP	GO:0033048	negative regulation of mitotic sister chromatid segregation	7/748	42/18670	0.00127754	0.0319908	0.0287368	BUB1/BUB1B/MAD2L1/TTK/ZNF207/BUB3/GEN1	7
BP	GO:0008631	intrinsic apoptotic signaling pathway in response to oxidative stress	7/748	43/18670	0.00147403	0.0354565	0.03185	JAK2/PRKN/STK24/MELK/PDCD10/UBQLN1/GSKIP	7
BP	GO:1901028	regulation of mitochondrial outer membrane permeabilization involved in apoptotic signaling pathway	7/748	44/18670	0.0016933	0.0388887	0.0349331	BAD/GZMB/PMAIP1/TFDP1/YWHAB/YWHAZ/ZNF205	7
BP	GO:0070601	centromeric sister chromatid cohesion	6/748	12/18670	3.04544e-06	0.000366412	0.000329142	BUB1/BUB1B/CTCF/NAA50/SGO2/SGO1	6
BP	GO:0071459	protein localization to chromosome, centromeric region	6/748	21/18670	0.000131207	0.00566979	0.00509308	CDK1/TTK/BUB3/CTCF/KNL1/HASPIN	6
BP	GO:0006379	mRNA cleavage	6/748	22/18670	0.000174329	0.00721399	0.0064802	CSTF2/NCBP1/NUDT21/AGO2/CPSF2/TUT1	6
BP	GO:0007064	mitotic sister chromatid cohesion	6/748	23/18670	0.000227914	0.00900413	0.00808826	SMC1A/SMC5/PDS5A/NAA50/HASPIN/SGO1	6
BP	GO:0000729	DNA double-strand break processing	6/748	25/18670	0.000373399	0.0124884	0.0112181	BARD1/BRCA1/DNA2/MRE11/BRIP1/HELB	6
BP	GO:0002507	tolerance induction	6/748	25/18670	0.000373399	0.0124884	0.0112181	CCR4/IL2RA/LYN/TNFAIP3/CD274/ICOS	6
BP	GO:0032461	positive regulation of protein oligomerization	6/748	25/18670	0.000373399	0.0124884	0.0112181	BIK/CLU/JCHAIN/MMP1/PMAIP1/AIM2	6
BP	GO:1900739	regulation of protein insertion into mitochondrial membrane involved in apoptotic signaling pathway	6/748	26/18670	0.000469108	0.0142277	0.0127805	BAD/GZMB/PMAIP1/TFDP1/YWHAB/YWHAZ	6
BP	GO:1900740	positive regulation of protein insertion into mitochondrial membrane involved in apoptotic signaling pathway	6/748	26/18670	0.000469108	0.0142277	0.0127805	BAD/GZMB/PMAIP1/TFDP1/YWHAB/YWHAZ	6
BP	GO:0001844	protein insertion into mitochondrial membrane involved in apoptotic signaling pathway	6/748	30/18670	0.00105555	0.0271277	0.0243684	BAD/GZMB/PMAIP1/TFDP1/YWHAB/YWHAZ	6
BP	GO:0035510	DNA dealkylation	6/748	32/18670	0.00150497	0.0358476	0.0322013	TDG/USP7/ASCC3/OTUD4/TET2/TET3	6
BP	GO:2000780	negative regulation of double-strand break repair	6/748	32/18670	0.00150497	0.0358476	0.0322013	FANCB/POLQ/PARPBP/HELB/CGAS/RNF169	6
BP	GO:0051204	protein insertion into mitochondrial membrane	6/748	33/18670	0.00177795	0.0405689	0.0364423	BAD/GZMB/PMAIP1/TFDP1/YWHAB/YWHAZ	6
BP	GO:0045738	negative regulation of DNA repair	6/748	34/18670	0.00208687	0.0448908	0.0403246	FANCB/POLQ/PARPBP/HELB/CGAS/RNF169	6
BP	GO:0006999	nuclear pore organization	5/748	14/18670	0.00015077	0.00634665	0.00570109	NUP98/NUP153/NUP205/NUP54/NDC1	5
BP	GO:0000076	DNA replication checkpoint	5/748	16/18670	0.000307684	0.0115571	0.0103815	CDC6/DNA2/ORC1/TOPBP1/CLSPN	5
BP	GO:0048012	hepatocyte growth factor receptor signaling pathway	5/748	16/18670	0.000307684	0.0115571	0.0103815	HPN/MST1/MST1R/PTPN1/SIRT2	5
BP	GO:0007076	mitotic chromosome condensation	5/748	17/18670	0.000421581	0.0135433	0.0121657	NCAPD2/SMC4/SMC2/NCAPH/NUSAP1	5
BP	GO:0034501	protein localization to kinetochore	5/748	17/18670	0.000421581	0.0135433	0.0121657	CDK1/TTK/BUB3/KNL1/HASPIN	5
BP	GO:2000042	negative regulation of double-strand break repair via homologous recombination	5/748	19/18670	0.000741134	0.0209188	0.018791	FANCB/POLQ/PARPBP/HELB/CGAS	5
BP	GO:0046931	pore complex assembly	5/748	20/18670	0.000955848	0.0253663	0.0227862	BAD/NUP98/NUP153/NUP205/NDC1	5
BP	GO:0006312	mitotic recombination	5/748	22/18670	0.0015192	0.036011	0.032348	BRCA2/MRE11/RAD51/SMC5/GEN1	5
BP	GO:0007135	meiosis II	4/748	10/18670	0.000442327	0.0136701	0.0122797	BUB1/BUB1B/MASTL/SGO2	4
BP	GO:0032875	regulation of DNA endoreduplication	4/748	10/18670	0.000442327	0.0136701	0.0122797	MRE11/SMC1A/E2F8/E2F7	4
BP	GO:0033314	mitotic DNA replication checkpoint	4/748	10/18670	0.000442327	0.0136701	0.0122797	CDC6/ORC1/TOPBP1/CLSPN	4
BP	GO:0061983	meiosis II cell cycle process	4/748	10/18670	0.000442327	0.0136701	0.0122797	BUB1/BUB1B/MASTL/SGO2	4
BP	GO:0042023	DNA endoreduplication	4/748	11/18670	0.000673101	0.0193338	0.0173673	MRE11/SMC1A/E2F8/E2F7	4
BP	GO:0051988	regulation of attachment of spindle microtubules to kinetochore	4/748	12/18670	0.000977763	0.0253958	0.0228126	ECT2/NEK2/SIRT2/RACGAP1	4
BP	GO:0060707	trophoblast giant cell differentiation	4/748	12/18670	0.000977763	0.0253958	0.0228126	PRDM1/PLK4/E2F8/E2F7	4
BP	GO:0098789	pre-mRNA cleavage required for polyadenylation	4/748	12/18670	0.000977763	0.0253958	0.0228126	CSTF2/NCBP1/NUDT21/TUT1	4
BP	GO:0033623	regulation of integrin activation	4/748	13/18670	0.00136778	0.0333944	0.0299976	PTGER4/FARP2/KIF14/CXCL13	4
BP	GO:0098787	mRNA cleavage involved in mRNA processing	4/748	13/18670	0.00136778	0.0333944	0.0299976	CSTF2/NCBP1/NUDT21/TUT1	4
BP	GO:0007100	mitotic centrosome separation	4/748	14/18670	0.00185458	0.0411634	0.0369763	KIF11/NEK2/NDE1/CEP85	4
BP	GO:0048308	organelle inheritance	4/748	14/18670	0.00185458	0.0411634	0.0369763	CDK1/VRK1/YWHAZ/PDCD10	4
BP	GO:0048313	Golgi inheritance	4/748	14/18670	0.00185458	0.0411634	0.0369763	CDK1/VRK1/YWHAZ/PDCD10	4
BP	GO:2000345	regulation of hepatocyte proliferation	4/748	14/18670	0.00185458	0.0411634	0.0369763	HPN/MED1/TNFAIP3/LIMS2	4
BP	GO:0002218	activation of innate immune response	24/748	319/18670	0.00241429	0.0501659	0.0450631	KRAS/LYN/MYD88/NFKB1/NFKBIL1/PAK2/PRKDC/PSMD5/S100A1/SYK/TNFAIP3/UBE2D1/UBE2V1/BCL10/AIM2/PSME3/FLOT1/PTPN22/TBK1/UBQLN1/OTUD4/TNIP3/PGLYRP3/CGAS	24
BP	GO:0051299	centrosome separation	4/748	15/18670	0.00244945	0.0504668	0.0453335	KIF11/NEK2/NDE1/CEP85	4
BP	GO:2001185	regulation of CD8-positive, alpha-beta T cell activation	4/748	15/18670	0.00244945	0.0504668	0.0453335	RUNX1/CBFB/MAPK8IP1/CD274	4
BP	GO:0072401	signal transduction involved in DNA integrity checkpoint	9/748	73/18670	0.00248409	0.0506106	0.0454626	BRCA1/CDK1/PRKDC/TFDP1/CNOT1/PCBP4/BRCC3/E2F8/E2F7	9
BP	GO:0072422	signal transduction involved in DNA damage checkpoint	9/748	73/18670	0.00248409	0.0506106	0.0454626	BRCA1/CDK1/PRKDC/TFDP1/CNOT1/PCBP4/BRCC3/E2F8/E2F7	9
BP	GO:0043280	positive regulation of cysteine-type endopeptidase activity involved in apoptotic process	13/748	132/18670	0.00248752	0.0506106	0.0454626	APAF1/BAD/DDX3X/GPER1/JAK2/PMAIP1/SYK/TNFRSF10A/BCL10/BEX3/SENP1/FIS1/NDUFA13	13
BP	GO:0031647	regulation of protein stability	22/748	284/18670	0.00251576	0.0509729	0.0457881	ATP1B2/CASP3/CD81/CLU/KRAS/PRKN/PRKDC/RNF5/SMO/STK4/ZNF207/USP7/FLOT1/FAM107A/PDCD10/DPM3/GNL3L/NAA15/ZBED3/MCM8/TMEM88/CCDC88C	22
BP	GO:0010822	positive regulation of mitochondrion organization	12/748	117/18670	0.00256323	0.0515072	0.0462681	BAD/BIK/GPER1/GZMB/PRKN/PMAIP1/RAC2/TFDP1/YWHAB/YWHAZ/ZNF205/FIS1	12
BP	GO:1900371	regulation of purine nucleotide biosynthetic process	12/748	117/18670	0.00256323	0.0515072	0.0462681	NUP98/PDK3/NUP155/NUP58/NUP153/NUP50/NUP205/NUP160/NUP188/NUP54/NDC1/NUP37	12
BP	GO:0033260	nuclear DNA replication	8/748	60/18670	0.00259233	0.0516525	0.0463985	BRCA2/DNA2/POLA1/RAD51/POLD3/DBF4/POLE3/ATAD5	8
BP	GO:0043486	histone exchange	8/748	60/18670	0.00259233	0.0516525	0.0463985	CENPI/ZNHIT1/POLE3/MIS18BP1/DMAP1/KNL1/SPTY2D1/CENPP	8
BP	GO:0072331	signal transduction by p53 class mediator	21/748	267/18670	0.00260219	0.0516525	0.0463985	ATR/BARD1/BRCA1/BRCA2/CDK1/DNA2/MRE11/PRKN/PMAIP1/TAF2/TAF4B/TFDP1/TOPBP1/CNOT1/PCBP4/E2F8/ATAD5/RMI1/ELL3/BRIP1/E2F7	21
BP	GO:0032388	positive regulation of intracellular transport	18/748	215/18670	0.00262878	0.0519296	0.0466474	CD81/ECT2/KCNB1/KIF5B/OAZ2/PRKN/RAC2/SMO/SYK/CAMK1/KIF20B/PDCD10/B3GAT3/FIS1/RBM27/DMAP1/XPO4/ZC3H12A	18
BP	GO:0045088	regulation of innate immune response	31/748	452/18670	0.00265179	0.0519296	0.0466474	JAK2/KRAS/LYN/MMP12/MYD88/NFKB1/NFKBIL1/PAK2/MED1/PRKDC/PSMD5/PTPN1/ABCE1/S100A1/SYK/TNFAIP3/UBE2D1/UBE2V1/BCL10/AIM2/PSME3/FLOT1/CADM1/PTPN22/TBK1/UBQLN1/OTUD4/TNIP3/NLRC5/PGLYRP3/CGAS	31
BP	GO:2001242	regulation of intrinsic apoptotic signaling pathway	15/748	165/18670	0.0026546	0.0519296	0.0466474	BAD/CLU/DDX3X/GRINA/PRKN/PMAIP1/PTPN1/MAPK8IP1/UBQLN1/FIS1/NDUFA13/FIGNL1/ATAD5/ELL3/DDIAS	15
BP	GO:0042770	signal transduction in response to DNA damage	13/748	133/18670	0.00265869	0.0519296	0.0466474	ATR/BRCA1/BRCA2/CDK1/PMAIP1/PRKDC/TFDP1/CNOT1/PCBP4/BRCC3/E2F8/ATAD5/E2F7	13
BP	GO:2001056	positive regulation of cysteine-type endopeptidase activity	14/748	149/18670	0.00268347	0.0522046	0.0468945	APAF1/BAD/DDX3X/GPER1/JAK2/PMAIP1/SYK/TNFRSF10A/BCL10/AIM2/BEX3/SENP1/FIS1/NDUFA13	14
BP	GO:2000177	regulation of neural precursor cell proliferation	10/748	88/18670	0.00270142	0.0523453	0.0470209	CDH2/LYN/SMARCD3/SMO/SIRT2/LIMS2/CIP2A/SHCBP1/ELL3/ASPM	10
BP	GO:0072395	signal transduction involved in cell cycle checkpoint	9/748	74/18670	0.00272984	0.0525474	0.0472025	BRCA1/CDK1/PRKDC/TFDP1/CNOT1/PCBP4/BRCC3/E2F8/E2F7	9
BP	GO:0006338	chromatin remodeling	16/748	182/18670	0.00273337	0.0525474	0.0472025	DR1/CENPI/HELLS/MYB/KDM5A/SMARCD3/TOP1/MBD2/ZNHIT1/BAZ1A/POLE3/MIS18BP1/DMAP1/KNL1/SPTY2D1/CENPP	16
BP	GO:0030808	regulation of nucleotide biosynthetic process	12/748	118/18670	0.00275219	0.0527017	0.0473411	NUP98/PDK3/NUP155/NUP58/NUP153/NUP50/NUP205/NUP160/NUP188/NUP54/NDC1/NUP37	12
BP	GO:0051307	meiotic chromosome separation	5/748	25/18670	0.00277515	0.0529337	0.0475495	TOP2A/TTK/NCAPH/FANCM/RMI1	5
BP	GO:0045740	positive regulation of DNA replication	6/748	36/18670	0.00282421	0.0535317	0.0480866	CDK1/DNA2/DBF4/E2F8/ATAD5/E2F7	6
BP	GO:0006165	nucleoside diphosphate phosphorylation	13/748	134/18670	0.00283938	0.0535317	0.0480866	NME4/NUP98/NUP155/NUP58/NUP153/NUP50/NUP205/NUP160/NUP188/NUP54/NDC1/OGDHL/NUP37	13
BP	GO:0018210	peptidyl-threonine modification	13/748	134/18670	0.00283938	0.0535317	0.0480866	CDK1/MARK2/TTK/VRK1/VRK2/GALNT4/OXSR1/SIRT2/TBK1/CAB39/CSNK1G1/WNK3/HASPIN	13
BP	GO:2000514	regulation of CD4-positive, alpha-beta T cell activation	8/748	61/18670	0.00288112	0.0541097	0.0486058	RUNX1/CBFB/CD80/CD81/MYB/CD274/RC3H2/ZC3H12A	8
BP	GO:0060249	anatomical structure homeostasis	30/748	437/18670	0.0030378	0.0568336	0.0510527	ATP2B2/ATR/BARD1/BRCA2/CFL2/DNA2/JCHAIN/KRAS/LTBP3/MRE11/NEK2/PRKN/POLA1/PRKDC/PTH1R/RAC2/RAD51/SMO/SYK/TFRC/TNFAIP3/USP7/CCNE2/POLD3/SMG1/SMC5/POLE3/XRN1/GNL3L/SPATA7	30
BP	GO:0051205	protein insertion into membrane	7/748	49/18670	0.00319405	0.0595289	0.0534738	BAD/GZMB/PMAIP1/TFDP1/GET1/YWHAB/YWHAZ	7
BP	GO:0046939	nucleotide phosphorylation	13/748	136/18670	0.00323087	0.059986	0.0538844	NME4/NUP98/NUP155/NUP58/NUP153/NUP50/NUP205/NUP160/NUP188/NUP54/NDC1/OGDHL/NUP37	13
BP	GO:0007099	centriole replication	6/748	37/18670	0.0032586	0.0600443	0.0539368	BRCA1/STIL/VPS4B/PLK4/CEP152/SASS6	6
BP	GO:0050691	regulation of defense response to virus by host	6/748	37/18670	0.0032586	0.0600443	0.0539368	MMP12/TNFAIP3/AIM2/SELENOK/ZC3H12A/CGAS	6
BP	GO:0050000	chromosome localization	9/748	76/18670	0.00327883	0.06019	0.0540677	CENPE/NUP98/VPS4B/DLGAP5/KIF14/ACTR3/ACTR2/NDE1/KIF18A	9
BP	GO:0060706	cell differentiation involved in embryonic placenta development	5/748	26/18670	0.0033242	0.0603604	0.0542207	PRDM1/STK4/PLK4/E2F8/E2F7	5
BP	GO:0080111	DNA demethylation	5/748	26/18670	0.0033242	0.0603604	0.0542207	TDG/USP7/OTUD4/TET2/TET3	5
BP	GO:0062012	regulation of small molecule metabolic process	31/748	459/18670	0.0033353	0.0603604	0.0542207	BAD/BRCA1/CDK1/GPER1/MST1/NFKB1/NUP98/OAZ2/PRKN/PDK3/PMAIP1/PPP1R3D/PSMD5/PTH1R/SP1/TM7SF2/VDR/RGN/NUP155/NUP58/NUP153/PSME3/NUP50/NUP205/NUP160/SIRT4/NUP188/NUP54/NDC1/NUP37/PPTC7	31
BP	GO:0018394	peptidyl-lysine acetylation	15/748	169/18670	0.00333756	0.0603604	0.0542207	APBB1/BRCA1/BRCA2/DR1/BLOC1S1/SET/NCOA3/CTCF/BAZ1A/WBP2/KLF15/POLE3/DMAP1/NAA50/SDR16C5	15
BP	GO:1901606	alpha-amino acid catabolic process	11/748	106/18670	0.00347605	0.0626331	0.0562622	ALDH7A1/CBS/IVD/QDPR/DDO/FTCD/GCAT/HOGA1/SDSL/ADHFE1/CARNMT1	11
BP	GO:0007051	spindle organization	15/748	170/18670	0.00352913	0.0627415	0.0563597	CENPE/KIF11/NEK2/STIL/TTK/ZNF207/SMC1A/PRC1/KIF23/VPS4B/TUBG2/RACGAP1/HAUS2/BORA/ASPM	15
BP	GO:0031571	mitotic G1 DNA damage checkpoint	8/748	63/18670	0.00353347	0.0627415	0.0563597	CDK1/PRKDC/TFDP1/CNOT1/RFWD3/PCBP4/E2F8/E2F7	8
BP	GO:0044819	mitotic G1/S transition checkpoint	8/748	63/18670	0.00353347	0.0627415	0.0563597	CDK1/PRKDC/TFDP1/CNOT1/RFWD3/PCBP4/E2F8/E2F7	8
BP	GO:0046637	regulation of alpha-beta T cell differentiation	8/748	63/18670	0.00353347	0.0627415	0.0563597	PRDM1/RUNX1/CBFB/CD80/MYB/SYK/RC3H2/ZC3H12A	8
BP	GO:0042398	cellular modified amino acid biosynthetic process	7/748	50/18670	0.00358827	0.0632113	0.0567816	ALDH7A1/GAMT/GCH1/GGT7/HAGH/PTDSS2/SLC27A1	7
BP	GO:0070534	protein K63-linked ubiquitination	7/748	50/18670	0.00358827	0.0632113	0.0567816	PRKN/RNF5/UBE2G1/UBE2V1/PTPN22/UBE2D4/RNF168	7
BP	GO:0032386	regulation of intracellular transport	29/748	423/18670	0.00359876	0.0632113	0.0567816	BARD1/CD81/ECT2/KCNB1/KIF5B/LYN/OAZ2/PRKN/PTPN1/RAB3A/RAC2/SMO/SYK/CAMK1/RAB11B/KIF20B/NUP58/NUP153/PDCD10/SIRT4/BACE1/B3GAT3/FIS1/NUP54/RBM27/DMAP1/XPO4/ZC3H12A/UHMK1	29
BP	GO:1903578	regulation of ATP metabolic process	12/748	122/18670	0.00362442	0.0634339	0.0569816	CDK1/NUP98/NUP155/NUP58/NUP153/NUP50/NUP205/NUP160/NUP188/NUP54/NDC1/NUP37	12
BP	GO:0009135	purine nucleoside diphosphate metabolic process	13/748	138/18670	0.00366517	0.0636906	0.0572122	BAD/NUP98/NUP155/NUP58/NUP153/NUP50/NUP205/NUP160/NUP188/NUP54/NDC1/OGDHL/NUP37	13
BP	GO:0009179	purine ribonucleoside diphosphate metabolic process	13/748	138/18670	0.00366517	0.0636906	0.0572122	BAD/NUP98/NUP155/NUP58/NUP153/NUP50/NUP205/NUP160/NUP188/NUP54/NDC1/OGDHL/NUP37	13
BP	GO:0002683	negative regulation of immune system process	31/748	463/18670	0.00378935	0.0656149	0.0589407	CASP3/RUNX1/CBFB/CD80/ELF1/GPER1/IL2RA/IL7R/LYN/MMP12/NFKBIL1/PRKDC/PTGER4/TNFAIP3/BCL10/PTPN22/GREM1/CD274/UBQLN1/RC3H2/OTUD4/NCAPG2/LAX1/RBM15/CUEDC2/ZC3H12A/NLRC5/ADTRP/PGLYRP3/TMEM178A/GCSAM	31
BP	GO:0044783	G1 DNA damage checkpoint	8/748	64/18670	0.00389977	0.0672882	0.0604439	CDK1/PRKDC/TFDP1/CNOT1/RFWD3/PCBP4/E2F8/E2F7	8
BP	GO:0009185	ribonucleoside diphosphate metabolic process	13/748	140/18670	0.00414564	0.0712787	0.0640284	BAD/NUP98/NUP155/NUP58/NUP153/NUP50/NUP205/NUP160/NUP188/NUP54/NDC1/OGDHL/NUP37	13
BP	GO:0033146	regulation of intracellular estrogen receptor signaling pathway	6/748	39/18670	0.00427408	0.0732292	0.0657806	BRCA1/RUNX1/CBFB/MED1/CNOT1/WBP2	6
BP	GO:0050854	regulation of antigen receptor-mediated signaling pathway	8/748	65/18670	0.0042947	0.0733252	0.0658667	RUNX1/CBFB/CD81/ELF1/LYN/BCL10/PTPN22/GCSAM	8
BP	GO:0009108	coenzyme biosynthetic process	20/748	261/18670	0.00435472	0.074091	0.0665547	GCH1/MOCS1/MOCS2/NUP98/PDK3/QDPR/RGN/NUP155/NUP58/NUP153/NUP50/NUP205/NUP160/QPRT/NUP188/NUP54/NDC1/OGDHL/NUP37/PPTC7	20
BP	GO:0019080	viral gene expression	16/748	191/18670	0.00439527	0.0745212	0.0669411	HPN/NUP98/POLR2B/POLR2F/SP1/NUP155/NUP58/TRIM14/NUP153/NUP50/NUP205/NUP160/NUP188/NUP54/NDC1/NUP37	16
BP	GO:0070661	leukocyte proliferation	22/748	298/18670	0.00448323	0.0755435	0.0678594	CASP3/CD80/CD81/CLU/ELF4/HELLS/IL2RA/IL7R/LYN/RAC2/SYK/TFRC/TNFAIP3/MAPK8IP1/IKZF3/PTPN22/GREM1/TBK1/CD274/RC3H2/SELENOK/ATAD5	22
BP	GO:0045839	negative regulation of mitotic nuclear division	7/748	52/18670	0.00448651	0.0755435	0.0678594	BUB1/BUB1B/MAD2L1/TTK/ZNF207/BUB3/GEN1	7
BP	GO:0009132	nucleoside diphosphate metabolic process	14/748	158/18670	0.00456048	0.0765251	0.0687412	BAD/NME4/NUP98/NUP155/NUP58/NUP153/NUP50/NUP205/NUP160/NUP188/NUP54/NDC1/OGDHL/NUP37	14
BP	GO:1900542	regulation of purine nucleotide metabolic process	13/748	142/18670	0.00467571	0.07819	0.0702368	CDK1/NUP98/PDK3/NUP155/NUP58/NUP153/NUP50/NUP205/NUP160/NUP188/NUP54/NDC1/NUP37	13
BP	GO:0018107	peptidyl-threonine phosphorylation	12/748	126/18670	0.00470679	0.0782987	0.0703344	CDK1/MARK2/TTK/VRK1/VRK2/OXSR1/SIRT2/TBK1/CAB39/CSNK1G1/WNK3/HASPIN	12
BP	GO:0097711	ciliary basal body-plasma membrane docking	10/748	95/18670	0.00471428	0.0782987	0.0703344	CDK1/NEK2/PLK4/CNTRL/CEP152/B9D1/NDE1/HAUS2/NEDD1/SCLT1	10
BP	GO:0032467	positive regulation of cytokinesis	6/748	40/18670	0.00486135	0.0801784	0.0720229	CDC6/ECT2/KIF23/KIF20B/KIF14/RACGAP1	6
BP	GO:0098534	centriole assembly	6/748	40/18670	0.00486135	0.0801784	0.0720229	BRCA1/STIL/VPS4B/PLK4/CEP152/SASS6	6
BP	GO:0009408	response to heat	15/748	176/18670	0.00487671	0.0801784	0.0720229	ATR/EIF2S1/LYN/NUP98/NUP155/NUP58/NUP153/NUP50/NUP205/NUP160/NUP188/HSPA14/NUP54/NDC1/NUP37	15
BP	GO:0072574	hepatocyte proliferation	4/748	18/18670	0.00499054	0.0810253	0.0727837	HPN/MED1/TNFAIP3/LIMS2	4
BP	GO:0072575	epithelial cell proliferation involved in liver morphogenesis	4/748	18/18670	0.00499054	0.0810253	0.0727837	HPN/MED1/TNFAIP3/LIMS2	4
BP	GO:2000757	negative regulation of peptidyl-lysine acetylation	4/748	18/18670	0.00499054	0.0810253	0.0727837	BRCA1/SET/KLF15/SDR16C5	4
BP	GO:0007131	reciprocal meiotic recombination	7/748	53/18670	0.0049946	0.0810253	0.0727837	MRE11/RAD51/TOP2A/FANCM/RMI1/BRIP1/KLHDC3	7
BP	GO:0010639	negative regulation of organelle organization	27/748	395/18670	0.00505368	0.0817123	0.0734008	BRCA1/BUB1/BUB1B/CAPZA1/CLU/MAD2L1/NEK2/PRKN/KDM5A/SET/TMOD1/TOP2A/TTK/ZNF207/BUB3/ARFGEF1/WAPL/SIRT4/CKAP2/TMOD3/ATAD2B/XRN1/GNL3L/SPTBN4/ANKRD27/SDR16C5/GEN1	27
BP	GO:0090305	nucleic acid phosphodiester bond hydrolysis	22/748	302/18670	0.00523726	0.0844011	0.075816	APAF1/CASP3/CSTF2/DNA2/DXO/MRE11/NCBP1/PRORP/G3BP1/POLD3/NUDT21/DIS3/CNOT1/AGO2/UTP20/CPSF2/XRN1/FANCM/TUT1/ATAD5/ZC3H12A/GEN1	22
BP	GO:0000083	regulation of transcription involved in G1/S transition of mitotic cell cycle	5/748	29/18670	0.00543607	0.0867462	0.0779227	CDC6/ORC1/POLA1/TFDP1/E2F7	5
BP	GO:0031365	N-terminal protein amino acid modification	5/748	29/18670	0.00543607	0.0867462	0.0779227	METAP1/HHATL/NAA25/NAA15/NAA50	5
BP	GO:2000515	negative regulation of CD4-positive, alpha-beta T cell activation	5/748	29/18670	0.00543607	0.0867462	0.0779227	RUNX1/CBFB/CD274/RC3H2/ZC3H12A	5
BP	GO:0044773	mitotic DNA damage checkpoint	10/748	97/18670	0.00546507	0.0869249	0.0780832	CDK1/MRE11/PRKDC/TFDP1/CNOT1/RFWD3/PCBP4/CLSPN/E2F8/E2F7	10
BP	GO:0035825	homologous recombination	7/748	54/18670	0.00554475	0.0876213	0.0787088	MRE11/RAD51/TOP2A/FANCM/RMI1/BRIP1/KLHDC3	7
BP	GO:0097345	mitochondrial outer membrane permeabilization	7/748	54/18670	0.00554475	0.0876213	0.0787088	BAD/GZMB/PMAIP1/TFDP1/YWHAB/YWHAZ/ZNF205	7
BP	GO:1903037	regulation of leukocyte cell-cell adhesion	22/748	304/18670	0.00565193	0.089027	0.0799714	BAD/CASP3/RUNX1/CBFB/CD80/CD81/IL2RA/IL7R/LYN/MYB/PAK2/SYK/TFRC/BCL10/PTPN22/CD274/ICOS/RC3H2/LAX1/SELENOK/ZC3H12A/ADTRP	22
BP	GO:2001235	positive regulation of apoptotic signaling pathway	15/748	179/18670	0.00569235	0.0893754	0.0802844	APAF1/BAD/BIK/GPER1/GZMB/JAK2/PAK2/PMAIP1/STK4/TFDP1/YWHAB/YWHAZ/ZNF205/BCL10/FIS1	15
BP	GO:0002224	toll-like receptor signaling pathway	13/748	146/18670	0.0058991	0.0915477	0.0822358	LYN/MYD88/NFKBIL1/S100A1/TNFAIP3/UBE2D1/BCL10/FLOT1/PTPN22/TBK1/UBQLN1/OTUD4/TNIP3	13
BP	GO:0006140	regulation of nucleotide metabolic process	13/748	146/18670	0.0058991	0.0915477	0.0822358	CDK1/NUP98/PDK3/NUP155/NUP58/NUP153/NUP50/NUP205/NUP160/NUP188/NUP54/NDC1/NUP37	13
BP	GO:0051250	negative regulation of lymphocyte activation	13/748	146/18670	0.0058991	0.0915477	0.0822358	CASP3/RUNX1/CBFB/CD80/IL2RA/LYN/TNFAIP3/PTPN22/CD274/RC3H2/LAX1/ZC3H12A/PGLYRP3	13
BP	GO:0010952	positive regulation of peptidase activity	16/748	197/18670	0.0059057	0.0915477	0.0822358	APAF1/BAD/DDX3X/GPER1/JAK2/LYN/PMAIP1/SYK/TNFRSF10A/BCL10/AIM2/PSME3/BEX3/SENP1/FIS1/NDUFA13	16
BP	GO:0051170	import into nucleus	14/748	163/18670	0.00599318	0.0926098	0.0831898	ECT2/MMP12/NUP98/MED1/SMO/SYK/NUP155/NUP58/NUP153/NUP50/NUP188/NUP54/DMAP1/ZC3H12A	14
BP	GO:0006997	nucleus organization	12/748	130/18670	0.00603314	0.0927863	0.0833483	CDK1/GPER1/NUP98/SRPK1/VRK1/VPS4B/NUP155/NUP153/NUP205/LEMD3/NUP54/NDC1	12
BP	GO:0007127	meiosis I	11/748	114/18670	0.0060426	0.0927863	0.0833483	BRCA2/FANCD2/MRE11/RAD51/TOP2A/CCNE2/NDC1/FANCM/RMI1/BRIP1/KLHDC3	11
BP	GO:0034063	stress granule assembly	4/748	19/18670	0.00612371	0.0928076	0.0833675	DDX3X/DDX6/EIF2S1/G3BP1	4
BP	GO:0034138	toll-like receptor 3 signaling pathway	4/748	19/18670	0.00612371	0.0928076	0.0833675	TNFAIP3/FLOT1/PTPN22/UBQLN1	4
BP	GO:0070989	oxidative demethylation	4/748	19/18670	0.00612371	0.0928076	0.0833675	TDG/ALKBH4/TET2/TET3	4
BP	GO:0072576	liver morphogenesis	4/748	19/18670	0.00612371	0.0928076	0.0833675	HPN/MED1/TNFAIP3/LIMS2	4
BP	GO:0070830	bicellular tight junction assembly	7/748	55/18670	0.00613903	0.0928076	0.0833675	RUNX1/CBFB/ECT2/RAB13/STRN/PDCD6IP/POF1B	7
BP	GO:0051231	spindle elongation	3/748	10/18670	0.00622252	0.0932053	0.0837247	PRC1/KIF23/RACGAP1	3
BP	GO:2000628	regulation of miRNA metabolic process	3/748	10/18670	0.00622252	0.0932053	0.0837247	NFKB1/RC3H2/ZC3H12A	3
BP	GO:0019359	nicotinamide nucleotide biosynthetic process	13/748	147/18670	0.00624168	0.0932053	0.0837247	NUP98/NUP155/NUP58/NUP153/NUP50/NUP205/NUP160/QPRT/NUP188/NUP54/NDC1/OGDHL/NUP37	13
BP	GO:0019363	pyridine nucleotide biosynthetic process	13/748	147/18670	0.00624168	0.0932053	0.0837247	NUP98/NUP155/NUP58/NUP153/NUP50/NUP205/NUP160/QPRT/NUP188/NUP54/NDC1/OGDHL/NUP37	13
BP	GO:0072527	pyrimidine-containing compound metabolic process	10/748	99/18670	0.00630623	0.0934011	0.0839006	DCK/NME4/RRM1/TDG/CDIPT/AGPAT1/TET2/UCK1/UPP2/TET3	10
BP	GO:0001782	B cell homeostasis	5/748	30/18670	0.00631218	0.0934011	0.0839006	CASP3/LYN/TNFAIP3/BCL10/RC3H2	5
BP	GO:0010586	miRNA metabolic process	5/748	30/18670	0.00631218	0.0934011	0.0839006	NFKB1/AGO2/RC3H2/TUT7/ZC3H12A	5
BP	GO:0017038	protein import	16/748	199/18670	0.0064937	0.0957968	0.0860526	CLU/ECT2/MMP12/NUP98/MED1/SMO/SYK/NUP155/NUP58/NUP153/NUP50/NUP188/NDUFA13/NUP54/DMAP1/ZC3H12A	16
BP	GO:0010821	regulation of mitochondrion organization	15/748	182/18670	0.0066147	0.0972879	0.0873921	BAD/BIK/CLU/GPER1/GZMB/PRKN/PMAIP1/RAC2/TFDP1/YWHAB/YWHAZ/ZNF205/SIRT4/FIS1/MYO19	15
BP	GO:0070988	demethylation	8/748	70/18670	0.0067495	0.098525	0.0885034	KDM5A/TDG/USP7/OTUD4/ALKBH4/TET2/KDM7A/TET3	8
BP	GO:0034508	centromere complex assembly	7/748	56/18670	0.00677952	0.098525	0.0885034	CENPE/CENPI/HELLS/POLE3/MIS18BP1/KNL1/CENPP	7
BP	GO:0090307	mitotic spindle assembly	7/748	56/18670	0.00677952	0.098525	0.0885034	KIF11/NEK2/ZNF207/SMC1A/KIF23/VPS4B/RACGAP1	7
BP	GO:0120192	tight junction assembly	7/748	56/18670	0.00677952	0.098525	0.0885034	RUNX1/CBFB/ECT2/RAB13/STRN/PDCD6IP/POF1B	7
CC	GO:0098687	chromosomal region	43/773	349/19717	2.9937e-11	1.45433e-08	1.29435e-08	ATR/BRCA2/BUB1/BUB1B/CDK1/CENPE/DNA2/CENPI/HELLS/INCENP/MAD2L1/MRE11/NEK2/NUP98/ORC1/POLR2B/PRKDC/RAD51/SALL1/TTK/ZNF207/SMC1A/BUB3/KNTC1/NCAPD2/CTCF/SIRT2/WAPL/SETX/SMC5/PDS5A/NUP160/NDE1/ERCC6L/ZWILCH/MIS18BP1/KNL1/NUP37/KIF18A/SGO2/SGO1/ESCO2/CENPP	43
CC	GO:0005819	spindle	39/773	347/19717	3.64422e-09	4.29289e-07	3.82067e-07	BUB1B/CDK1/CDC6/CENPE/ECT2/INCENP/KIF11/MAD2L1/NEK2/TTK/VRK1/ZNF207/SMC1A/PRC1/KIF23/VPS4B/KIF20B/KNTC1/DLGAP5/KIF14/TOPBP1/SIRT2/TTC28/CKAP2/TUBG2/RACGAP1/NUSAP1/NDE1/HAUS2/CEP85/BRCC3/SHCBP1/BORA/KIF18A/HASPIN/NEDD1/CKAP2L/SGO1/ASPM	39
CC	GO:0000793	condensed chromosome	33/773	223/19717	4.9383e-11	1.45433e-08	1.29435e-08	BRCA1/BRCA2/BUB1/BUB1B/CENPE/FANCD2/INCENP/MAD2L1/MKI67/NEK2/RAD51/TOP2A/ZNF207/SMC1A/BUB3/KNTC1/NCAPD2/SMC4/SMC2/CTCF/TOPBP1/WAPL/SMC5/NCAPH/NDE1/ERCC6L/NCAPG2/ZWILCH/MIS18BP1/KNL1/NUP37/SGO2/SGO1	33
CC	GO:0005635	nuclear envelope	33/773	464/19717	0.000761958	0.0179517	0.0159771	ADRA1B/GCH1/GLE1/GPER1/HPN/ITPR3/MAD2L1/NUP98/POLA1/RAC2/RNF6/RRM1/TM7SF2/TMPO/NUP155/NUP58/NUP153/NUP50/NUP205/ATP11B/NUP160/NUP188/LEMD3/SENP1/NUP54/NDC1/INTS2/XPO4/RBM15/CUEDC2/NUP37/TMEM120A/BRIP1	33
CC	GO:0005911	cell-cell junction	31/773	459/19717	0.00243107	0.0409114	0.0364111	ARVCF/CDH2/DDX6/DSC2/ECT2/EIF4G2/HPN/LYN/MYO1E/FXYD1/RAB13/SCN1B/STRN/MPDZ/IQGAP1/PDCD6IP/ACTR3/FLOT1/SIRT2/SIPA1L3/OBSL1/CD2AP/SH3BP1/CADM1/TMOD3/UBN1/LIMS2/SPTBN4/WNK3/POF1B/CD99L2	31
CC	GO:0000775	chromosome, centromeric region	30/773	193/19717	1.09048e-10	2.14097e-08	1.90547e-08	BUB1/BUB1B/CENPE/CENPI/HELLS/INCENP/MAD2L1/NEK2/NUP98/TTK/ZNF207/SMC1A/BUB3/KNTC1/NCAPD2/CTCF/WAPL/PDS5A/NUP160/NDE1/ERCC6L/ZWILCH/MIS18BP1/KNL1/NUP37/KIF18A/SGO2/SGO1/ESCO2/CENPP	30
CC	GO:0016607	nuclear speck	28/773	397/19717	0.00208877	0.0361849	0.0322046	APBB1/BARD1/CDC34/DDX3X/DHX15/MOCS2/PRKN/RING1/API5/PRPF4/SMC4/SMNDC1/ASCC3/FAM107A/SMC5/GCAT/CDK12/RBM27/NCAPG2/BMP2K/PRPF40A/RBM15/TUT1/ATOH8/E2F7/DENND1B/PATL1/RNF169	28
CC	GO:0000776	kinetochore	23/773	135/19717	2.66004e-09	3.91691e-07	3.48606e-07	BUB1/BUB1B/CENPE/CENPI/INCENP/MAD2L1/NEK2/NUP98/TTK/ZNF207/SMC1A/BUB3/KNTC1/NUP160/NDE1/ERCC6L/ZWILCH/MIS18BP1/KNL1/NUP37/KIF18A/SGO2/SGO1	23
CC	GO:0031965	nuclear membrane	23/773	296/19717	0.00148757	0.0282639	0.0251549	ADRA1B/GCH1/GLE1/HPN/ITPR3/NUP98/RNF6/TM7SF2/NUP155/NUP58/NUP153/NUP50/NUP205/ATP11B/LEMD3/SENP1/NUP54/NDC1/INTS2/RBM15/CUEDC2/TMEM120A/BRIP1	23
CC	GO:0030496	midbody	21/773	173/19717	4.41245e-06	0.000185638	0.000165218	ARF6/CDK1/CENPE/ECT2/INCENP/NEK2/IQGAP1/PRC1/KIF23/VPS4B/KIF20B/KIF14/PDCD6IP/CNTRL/SIRT2/TTC28/RACGAP1/ALKBH4/CEP55/SHCBP1/ASPM	21
CC	GO:0000922	spindle pole	20/773	164/19717	6.90739e-06	0.00027123	0.000241395	CDC6/KIF11/MAD2L1/NEK2/SMC1A/PRC1/VPS4B/KIF20B/KNTC1/DLGAP5/TOPBP1/TTC28/CKAP2/NDE1/CEP85/BRCC3/NEDD1/CKAP2L/SGO1/ASPM	20
CC	GO:0000779	condensed chromosome, centromeric region	19/773	118/19717	1.61412e-07	1.35817e-05	1.20877e-05	BUB1/BUB1B/CENPE/INCENP/MAD2L1/NEK2/ZNF207/SMC1A/BUB3/KNTC1/NCAPD2/NDE1/ERCC6L/ZWILCH/MIS18BP1/KNL1/NUP37/SGO2/SGO1	19
CC	GO:0036464	cytoplasmic ribonucleoprotein granule	19/773	212/19717	0.000711246	0.0174552	0.0155351	BARD1/DDX3X/DDX6/EIF2S1/GABPB1/MBNL1/TOP1/IQGAP1/G3BP1/CNOT1/LARP4B/AGO2/XRN1/RC3H2/NUFIP2/ZC3H12A/UHMK1/PATL1/MCRIP1	19
CC	GO:0035770	ribonucleoprotein granule	19/773	223/19717	0.00130038	0.025563	0.0227511	BARD1/DDX3X/DDX6/EIF2S1/GABPB1/MBNL1/TOP1/IQGAP1/G3BP1/CNOT1/LARP4B/AGO2/XRN1/RC3H2/NUFIP2/ZC3H12A/UHMK1/PATL1/MCRIP1	19
CC	GO:0000777	condensed chromosome kinetochore	18/773	105/19717	1.28064e-07	1.25716e-05	1.11888e-05	BUB1/BUB1B/CENPE/INCENP/MAD2L1/NEK2/ZNF207/SMC1A/BUB3/KNTC1/NDE1/ERCC6L/ZWILCH/MIS18BP1/KNL1/NUP37/SGO2/SGO1	18
CC	GO:0044450	microtubule organizing center part	17/773	185/19717	0.0010082	0.0219938	0.0195745	BRCA1/STIL/TOP2A/FLOT1/PLK4/FTCD/SIRT2/CEP152/TUBG2/CEP55/CEP85/NEDD1/BBS5/SCLT1/TCP10L/CCDC13/SASS6	17
CC	GO:0072686	mitotic spindle	15/773	109/19717	2.28317e-05	0.000747104	0.000664923	CDK1/CENPE/ECT2/KIF11/MAD2L1/SMC1A/KIF23/KIF20B/SIRT2/TTC28/RACGAP1/NUSAP1/KIF18A/CKAP2L/ASPM	15
CC	GO:0018995	host	14/773	73/19717	7.77469e-07	5.0881e-05	4.52842e-05	NUP98/TOP2A/NUP155/NUP58/NUP153/NUP50/NUP205/NUP160/NUP188/VPS28/NUP54/NDC1/NUP37/VPS37D	14
CC	GO:0043657	host cell	14/773	73/19717	7.77469e-07	5.0881e-05	4.52842e-05	NUP98/TOP2A/NUP155/NUP58/NUP153/NUP50/NUP205/NUP160/NUP188/VPS28/NUP54/NDC1/NUP37/VPS37D	14
CC	GO:0044215	other organism	14/773	77/19717	1.52763e-06	7.49811e-05	6.67333e-05	NUP98/TOP2A/NUP155/NUP58/NUP153/NUP50/NUP205/NUP160/NUP188/VPS28/NUP54/NDC1/NUP37/VPS37D	14
CC	GO:0044216	other organism cell	14/773	77/19717	1.52763e-06	7.49811e-05	6.67333e-05	NUP98/TOP2A/NUP155/NUP58/NUP153/NUP50/NUP205/NUP160/NUP188/VPS28/NUP54/NDC1/NUP37/VPS37D	14
CC	GO:0044217	other organism part	14/773	77/19717	1.52763e-06	7.49811e-05	6.67333e-05	NUP98/TOP2A/NUP155/NUP58/NUP153/NUP50/NUP205/NUP160/NUP188/VPS28/NUP54/NDC1/NUP37/VPS37D	14
CC	GO:0005643	nuclear pore	14/773	89/19717	8.98556e-06	0.000311323	0.000277078	GLE1/MAD2L1/NUP98/NUP155/NUP58/NUP153/NUP50/NUP205/NUP160/NUP188/NUP54/NDC1/XPO4/NUP37	14
CC	GO:0000794	condensed nuclear chromosome	14/773	99/19717	3.11598e-05	0.000917657	0.000816715	BRCA1/BRCA2/BUB1/BUB1B/INCENP/NEK2/RAD51/SMC1A/NCAPD2/TOPBP1/WAPL/NCAPH/MIS18BP1/SGO1	14
CC	GO:0016605	PML body	13/773	99/19717	0.000128912	0.00361568	0.00321796	ATR/ELF4/MRE11/RAD51/RNF6/TDG/USP7/TOPBP1/SMC5/UBN1/RFWD3/SPTBN4/PATL1	13
CC	GO:0035861	site of double-strand break	12/773	58/19717	2.05344e-06	9.30366e-05	8.28027e-05	MRE11/RAD51/ACTR3/ACTR2/ARPC2/SMC5/RFWD3/HELB/CGAS/ESCO2/RNF168/RNF169	12
CC	GO:0090734	site of DNA damage	12/773	73/19717	2.47068e-05	0.000765912	0.000681663	MRE11/RAD51/ACTR3/ACTR2/ARPC2/SMC5/RFWD3/HELB/CGAS/ESCO2/RNF168/RNF169	12
CC	GO:0005871	kinesin complex	9/773	55/19717	0.000263112	0.00704423	0.00626937	CENPE/KIF5B/KIF11/KIF23/KIF20B/KIF14/NDE1/KIF18A/KLC4	9
CC	GO:0005876	spindle microtubule	9/773	59/19717	0.000452267	0.011582	0.010308	CDK1/CENPE/KIF11/PRC1/KNTC1/TUBG2/NUSAP1/HAUS2/KIF18A	9
CC	GO:0005657	replication fork	9/773	70/19717	0.00159703	0.0293953	0.0261619	MRE11/POLA1/TOP1/POLD3/WDHD1/MCM10/DMAP1/HELB/MMS22L	9
CC	GO:0090543	Flemming body	8/773	28/19717	8.32334e-06	0.000306403	0.000272699	ARF6/KIF23/VPS4B/KIF14/PDCD6IP/CNTRL/RACGAP1/CEP55	8
CC	GO:0043596	nuclear replication fork	7/773	41/19717	0.000972107	0.0219938	0.0195745	POLA1/TOP1/POLD3/WDHD1/MCM10/HELB/MMS22L	7
CC	GO:0000152	nuclear ubiquitin ligase complex	7/773	43/19717	0.00130202	0.025563	0.0227511	BARD1/BRCA1/BUB1B/RING1/ANAPC1/BRCC3/PHC3	7
CC	GO:0051233	spindle midzone	6/773	34/19717	0.00187139	0.0334015	0.0297274	CDC6/CENPE/KIF20B/KIF14/RACGAP1/KIF18A	6
CC	GO:0000800	lateral element	4/773	13/19717	0.00126229	0.025563	0.0227511	BRCA1/BRCA2/INCENP/RAD51	4
CC	GO:0000792	heterochromatin	9/773	78/19717	0.00339561	0.0555559	0.0494448	DDX6/HELLS/INCENP/RING1/SALL1/MBD2/SIRT2/SUZ12/ESCO2	9
CC	GO:0005847	mRNA cleavage and polyadenylation specificity factor complex	4/773	17/19717	0.00370802	0.0590277	0.0525347	CSTF2/NUDT21/CPSF2/TUT1	4
CC	GO:0010494	cytoplasmic stress granule	8/773	66/19717	0.0041493	0.0643141	0.0572396	DDX3X/DDX6/EIF2S1/MBNL1/G3BP1/LARP4B/NUFIP2/MCRIP1	8
CC	GO:0032153	cell division site	8/773	68/19717	0.00498817	0.0750061	0.0667555	ARF6/ECT2/RND2/PLK4/RACGAP1/NDE1/CEP55/MASTL	8
CC	GO:0034399	nuclear periphery	12/773	131/19717	0.00542801	0.0750061	0.0667555	CFL2/JAK2/MYB/NUP98/POLA1/SRPK1/SMC1A/NUP153/ARFGEF1/NUP205/PRPF40A/SPTBN4	12
CC	GO:0032154	cleavage furrow	7/773	55/19717	0.00546984	0.0750061	0.0667555	ARF6/ECT2/PLK4/RACGAP1/NDE1/CEP55/MASTL	7
CC	GO:0017053	transcriptional repressor complex	9/773	84/19717	0.0055739	0.0750061	0.0667555	DR1/SP1/CORO2A/YWHAB/SIRT2/RCOR1/HEY2/DEPDC1/SDR16C5	9
CC	GO:0000803	sex chromosome	5/773	30/19717	0.00576748	0.0750061	0.0667555	RING1/PLK4/SMC5/SUZ12/ESCO2	5
CC	GO:0031080	nuclear pore outer ring	3/773	10/19717	0.00585786	0.0750061	0.0667555	NUP98/NUP160/NUP37	3
CC	GO:0031414	N-terminal protein acetyltransferase complex	3/773	10/19717	0.00585786	0.0750061	0.0667555	NAA25/NAA15/NAA50	3
CC	GO:0070938	contractile ring	3/773	10/19717	0.00585786	0.0750061	0.0667555	PRC1/KIF20B/ALKBH4	3
CC	GO:0005849	mRNA cleavage factor complex	4/773	20/19717	0.00687625	0.0861726	0.0766937	CSTF2/NUDT21/CPSF2/TUT1	4
CC	GO:0005885	Arp2/3 protein complex	3/773	11/19717	0.00782194	0.0940229	0.0836804	ACTR3/ACTR2/ARPC2	3
CC	GO:0072687	meiotic spindle	3/773	11/19717	0.00782194	0.0940229	0.0836804	SIRT2/BORA/ASPM	3
CC	GO:0000242	pericentriolar material	4/773	21/19717	0.00823493	0.0970075	0.0863367	CEP152/TUBG2/CEP85/NEDD1	4
KEGG	hsa05014	Amyotrophic lateral sclerosis	31/344	364/8076	0.000165299	0.0118602	0.011571	APAF1/BAD/CASP3/EIF2S1/GLE1/GPX3/ITPR3/KIF5B/NCBP1/NDUFB7/NDUFC2/NUP98/PRKN/MAPK13/DNALI1/NUP155/NUP58/NUP153/CCS/NUP50/SETX/NUP205/NUP160/NUP188/TBK1/UBQLN1/NDUFA13/NUP54/NDC1/NUP37/KLC4	31
KEGG	hsa05203	Viral carcinogenesis	20/344	204/8076	0.00041681	0.0239249	0.0233413	BAD/CASP3/CCNA2/CDK1/CCR4/CCR8/DDX3X/HPN/KRAS/LYN/NFKB1/PMAIP1/RASA2/RBL1/REL/SYK/YWHAB/YWHAZ/USP7/CCNE2	20
KEGG	hsa04110	Cell cycle	19/344	124/8076	1.0566e-06	0.000303245	0.000295849	ATR/BUB1/BUB1B/CCNA2/CDK1/CDC6/MAD2L1/ORC1/PRKDC/RBL1/TFDP1/TTK/YWHAB/YWHAZ/SMC1A/CCNE2/BUB3/DBF4/ANAPC1	19
KEGG	hsa03460	Fanconi anemia pathway	11/344	54/8076	1.31554e-05	0.00125853	0.00122783	ATR/BRCA1/BRCA2/FANCD2/FANCB/RAD51/FANCI/FANCM/PALB2/RMI1/BRIP1	11
KEGG	hsa03440	Homologous recombination	10/344	41/8076	5.9373e-06	0.000852003	0.000831222	BARD1/BRCA1/BRCA2/MRE11/RAD51/POLD3/TOPBP1/BRCC3/PALB2/BRIP1	10
MF	GO:0140030	modification-dependent protein binding	16/756	144/17697	0.000440942	0.0580573	0.055079	LYN/RAD23B/KDM5A/TNFAIP3/USP15/SUZ12/UBQLN1/ATAD2B/NCAPG2/BRCC3/TNIP3/KDM7A/AGAP3/SPIN4/RNF168/RNF169	16
MF	GO:0004674	protein serine/threonine kinase activity	40/756	439/17697	5.6714e-06	0.0022402	0.00212528	ATR/BUB1/BUB1B/CDK1/MARK2/NEK2/PAK2/PDK3/PRKDC/MAPK13/SRPK1/STK4/SYK/TOP1/TTK/VRK1/VRK2/STK24/CAMK1/CCNK/STK17B/SLK/MELK/OXSR1/PLK4/SMG1/CDK20/TBK1/CAB39/CDK12/STK26/CSNK1G1/BMP2K/FAM20C/WNK3/HASPIN/MASTL/UHMK1/STKLD1/NRBP2	40
MF	GO:0008022	protein C-terminus binding	21/756	187/17697	5.16603e-05	0.0102029	0.00967951	BRCA2/DLG4/JAK2/MAD2L1/MKI67/MRE11/RAB3A/RAD51/SP1/TOP2A/YWHAB/USP7/MPDZ/BCL10/SLC9A3R2/VPS4B/TOPBP1/PRRC2C/CD2AP/AGO2/SCLT1	21
MF	GO:0004386	helicase activity	20/756	163/17697	2.16235e-05	0.00569418	0.00540207	DDX3X/DDX6/DHX15/DNA2/HELLS/MRE11/RAD51/TTF2/DDX18/DDX21/AQR/G3BP1/POLQ/ASCC3/SETX/ERCC6L/FANCM/BRIP1/MCM8/HELB	20
MF	GO:0003678	DNA helicase activity	12/756	81/17697	0.000159469	0.0251962	0.0239036	DDX3X/DNA2/MRE11/RAD51/G3BP1/POLQ/ASCC3/SETX/ERCC6L/BRIP1/MCM8/HELB	12
MF	GO:0017056	structural constituent of nuclear pore	9/756	28/17697	1.50079e-06	0.00118563	0.0011248	NUP98/NUP155/NUP58/NUP153/NUP205/NUP160/NUP188/NUP54/NDC1	9
