# Supplementary material for: PTBPs: An immunomodulatory-related prognostic biomarker in pan-cancer
Source: Front Mol Biosci. 2022 Aug 23;9:968458. doi: 10.3389/fmolb.2022.968458 (PMC9531344; doi:10.3389/fmolb.2022.968458)
Supplement: Supplementary file 5 [file Table6.XLSX]

## Sheet: TMB
PTBP1						PTBP2						PTBP3
	Samlpe	Type	TMB.score	Genes			Samlpe	Type	TMB.score	Genes			Samlpe	Type	TMB.score	Genes
1	TCGA-OR-A5LR-01	ACC	0.319975	6.96911		1	TCGA-OR-A5LR-01	ACC	0.319975	2.28697		1	TCGA-OR-A5LR-01	ACC	0.319975	3.66811
2	TCGA-OR-A5JX-01	ACC	0.821039	7.70932		2	TCGA-OR-A5JX-01	ACC	0.821039	2.86247		2	TCGA-OR-A5JX-01	ACC	0.821039	3.76178
3	TCGA-OU-A5PI-01	ACC	0.665693	6.77537		3	TCGA-OU-A5PI-01	ACC	0.665693	2.87802		3	TCGA-OU-A5PI-01	ACC	0.665693	5.2856
4	TCGA-OR-A5JA-01	ACC	12.1133	7.27575		4	TCGA-OR-A5JA-01	ACC	12.1133	2.47002		4	TCGA-OR-A5JA-01	ACC	12.1133	4.96281
5	TCGA-OR-A5KY-01	ACC	0.675721	7.50729		5	TCGA-OR-A5KY-01	ACC	0.675721	2.34105		5	TCGA-OR-A5KY-01	ACC	0.675721	4.60842
6	TCGA-OR-A5L9-01	ACC	0.160636	6.44616		6	TCGA-OR-A5L9-01	ACC	0.160636	1.90293		6	TCGA-OR-A5L9-01	ACC	0.160636	3.30285
7	TCGA-PK-A5H9-01	ACC	0.344052	7.45341		7	TCGA-PK-A5H9-01	ACC	0.344052	2.51318		7	TCGA-PK-A5H9-01	ACC	0.344052	5.22634
8	TCGA-OR-A5JK-01	ACC	0.595862	7.42228		8	TCGA-OR-A5JK-01	ACC	0.595862	2.29314		8	TCGA-OR-A5JK-01	ACC	0.595862	3.66407
9	TCGA-OR-A5LJ-01	ACC	9.57814	6.74059		9	TCGA-OR-A5LJ-01	ACC	9.57814	2.93537		9	TCGA-OR-A5LJ-01	ACC	9.57814	5.19327
10	TCGA-OR-A5K9-01	ACC	3.00062	7.97871		10	TCGA-OR-A5K9-01	ACC	3.00062	1.99965		10	TCGA-OR-A5K9-01	ACC	3.00062	5.43516
11	TCGA-OR-A5LA-01	ACC	0.190974	6.37989		11	TCGA-OR-A5LA-01	ACC	0.190974	2.05623		11	TCGA-OR-A5LA-01	ACC	0.190974	3.45081
12	TCGA-OR-A5JP-01	ACC	1.68895	7.75896		12	TCGA-OR-A5JP-01	ACC	1.68895	1.70695		12	TCGA-OR-A5JP-01	ACC	1.68895	4.36638
13	TCGA-OR-A5LO-01	ACC	1.5069	7.1941		13	TCGA-OR-A5LO-01	ACC	1.5069	2.28638		13	TCGA-OR-A5LO-01	ACC	1.5069	4.65055
14	TCGA-OR-A5J6-01	ACC	0.738167	6.7117		14	TCGA-OR-A5J6-01	ACC	0.738167	1.37144		14	TCGA-OR-A5J6-01	ACC	0.738167	4.14021
15	TCGA-OR-A5LT-01	ACC	0.580568	7.31408		15	TCGA-OR-A5LT-01	ACC	0.580568	2.54832		15	TCGA-OR-A5LT-01	ACC	0.580568	4.4655
16	TCGA-OR-A5JY-01	ACC	1.66338	6.96228		16	TCGA-OR-A5JY-01	ACC	1.66338	2.71956		16	TCGA-OR-A5JY-01	ACC	1.66338	5.72579
17	TCGA-OR-A5JV-01	ACC	0.680024	6.88642		17	TCGA-OR-A5JV-01	ACC	0.680024	2.86086		17	TCGA-OR-A5JV-01	ACC	0.680024	4.89186
18	TCGA-OR-A5JT-01	ACC	0.606381	6.96131		18	TCGA-OR-A5JT-01	ACC	0.606381	2.28549		18	TCGA-OR-A5JT-01	ACC	0.606381	3.11902
19	TCGA-OR-A5KX-01	ACC	0.799182	7.41241		19	TCGA-OR-A5KX-01	ACC	0.799182	2.35609		19	TCGA-OR-A5KX-01	ACC	0.799182	4.7973
20	TCGA-OR-A5K3-01	ACC	0.383369	7.14231		20	TCGA-OR-A5K3-01	ACC	0.383369	1.70291		20	TCGA-OR-A5K3-01	ACC	0.383369	3.20056
21	TCGA-OR-A5JZ-01	ACC	0.31415	6.83446		21	TCGA-OR-A5JZ-01	ACC	0.31415	1.75183		21	TCGA-OR-A5JZ-01	ACC	0.31415	4.37679
22	TCGA-OR-A5LC-01	ACC	1.05381	7.4818		22	TCGA-OR-A5LC-01	ACC	1.05381	2.08847		22	TCGA-OR-A5LC-01	ACC	1.05381	5.28458
23	TCGA-OR-A5LH-01	ACC	0.209489	6.53534		23	TCGA-OR-A5LH-01	ACC	0.209489	2.69506		23	TCGA-OR-A5LH-01	ACC	0.209489	4.3966
24	TCGA-OR-A5LM-01	ACC	0.600721	7.44614		24	TCGA-OR-A5LM-01	ACC	0.600721	1.36407		24	TCGA-OR-A5LM-01	ACC	0.600721	3.68951
25	TCGA-OR-A5J5-01	ACC	9.12397	7.8912		25	TCGA-OR-A5J5-01	ACC	9.12397	3.15989		25	TCGA-OR-A5J5-01	ACC	9.12397	4.05197
26	TCGA-P6-A5OF-01	ACC	0.6041	7.54338		26	TCGA-P6-A5OF-01	ACC	0.6041	2.51026		26	TCGA-P6-A5OF-01	ACC	0.6041	5.22144
27	TCGA-OR-A5LD-01	ACC	1.21601	7.2597		27	TCGA-OR-A5LD-01	ACC	1.21601	3.29752		27	TCGA-OR-A5LD-01	ACC	1.21601	4.01076
28	TCGA-OR-A5L3-01	ACC	0.564284	6.66962		28	TCGA-OR-A5L3-01	ACC	0.564284	2.83623		28	TCGA-OR-A5L3-01	ACC	0.564284	3.77118
29	TCGA-OR-A5LK-01	ACC	0.993156	6.98857		29	TCGA-OR-A5LK-01	ACC	0.993156	2.03973		29	TCGA-OR-A5LK-01	ACC	0.993156	3.89606
30	TCGA-OR-A5LG-01	ACC	0.366014	7.14421		30	TCGA-OR-A5LG-01	ACC	0.366014	2.95583		30	TCGA-OR-A5LG-01	ACC	0.366014	3.87699
31	TCGA-OR-A5KO-01	ACC	0.688693	8.02934		31	TCGA-OR-A5KO-01	ACC	0.688693	2.51864		31	TCGA-OR-A5KO-01	ACC	0.688693	5.24573
32	TCGA-OR-A5JJ-01	ACC	0.491702	7.78636		32	TCGA-OR-A5JJ-01	ACC	0.491702	2.57022		32	TCGA-OR-A5JJ-01	ACC	0.491702	5.70518
33	TCGA-OR-A5JL-01	ACC	0.29323	6.40769		33	TCGA-OR-A5JL-01	ACC	0.29323	3.50651		33	TCGA-OR-A5JL-01	ACC	0.29323	4.43988
34	TCGA-OR-A5KV-01	ACC	0.470213	7.34382		34	TCGA-OR-A5KV-01	ACC	0.470213	1.6783		34	TCGA-OR-A5KV-01	ACC	0.470213	3.73906
35	TCGA-OR-A5JE-01	ACC	1.23586	6.88718		35	TCGA-OR-A5JE-01	ACC	1.23586	1.64306		35	TCGA-OR-A5JE-01	ACC	1.23586	4.38933
36	TCGA-PK-A5HB-01	ACC	24.9614	7.68264		36	TCGA-PK-A5HB-01	ACC	24.9614	1.69442		36	TCGA-PK-A5HB-01	ACC	24.9614	5.92192
37	TCGA-OR-A5JM-01	ACC	1.40852	7.85354		37	TCGA-OR-A5JM-01	ACC	1.40852	2.25794		37	TCGA-OR-A5JM-01	ACC	1.40852	5.99747
38	TCGA-OR-A5JD-01	ACC	0.600083	6.56856		38	TCGA-OR-A5JD-01	ACC	0.600083	2.03438		38	TCGA-OR-A5JD-01	ACC	0.600083	4.07138
39	TCGA-OR-A5LN-01	ACC	0.270483	7.45479		39	TCGA-OR-A5LN-01	ACC	0.270483	2.52334		39	TCGA-OR-A5LN-01	ACC	0.270483	4.29593
40	TCGA-OR-A5K6-01	ACC	0.598415	7.06368		40	TCGA-OR-A5K6-01	ACC	0.598415	1.80146		40	TCGA-OR-A5K6-01	ACC	0.598415	4.71547
41	TCGA-OR-A5JR-01	ACC	0.0516869	6.99631		41	TCGA-OR-A5JR-01	ACC	0.0516869	1.882		41	TCGA-OR-A5JR-01	ACC	0.0516869	3.88048
42	TCGA-OR-A5L6-01	ACC	0.909644	6.91432		42	TCGA-OR-A5L6-01	ACC	0.909644	3.04612		42	TCGA-OR-A5L6-01	ACC	0.909644	4.24289
43	TCGA-OR-A5JI-01	ACC	0.327704	7.258		43	TCGA-OR-A5JI-01	ACC	0.327704	2.16454		43	TCGA-OR-A5JI-01	ACC	0.327704	4.87275
44	TCGA-OR-A5J2-01	ACC	0.707968	7.41534		44	TCGA-OR-A5J2-01	ACC	0.707968	2.28835		44	TCGA-OR-A5J2-01	ACC	0.707968	5.61375
45	TCGA-OR-A5LL-01	ACC	1.24671	7.52213		45	TCGA-OR-A5LL-01	ACC	1.24671	1.04079		45	TCGA-OR-A5LL-01	ACC	1.24671	4.2257
46	TCGA-OR-A5K1-01	ACC	0.321546	6.97041		46	TCGA-OR-A5K1-01	ACC	0.321546	1.80737		46	TCGA-OR-A5K1-01	ACC	0.321546	3.75897
47	TCGA-PK-A5HA-01	ACC	1.26493	7.72032		47	TCGA-PK-A5HA-01	ACC	1.26493	2.17775		47	TCGA-PK-A5HA-01	ACC	1.26493	5.21545
48	TCGA-OR-A5K2-01	ACC	1.20047	6.98237		48	TCGA-OR-A5K2-01	ACC	1.20047	1.91107		48	TCGA-OR-A5K2-01	ACC	1.20047	4.63852
49	TCGA-OR-A5JO-01	ACC	0.344613	6.78632		49	TCGA-OR-A5JO-01	ACC	0.344613	2.59474		49	TCGA-OR-A5JO-01	ACC	0.344613	4.87345
50	TCGA-OR-A5KU-01	ACC	0.483544	7.2748		50	TCGA-OR-A5KU-01	ACC	0.483544	2.6463		50	TCGA-OR-A5KU-01	ACC	0.483544	4.44861
51	TCGA-OR-A5LB-01	ACC	4.99781	7.48473		51	TCGA-OR-A5LB-01	ACC	4.99781	2.24616		51	TCGA-OR-A5LB-01	ACC	4.99781	4.52739
52	TCGA-OR-A5L8-01	ACC	0.343274	7.62022		52	TCGA-OR-A5L8-01	ACC	0.343274	2.88159		52	TCGA-OR-A5L8-01	ACC	0.343274	4.61225
53	TCGA-OR-A5J1-01	ACC	0.61235	7.17762		53	TCGA-OR-A5J1-01	ACC	0.61235	4.00238		53	TCGA-OR-A5J1-01	ACC	0.61235	5.13986
54	TCGA-OR-A5K0-01	ACC	1.1932	7.20078		54	TCGA-OR-A5K0-01	ACC	1.1932	1.51648		54	TCGA-OR-A5K0-01	ACC	1.1932	6.00262
55	TCGA-OR-A5K8-01	ACC	0.641042	7.46756		55	TCGA-OR-A5K8-01	ACC	0.641042	2.05734		55	TCGA-OR-A5K8-01	ACC	0.641042	4.05585
56	TCGA-OR-A5L5-01	ACC	0.246887	6.66985		56	TCGA-OR-A5L5-01	ACC	0.246887	2.49406		56	TCGA-OR-A5L5-01	ACC	0.246887	3.84461
57	TCGA-OR-A5KT-01	ACC	0.518724	6.47798		57	TCGA-OR-A5KT-01	ACC	0.518724	2.22046		57	TCGA-OR-A5KT-01	ACC	0.518724	4.72771
58	TCGA-OR-A5JF-01	ACC	1.7523	7.55972		58	TCGA-OR-A5JF-01	ACC	1.7523	2.16029		58	TCGA-OR-A5JF-01	ACC	1.7523	4.48699
59	TCGA-OR-A5L4-01	ACC	0.606158	7.51677		59	TCGA-OR-A5L4-01	ACC	0.606158	1.88348		59	TCGA-OR-A5L4-01	ACC	0.606158	4.39954
60	TCGA-OR-A5JS-01	ACC	0.763734	7.36575		60	TCGA-OR-A5JS-01	ACC	0.763734	2.57379		60	TCGA-OR-A5JS-01	ACC	0.763734	4.62258
61	TCGA-OR-A5K5-01	ACC	2.81315	6.8537		61	TCGA-OR-A5K5-01	ACC	2.81315	1.47819		61	TCGA-OR-A5K5-01	ACC	2.81315	4.96902
62	TCGA-OR-A5JG-01	ACC	0.661296	7.38393		62	TCGA-OR-A5JG-01	ACC	0.661296	1.8077		62	TCGA-OR-A5JG-01	ACC	0.661296	4.08045
63	TCGA-PK-A5H8-01	ACC	0.477696	7.70292		63	TCGA-PK-A5H8-01	ACC	0.477696	1.91049		63	TCGA-PK-A5H8-01	ACC	0.477696	3.61542
64	TCGA-OR-A5LE-01	ACC	0.581273	7.19031		64	TCGA-OR-A5LE-01	ACC	0.581273	3.36425		64	TCGA-OR-A5LE-01	ACC	0.581273	5.29351
65	TCGA-OR-A5JB-01	ACC	7.62753	7.43994		65	TCGA-OR-A5JB-01	ACC	7.62753	3.32307		65	TCGA-OR-A5JB-01	ACC	7.62753	5.94252
66	TCGA-OR-A5J3-01	ACC	0.266853	7.24771		66	TCGA-OR-A5J3-01	ACC	0.266853	2.15841		66	TCGA-OR-A5J3-01	ACC	0.266853	3.55795
67	TCGA-OR-A5JQ-01	ACC	0.162342	7.11862		67	TCGA-OR-A5JQ-01	ACC	0.162342	2.23218		67	TCGA-OR-A5JQ-01	ACC	0.162342	5.44681
68	TCGA-OR-A5J7-01	ACC	1.22036	7.17913		68	TCGA-OR-A5J7-01	ACC	1.22036	1.76967		68	TCGA-OR-A5J7-01	ACC	1.22036	4.73928
69	TCGA-OR-A5KZ-01	ACC	0.680692	8.03404		69	TCGA-OR-A5KZ-01	ACC	0.680692	3.40095		69	TCGA-OR-A5KZ-01	ACC	0.680692	5.65976
70	TCGA-OR-A5KW-01	ACC	0.477297	7.31343		70	TCGA-OR-A5KW-01	ACC	0.477297	1.88943		70	TCGA-OR-A5KW-01	ACC	0.477297	3.20159
71	TCGA-PA-A5YG-01	ACC	0.264825	7.03263		71	TCGA-PA-A5YG-01	ACC	0.264825	2.02247		71	TCGA-PA-A5YG-01	ACC	0.264825	4.58629
72	TCGA-OR-A5J9-01	ACC	0.782212	7.72517		72	TCGA-OR-A5J9-01	ACC	0.782212	2.8142		72	TCGA-OR-A5J9-01	ACC	0.782212	4.76479
73	TCGA-OR-A5K4-01	ACC	5.29501	7.52526		73	TCGA-OR-A5K4-01	ACC	5.29501	2.75189		73	TCGA-OR-A5K4-01	ACC	5.29501	3.68865
74	TCGA-OR-A5J8-01	ACC	2.07647	7.35727		74	TCGA-OR-A5J8-01	ACC	2.07647	2.1487		74	TCGA-OR-A5J8-01	ACC	2.07647	4.83426
75	TCGA-OR-A5LS-01	ACC	0.241563	7.46131		75	TCGA-OR-A5LS-01	ACC	0.241563	2.34898		75	TCGA-OR-A5LS-01	ACC	0.241563	5.0536
76	TCGA-OR-A5JW-01	ACC	0.714419	7.45741		76	TCGA-OR-A5JW-01	ACC	0.714419	1.86326		76	TCGA-OR-A5JW-01	ACC	0.714419	4.92821
77	TCGA-OR-A5JC-01	ACC	0.630538	7.52968		77	TCGA-OR-A5JC-01	ACC	0.630538	2.26947		77	TCGA-OR-A5JC-01	ACC	0.630538	3.82337
78	TCGA-OR-A5LP-01	ACC	0.446662	7.28562		78	TCGA-OR-A5LP-01	ACC	0.446662	1.65713		78	TCGA-OR-A5LP-01	ACC	0.446662	4.47794
79	TCGA-UY-A9PF-01	BLCA	11.5967	7.31647		79	TCGA-UY-A9PF-01	BLCA	11.5967	2.60448		79	TCGA-UY-A9PF-01	BLCA	11.5967	6.6709
80	TCGA-CF-A47S-01	BLCA	0.765502	7.3559		80	TCGA-CF-A47S-01	BLCA	0.765502	1.82153		80	TCGA-CF-A47S-01	BLCA	0.765502	6.28092
81	TCGA-4Z-AA89-01	BLCA	3.5404	7.67225		81	TCGA-4Z-AA89-01	BLCA	3.5404	2.68783		81	TCGA-4Z-AA89-01	BLCA	3.5404	6.04207
82	TCGA-UY-A78M-01	BLCA	4.10637	7.17927		82	TCGA-UY-A78M-01	BLCA	4.10637	1.88449		82	TCGA-UY-A78M-01	BLCA	4.10637	5.86466
83	TCGA-GC-A3BM-01	BLCA	3.14209	7.76993		83	TCGA-GC-A3BM-01	BLCA	3.14209	2.5972		83	TCGA-GC-A3BM-01	BLCA	3.14209	6.13355
84	TCGA-K4-A4AB-01	BLCA	2.32281	7.57611		84	TCGA-K4-A4AB-01	BLCA	2.32281	2.55052		84	TCGA-K4-A4AB-01	BLCA	2.32281	5.84244
85	TCGA-FD-A5C0-01	BLCA	3.03483	7.83373		85	TCGA-FD-A5C0-01	BLCA	3.03483	3.00121		85	TCGA-FD-A5C0-01	BLCA	3.03483	6.40024
86	TCGA-G2-A2EK-01	BLCA	1.79708	7.56471		86	TCGA-G2-A2EK-01	BLCA	1.79708	2.52245		86	TCGA-G2-A2EK-01	BLCA	1.79708	6.17995
87	TCGA-BL-A13J-01	BLCA	2.62881	6.74341		87	TCGA-BL-A13J-01	BLCA	2.62881	2.75622		87	TCGA-BL-A13J-01	BLCA	2.62881	7.39012
88	TCGA-CF-A1HR-01	BLCA	6.89223	7.1619		88	TCGA-CF-A1HR-01	BLCA	6.89223	1.89224		88	TCGA-CF-A1HR-01	BLCA	6.89223	6.2757
89	TCGA-GC-A3RD-01	BLCA	2.13128	7.76775		89	TCGA-GC-A3RD-01	BLCA	2.13128	1.8951		89	TCGA-GC-A3RD-01	BLCA	2.13128	6.29729
90	TCGA-E7-A5KE-01	BLCA	4.6008	8.01042		90	TCGA-E7-A5KE-01	BLCA	4.6008	3.28718		90	TCGA-E7-A5KE-01	BLCA	4.6008	5.95115
91	TCGA-ZF-A9R9-01	BLCA	5.04636	7.40819		91	TCGA-ZF-A9R9-01	BLCA	5.04636	2.79446		91	TCGA-ZF-A9R9-01	BLCA	5.04636	6.57746
92	TCGA-UY-A9PD-01	BLCA	7.59374	7.81129		92	TCGA-UY-A9PD-01	BLCA	7.59374	2.28179		92	TCGA-UY-A9PD-01	BLCA	7.59374	5.50806
93	TCGA-S5-AA26-01	BLCA	6.21681	7.74285		93	TCGA-S5-AA26-01	BLCA	6.21681	3.65363		93	TCGA-S5-AA26-01	BLCA	6.21681	5.19376
94	TCGA-GC-A3RC-01	BLCA	8.63851	7.52039		94	TCGA-GC-A3RC-01	BLCA	8.63851	1.08748		94	TCGA-GC-A3RC-01	BLCA	8.63851	6.98525
95	TCGA-GD-A3OS-01	BLCA	2.52213	7.55354		95	TCGA-GD-A3OS-01	BLCA	2.52213	3.11039		95	TCGA-GD-A3OS-01	BLCA	2.52213	5.42664
96	TCGA-XF-AAN5-01	BLCA	8.71615	7.53836		96	TCGA-XF-AAN5-01	BLCA	8.71615	2.46729		96	TCGA-XF-AAN5-01	BLCA	8.71615	7.76108
97	TCGA-FD-A3SR-01	BLCA	3.75493	7.69424		97	TCGA-FD-A3SR-01	BLCA	3.75493	2.41701		97	TCGA-FD-A3SR-01	BLCA	3.75493	6.17805
98	TCGA-C4-A0F7-01	BLCA	1.75161	8.21301		98	TCGA-C4-A0F7-01	BLCA	1.75161	2.42374		98	TCGA-C4-A0F7-01	BLCA	1.75161	6.3969
99	TCGA-XF-AAMR-01	BLCA	2.59137	6.99163		99	TCGA-XF-AAMR-01	BLCA	2.59137	3.74607		99	TCGA-XF-AAMR-01	BLCA	2.59137	5.93948
100	TCGA-XF-AAN7-01	BLCA	4.39613	8.46265		100	TCGA-XF-AAN7-01	BLCA	4.39613	3.45148		100	TCGA-XF-AAN7-01	BLCA	4.39613	5.2686
101	TCGA-UY-A8OD-01	BLCA	2.56718	7.23475		101	TCGA-UY-A8OD-01	BLCA	2.56718	2.96931		101	TCGA-UY-A8OD-01	BLCA	2.56718	6.25791
102	TCGA-FD-A3SP-01	BLCA	2.91789	7.4803		102	TCGA-FD-A3SP-01	BLCA	2.91789	3.41285		102	TCGA-FD-A3SP-01	BLCA	2.91789	6.24131
103	TCGA-DK-A2HX-01	BLCA	2.56274	6.92337		103	TCGA-DK-A2HX-01	BLCA	2.56274	2.64153		103	TCGA-DK-A2HX-01	BLCA	2.56274	6.70956
104	TCGA-CF-A8HX-01	BLCA	1.48357	7.90366		104	TCGA-CF-A8HX-01	BLCA	1.48357	3.53993		104	TCGA-CF-A8HX-01	BLCA	1.48357	4.93365
105	TCGA-E7-A85H-01	BLCA	10.7672	7.76176		105	TCGA-E7-A85H-01	BLCA	10.7672	2.53779		105	TCGA-E7-A85H-01	BLCA	10.7672	6.88331
106	TCGA-ZF-A9RL-01	BLCA	8.51182	7.54258		106	TCGA-ZF-A9RL-01	BLCA	8.51182	2.92566		106	TCGA-ZF-A9RL-01	BLCA	8.51182	6.83407
107	TCGA-UY-A9PB-01	BLCA	13.6497	7.51845		107	TCGA-UY-A9PB-01	BLCA	13.6497	2.31482		107	TCGA-UY-A9PB-01	BLCA	13.6497	5.64976
108	TCGA-GV-A3JV-01	BLCA	2.95784	7.79058		108	TCGA-GV-A3JV-01	BLCA	2.95784	2.11692		108	TCGA-GV-A3JV-01	BLCA	2.95784	7.45935
109	TCGA-GD-A6C6-01	BLCA	6.55464	7.04952		109	TCGA-GD-A6C6-01	BLCA	6.55464	0.664539		109	TCGA-GD-A6C6-01	BLCA	6.55464	4.69479
110	TCGA-XF-A9SW-01	BLCA	1.1596	6.44552		110	TCGA-XF-A9SW-01	BLCA	1.1596	3.48184		110	TCGA-XF-A9SW-01	BLCA	1.1596	6.51891
111	TCGA-ZF-AA53-01	BLCA	4.32673	7.01628		111	TCGA-ZF-AA53-01	BLCA	4.32673	1.58723		111	TCGA-ZF-AA53-01	BLCA	4.32673	5.95991
112	TCGA-BT-A20N-01	BLCA	6.63934	7.96301		112	TCGA-BT-A20N-01	BLCA	6.63934	2.04289		112	TCGA-BT-A20N-01	BLCA	6.63934	6.88102
113	TCGA-XF-A8HI-01	BLCA	1.85142	7.71798		113	TCGA-XF-A8HI-01	BLCA	1.85142	3.15961		113	TCGA-XF-A8HI-01	BLCA	1.85142	5.93485
114	TCGA-XF-AAMJ-01	BLCA	1.04427	7.23155		114	TCGA-XF-AAMJ-01	BLCA	1.04427	2.7598		114	TCGA-XF-AAMJ-01	BLCA	1.04427	6.54255
115	TCGA-G2-AA3B-01	BLCA	19.387	7.82528		115	TCGA-G2-AA3B-01	BLCA	19.387	2.54708		115	TCGA-G2-AA3B-01	BLCA	19.387	6.48954
116	TCGA-E7-A97P-01	BLCA	5.44611	7.5962		116	TCGA-E7-A97P-01	BLCA	5.44611	1.96288		116	TCGA-E7-A97P-01	BLCA	5.44611	6.63187
117	TCGA-G2-AA3D-01	BLCA	6.21737	7.73085		117	TCGA-G2-AA3D-01	BLCA	6.21737	2.10379		117	TCGA-G2-AA3D-01	BLCA	6.21737	5.73757
118	TCGA-BL-A3JM-01	BLCA	5.20036	8.70687		118	TCGA-BL-A3JM-01	BLCA	5.20036	2.55826		118	TCGA-BL-A3JM-01	BLCA	5.20036	6.58912
119	TCGA-GV-A3JZ-01	BLCA	12.6374	8.02006		119	TCGA-GV-A3JZ-01	BLCA	12.6374	2.55053		119	TCGA-GV-A3JZ-01	BLCA	12.6374	7.3808
120	TCGA-ZF-A9R5-01	BLCA	3.09639	7.56836		120	TCGA-ZF-A9R5-01	BLCA	3.09639	3.27477		120	TCGA-ZF-A9R5-01	BLCA	3.09639	6.29616
121	TCGA-UY-A9PH-01	BLCA	9.09609	7.61943		121	TCGA-UY-A9PH-01	BLCA	9.09609	2.05448		121	TCGA-UY-A9PH-01	BLCA	9.09609	6.5337
122	TCGA-E7-A7XN-01	BLCA	23.6861	8.02142		122	TCGA-E7-A7XN-01	BLCA	23.6861	1.66811		122	TCGA-E7-A7XN-01	BLCA	23.6861	6.57383
123	TCGA-XF-A9T8-01	BLCA	18.9524	7.59361		123	TCGA-XF-A9T8-01	BLCA	18.9524	2.04783		123	TCGA-XF-A9T8-01	BLCA	18.9524	6.38897
124	TCGA-DK-A3X1-01	BLCA	21.4835	7.76036		124	TCGA-DK-A3X1-01	BLCA	21.4835	2.25049		124	TCGA-DK-A3X1-01	BLCA	21.4835	6.0311
125	TCGA-E5-A4TZ-01	BLCA	11.5022	8.10831		125	TCGA-E5-A4TZ-01	BLCA	11.5022	2.77088		125	TCGA-E5-A4TZ-01	BLCA	11.5022	7.42323
126	TCGA-XF-AAN3-01	BLCA	3.7967	7.199		126	TCGA-XF-AAN3-01	BLCA	3.7967	2.64073		126	TCGA-XF-AAN3-01	BLCA	3.7967	6.19764
127	TCGA-E7-A7DV-01	BLCA	8.50516	6.78981		127	TCGA-E7-A7DV-01	BLCA	8.50516	1.13332		127	TCGA-E7-A7DV-01	BLCA	8.50516	4.89132
128	TCGA-BT-A20O-01	BLCA	4.60352	7.58437		128	TCGA-BT-A20O-01	BLCA	4.60352	2.14689		128	TCGA-BT-A20O-01	BLCA	4.60352	5.97361
129	TCGA-GV-A3QI-01	BLCA	12.7986	7.70956		129	TCGA-GV-A3QI-01	BLCA	12.7986	3.17318		129	TCGA-GV-A3QI-01	BLCA	12.7986	6.77935
130	TCGA-UY-A9PE-01	BLCA	5.64435	7.55376		130	TCGA-UY-A9PE-01	BLCA	5.64435	2.32023		130	TCGA-UY-A9PE-01	BLCA	5.64435	5.94269
131	TCGA-DK-AA77-01	BLCA	9.53188	7.8408		131	TCGA-DK-AA77-01	BLCA	9.53188	2.65254		131	TCGA-DK-AA77-01	BLCA	9.53188	5.85829
132	TCGA-FD-A6TD-01	BLCA	3.4915	7.66229		132	TCGA-FD-A6TD-01	BLCA	3.4915	2.05138		132	TCGA-FD-A6TD-01	BLCA	3.4915	6.09111
133	TCGA-DK-AA6U-01	BLCA	11.9325	7.97534		133	TCGA-DK-AA6U-01	BLCA	11.9325	2.87818		133	TCGA-DK-AA6U-01	BLCA	11.9325	6.38073
134	TCGA-GU-A767-01	BLCA	10.7531	7.22052		134	TCGA-GU-A767-01	BLCA	10.7531	2.0146		134	TCGA-GU-A767-01	BLCA	10.7531	4.84357
135	TCGA-DK-A1AE-01	BLCA	2.93704	8.04966		135	TCGA-DK-A1AE-01	BLCA	2.93704	2.57113		135	TCGA-DK-A1AE-01	BLCA	2.93704	6.74012
136	TCGA-DK-A1AA-01	BLCA	2.15357	7.55915		136	TCGA-DK-A1AA-01	BLCA	2.15357	2.37627		136	TCGA-DK-A1AA-01	BLCA	2.15357	6.2466
137	TCGA-DK-A3IS-01	BLCA	9.33584	8.0368		137	TCGA-DK-A3IS-01	BLCA	9.33584	2.35525		137	TCGA-DK-A3IS-01	BLCA	9.33584	5.53879
138	TCGA-DK-A3WY-01	BLCA	0.32659	7.48684		138	TCGA-DK-A3WY-01	BLCA	0.32659	2.55035		138	TCGA-DK-A3WY-01	BLCA	0.32659	5.83251
139	TCGA-DK-AA75-01	BLCA	12.041	7.90085		139	TCGA-DK-AA75-01	BLCA	12.041	2.6991		139	TCGA-DK-AA75-01	BLCA	12.041	5.72093
140	TCGA-MV-A51V-01	BLCA	40.5864	7.29121		140	TCGA-MV-A51V-01	BLCA	40.5864	1.89635		140	TCGA-MV-A51V-01	BLCA	40.5864	6.38021
141	TCGA-E7-A6MD-01	BLCA	10.9588	7.79367		141	TCGA-E7-A6MD-01	BLCA	10.9588	2.3859		141	TCGA-E7-A6MD-01	BLCA	10.9588	6.65353
142	TCGA-K4-A3WU-01	BLCA	4.77236	7.14973		142	TCGA-K4-A3WU-01	BLCA	4.77236	3.05167		142	TCGA-K4-A3WU-01	BLCA	4.77236	5.79032
143	TCGA-YC-A8S6-01	BLCA	2.65764	7.81785		143	TCGA-YC-A8S6-01	BLCA	2.65764	2.69601		143	TCGA-YC-A8S6-01	BLCA	2.65764	6.43272
144	TCGA-UY-A78N-01	BLCA	6.68182	8.1043		144	TCGA-UY-A78N-01	BLCA	6.68182	2.59153		144	TCGA-UY-A78N-01	BLCA	6.68182	6.27363
145	TCGA-2F-A9KP-01	BLCA	3.87849	8.39598		145	TCGA-2F-A9KP-01	BLCA	3.87849	2.31357		145	TCGA-2F-A9KP-01	BLCA	3.87849	4.2934
146	TCGA-FD-A6TC-01	BLCA	24.7491	7.60668		146	TCGA-FD-A6TC-01	BLCA	24.7491	2.4815		146	TCGA-FD-A6TC-01	BLCA	24.7491	6.38314
147	TCGA-4Z-AA80-01	BLCA	10.9677	8.10091		147	TCGA-4Z-AA80-01	BLCA	10.9677	3.27636		147	TCGA-4Z-AA80-01	BLCA	10.9677	7.43415
148	TCGA-DK-A3WW-01	BLCA	29.4333	7.26717		148	TCGA-DK-A3WW-01	BLCA	29.4333	1.90447		148	TCGA-DK-A3WW-01	BLCA	29.4333	6.15096
149	TCGA-XF-A9SI-01	BLCA	9.11703	7.5473		149	TCGA-XF-A9SI-01	BLCA	9.11703	2.29196		149	TCGA-XF-A9SI-01	BLCA	9.11703	5.81317
150	TCGA-XF-AAMQ-01	BLCA	5.14416	7.99913		150	TCGA-XF-AAMQ-01	BLCA	5.14416	2.31374		150	TCGA-XF-AAMQ-01	BLCA	5.14416	6.27495
151	TCGA-K4-A54R-01	BLCA	24.0059	8.23696		151	TCGA-K4-A54R-01	BLCA	24.0059	1.65		151	TCGA-K4-A54R-01	BLCA	24.0059	5.7281
152	TCGA-GV-A3QG-01	BLCA	2.37185	7.55473		152	TCGA-GV-A3QG-01	BLCA	2.37185	2.20505		152	TCGA-GV-A3QG-01	BLCA	2.37185	6.87327
153	TCGA-DK-A2I4-01	BLCA	22.906	7.81863		153	TCGA-DK-A2I4-01	BLCA	22.906	2.61912		153	TCGA-DK-A2I4-01	BLCA	22.906	6.40834
154	TCGA-FD-A6TK-01	BLCA	3.18342	7.67405		154	TCGA-FD-A6TK-01	BLCA	3.18342	2.24109		154	TCGA-FD-A6TK-01	BLCA	3.18342	6.29318
155	TCGA-E7-A678-01	BLCA	1.30347	7.09432		155	TCGA-E7-A678-01	BLCA	1.30347	1.61954		155	TCGA-E7-A678-01	BLCA	1.30347	5.59586
156	TCGA-K4-A5RH-01	BLCA	4.65276	7.59191		156	TCGA-K4-A5RH-01	BLCA	4.65276	2.90654		156	TCGA-K4-A5RH-01	BLCA	4.65276	5.68063
157	TCGA-XF-A8HC-01	BLCA	3.44648	7.68919		157	TCGA-XF-A8HC-01	BLCA	3.44648	2.95528		157	TCGA-XF-A8HC-01	BLCA	3.44648	6.24325
158	TCGA-BT-A20T-01	BLCA	6.72382	7.51177		158	TCGA-BT-A20T-01	BLCA	6.72382	2.51002		158	TCGA-BT-A20T-01	BLCA	6.72382	5.72589
159	TCGA-CU-A5W6-01	BLCA	5.59979	7.39625		159	TCGA-CU-A5W6-01	BLCA	5.59979	2.13514		159	TCGA-CU-A5W6-01	BLCA	5.59979	6.06563
160	TCGA-CF-A47Y-01	BLCA	1.70891	7.30048		160	TCGA-CF-A47Y-01	BLCA	1.70891	2.73411		160	TCGA-CF-A47Y-01	BLCA	1.70891	5.65147
161	TCGA-UY-A78K-01	BLCA	21.409	7.64006		161	TCGA-UY-A78K-01	BLCA	21.409	2.51723		161	TCGA-UY-A78K-01	BLCA	21.409	6.90205
162	TCGA-E7-A7DU-01	BLCA	7.56279	7.74722		162	TCGA-E7-A7DU-01	BLCA	7.56279	1.99899		162	TCGA-E7-A7DU-01	BLCA	7.56279	5.25268
163	TCGA-XF-AAMT-01	BLCA	2.94213	7.57322		163	TCGA-XF-AAMT-01	BLCA	2.94213	2.99727		163	TCGA-XF-AAMT-01	BLCA	2.94213	6.16571
164	TCGA-FD-A3SJ-01	BLCA	6.45039	7.44111		164	TCGA-FD-A3SJ-01	BLCA	6.45039	4.00905		164	TCGA-FD-A3SJ-01	BLCA	6.45039	6.80888
165	TCGA-GU-A764-01	BLCA	2.94126	7.38693		165	TCGA-GU-A764-01	BLCA	2.94126	2.34168		165	TCGA-GU-A764-01	BLCA	2.94126	5.80593
166	TCGA-BT-A2LD-01	BLCA	2.60415	7.46264		166	TCGA-BT-A2LD-01	BLCA	2.60415	1.58026		166	TCGA-BT-A2LD-01	BLCA	2.60415	5.246
167	TCGA-DK-A6B2-01	BLCA	4.6705	7.91529		167	TCGA-DK-A6B2-01	BLCA	4.6705	2.16184		167	TCGA-DK-A6B2-01	BLCA	4.6705	6.54895
168	TCGA-DK-A3IM-01	BLCA	2.19661	8.00289		168	TCGA-DK-A3IM-01	BLCA	2.19661	2.60777		168	TCGA-DK-A3IM-01	BLCA	2.19661	7.07455
169	TCGA-GU-A766-01	BLCA	4.97196	7.68261		169	TCGA-GU-A766-01	BLCA	4.97196	1.27481		169	TCGA-GU-A766-01	BLCA	4.97196	5.4995
170	TCGA-LT-A5Z6-01	BLCA	12.7027	7.85985		170	TCGA-LT-A5Z6-01	BLCA	12.7027	2.48832		170	TCGA-LT-A5Z6-01	BLCA	12.7027	6.86387
171	TCGA-FT-A3EE-01	BLCA	3.27796	7.68205		171	TCGA-FT-A3EE-01	BLCA	3.27796	1.93379		171	TCGA-FT-A3EE-01	BLCA	3.27796	6.50576
172	TCGA-G2-AA3C-01	BLCA	6.47571	7.16144		172	TCGA-G2-AA3C-01	BLCA	6.47571	1.51499		172	TCGA-G2-AA3C-01	BLCA	6.47571	4.6889
173	TCGA-KQ-A41S-01	BLCA	5.87835	7.4239		173	TCGA-KQ-A41S-01	BLCA	5.87835	2.24696		173	TCGA-KQ-A41S-01	BLCA	5.87835	6.64088
174	TCGA-DK-A3IU-01	BLCA	9.72118	7.6779		174	TCGA-DK-A3IU-01	BLCA	9.72118	2.295		174	TCGA-DK-A3IU-01	BLCA	9.72118	6.07139
175	TCGA-BT-A0YX-01	BLCA	16.1918	7.20202		175	TCGA-BT-A0YX-01	BLCA	16.1918	1.92854		175	TCGA-BT-A0YX-01	BLCA	16.1918	6.60201
176	TCGA-2F-A9KO-01	BLCA	13.7491	7.66602		176	TCGA-2F-A9KO-01	BLCA	13.7491	2.69654		176	TCGA-2F-A9KO-01	BLCA	13.7491	6.1379
177	TCGA-DK-AA6L-01	BLCA	11.0555	7.28874		177	TCGA-DK-AA6L-01	BLCA	11.0555	3.26851		177	TCGA-DK-AA6L-01	BLCA	11.0555	6.78337
178	TCGA-XF-A9SP-01	BLCA	8.07261	7.27491		178	TCGA-XF-A9SP-01	BLCA	8.07261	2.44399		178	TCGA-XF-A9SP-01	BLCA	8.07261	5.51026
179	TCGA-E7-A4XJ-01	BLCA	1.10026	7.65887		179	TCGA-E7-A4XJ-01	BLCA	1.10026	2.88161		179	TCGA-E7-A4XJ-01	BLCA	1.10026	5.32709
180	TCGA-CU-A0YR-01	BLCA	3.77666	7.97209		180	TCGA-CU-A0YR-01	BLCA	3.77666	1.17658		180	TCGA-CU-A0YR-01	BLCA	3.77666	8.16597
181	TCGA-4Z-AA7Y-01	BLCA	7.82812	7.92875		181	TCGA-4Z-AA7Y-01	BLCA	7.82812	2.0705		181	TCGA-4Z-AA7Y-01	BLCA	7.82812	5.99401
182	TCGA-BT-A3PJ-01	BLCA	12.2728	7.99563		182	TCGA-BT-A3PJ-01	BLCA	12.2728	1.85357		182	TCGA-BT-A3PJ-01	BLCA	12.2728	6.50956
183	TCGA-ZF-A9R1-01	BLCA	2.46026	8.01069		183	TCGA-ZF-A9R1-01	BLCA	2.46026	2.90546		183	TCGA-ZF-A9R1-01	BLCA	2.46026	6.56891
184	TCGA-FD-A43P-01	BLCA	10.7924	7.92078		184	TCGA-FD-A43P-01	BLCA	10.7924	2.43924		184	TCGA-FD-A43P-01	BLCA	10.7924	6.12471
185	TCGA-BT-A20U-01	BLCA	2.20069	7.76852		185	TCGA-BT-A20U-01	BLCA	2.20069	2.01344		185	TCGA-BT-A20U-01	BLCA	2.20069	6.66836
186	TCGA-FJ-A3Z9-01	BLCA	1.79845	8.00114		186	TCGA-FJ-A3Z9-01	BLCA	1.79845	2.94475		186	TCGA-FJ-A3Z9-01	BLCA	1.79845	6.39335
187	TCGA-DK-A6AV-01	BLCA	2.87646	8.28495		187	TCGA-DK-A6AV-01	BLCA	2.87646	2.34551		187	TCGA-DK-A6AV-01	BLCA	2.87646	6.02742
188	TCGA-XF-A9SK-01	BLCA	3.96455	7.2071		188	TCGA-XF-A9SK-01	BLCA	3.96455	1.92536		188	TCGA-XF-A9SK-01	BLCA	3.96455	4.57556
189	TCGA-FD-A43Y-01	BLCA	1.6787	7.16936		189	TCGA-FD-A43Y-01	BLCA	1.6787	2.08263		189	TCGA-FD-A43Y-01	BLCA	1.6787	6.26644
190	TCGA-FD-A5BY-01	BLCA	1.23084	7.52972		190	TCGA-FD-A5BY-01	BLCA	1.23084	2.75882		190	TCGA-FD-A5BY-01	BLCA	1.23084	7.19848
191	TCGA-CU-A3YL-01	BLCA	6.13626	7.76646		191	TCGA-CU-A3YL-01	BLCA	6.13626	2.94548		191	TCGA-CU-A3YL-01	BLCA	6.13626	6.18996
192	TCGA-2F-A9KT-01	BLCA	9.60604	7.82779		192	TCGA-2F-A9KT-01	BLCA	9.60604	2.2492		192	TCGA-2F-A9KT-01	BLCA	9.60604	6.93196
193	TCGA-BT-A2LB-01	BLCA	14.7597	7.30259		193	TCGA-BT-A2LB-01	BLCA	14.7597	2.76464		193	TCGA-BT-A2LB-01	BLCA	14.7597	6.15923
194	TCGA-5N-A9KM-01	BLCA	5.79649	6.33703		194	TCGA-5N-A9KM-01	BLCA	5.79649	2.38214		194	TCGA-5N-A9KM-01	BLCA	5.79649	6.09456
195	TCGA-DK-A3IT-01	BLCA	11.5585	7.70892		195	TCGA-DK-A3IT-01	BLCA	11.5585	2.3305		195	TCGA-DK-A3IT-01	BLCA	11.5585	6.07051
196	TCGA-XF-AAMY-01	BLCA	3.13557	7.83691		196	TCGA-XF-AAMY-01	BLCA	3.13557	2.76844		196	TCGA-XF-AAMY-01	BLCA	3.13557	7.14507
197	TCGA-BT-A20V-01	BLCA	2.69471	7.63106		197	TCGA-BT-A20V-01	BLCA	2.69471	2.49925		197	TCGA-BT-A20V-01	BLCA	2.69471	6.01951
198	TCGA-E7-A541-01	BLCA	11.8855	7.76565		198	TCGA-E7-A541-01	BLCA	11.8855	2.63782		198	TCGA-E7-A541-01	BLCA	11.8855	6.40726
199	TCGA-ZF-AA5P-01	BLCA	1.16749	6.99414		199	TCGA-ZF-AA5P-01	BLCA	1.16749	3.39532		199	TCGA-ZF-AA5P-01	BLCA	1.16749	5.87764
200	TCGA-ZF-AA4W-01	BLCA	14.3106	7.52678		200	TCGA-ZF-AA4W-01	BLCA	14.3106	1.90779		200	TCGA-ZF-AA4W-01	BLCA	14.3106	6.45684
201	TCGA-ZF-A9RE-01	BLCA	1.72878	7.76236		201	TCGA-ZF-A9RE-01	BLCA	1.72878	2.91544		201	TCGA-ZF-A9RE-01	BLCA	1.72878	6.75772
202	TCGA-DK-A1AD-01	BLCA	6.06733	7.53979		202	TCGA-DK-A1AD-01	BLCA	6.06733	2.7874		202	TCGA-DK-A1AD-01	BLCA	6.06733	6.3304
203	TCGA-GU-A42Q-01	BLCA	4.86462	7.72612		203	TCGA-GU-A42Q-01	BLCA	4.86462	2.47041		203	TCGA-GU-A42Q-01	BLCA	4.86462	6.87417
204	TCGA-CF-A5UA-01	BLCA	1.79614	7.16661		204	TCGA-CF-A5UA-01	BLCA	1.79614	1.85291		204	TCGA-CF-A5UA-01	BLCA	1.79614	5.22488
205	TCGA-BT-A20W-01	BLCA	2.16033	7.58194		205	TCGA-BT-A20W-01	BLCA	2.16033	2.77352		205	TCGA-BT-A20W-01	BLCA	2.16033	7.14585
206	TCGA-DK-A1A7-01	BLCA	6.03077	7.61835		206	TCGA-DK-A1A7-01	BLCA	6.03077	2.48283		206	TCGA-DK-A1A7-01	BLCA	6.03077	6.64811
207	TCGA-CF-A9FM-01	BLCA	0.539068	7.5713		207	TCGA-CF-A9FM-01	BLCA	0.539068	2.71494		207	TCGA-CF-A9FM-01	BLCA	0.539068	5.95256
208	TCGA-XF-A9T3-01	BLCA	10.6934	7.57934		208	TCGA-XF-A9T3-01	BLCA	10.6934	2.88979		208	TCGA-XF-A9T3-01	BLCA	10.6934	6.41772
209	TCGA-E7-A519-01	BLCA	2.10909	6.73649		209	TCGA-E7-A519-01	BLCA	2.10909	0.770829		209	TCGA-E7-A519-01	BLCA	2.10909	3.99485
210	TCGA-C4-A0F1-01	BLCA	4.14165	7.31349		210	TCGA-C4-A0F1-01	BLCA	4.14165	1.48761		210	TCGA-C4-A0F1-01	BLCA	4.14165	6.04463
211	TCGA-E5-A4U1-01	BLCA	15.1381	7.92102		211	TCGA-E5-A4U1-01	BLCA	15.1381	3.6544		211	TCGA-E5-A4U1-01	BLCA	15.1381	5.0283
212	TCGA-FD-A3NA-01	BLCA	4.54119	7.84292		212	TCGA-FD-A3NA-01	BLCA	4.54119	1.89366		212	TCGA-FD-A3NA-01	BLCA	4.54119	6.84946
213	TCGA-CU-A0YN-01	BLCA	3.9827	7.45991		213	TCGA-CU-A0YN-01	BLCA	3.9827	3.64584		213	TCGA-CU-A0YN-01	BLCA	3.9827	7.36539
214	TCGA-4Z-AA7W-01	BLCA	14.4709	6.54601		214	TCGA-4Z-AA7W-01	BLCA	14.4709	0.758928		214	TCGA-4Z-AA7W-01	BLCA	14.4709	5.56697
215	TCGA-CF-A9FL-01	BLCA	1.60479	7.79929		215	TCGA-CF-A9FL-01	BLCA	1.60479	2.9879		215	TCGA-CF-A9FL-01	BLCA	1.60479	5.54515
216	TCGA-E7-A7PW-01	BLCA	1.97451	7.90407		216	TCGA-E7-A7PW-01	BLCA	1.97451	2.88322		216	TCGA-E7-A7PW-01	BLCA	1.97451	5.9936
217	TCGA-FD-A6TA-01	BLCA	7.33738	7.45316		217	TCGA-FD-A6TA-01	BLCA	7.33738	1.48948		217	TCGA-FD-A6TA-01	BLCA	7.33738	6.10187
218	TCGA-FD-A43S-01	BLCA	0	6.74722		218	TCGA-FD-A43S-01	BLCA	0	1.95422		218	TCGA-FD-A43S-01	BLCA	0	5.0099
219	TCGA-K4-A4AC-01	BLCA	3.85929	8.04236		219	TCGA-K4-A4AC-01	BLCA	3.85929	2.78405		219	TCGA-K4-A4AC-01	BLCA	3.85929	6.71388
220	TCGA-2F-A9KW-01	BLCA	2.65948	7.9903		220	TCGA-2F-A9KW-01	BLCA	2.65948	2.78956		220	TCGA-2F-A9KW-01	BLCA	2.65948	7.81233
221	TCGA-4Z-AA81-01	BLCA	5.72025	7.81896		221	TCGA-4Z-AA81-01	BLCA	5.72025	1.59137		221	TCGA-4Z-AA81-01	BLCA	5.72025	6.30762
222	TCGA-FD-A6TG-01	BLCA	10.5668	7.57316		222	TCGA-FD-A6TG-01	BLCA	10.5668	2.14862		222	TCGA-FD-A6TG-01	BLCA	10.5668	5.60376
223	TCGA-FD-A62O-01	BLCA	4.60128	7.86254		223	TCGA-FD-A62O-01	BLCA	4.60128	2.3131		223	TCGA-FD-A62O-01	BLCA	4.60128	7.17898
224	TCGA-UY-A78L-01	BLCA	5.18294	7.33811		224	TCGA-UY-A78L-01	BLCA	5.18294	1.48922		224	TCGA-UY-A78L-01	BLCA	5.18294	6.10664
225	TCGA-FD-A3SO-01	BLCA	9.11281	7.58166		225	TCGA-FD-A3SO-01	BLCA	9.11281	2.23406		225	TCGA-FD-A3SO-01	BLCA	9.11281	7.10542
226	TCGA-4Z-AA86-01	BLCA	5.53346	7.50366		226	TCGA-4Z-AA86-01	BLCA	5.53346	2.43563		226	TCGA-4Z-AA86-01	BLCA	5.53346	6.68038
227	TCGA-G2-A2EO-01	BLCA	21.3723	7.341		227	TCGA-G2-A2EO-01	BLCA	21.3723	1.6843		227	TCGA-G2-A2EO-01	BLCA	21.3723	5.31207
228	TCGA-XF-A9T6-01	BLCA	8.96545	7.32063		228	TCGA-XF-A9T6-01	BLCA	8.96545	2.02778		228	TCGA-XF-A9T6-01	BLCA	8.96545	6.46466
229	TCGA-GV-A40G-01	BLCA	3.98771	7.67198		229	TCGA-GV-A40G-01	BLCA	3.98771	2.81724		229	TCGA-GV-A40G-01	BLCA	3.98771	6.36555
230	TCGA-XF-A9T0-01	BLCA	19.9383	7.40458		230	TCGA-XF-A9T0-01	BLCA	19.9383	2.54267		230	TCGA-XF-A9T0-01	BLCA	19.9383	6.58395
231	TCGA-GV-A6ZA-01	BLCA	8.74609	7.90045		231	TCGA-GV-A6ZA-01	BLCA	8.74609	2.929		231	TCGA-GV-A6ZA-01	BLCA	8.74609	6.25183
232	TCGA-DK-A3IN-01	BLCA	9.84364	7.87169		232	TCGA-DK-A3IN-01	BLCA	9.84364	2.10321		232	TCGA-DK-A3IN-01	BLCA	9.84364	7.01529
233	TCGA-K4-A5RI-01	BLCA	3.37748	7.70681		233	TCGA-K4-A5RI-01	BLCA	3.37748	2.77422		233	TCGA-K4-A5RI-01	BLCA	3.37748	5.99952
234	TCGA-GC-A3I6-01	BLCA	4.89718	7.55034		234	TCGA-GC-A3I6-01	BLCA	4.89718	2.08634		234	TCGA-GC-A3I6-01	BLCA	4.89718	7.79735
235	TCGA-DK-A6B1-01	BLCA	3.48876	7.91715		235	TCGA-DK-A6B1-01	BLCA	3.48876	2.42016		235	TCGA-DK-A6B1-01	BLCA	3.48876	6.79049
236	TCGA-XF-A9SV-01	BLCA	1.76565	7.62586		236	TCGA-XF-A9SV-01	BLCA	1.76565	2.18793		236	TCGA-XF-A9SV-01	BLCA	1.76565	6.33776
237	TCGA-XF-AAN2-01	BLCA	11.4122	8.02757		237	TCGA-XF-AAN2-01	BLCA	11.4122	2.18629		237	TCGA-XF-AAN2-01	BLCA	11.4122	7.0799
238	TCGA-DK-A2I1-01	BLCA	6.04396	7.02961		238	TCGA-DK-A2I1-01	BLCA	6.04396	1.50793		238	TCGA-DK-A2I1-01	BLCA	6.04396	6.07841
239	TCGA-4Z-AA87-01	BLCA	6.83576	7.55725		239	TCGA-4Z-AA87-01	BLCA	6.83576	3.60377		239	TCGA-4Z-AA87-01	BLCA	6.83576	6.45476
240	TCGA-ZF-AA51-01	BLCA	18.0966	7.27189		240	TCGA-ZF-AA51-01	BLCA	18.0966	2.88607		240	TCGA-ZF-AA51-01	BLCA	18.0966	6.43557
241	TCGA-KQ-A41R-01	BLCA	19.0409	7.81388		241	TCGA-KQ-A41R-01	BLCA	19.0409	2.86468		241	TCGA-KQ-A41R-01	BLCA	19.0409	5.42797
242	TCGA-GC-A3OO-01	BLCA	3.20651	7.33555		242	TCGA-GC-A3OO-01	BLCA	3.20651	3.07339		242	TCGA-GC-A3OO-01	BLCA	3.20651	7.04777
243	TCGA-DK-A3WX-01	BLCA	0.952922	7.54302		243	TCGA-DK-A3WX-01	BLCA	0.952922	2.28615		243	TCGA-DK-A3WX-01	BLCA	0.952922	6.752
244	TCGA-DK-A1AB-01	BLCA	4.89203	7.15258		244	TCGA-DK-A1AB-01	BLCA	4.89203	3.12801		244	TCGA-DK-A1AB-01	BLCA	4.89203	6.82588
245	TCGA-GU-A42R-01	BLCA	3.6445	7.19171		245	TCGA-GU-A42R-01	BLCA	3.6445	2.33884		245	TCGA-GU-A42R-01	BLCA	3.6445	7.16559
246	TCGA-UY-A8OB-01	BLCA	9.24748	7.51019		246	TCGA-UY-A8OB-01	BLCA	9.24748	1.50773		246	TCGA-UY-A8OB-01	BLCA	9.24748	5.81325
247	TCGA-DK-A1A3-01	BLCA	16.1033	7.402		247	TCGA-DK-A1A3-01	BLCA	16.1033	1.47273		247	TCGA-DK-A1A3-01	BLCA	16.1033	5.97877
248	TCGA-DK-AA6X-01	BLCA	3.25823	7.32455		248	TCGA-DK-AA6X-01	BLCA	3.25823	3.16796		248	TCGA-DK-AA6X-01	BLCA	3.25823	5.89197
249	TCGA-G2-A3IE-01	BLCA	9.81489	7.13207		249	TCGA-G2-A3IE-01	BLCA	9.81489	2.68367		249	TCGA-G2-A3IE-01	BLCA	9.81489	6.87326
250	TCGA-FD-A5BU-01	BLCA	1.98313	7.58527		250	TCGA-FD-A5BU-01	BLCA	1.98313	1.90511		250	TCGA-FD-A5BU-01	BLCA	1.98313	6.44377
251	TCGA-C4-A0EZ-01	BLCA	4.842	8.76731		251	TCGA-C4-A0EZ-01	BLCA	4.842	3.5828		251	TCGA-C4-A0EZ-01	BLCA	4.842	5.59829
252	TCGA-FD-A3B3-01	BLCA	4.46228	7.95941		252	TCGA-FD-A3B3-01	BLCA	4.46228	2.58074		252	TCGA-FD-A3B3-01	BLCA	4.46228	7.05387
253	TCGA-FD-A5BZ-01	BLCA	3.02158	7.12668		253	TCGA-FD-A5BZ-01	BLCA	3.02158	2.53519		253	TCGA-FD-A5BZ-01	BLCA	3.02158	5.76305
254	TCGA-E7-A97Q-01	BLCA	1.88073	7.43761		254	TCGA-E7-A97Q-01	BLCA	1.88073	3.53862		254	TCGA-E7-A97Q-01	BLCA	1.88073	5.40814
255	TCGA-E7-A8O8-01	BLCA	3.197	7.69393		255	TCGA-E7-A8O8-01	BLCA	3.197	2.2371		255	TCGA-E7-A8O8-01	BLCA	3.197	5.57091
256	TCGA-BT-A20Q-01	BLCA	2.70204	7.5192		256	TCGA-BT-A20Q-01	BLCA	2.70204	2.2421		256	TCGA-BT-A20Q-01	BLCA	2.70204	6.17134
257	TCGA-4Z-AA7O-01	BLCA	4.72928	7.8736		257	TCGA-4Z-AA7O-01	BLCA	4.72928	2.05468		257	TCGA-4Z-AA7O-01	BLCA	4.72928	5.81888
258	TCGA-GV-A40E-01	BLCA	3.90646	7.4152		258	TCGA-GV-A40E-01	BLCA	3.90646	2.18965		258	TCGA-GV-A40E-01	BLCA	3.90646	5.96557
259	TCGA-C4-A0F6-01	BLCA	5.19054	7.18026		259	TCGA-C4-A0F6-01	BLCA	5.19054	3.00737		259	TCGA-C4-A0F6-01	BLCA	5.19054	6.02016
260	TCGA-G2-A2EJ-01	BLCA	8.23077	7.78011		260	TCGA-G2-A2EJ-01	BLCA	8.23077	1.64881		260	TCGA-G2-A2EJ-01	BLCA	8.23077	7.20261
261	TCGA-GU-A762-01	BLCA	2.67697	7.42814		261	TCGA-GU-A762-01	BLCA	2.67697	1.33402		261	TCGA-GU-A762-01	BLCA	2.67697	5.47998
262	TCGA-XF-A9SJ-01	BLCA	7.21928	6.73963		262	TCGA-XF-A9SJ-01	BLCA	7.21928	1.11788		262	TCGA-XF-A9SJ-01	BLCA	7.21928	6.29893
263	TCGA-XF-A8HH-01	BLCA	2.29413	7.55349		263	TCGA-XF-A8HH-01	BLCA	2.29413	2.77892		263	TCGA-XF-A8HH-01	BLCA	2.29413	6.15311
264	TCGA-E7-A8O7-01	BLCA	0.723903	7.49943		264	TCGA-E7-A8O7-01	BLCA	0.723903	2.31005		264	TCGA-E7-A8O7-01	BLCA	0.723903	7.25029
265	TCGA-CF-A47T-01	BLCA	0.73321	7.8989		265	TCGA-CF-A47T-01	BLCA	0.73321	1.85499		265	TCGA-CF-A47T-01	BLCA	0.73321	5.28811
266	TCGA-E7-A6MF-01	BLCA	1.1958	7.65992		266	TCGA-E7-A6MF-01	BLCA	1.1958	2.49457		266	TCGA-E7-A6MF-01	BLCA	1.1958	6.32259
267	TCGA-CU-A0YO-01	BLCA	2.43888	7.34041		267	TCGA-CU-A0YO-01	BLCA	2.43888	2.22943		267	TCGA-CU-A0YO-01	BLCA	2.43888	6.98038
268	TCGA-S5-A6DX-01	BLCA	16.4031	7.34843		268	TCGA-S5-A6DX-01	BLCA	16.4031	1.00042		268	TCGA-S5-A6DX-01	BLCA	16.4031	5.50413
269	TCGA-G2-A2EF-01	BLCA	6.75839	7.58783		269	TCGA-G2-A2EF-01	BLCA	6.75839	2.74919		269	TCGA-G2-A2EF-01	BLCA	6.75839	6.06015
270	TCGA-XF-A9T5-01	BLCA	19.1312	7.43782		270	TCGA-XF-A9T5-01	BLCA	19.1312	1.93254		270	TCGA-XF-A9T5-01	BLCA	19.1312	5.21662
271	TCGA-BT-A20R-01	BLCA	6.8525	7.29574		271	TCGA-BT-A20R-01	BLCA	6.8525	2.77324		271	TCGA-BT-A20R-01	BLCA	6.8525	6.66746
272	TCGA-4Z-AA7Q-01	BLCA	6.39304	7.07785		272	TCGA-4Z-AA7Q-01	BLCA	6.39304	1.61796		272	TCGA-4Z-AA7Q-01	BLCA	6.39304	6.23201
273	TCGA-DK-AA6S-01	BLCA	15.402	7.3601		273	TCGA-DK-AA6S-01	BLCA	15.402	2.10944		273	TCGA-DK-AA6S-01	BLCA	15.402	6.71858
274	TCGA-LT-A8JT-01	BLCA	1.98607	7.76486		274	TCGA-LT-A8JT-01	BLCA	1.98607	2.50457		274	TCGA-LT-A8JT-01	BLCA	1.98607	5.90836
275	TCGA-DK-AA6W-01	BLCA	7.02865	8.02473		275	TCGA-DK-AA6W-01	BLCA	7.02865	4.29165		275	TCGA-DK-AA6W-01	BLCA	7.02865	5.31025
276	TCGA-4Z-AA7R-01	BLCA	9.56554	8.1896		276	TCGA-4Z-AA7R-01	BLCA	9.56554	3.45229		276	TCGA-4Z-AA7R-01	BLCA	9.56554	6.27265
277	TCGA-ZF-AA4R-01	BLCA	1.74314	7.73822		277	TCGA-ZF-AA4R-01	BLCA	1.74314	3.23901		277	TCGA-ZF-AA4R-01	BLCA	1.74314	6.66395
278	TCGA-ZF-AA4N-01	BLCA	4.22971	7.56248		278	TCGA-ZF-AA4N-01	BLCA	4.22971	2.52492		278	TCGA-ZF-AA4N-01	BLCA	4.22971	5.72311
279	TCGA-CF-A27C-01	BLCA	3.81502	7.69096		279	TCGA-CF-A27C-01	BLCA	3.81502	2.41075		279	TCGA-CF-A27C-01	BLCA	3.81502	5.81849
280	TCGA-KQ-A41Q-01	BLCA	3.98834	8.1348		280	TCGA-KQ-A41Q-01	BLCA	3.98834	3.01143		280	TCGA-KQ-A41Q-01	BLCA	3.98834	6.43115
281	TCGA-2F-A9KQ-01	BLCA	1.80421	7.67161		281	TCGA-2F-A9KQ-01	BLCA	1.80421	1.98515		281	TCGA-2F-A9KQ-01	BLCA	1.80421	6.84764
282	TCGA-PQ-A6FI-01	BLCA	3.97883	7.71716		282	TCGA-PQ-A6FI-01	BLCA	3.97883	1.7451		282	TCGA-PQ-A6FI-01	BLCA	3.97883	6.29448
283	TCGA-DK-A2I2-01	BLCA	2.5033	6.93498		283	TCGA-DK-A2I2-01	BLCA	2.5033	2.45703		283	TCGA-DK-A2I2-01	BLCA	2.5033	5.56596
284	TCGA-DK-A1AF-01	BLCA	2.73933	7.55112		284	TCGA-DK-A1AF-01	BLCA	2.73933	2.27334		284	TCGA-DK-A1AF-01	BLCA	2.73933	6.89808
285	TCGA-XF-A8HB-01	BLCA	2.05624	7.42371		285	TCGA-XF-A8HB-01	BLCA	2.05624	2.2077		285	TCGA-XF-A8HB-01	BLCA	2.05624	6.51311
286	TCGA-SY-A9G5-01	BLCA	26.4404	7.46082		286	TCGA-SY-A9G5-01	BLCA	26.4404	2.18596		286	TCGA-SY-A9G5-01	BLCA	26.4404	6.22496
287	TCGA-XF-AAMX-01	BLCA	9.16061	7.64101		287	TCGA-XF-AAMX-01	BLCA	9.16061	2.46805		287	TCGA-XF-AAMX-01	BLCA	9.16061	6.3975
288	TCGA-ZF-AA58-01	BLCA	5.90661	7.55024		288	TCGA-ZF-AA58-01	BLCA	5.90661	3.21435		288	TCGA-ZF-AA58-01	BLCA	5.90661	6.16301
289	TCGA-XF-AAMG-01	BLCA	27.397	8.05378		289	TCGA-XF-AAMG-01	BLCA	27.397	3.03271		289	TCGA-XF-AAMG-01	BLCA	27.397	6.69684
290	TCGA-DK-AA74-01	BLCA	5.80382	6.91849		290	TCGA-DK-AA74-01	BLCA	5.80382	1.28961		290	TCGA-DK-AA74-01	BLCA	5.80382	5.24017
291	TCGA-ZF-AA4T-01	BLCA	2.58652	8.17775		291	TCGA-ZF-AA4T-01	BLCA	2.58652	2.98073		291	TCGA-ZF-AA4T-01	BLCA	2.58652	7.36076
292	TCGA-FD-A5BV-01	BLCA	3.14973	7.74696		292	TCGA-FD-A5BV-01	BLCA	3.14973	2.80853		292	TCGA-FD-A5BV-01	BLCA	3.14973	7.00256
293	TCGA-YF-AA3L-01	BLCA	8.16178	7.05181		293	TCGA-YF-AA3L-01	BLCA	8.16178	2.13084		293	TCGA-YF-AA3L-01	BLCA	8.16178	5.27351
294	TCGA-FD-A3SS-01	BLCA	12.0929	7.38176		294	TCGA-FD-A3SS-01	BLCA	12.0929	2.48442		294	TCGA-FD-A3SS-01	BLCA	12.0929	6.59298
295	TCGA-DK-AA71-01	BLCA	17.5855	7.25769		295	TCGA-DK-AA71-01	BLCA	17.5855	2.33996		295	TCGA-DK-AA71-01	BLCA	17.5855	5.94186
296	TCGA-4Z-AA83-01	BLCA	2.26461	7.48043		296	TCGA-4Z-AA83-01	BLCA	2.26461	3.26664		296	TCGA-4Z-AA83-01	BLCA	2.26461	6.01611
297	TCGA-ZF-A9R4-01	BLCA	6.98523	7.70098		297	TCGA-ZF-A9R4-01	BLCA	6.98523	1.93318		297	TCGA-ZF-A9R4-01	BLCA	6.98523	7.1897
298	TCGA-BT-A20P-01	BLCA	2.58903	7.60742		298	TCGA-BT-A20P-01	BLCA	2.58903	2.69712		298	TCGA-BT-A20P-01	BLCA	2.58903	4.80079
299	TCGA-HQ-A2OE-01	BLCA	4.11206	8.06918		299	TCGA-HQ-A2OE-01	BLCA	4.11206	2.64378		299	TCGA-HQ-A2OE-01	BLCA	4.11206	7.82583
300	TCGA-R3-A69X-01	BLCA	5.48416	7.49415		300	TCGA-R3-A69X-01	BLCA	5.48416	2.26719		300	TCGA-R3-A69X-01	BLCA	5.48416	6.71443
301	TCGA-BT-A3PH-01	BLCA	11.9449	7.31268		301	TCGA-BT-A3PH-01	BLCA	11.9449	1.23502		301	TCGA-BT-A3PH-01	BLCA	11.9449	6.49207
302	TCGA-UY-A9PA-01	BLCA	4.0782	7.51288		302	TCGA-UY-A9PA-01	BLCA	4.0782	1.99232		302	TCGA-UY-A9PA-01	BLCA	4.0782	6.80832
303	TCGA-CF-A3MI-01	BLCA	1.84092	7.5738		303	TCGA-CF-A3MI-01	BLCA	1.84092	1.71121		303	TCGA-CF-A3MI-01	BLCA	1.84092	6.16787
304	TCGA-XF-AAMW-01	BLCA	0.716907	7.74614		304	TCGA-XF-AAMW-01	BLCA	0.716907	2.14576		304	TCGA-XF-AAMW-01	BLCA	0.716907	7.16318
305	TCGA-H4-A2HQ-01	BLCA	11.0436	7.78071		305	TCGA-H4-A2HQ-01	BLCA	11.0436	3.39875		305	TCGA-H4-A2HQ-01	BLCA	11.0436	7.73455
306	TCGA-HQ-A5ND-01	BLCA	2.24053	8.06774		306	TCGA-HQ-A5ND-01	BLCA	2.24053	2.52318		306	TCGA-HQ-A5ND-01	BLCA	2.24053	7.21867
307	TCGA-K4-A6FZ-01	BLCA	9.90915	7.42401		307	TCGA-K4-A6FZ-01	BLCA	9.90915	2.19578		307	TCGA-K4-A6FZ-01	BLCA	9.90915	7.1077
308	TCGA-DK-A3IV-01	BLCA	2.14908	8.01538		308	TCGA-DK-A3IV-01	BLCA	2.14908	2.93671		308	TCGA-DK-A3IV-01	BLCA	2.14908	7.04052
309	TCGA-BT-A20X-01	BLCA	1.89908	7.71634		309	TCGA-BT-A20X-01	BLCA	1.89908	1.73681		309	TCGA-BT-A20X-01	BLCA	1.89908	6.70489
310	TCGA-DK-A1A5-01	BLCA	6.57567	7.78551		310	TCGA-DK-A1A5-01	BLCA	6.57567	2.11052		310	TCGA-DK-A1A5-01	BLCA	6.57567	6.59254
311	TCGA-ZF-A9RF-01	BLCA	6.65282	7.8214		311	TCGA-ZF-A9RF-01	BLCA	6.65282	2.26536		311	TCGA-ZF-A9RF-01	BLCA	6.65282	5.7201
312	TCGA-FD-A3SQ-01	BLCA	1.81078	7.04558		312	TCGA-FD-A3SQ-01	BLCA	1.81078	2.26047		312	TCGA-FD-A3SQ-01	BLCA	1.81078	6.11935
313	TCGA-KQ-A41O-01	BLCA	6.05871	7.8675		313	TCGA-KQ-A41O-01	BLCA	6.05871	3.31923		313	TCGA-KQ-A41O-01	BLCA	6.05871	5.09211
314	TCGA-CF-A47V-01	BLCA	1.99178	8.03951		314	TCGA-CF-A47V-01	BLCA	1.99178	3.40038		314	TCGA-CF-A47V-01	BLCA	1.99178	5.43076
315	TCGA-FT-A61P-01	BLCA	4.07333	7.68938		315	TCGA-FT-A61P-01	BLCA	4.07333	2.01251		315	TCGA-FT-A61P-01	BLCA	4.07333	5.76144
316	TCGA-ZF-AA4V-01	BLCA	16.6781	7.63362		316	TCGA-ZF-AA4V-01	BLCA	16.6781	1.82697		316	TCGA-ZF-AA4V-01	BLCA	16.6781	6.78014
317	TCGA-DK-A1AC-01	BLCA	37.4777	7.81773		317	TCGA-DK-A1AC-01	BLCA	37.4777	2.72091		317	TCGA-DK-A1AC-01	BLCA	37.4777	7.78769
318	TCGA-FD-A5C1-01	BLCA	3.40964	6.88		318	TCGA-FD-A5C1-01	BLCA	3.40964	1.22148		318	TCGA-FD-A5C1-01	BLCA	3.40964	5.28236
319	TCGA-H4-A2HO-01	BLCA	2.29098	7.08664		319	TCGA-H4-A2HO-01	BLCA	2.29098	2.63176		319	TCGA-H4-A2HO-01	BLCA	2.29098	6.69899
320	TCGA-GV-A3JX-01	BLCA	7.72053	7.72938		320	TCGA-GV-A3JX-01	BLCA	7.72053	2.82414		320	TCGA-GV-A3JX-01	BLCA	7.72053	7.45616
321	TCGA-HQ-A5NE-01	BLCA	9.25355	7.78706		321	TCGA-HQ-A5NE-01	BLCA	9.25355	2.13284		321	TCGA-HQ-A5NE-01	BLCA	9.25355	7.1958
322	TCGA-FD-A5BT-01	BLCA	3.00024	6.69128		322	TCGA-FD-A5BT-01	BLCA	3.00024	0.920164		322	TCGA-FD-A5BT-01	BLCA	3.00024	4.60636
323	TCGA-DK-A3IQ-01	BLCA	4.79098	7.06549		323	TCGA-DK-A3IQ-01	BLCA	4.79098	2.70598		323	TCGA-DK-A3IQ-01	BLCA	4.79098	5.47855
324	TCGA-ZF-AA4X-01	BLCA	16.5283	7.96314		324	TCGA-ZF-AA4X-01	BLCA	16.5283	2.92674		324	TCGA-ZF-AA4X-01	BLCA	16.5283	6.91093
325	TCGA-GD-A3OQ-01	BLCA	2.93061	7.75032		325	TCGA-GD-A3OQ-01	BLCA	2.93061	1.6452		325	TCGA-GD-A3OQ-01	BLCA	2.93061	7.33592
326	TCGA-E5-A2PC-01	BLCA	6.01473	7.57929		326	TCGA-E5-A2PC-01	BLCA	6.01473	2.36885		326	TCGA-E5-A2PC-01	BLCA	6.01473	5.67182
327	TCGA-FD-A3B7-01	BLCA	1.77827	7.48099		327	TCGA-FD-A3B7-01	BLCA	1.77827	1.92641		327	TCGA-FD-A3B7-01	BLCA	1.77827	6.5374
328	TCGA-GD-A3OP-01	BLCA	8.84763	7.31334		328	TCGA-GD-A3OP-01	BLCA	8.84763	2.50175		328	TCGA-GD-A3OP-01	BLCA	8.84763	6.67792
329	TCGA-E7-A5KF-01	BLCA	4.94748	7.75371		329	TCGA-E7-A5KF-01	BLCA	4.94748	2.34337		329	TCGA-E7-A5KF-01	BLCA	4.94748	5.70809
330	TCGA-ZF-AA54-01	BLCA	4.99648	7.86663		330	TCGA-ZF-AA54-01	BLCA	4.99648	1.92374		330	TCGA-ZF-AA54-01	BLCA	4.99648	5.15593
331	TCGA-CF-A3MF-01	BLCA	0.603811	7.80458		331	TCGA-CF-A3MF-01	BLCA	0.603811	3.82846		331	TCGA-CF-A3MF-01	BLCA	0.603811	5.69038
332	TCGA-ZF-AA5H-01	BLCA	1.59645	7.56743		332	TCGA-ZF-AA5H-01	BLCA	1.59645	2.6603		332	TCGA-ZF-AA5H-01	BLCA	1.59645	6.60686
333	TCGA-BT-A2LA-01	BLCA	4.91794	7.71853		333	TCGA-BT-A2LA-01	BLCA	4.91794	3.95639		333	TCGA-BT-A2LA-01	BLCA	4.91794	5.66831
334	TCGA-XF-A9T4-01	BLCA	0.978825	7.55539		334	TCGA-XF-A9T4-01	BLCA	0.978825	1.76481		334	TCGA-XF-A9T4-01	BLCA	0.978825	6.77955
335	TCGA-GV-A3JW-01	BLCA	2.20029	7.49139		335	TCGA-GV-A3JW-01	BLCA	2.20029	2.36106		335	TCGA-GV-A3JW-01	BLCA	2.20029	7.39597
336	TCGA-ZF-A9RM-01	BLCA	2.31988	7.63116		336	TCGA-ZF-A9RM-01	BLCA	2.31988	2.40639		336	TCGA-ZF-A9RM-01	BLCA	2.31988	7.64417
337	TCGA-KQ-A41P-01	BLCA	8.08335	7.60583		337	TCGA-KQ-A41P-01	BLCA	8.08335	1.96357		337	TCGA-KQ-A41P-01	BLCA	8.08335	5.49633
338	TCGA-DK-A3IK-01	BLCA	5.53932	7.69393		338	TCGA-DK-A3IK-01	BLCA	5.53932	2.91729		338	TCGA-DK-A3IK-01	BLCA	5.53932	6.22037
339	TCGA-GV-A3QH-01	BLCA	4.42922	8.05769		339	TCGA-GV-A3QH-01	BLCA	4.42922	2.42331		339	TCGA-GV-A3QH-01	BLCA	4.42922	7.28995
340	TCGA-ZF-A9RD-01	BLCA	4.62343	7.1668		340	TCGA-ZF-A9RD-01	BLCA	4.62343	1.61296		340	TCGA-ZF-A9RD-01	BLCA	4.62343	6.20517
341	TCGA-2F-A9KR-01	BLCA	5.92486	7.71755		341	TCGA-2F-A9KR-01	BLCA	5.92486	3.33619		341	TCGA-2F-A9KR-01	BLCA	5.92486	6.07818
342	TCGA-SY-A9G0-01	BLCA	1.1505	7.26676		342	TCGA-SY-A9G0-01	BLCA	1.1505	3.47308		342	TCGA-SY-A9G0-01	BLCA	1.1505	5.62584
343	TCGA-E7-A3Y1-01	BLCA	4.09884	7.41033		343	TCGA-E7-A3Y1-01	BLCA	4.09884	3.40839		343	TCGA-E7-A3Y1-01	BLCA	4.09884	5.37512
344	TCGA-XF-A9T2-01	BLCA	2.36787	7.96792		344	TCGA-XF-A9T2-01	BLCA	2.36787	2.41063		344	TCGA-XF-A9T2-01	BLCA	2.36787	6.24671
345	TCGA-GU-AATP-01	BLCA	8.5858	7.53775		345	TCGA-GU-AATP-01	BLCA	8.5858	2.25359		345	TCGA-GU-AATP-01	BLCA	8.5858	6.00568
346	TCGA-UY-A78O-01	BLCA	4.9491	7.38383		346	TCGA-UY-A78O-01	BLCA	4.9491	1.44451		346	TCGA-UY-A78O-01	BLCA	4.9491	5.60231
347	TCGA-ZF-A9R3-01	BLCA	2.32428	7.40615		347	TCGA-ZF-A9R3-01	BLCA	2.32428	1.87955		347	TCGA-ZF-A9R3-01	BLCA	2.32428	5.67412
348	TCGA-CF-A1HS-01	BLCA	6.4471	7.62483		348	TCGA-CF-A1HS-01	BLCA	6.4471	1.93426		348	TCGA-CF-A1HS-01	BLCA	6.4471	6.96061
349	TCGA-GU-A42P-01	BLCA	6.62012	8.29677		349	TCGA-GU-A42P-01	BLCA	6.62012	3.85907		349	TCGA-GU-A42P-01	BLCA	6.62012	7.20856
350	TCGA-YC-A9TC-01	BLCA	3.34313	7.86765		350	TCGA-YC-A9TC-01	BLCA	3.34313	2.07977		350	TCGA-YC-A9TC-01	BLCA	3.34313	5.41333
351	TCGA-XF-A9SX-01	BLCA	2.86346	7.1677		351	TCGA-XF-A9SX-01	BLCA	2.86346	1.93335		351	TCGA-XF-A9SX-01	BLCA	2.86346	5.66773
352	TCGA-G2-A3VY-01	BLCA	19.2888	7.8778		352	TCGA-G2-A3VY-01	BLCA	19.2888	2.63233		352	TCGA-G2-A3VY-01	BLCA	19.2888	6.61684
353	TCGA-G2-AA3F-01	BLCA	4.06963	8.06573		353	TCGA-G2-AA3F-01	BLCA	4.06963	2.1329		353	TCGA-G2-AA3F-01	BLCA	4.06963	7.00913
354	TCGA-DK-A3X2-01	BLCA	3.28296	8.15682		354	TCGA-DK-A3X2-01	BLCA	3.28296	2.97062		354	TCGA-DK-A3X2-01	BLCA	3.28296	6.84009
355	TCGA-CU-A72E-01	BLCA	2.57117	7.16606		355	TCGA-CU-A72E-01	BLCA	2.57117	1.81118		355	TCGA-CU-A72E-01	BLCA	2.57117	5.85248
356	TCGA-GC-A4ZW-01	BLCA	18.148	8.33154		356	TCGA-GC-A4ZW-01	BLCA	18.148	2.53711		356	TCGA-GC-A4ZW-01	BLCA	18.148	5.68754
357	TCGA-K4-A3WS-01	BLCA	7.26684	7.60071		357	TCGA-K4-A3WS-01	BLCA	7.26684	2.82396		357	TCGA-K4-A3WS-01	BLCA	7.26684	6.45821
358	TCGA-XF-A9SZ-01	BLCA	5.81659	7.17635		358	TCGA-XF-A9SZ-01	BLCA	5.81659	1.41895		358	TCGA-XF-A9SZ-01	BLCA	5.81659	6.01917
359	TCGA-G2-A2EC-01	BLCA	4.89124	7.08419		359	TCGA-G2-A2EC-01	BLCA	4.89124	1.901		359	TCGA-G2-A2EC-01	BLCA	4.89124	5.85009
360	TCGA-FJ-A3ZF-01	BLCA	6.01185	7.59214		360	TCGA-FJ-A3ZF-01	BLCA	6.01185	3.39885		360	TCGA-FJ-A3ZF-01	BLCA	6.01185	6.97656
361	TCGA-XF-A9SH-01	BLCA	1.08914	6.97572		361	TCGA-XF-A9SH-01	BLCA	1.08914	2.56437		361	TCGA-XF-A9SH-01	BLCA	1.08914	6.08599
362	TCGA-G2-A2EL-01	BLCA	5.95981	8.76819		362	TCGA-G2-A2EL-01	BLCA	5.95981	3.10103		362	TCGA-G2-A2EL-01	BLCA	5.95981	5.65051
363	TCGA-GU-A763-01	BLCA	1.75725	7.06607		363	TCGA-GU-A763-01	BLCA	1.75725	1.77814		363	TCGA-GU-A763-01	BLCA	1.75725	4.44139
364	TCGA-FD-A6TB-01	BLCA	5.05109	7.42912		364	TCGA-FD-A6TB-01	BLCA	5.05109	2.52459		364	TCGA-FD-A6TB-01	BLCA	5.05109	6.5265
365	TCGA-BT-A20J-01	BLCA	12.2998	7.36599		365	TCGA-BT-A20J-01	BLCA	12.2998	2.57306		365	TCGA-BT-A20J-01	BLCA	12.2998	6.00207
366	TCGA-FD-A5BR-01	BLCA	2.49275	7.54095		366	TCGA-FD-A5BR-01	BLCA	2.49275	2.59488		366	TCGA-FD-A5BR-01	BLCA	2.49275	6.1123
367	TCGA-ZF-AA56-01	BLCA	2.88037	7.54545		367	TCGA-ZF-AA56-01	BLCA	2.88037	1.83101		367	TCGA-ZF-AA56-01	BLCA	2.88037	6.8663
368	TCGA-XF-AAML-01	BLCA	13.4857	8.12792		368	TCGA-XF-AAML-01	BLCA	13.4857	2.50079		368	TCGA-XF-AAML-01	BLCA	13.4857	6.67668
369	TCGA-GD-A76B-01	BLCA	5.17028	7.30417		369	TCGA-GD-A76B-01	BLCA	5.17028	1.98239		369	TCGA-GD-A76B-01	BLCA	5.17028	5.8409
370	TCGA-FJ-A3Z7-01	BLCA	8.11475	7.20909		370	TCGA-FJ-A3Z7-01	BLCA	8.11475	3.3269		370	TCGA-FJ-A3Z7-01	BLCA	8.11475	6.50046
371	TCGA-DK-AA6Q-01	BLCA	3.28452	7.51218		371	TCGA-DK-AA6Q-01	BLCA	3.28452	1.71496		371	TCGA-DK-AA6Q-01	BLCA	3.28452	6.47611
372	TCGA-ZF-AA4U-01	BLCA	1.57564	7.83231		372	TCGA-ZF-AA4U-01	BLCA	1.57564	2.63078		372	TCGA-ZF-AA4U-01	BLCA	1.57564	5.84223
373	TCGA-K4-A6MB-01	BLCA	8.44478	7.85807		373	TCGA-K4-A6MB-01	BLCA	8.44478	2.26695		373	TCGA-K4-A6MB-01	BLCA	8.44478	6.67504
374	TCGA-4Z-AA82-01	BLCA	2.80797	7.50065		374	TCGA-4Z-AA82-01	BLCA	2.80797	2.13374		374	TCGA-4Z-AA82-01	BLCA	2.80797	7.48676
375	TCGA-FD-A3B5-01	BLCA	4.1899	7.3985		375	TCGA-FD-A3B5-01	BLCA	4.1899	1.53479		375	TCGA-FD-A3B5-01	BLCA	4.1899	5.92788
376	TCGA-CU-A3QU-01	BLCA	2.51899	7.72228		376	TCGA-CU-A3QU-01	BLCA	2.51899	2.13083		376	TCGA-CU-A3QU-01	BLCA	2.51899	6.47143
377	TCGA-GV-A3QK-01	BLCA	3.39869	7.47294		377	TCGA-GV-A3QK-01	BLCA	3.39869	2.44278		377	TCGA-GV-A3QK-01	BLCA	3.39869	6.88697
378	TCGA-DK-A6AW-01	BLCA	101.694	7.6477		378	TCGA-DK-A6AW-01	BLCA	101.694	2.36876		378	TCGA-DK-A6AW-01	BLCA	101.694	5.81344
379	TCGA-FD-A3N6-01	BLCA	3.22975	7.52074		379	TCGA-FD-A3N6-01	BLCA	3.22975	2.13332		379	TCGA-FD-A3N6-01	BLCA	3.22975	6.94401
380	TCGA-G2-A3IB-01	BLCA	2.59387	7.215		380	TCGA-G2-A3IB-01	BLCA	2.59387	1.50937		380	TCGA-G2-A3IB-01	BLCA	2.59387	6.78522
381	TCGA-BL-A5ZZ-01	BLCA	4.04747	7.47187		381	TCGA-BL-A5ZZ-01	BLCA	4.04747	2.4812		381	TCGA-BL-A5ZZ-01	BLCA	4.04747	5.94087
382	TCGA-XF-A8HF-01	BLCA	4.22806	6.98011		382	TCGA-XF-A8HF-01	BLCA	4.22806	2.00352		382	TCGA-XF-A8HF-01	BLCA	4.22806	5.48818
383	TCGA-XF-AAN1-01	BLCA	2.12025	7.7726		383	TCGA-XF-AAN1-01	BLCA	2.12025	2.75615		383	TCGA-XF-AAN1-01	BLCA	2.12025	5.10875
384	TCGA-DK-A2I6-01	BLCA	6.83534	7.42581		384	TCGA-DK-A2I6-01	BLCA	6.83534	1.8312		384	TCGA-DK-A2I6-01	BLCA	6.83534	6.49192
385	TCGA-XF-A9SY-01	BLCA	11.3295	7.88089		385	TCGA-XF-A9SY-01	BLCA	11.3295	2.18752		385	TCGA-XF-A9SY-01	BLCA	11.3295	6.09216
386	TCGA-K4-A3WV-01	BLCA	1.59109	8.39244		386	TCGA-K4-A3WV-01	BLCA	1.59109	3.1222		386	TCGA-K4-A3WV-01	BLCA	1.59109	5.94498
387	TCGA-FD-A6TE-01	BLCA	6.41362	7.49263		387	TCGA-FD-A6TE-01	BLCA	6.41362	3.17897		387	TCGA-FD-A6TE-01	BLCA	6.41362	6.54755
388	TCGA-GU-AATQ-01	BLCA	4.46344	7.59974		388	TCGA-GU-AATQ-01	BLCA	4.46344	2.38068		388	TCGA-GU-AATQ-01	BLCA	4.46344	6.39957
389	TCGA-PQ-A6FN-01	BLCA	2.0583	7.39557		389	TCGA-PQ-A6FN-01	BLCA	2.0583	1.9589		389	TCGA-PQ-A6FN-01	BLCA	2.0583	5.46321
390	TCGA-CF-A47X-01	BLCA	8.66598	8.14329		390	TCGA-CF-A47X-01	BLCA	8.66598	3.01847		390	TCGA-CF-A47X-01	BLCA	8.66598	6.50976
391	TCGA-ZF-A9RC-01	BLCA	24.0837	7.46255		391	TCGA-ZF-A9RC-01	BLCA	24.0837	2.80413		391	TCGA-ZF-A9RC-01	BLCA	24.0837	6.95081
392	TCGA-E7-A4IJ-01	BLCA	8.89266	7.59403		392	TCGA-E7-A4IJ-01	BLCA	8.89266	3.06138		392	TCGA-E7-A4IJ-01	BLCA	8.89266	6.52019
393	TCGA-DK-A1AG-01	BLCA	3.08204	7.73754		393	TCGA-DK-A1AG-01	BLCA	3.08204	3.13261		393	TCGA-DK-A1AG-01	BLCA	3.08204	5.90407
394	TCGA-4Z-AA7S-01	BLCA	1.69707	7.94634		394	TCGA-4Z-AA7S-01	BLCA	1.69707	2.46821		394	TCGA-4Z-AA7S-01	BLCA	1.69707	5.77279
395	TCGA-XF-AAMZ-01	BLCA	7.22795	8.26557		395	TCGA-XF-AAMZ-01	BLCA	7.22795	1.85976		395	TCGA-XF-AAMZ-01	BLCA	7.22795	6.28937
396	TCGA-CF-A3MG-01	BLCA	3.65334	7.67519		396	TCGA-CF-A3MG-01	BLCA	3.65334	1.49788		396	TCGA-CF-A3MG-01	BLCA	3.65334	6.24107
397	TCGA-K4-AAQO-01	BLCA	6.65192	7.42205		397	TCGA-K4-AAQO-01	BLCA	6.65192	3.37517		397	TCGA-K4-AAQO-01	BLCA	6.65192	5.86678
398	TCGA-FD-A3SM-01	BLCA	5.17296	7.14149		398	TCGA-FD-A3SM-01	BLCA	5.17296	2.11853		398	TCGA-FD-A3SM-01	BLCA	5.17296	5.83167
399	TCGA-YC-A89H-01	BLCA	40.1052	7.73913		399	TCGA-YC-A89H-01	BLCA	40.1052	1.86602		399	TCGA-YC-A89H-01	BLCA	40.1052	6.2738
400	TCGA-GU-AATO-01	BLCA	8.47153	6.75465		400	TCGA-GU-AATO-01	BLCA	8.47153	2.30599		400	TCGA-GU-AATO-01	BLCA	8.47153	5.04554
401	TCGA-DK-A6B6-01	BLCA	22.1974	7.57211		401	TCGA-DK-A6B6-01	BLCA	22.1974	2.18418		401	TCGA-DK-A6B6-01	BLCA	22.1974	6.89597
402	TCGA-FD-A3SL-01	BLCA	5.68869	7.12449		402	TCGA-FD-A3SL-01	BLCA	5.68869	2.98018		402	TCGA-FD-A3SL-01	BLCA	5.68869	6.51804
403	TCGA-BT-A42E-01	BLCA	4.78223	7.72473		403	TCGA-BT-A42E-01	BLCA	4.78223	2.41738		403	TCGA-BT-A42E-01	BLCA	4.78223	7.1835
404	TCGA-ZF-A9R0-01	BLCA	5.1108	7.4154		404	TCGA-ZF-A9R0-01	BLCA	5.1108	3.21149		404	TCGA-ZF-A9R0-01	BLCA	5.1108	5.76387
405	TCGA-DK-AA6R-01	BLCA	9.73915	7.63289		405	TCGA-DK-AA6R-01	BLCA	9.73915	2.23936		405	TCGA-DK-AA6R-01	BLCA	9.73915	6.87882
406	TCGA-CF-A9FH-01	BLCA	1.04543	7.57013		406	TCGA-CF-A9FH-01	BLCA	1.04543	2.01368		406	TCGA-CF-A9FH-01	BLCA	1.04543	5.14334
407	TCGA-KQ-A41N-01	BLCA	7.17038	7.54573		407	TCGA-KQ-A41N-01	BLCA	7.17038	2.10036		407	TCGA-KQ-A41N-01	BLCA	7.17038	6.22662
408	TCGA-XF-A8HE-01	BLCA	10.5902	7.85777		408	TCGA-XF-A8HE-01	BLCA	10.5902	2.51251		408	TCGA-XF-A8HE-01	BLCA	10.5902	6.81751
409	TCGA-4Z-AA7N-01	BLCA	0.310769	7.50422		409	TCGA-4Z-AA7N-01	BLCA	0.310769	2.57387		409	TCGA-4Z-AA7N-01	BLCA	0.310769	6.20675
410	TCGA-DK-AA6P-01	BLCA	4.90378	7.83561		410	TCGA-DK-AA6P-01	BLCA	4.90378	2.11132		410	TCGA-DK-AA6P-01	BLCA	4.90378	6.81919
411	TCGA-4Z-AA7M-01	BLCA	14.2097	8.24915		411	TCGA-4Z-AA7M-01	BLCA	14.2097	2.98913		411	TCGA-4Z-AA7M-01	BLCA	14.2097	5.98437
412	TCGA-UY-A78P-01	BLCA	7.1909	7.1885		412	TCGA-UY-A78P-01	BLCA	7.1909	2.36489		412	TCGA-UY-A78P-01	BLCA	7.1909	6.21887
413	TCGA-4Z-AA84-01	BLCA	12.0113	7.77244		413	TCGA-4Z-AA84-01	BLCA	12.0113	1.44976		413	TCGA-4Z-AA84-01	BLCA	12.0113	6.31153
414	TCGA-E7-A677-01	BLCA	5.68777	8.04769		414	TCGA-E7-A677-01	BLCA	5.68777	2.70253		414	TCGA-E7-A677-01	BLCA	5.68777	7.73536
415	TCGA-CF-A3MH-01	BLCA	1.2068	7.57721		415	TCGA-CF-A3MH-01	BLCA	1.2068	2.15702		415	TCGA-CF-A3MH-01	BLCA	1.2068	5.22216
416	TCGA-UY-A8OC-01	BLCA	2.59324	7.73355		416	TCGA-UY-A8OC-01	BLCA	2.59324	2.49732		416	TCGA-UY-A8OC-01	BLCA	2.59324	6.64592
417	TCGA-K4-A83P-01	BLCA	6.17697	7.28851		417	TCGA-K4-A83P-01	BLCA	6.17697	2.28906		417	TCGA-K4-A83P-01	BLCA	6.17697	5.84199
418	TCGA-E7-A3X6-01	BLCA	3.05078	7.61111		418	TCGA-E7-A3X6-01	BLCA	3.05078	1.85194		418	TCGA-E7-A3X6-01	BLCA	3.05078	6.32172
419	TCGA-BT-A42F-01	BLCA	4.39185	6.88628		419	TCGA-BT-A42F-01	BLCA	4.39185	1.54853		419	TCGA-BT-A42F-01	BLCA	4.39185	5.44208
420	TCGA-FD-A43X-01	BLCA	7.96304	7.63213		420	TCGA-FD-A43X-01	BLCA	7.96304	2.65291		420	TCGA-FD-A43X-01	BLCA	7.96304	5.56226
421	TCGA-BT-A42C-01	BLCA	8.98304	7.7191		421	TCGA-BT-A42C-01	BLCA	8.98304	2.3298		421	TCGA-BT-A42C-01	BLCA	8.98304	6.02486
422	TCGA-5N-A9KI-01	BLCA	4.53885	7.03393		422	TCGA-5N-A9KI-01	BLCA	4.53885	1.91703		422	TCGA-5N-A9KI-01	BLCA	4.53885	6.50819
423	TCGA-GD-A2C5-01	BLCA	6.74763	7.6971		423	TCGA-GD-A2C5-01	BLCA	6.74763	2.63735		423	TCGA-GD-A2C5-01	BLCA	6.74763	5.82448
424	TCGA-ZF-AA52-01	BLCA	2.98874	7.19351		424	TCGA-ZF-AA52-01	BLCA	2.98874	2.58261		424	TCGA-ZF-AA52-01	BLCA	2.98874	5.9599
425	TCGA-CF-A9FF-01	BLCA	3.75415	7.6899		425	TCGA-CF-A9FF-01	BLCA	3.75415	2.75328		425	TCGA-CF-A9FF-01	BLCA	3.75415	5.51918
426	TCGA-FD-A5BS-01	BLCA	0.545613	6.28052		426	TCGA-FD-A5BS-01	BLCA	0.545613	1.3463		426	TCGA-FD-A5BS-01	BLCA	0.545613	4.66332
427	TCGA-DK-AA6T-01	BLCA	2.40875	7.70189		427	TCGA-DK-AA6T-01	BLCA	2.40875	2.95568		427	TCGA-DK-AA6T-01	BLCA	2.40875	6.2342
428	TCGA-XF-AAMH-01	BLCA	1.67751	7.14939		428	TCGA-XF-AAMH-01	BLCA	1.67751	1.33229		428	TCGA-XF-AAMH-01	BLCA	1.67751	4.6775
429	TCGA-FD-A43U-01	BLCA	1.66492	7.03545		429	TCGA-FD-A43U-01	BLCA	1.66492	1.59371		429	TCGA-FD-A43U-01	BLCA	1.66492	5.07541
430	TCGA-GC-A6I3-01	BLCA	5.58506	7.05466		430	TCGA-GC-A6I3-01	BLCA	5.58506	2.1851		430	TCGA-GC-A6I3-01	BLCA	5.58506	5.24244
431	TCGA-GC-A6I1-01	BLCA	5.68564	6.84753		431	TCGA-GC-A6I1-01	BLCA	5.68564	1.30773		431	TCGA-GC-A6I1-01	BLCA	5.68564	5.84253
432	TCGA-FD-A3B8-01	BLCA	0.626029	7.36768		432	TCGA-FD-A3B8-01	BLCA	0.626029	2.67302		432	TCGA-FD-A3B8-01	BLCA	0.626029	6.33728
433	TCGA-XF-A8HD-01	BLCA	12.2056	7.294		433	TCGA-XF-A8HD-01	BLCA	12.2056	2.41277		433	TCGA-XF-A8HD-01	BLCA	12.2056	7.35091
434	TCGA-ZF-A9R2-01	BLCA	3.83697	8.03967		434	TCGA-ZF-A9R2-01	BLCA	3.83697	2.37814		434	TCGA-ZF-A9R2-01	BLCA	3.83697	6.5092
435	TCGA-FD-A62S-01	BLCA	1.91914	7.93169		435	TCGA-FD-A62S-01	BLCA	1.91914	2.06476		435	TCGA-FD-A62S-01	BLCA	1.91914	6.755
436	TCGA-BT-A0S7-01	BLCA	1.01897	7.59963		436	TCGA-BT-A0S7-01	BLCA	1.01897	1.62292		436	TCGA-BT-A0S7-01	BLCA	1.01897	6.54457
437	TCGA-CF-A8HY-01	BLCA	2.48834	7.26608		437	TCGA-CF-A8HY-01	BLCA	2.48834	1.15894		437	TCGA-CF-A8HY-01	BLCA	2.48834	4.84437
438	TCGA-FD-A3B4-01	BLCA	2.09787	7.21682		438	TCGA-FD-A3B4-01	BLCA	2.09787	2.44104		438	TCGA-FD-A3B4-01	BLCA	2.09787	7.40843
439	TCGA-K4-A5RJ-01	BLCA	8.59115	7.38132		439	TCGA-K4-A5RJ-01	BLCA	8.59115	3.55555		439	TCGA-K4-A5RJ-01	BLCA	8.59115	5.66813
440	TCGA-C4-A0F0-01	BLCA	2.30968	7.75666		440	TCGA-C4-A0F0-01	BLCA	2.30968	1.29511		440	TCGA-C4-A0F0-01	BLCA	2.30968	6.75327
441	TCGA-YF-AA3M-01	BLCA	4.14302	7.95016		441	TCGA-YF-AA3M-01	BLCA	4.14302	3.16415		441	TCGA-YF-AA3M-01	BLCA	4.14302	6.24912
442	TCGA-FD-A43N-01	BLCA	4.5418	7.49729		442	TCGA-FD-A43N-01	BLCA	4.5418	3.04812		442	TCGA-FD-A43N-01	BLCA	4.5418	6.15771
443	TCGA-XF-A9SU-01	BLCA	1.51027	7.36865		443	TCGA-XF-A9SU-01	BLCA	1.51027	2.1342		443	TCGA-XF-A9SU-01	BLCA	1.51027	5.89752
444	TCGA-DK-A6B0-01	BLCA	0.649108	7.3179		444	TCGA-DK-A6B0-01	BLCA	0.649108	2.33456		444	TCGA-DK-A6B0-01	BLCA	0.649108	6.06344
445	TCGA-ZF-AA5N-01	BLCA	1.43364	7.28322		445	TCGA-ZF-AA5N-01	BLCA	1.43364	1.31312		445	TCGA-ZF-AA5N-01	BLCA	1.43364	6.11741
446	TCGA-HQ-A2OF-01	BLCA	2.91516	8.26538		446	TCGA-HQ-A2OF-01	BLCA	2.91516	1.8605		446	TCGA-HQ-A2OF-01	BLCA	2.91516	6.98137
447	TCGA-FD-A5BX-01	BLCA	9.47988	7.18311		447	TCGA-FD-A5BX-01	BLCA	9.47988	1.80604		447	TCGA-FD-A5BX-01	BLCA	9.47988	4.48247
448	TCGA-CU-A3KJ-01	BLCA	6.00724	7.51963		448	TCGA-CU-A3KJ-01	BLCA	6.00724	2.0652		448	TCGA-CU-A3KJ-01	BLCA	6.00724	6.38828
449	TCGA-G2-A2ES-01	BLCA	11.0634	7.49565		449	TCGA-G2-A2ES-01	BLCA	11.0634	1.79306		449	TCGA-G2-A2ES-01	BLCA	11.0634	6.84583
450	TCGA-FD-A6TI-01	BLCA	3.46442	6.99511		450	TCGA-FD-A6TI-01	BLCA	3.46442	1.21407		450	TCGA-FD-A6TI-01	BLCA	3.46442	5.60837
451	TCGA-XF-A9SL-01	BLCA	2.17517	6.84274		451	TCGA-XF-A9SL-01	BLCA	2.17517	3.10871		451	TCGA-XF-A9SL-01	BLCA	2.17517	5.88104
452	TCGA-DK-A6B5-01	BLCA	3.30533	7.37548		452	TCGA-DK-A6B5-01	BLCA	3.30533	2.26925		452	TCGA-DK-A6B5-01	BLCA	3.30533	6.34433
453	TCGA-FD-A62P-01	BLCA	9.76285	7.79189		453	TCGA-FD-A62P-01	BLCA	9.76285	1.73496		453	TCGA-FD-A62P-01	BLCA	9.76285	6.1329
454	TCGA-LC-A66R-01	BLCA	3.37663	8.31941		454	TCGA-LC-A66R-01	BLCA	3.37663	1.76223		454	TCGA-LC-A66R-01	BLCA	3.37663	6.62113
455	TCGA-DK-AA76-01	BLCA	6.57414	8.04526		455	TCGA-DK-AA76-01	BLCA	6.57414	2.93803		455	TCGA-DK-AA76-01	BLCA	6.57414	6.91915
456	TCGA-E7-A6ME-01	BLCA	3.66439	7.66693		456	TCGA-E7-A6ME-01	BLCA	3.66439	2.5972		456	TCGA-E7-A6ME-01	BLCA	3.66439	6.39462
457	TCGA-DK-AA6M-01	BLCA	1.72309	7.58136		457	TCGA-DK-AA6M-01	BLCA	1.72309	1.78194		457	TCGA-DK-AA6M-01	BLCA	1.72309	6.36211
458	TCGA-CF-A47W-01	BLCA	0.776985	6.98277		458	TCGA-CF-A47W-01	BLCA	0.776985	1.49124		458	TCGA-CF-A47W-01	BLCA	0.776985	5.52404
459	TCGA-XF-A9ST-01	BLCA	15.8652	8.37312		459	TCGA-XF-A9ST-01	BLCA	15.8652	2.9092		459	TCGA-XF-A9ST-01	BLCA	15.8652	5.17764
460	TCGA-FD-A3SN-01	BLCA	9.50166	7.13361		460	TCGA-FD-A3SN-01	BLCA	9.50166	1.9351		460	TCGA-FD-A3SN-01	BLCA	9.50166	6.77321
461	TCGA-FD-A3B6-01	BLCA	7.45143	7.71605		461	TCGA-FD-A3B6-01	BLCA	7.45143	2.12665		461	TCGA-FD-A3B6-01	BLCA	7.45143	5.9401
462	TCGA-ZF-A9R7-01	BLCA	18.2245	7.48506		462	TCGA-ZF-A9R7-01	BLCA	18.2245	3.67051		462	TCGA-ZF-A9R7-01	BLCA	18.2245	5.55242
463	TCGA-BT-A3PK-01	BLCA	9.0595	7.14179		463	TCGA-BT-A3PK-01	BLCA	9.0595	1.8377		463	TCGA-BT-A3PK-01	BLCA	9.0595	6.56503
464	TCGA-GC-A3WC-01	BLCA	3.80013	7.61701		464	TCGA-GC-A3WC-01	BLCA	3.80013	3.00894		464	TCGA-GC-A3WC-01	BLCA	3.80013	7.01792
465	TCGA-FJ-A3ZE-01	BLCA	10.649	7.50692		465	TCGA-FJ-A3ZE-01	BLCA	10.649	2.97079		465	TCGA-FJ-A3ZE-01	BLCA	10.649	6.75217
466	TCGA-CF-A7I0-01	BLCA	1.01053	7.71197		466	TCGA-CF-A7I0-01	BLCA	1.01053	2.30405		466	TCGA-CF-A7I0-01	BLCA	1.01053	6.46084
467	TCGA-GC-A3RB-01	BLCA	4.03039	8.16509		467	TCGA-GC-A3RB-01	BLCA	4.03039	2.63332		467	TCGA-GC-A3RB-01	BLCA	4.03039	6.81888
468	TCGA-FD-A6TH-01	BLCA	4.51566	7.65817		468	TCGA-FD-A6TH-01	BLCA	4.51566	1.45777		468	TCGA-FD-A6TH-01	BLCA	4.51566	6.91642
469	TCGA-XF-AAN4-01	BLCA	0.998133	6.95914		469	TCGA-XF-AAN4-01	BLCA	0.998133	3.87428		469	TCGA-XF-AAN4-01	BLCA	0.998133	5.82656
470	TCGA-CF-A5U8-01	BLCA	1.30642	7.45386		470	TCGA-CF-A5U8-01	BLCA	1.30642	2.46082		470	TCGA-CF-A5U8-01	BLCA	1.30642	5.40116
471	TCGA-DK-A3IL-01	BLCA	5.3067	7.71242		471	TCGA-DK-A3IL-01	BLCA	5.3067	3.17404		471	TCGA-DK-A3IL-01	BLCA	5.3067	5.53252
472	TCGA-XF-AAN0-01	BLCA	11.4515	7.49931		472	TCGA-XF-AAN0-01	BLCA	11.4515	2.04325		472	TCGA-XF-AAN0-01	BLCA	11.4515	6.71496
473	TCGA-FD-A62N-01	BLCA	2.33865	7.03053		473	TCGA-FD-A62N-01	BLCA	2.33865	1.40155		473	TCGA-FD-A62N-01	BLCA	2.33865	6.02659
474	TCGA-XF-AAN8-01	BLCA	0	6.71566		474	TCGA-XF-AAN8-01	BLCA	0	2.05085		474	TCGA-XF-AAN8-01	BLCA	0	5.05548
475	TCGA-FJ-A871-01	BLCA	1.236	7.76988		475	TCGA-FJ-A871-01	BLCA	1.236	1.82515		475	TCGA-FJ-A871-01	BLCA	1.236	4.34344
476	TCGA-FD-A6TF-01	BLCA	3.68682	7.31532		476	TCGA-FD-A6TF-01	BLCA	3.68682	2.36331		476	TCGA-FD-A6TF-01	BLCA	3.68682	5.43562
477	TCGA-ZF-A9RN-01	BLCA	4.93157	8.08231		477	TCGA-ZF-A9RN-01	BLCA	4.93157	2.14791		477	TCGA-ZF-A9RN-01	BLCA	4.93157	6.61098
478	TCGA-GV-A3QF-01	BLCA	3.58955	7.78438		478	TCGA-GV-A3QF-01	BLCA	3.58955	3.30318		478	TCGA-GV-A3QF-01	BLCA	3.58955	6.98732
479	TCGA-FD-A3N5-01	BLCA	8.36795	7.91505		479	TCGA-FD-A3N5-01	BLCA	8.36795	1.47518		479	TCGA-FD-A3N5-01	BLCA	8.36795	6.63804
480	TCGA-XF-A8HG-01	BLCA	7.91621	7.70888		480	TCGA-XF-A8HG-01	BLCA	7.91621	2.33141		480	TCGA-XF-A8HG-01	BLCA	7.91621	5.93626
481	TCGA-XF-A9SM-01	BLCA	6.10033	7.61344		481	TCGA-XF-A9SM-01	BLCA	6.10033	2.26028		481	TCGA-XF-A9SM-01	BLCA	6.10033	6.4077
482	TCGA-XF-AAME-01	BLCA	0.410711	7.06737		482	TCGA-XF-AAME-01	BLCA	0.410711	2.98291		482	TCGA-XF-AAME-01	BLCA	0.410711	5.66556
483	TCGA-GC-A3YS-01	BLCA	5.80574	7.57003		483	TCGA-GC-A3YS-01	BLCA	5.80574	2.91875		483	TCGA-GC-A3YS-01	BLCA	5.80574	7.28483
484	TCGA-D8-A27W-01	BRCA	1.03359	7.52073		484	TCGA-D8-A27W-01	BRCA	1.03359	2.40623		484	TCGA-D8-A27W-01	BRCA	1.03359	6.20661
485	TCGA-E9-A245-01	BRCA	0.480726	6.85111		485	TCGA-E9-A245-01	BRCA	0.480726	2.65124		485	TCGA-E9-A245-01	BRCA	0.480726	5.54321
486	TCGA-AC-A6NO-01	BRCA	0.479264	7.99625		486	TCGA-AC-A6NO-01	BRCA	0.479264	3.09573		486	TCGA-AC-A6NO-01	BRCA	0.479264	5.90467
487	TCGA-E2-A15G-01	BRCA	1.32981	7.69364		487	TCGA-E2-A15G-01	BRCA	1.32981	3.28374		487	TCGA-E2-A15G-01	BRCA	1.32981	6.40635
488	TCGA-BH-A0H9-01	BRCA	0.96871	7.8113		488	TCGA-BH-A0H9-01	BRCA	0.96871	2.30753		488	TCGA-BH-A0H9-01	BRCA	0.96871	6.95546
489	TCGA-GM-A2DN-01	BRCA	0.461802	7.39445		489	TCGA-GM-A2DN-01	BRCA	0.461802	2.65207		489	TCGA-GM-A2DN-01	BRCA	0.461802	5.83499
490	TCGA-AC-A6IX-01	BRCA	1.03178	7.01656		490	TCGA-AC-A6IX-01	BRCA	1.03178	3.00972		490	TCGA-AC-A6IX-01	BRCA	1.03178	5.96882
491	TCGA-OL-A66L-01	BRCA	1.21137	6.71907		491	TCGA-OL-A66L-01	BRCA	1.21137	2.0899		491	TCGA-OL-A66L-01	BRCA	1.21137	4.54742
492	TCGA-AR-A256-01	BRCA	4.68204	7.66434		492	TCGA-AR-A256-01	BRCA	4.68204	3.1192		492	TCGA-AR-A256-01	BRCA	4.68204	7.95812
493	TCGA-BH-A0DE-01	BRCA	0.682763	7.45894		493	TCGA-BH-A0DE-01	BRCA	0.682763	3.11336		493	TCGA-BH-A0DE-01	BRCA	0.682763	6.61529
494	TCGA-A2-A0T1-01	BRCA	0.583969	6.90907		494	TCGA-A2-A0T1-01	BRCA	0.583969	1.92514		494	TCGA-A2-A0T1-01	BRCA	0.583969	5.55267
495	TCGA-BH-A18U-01	BRCA	2.85819	7.3055		495	TCGA-BH-A18U-01	BRCA	2.85819	2.18329		495	TCGA-BH-A18U-01	BRCA	2.85819	6.64482
496	TCGA-AR-A5QM-01	BRCA	0.536371	7.54435		496	TCGA-AR-A5QM-01	BRCA	0.536371	2.12929		496	TCGA-AR-A5QM-01	BRCA	0.536371	6.2159
497	TCGA-GM-A2DH-01	BRCA	4.39555	7.86456		497	TCGA-GM-A2DH-01	BRCA	4.39555	3.33112		497	TCGA-GM-A2DH-01	BRCA	4.39555	7.0841
498	TCGA-BH-A0HO-01	BRCA	0.397996	6.91756		498	TCGA-BH-A0HO-01	BRCA	0.397996	1.77346		498	TCGA-BH-A0HO-01	BRCA	0.397996	5.9263
499	TCGA-A2-A0YF-01	BRCA	0.615067	7.59419		499	TCGA-A2-A0YF-01	BRCA	0.615067	2.70852		499	TCGA-A2-A0YF-01	BRCA	0.615067	7.17712
500	TCGA-BH-A18J-01	BRCA	1.76381	7.33934		500	TCGA-BH-A18J-01	BRCA	1.76381	2.62774		500	TCGA-BH-A18J-01	BRCA	1.76381	6.34051
501	TCGA-E2-A14N-01	BRCA	1.74169	7.77581		501	TCGA-E2-A14N-01	BRCA	1.74169	3.59376		501	TCGA-E2-A14N-01	BRCA	1.74169	6.95072
502	TCGA-A7-A426-01	BRCA	0	7.67457		502	TCGA-A7-A426-01	BRCA	0	3.54303		502	TCGA-A7-A426-01	BRCA	0	5.69641
503	TCGA-AR-A0TZ-01	BRCA	1.42934	8.17412		503	TCGA-AR-A0TZ-01	BRCA	1.42934	3.10518		503	TCGA-AR-A0TZ-01	BRCA	1.42934	7.02254
504	TCGA-BH-A1FC-01	BRCA	2.85237	7.00201		504	TCGA-BH-A1FC-01	BRCA	2.85237	2.70211		504	TCGA-BH-A1FC-01	BRCA	2.85237	7.68082
505	TCGA-AR-A1AL-01	BRCA	0.602883	7.38475		505	TCGA-AR-A1AL-01	BRCA	0.602883	3.54901		505	TCGA-AR-A1AL-01	BRCA	0.602883	6.71715
506	TCGA-BH-A0BM-01	BRCA	0.567043	7.27075		506	TCGA-BH-A0BM-01	BRCA	0.567043	2.47793		506	TCGA-BH-A0BM-01	BRCA	0.567043	5.83302
507	TCGA-LD-A74U-01	BRCA	3.8414	7.58734		507	TCGA-LD-A74U-01	BRCA	3.8414	2.97923		507	TCGA-LD-A74U-01	BRCA	3.8414	5.76764
508	TCGA-BH-A0HU-01	BRCA	0.710836	7.81337		508	TCGA-BH-A0HU-01	BRCA	0.710836	2.60855		508	TCGA-BH-A0HU-01	BRCA	0.710836	6.66588
509	TCGA-E9-A243-01	BRCA	1.70575	6.467		509	TCGA-E9-A243-01	BRCA	1.70575	2.35687		509	TCGA-E9-A243-01	BRCA	1.70575	6.6937
510	TCGA-A2-A0EQ-01	BRCA	5.00936	7.71728		510	TCGA-A2-A0EQ-01	BRCA	5.00936	2.18297		510	TCGA-A2-A0EQ-01	BRCA	5.00936	6.52915
511	TCGA-A8-A09R-01	BRCA	1.82036	7.51424		511	TCGA-A8-A09R-01	BRCA	1.82036	2.05989		511	TCGA-A8-A09R-01	BRCA	1.82036	6.91115
512	TCGA-D8-A1JG-01	BRCA	3.37741	7.12121		512	TCGA-D8-A1JG-01	BRCA	3.37741	1.83874		512	TCGA-D8-A1JG-01	BRCA	3.37741	6.95465
513	TCGA-B6-A0WT-01	BRCA	0.422427	7.78065		513	TCGA-B6-A0WT-01	BRCA	0.422427	3.18791		513	TCGA-B6-A0WT-01	BRCA	0.422427	6.86406
514	TCGA-B6-A0IN-01	BRCA	0.800608	6.94061		514	TCGA-B6-A0IN-01	BRCA	0.800608	2.12991		514	TCGA-B6-A0IN-01	BRCA	0.800608	5.99703
515	TCGA-EW-A6SC-01	BRCA	0.504031	7.71922		515	TCGA-EW-A6SC-01	BRCA	0.504031	2.474		515	TCGA-EW-A6SC-01	BRCA	0.504031	6.72458
516	TCGA-AC-A6IX-06	BRCA	0	6.99979		516	TCGA-AC-A6IX-06	BRCA	0	2.57608		516	TCGA-AC-A6IX-06	BRCA	0	5.91463
517	TCGA-EW-A6SA-01	BRCA	1.33893	8.21802		517	TCGA-EW-A6SA-01	BRCA	1.33893	3.45346		517	TCGA-EW-A6SA-01	BRCA	1.33893	6.31807
518	TCGA-AO-A125-01	BRCA	0.767745	7.69185		518	TCGA-AO-A125-01	BRCA	0.767745	3.29208		518	TCGA-AO-A125-01	BRCA	0.767745	5.67742
519	TCGA-E9-A1NA-01	BRCA	2.59804	7.31575		519	TCGA-E9-A1NA-01	BRCA	2.59804	2.41132		519	TCGA-E9-A1NA-01	BRCA	2.59804	5.12107
520	TCGA-A8-A08T-01	BRCA	1.11073	7.51543		520	TCGA-A8-A08T-01	BRCA	1.11073	2.6195		520	TCGA-A8-A08T-01	BRCA	1.11073	6.76688
521	TCGA-BH-A0E7-01	BRCA	1.04571	7.45768		521	TCGA-BH-A0E7-01	BRCA	1.04571	2.42458		521	TCGA-BH-A0E7-01	BRCA	1.04571	6.73691
522	TCGA-LL-A73Z-01	BRCA	0.71363	7.11123		522	TCGA-LL-A73Z-01	BRCA	0.71363	2.654		522	TCGA-LL-A73Z-01	BRCA	0.71363	5.78613
523	TCGA-A1-A0SO-01	BRCA	6.81241	7.98103		523	TCGA-A1-A0SO-01	BRCA	6.81241	2.96652		523	TCGA-A1-A0SO-01	BRCA	6.81241	6.81868
524	TCGA-BH-A201-01	BRCA	0.521189	7.63321		524	TCGA-BH-A201-01	BRCA	0.521189	3.21223		524	TCGA-BH-A201-01	BRCA	0.521189	6.75409
525	TCGA-BH-A18G-01	BRCA	30.5446	7.31059		525	TCGA-BH-A18G-01	BRCA	30.5446	1.91942		525	TCGA-BH-A18G-01	BRCA	30.5446	5.91382
526	TCGA-D8-A141-01	BRCA	0.465098	7.43198		526	TCGA-D8-A141-01	BRCA	0.465098	2.39912		526	TCGA-D8-A141-01	BRCA	0.465098	6.11185
527	TCGA-A7-A0CG-01	BRCA	1.00553	6.95413		527	TCGA-A7-A0CG-01	BRCA	1.00553	2.23386		527	TCGA-A7-A0CG-01	BRCA	1.00553	6.63737
528	TCGA-AN-A041-01	BRCA	0.675361	6.46019		528	TCGA-AN-A041-01	BRCA	0.675361	4.60867		528	TCGA-AN-A041-01	BRCA	0.675361	7.00502
529	TCGA-EW-A1P4-01	BRCA	1.56401	7.77663		529	TCGA-EW-A1P4-01	BRCA	1.56401	2.36891		529	TCGA-EW-A1P4-01	BRCA	1.56401	6.03903
530	TCGA-BH-A0H6-01	BRCA	0.460867	7.73557		530	TCGA-BH-A0H6-01	BRCA	0.460867	2.74149		530	TCGA-BH-A0H6-01	BRCA	0.460867	6.11904
531	TCGA-D8-A1XU-01	BRCA	0.638047	7.05575		531	TCGA-D8-A1XU-01	BRCA	0.638047	1.96207		531	TCGA-D8-A1XU-01	BRCA	0.638047	6.60492
532	TCGA-A7-A13D-01	BRCA	1.7882	6.53966		532	TCGA-A7-A13D-01	BRCA	1.7882	3.1368		532	TCGA-A7-A13D-01	BRCA	1.7882	6.18978
533	TCGA-A8-A09D-01	BRCA	1.08604	7.53705		533	TCGA-A8-A09D-01	BRCA	1.08604	1.78353		533	TCGA-A8-A09D-01	BRCA	1.08604	6.9182
534	TCGA-BH-A8FZ-01	BRCA	1.13229	7.23552		534	TCGA-BH-A8FZ-01	BRCA	1.13229	2.77198		534	TCGA-BH-A8FZ-01	BRCA	1.13229	5.89441
535	TCGA-E9-A3Q9-01	BRCA	0	6.30174		535	TCGA-E9-A3Q9-01	BRCA	0	2.7199		535	TCGA-E9-A3Q9-01	BRCA	0	4.91213
536	TCGA-BH-A18R-01	BRCA	0.766436	7.69388		536	TCGA-BH-A18R-01	BRCA	0.766436	2.59537		536	TCGA-BH-A18R-01	BRCA	0.766436	6.97906
537	TCGA-BH-A0HK-01	BRCA	2.31616	7.2803		537	TCGA-BH-A0HK-01	BRCA	2.31616	2.42484		537	TCGA-BH-A0HK-01	BRCA	2.31616	6.19239
538	TCGA-A7-A0D9-01	BRCA	0.565406	7.73568		538	TCGA-A7-A0D9-01	BRCA	0.565406	2.46608		538	TCGA-A7-A0D9-01	BRCA	0.565406	6.19813
539	TCGA-AO-A03L-01	BRCA	0.897515	8.01107		539	TCGA-AO-A03L-01	BRCA	0.897515	1.8695		539	TCGA-AO-A03L-01	BRCA	0.897515	6.11066
540	TCGA-E2-A1B1-01	BRCA	1.11718	6.57155		540	TCGA-E2-A1B1-01	BRCA	1.11718	3.41484		540	TCGA-E2-A1B1-01	BRCA	1.11718	7.02892
541	TCGA-EW-A6SD-01	BRCA	0.874335	7.56393		541	TCGA-EW-A6SD-01	BRCA	0.874335	1.95959		541	TCGA-EW-A6SD-01	BRCA	0.874335	6.31687
542	TCGA-AC-A2B8-01	BRCA	2.25098	7.18393		542	TCGA-AC-A2B8-01	BRCA	2.25098	3.45907		542	TCGA-AC-A2B8-01	BRCA	2.25098	6.40328
543	TCGA-C8-A133-01	BRCA	0.621981	6.68656		543	TCGA-C8-A133-01	BRCA	0.621981	1.19069		543	TCGA-C8-A133-01	BRCA	0.621981	5.58207
544	TCGA-A7-A2KD-01	BRCA	0.573836	7.42503		544	TCGA-A7-A2KD-01	BRCA	0.573836	2.63619		544	TCGA-A7-A2KD-01	BRCA	0.573836	7.18886
545	TCGA-AO-A1KO-01	BRCA	0	6.34428		545	TCGA-AO-A1KO-01	BRCA	0	3.10207		545	TCGA-AO-A1KO-01	BRCA	0	5.88237
546	TCGA-V7-A7HQ-01	BRCA	0.466576	6.91303		546	TCGA-V7-A7HQ-01	BRCA	0.466576	1.25382		546	TCGA-V7-A7HQ-01	BRCA	0.466576	4.94928
547	TCGA-BH-A0E0-01	BRCA	0.826676	7.2615		547	TCGA-BH-A0E0-01	BRCA	0.826676	2.04503		547	TCGA-BH-A0E0-01	BRCA	0.826676	5.6509
548	TCGA-BH-A1F8-01	BRCA	3.52608	7.07432		548	TCGA-BH-A1F8-01	BRCA	3.52608	2.46777		548	TCGA-BH-A1F8-01	BRCA	3.52608	7.55342
549	TCGA-AN-A0AK-01	BRCA	30.6738	7.79842		549	TCGA-AN-A0AK-01	BRCA	30.6738	1.73704		549	TCGA-AN-A0AK-01	BRCA	30.6738	6.77023
550	TCGA-5L-AAT0-01	BRCA	2.81567	7.56566		550	TCGA-5L-AAT0-01	BRCA	2.81567	2.74468		550	TCGA-5L-AAT0-01	BRCA	2.81567	5.38377
551	TCGA-E2-A1IK-01	BRCA	0.36379	6.94747		551	TCGA-E2-A1IK-01	BRCA	0.36379	2.09041		551	TCGA-E2-A1IK-01	BRCA	0.36379	4.73932
552	TCGA-EW-A2FR-01	BRCA	0.791177	7.09702		552	TCGA-EW-A2FR-01	BRCA	0.791177	2.10935		552	TCGA-EW-A2FR-01	BRCA	0.791177	6.21779
553	TCGA-AN-A049-01	BRCA	0.777856	7.56944		553	TCGA-AN-A049-01	BRCA	0.777856	2.49412		553	TCGA-AN-A049-01	BRCA	0.777856	6.36551
554	TCGA-OL-A6VO-01	BRCA	0.347781	7.78694		554	TCGA-OL-A6VO-01	BRCA	0.347781	3.14254		554	TCGA-OL-A6VO-01	BRCA	0.347781	6.95604
555	TCGA-BH-A0DV-01	BRCA	0.353243	7.03194		555	TCGA-BH-A0DV-01	BRCA	0.353243	2.29948		555	TCGA-BH-A0DV-01	BRCA	0.353243	5.89109
556	TCGA-OL-A5S0-01	BRCA	0.637596	7.20908		556	TCGA-OL-A5S0-01	BRCA	0.637596	2.52013		556	TCGA-OL-A5S0-01	BRCA	0.637596	5.73424
557	TCGA-A8-A0AB-01	BRCA	0.726116	7.64343		557	TCGA-A8-A0AB-01	BRCA	0.726116	3.73985		557	TCGA-A8-A0AB-01	BRCA	0.726116	6.42508
558	TCGA-OL-A6VQ-01	BRCA	0.8079	7.69533		558	TCGA-OL-A6VQ-01	BRCA	0.8079	2.68387		558	TCGA-OL-A6VQ-01	BRCA	0.8079	6.35688
559	TCGA-B6-A1KF-01	BRCA	1.36142	7.40447		559	TCGA-B6-A1KF-01	BRCA	1.36142	2.67508		559	TCGA-B6-A1KF-01	BRCA	1.36142	6.09555
560	TCGA-AO-A12E-01	BRCA	0.767217	7.58074		560	TCGA-AO-A12E-01	BRCA	0.767217	2.32374		560	TCGA-AO-A12E-01	BRCA	0.767217	6.42947
561	TCGA-C8-A26W-01	BRCA	1.26415	7.9908		561	TCGA-C8-A26W-01	BRCA	1.26415	3.08191		561	TCGA-C8-A26W-01	BRCA	1.26415	6.50352
562	TCGA-3C-AALK-01	BRCA	1.02408	7.75445		562	TCGA-3C-AALK-01	BRCA	1.02408	2.76081		562	TCGA-3C-AALK-01	BRCA	1.02408	5.65257
563	TCGA-C8-A12L-01	BRCA	1.89474	7.52035		563	TCGA-C8-A12L-01	BRCA	1.89474	2.35204		563	TCGA-C8-A12L-01	BRCA	1.89474	6.59744
564	TCGA-A2-A0YC-01	BRCA	0.566254	7.656		564	TCGA-A2-A0YC-01	BRCA	0.566254	2.7943		564	TCGA-A2-A0YC-01	BRCA	0.566254	6.63056
565	TCGA-BH-A1EU-01	BRCA	0.554568	7.05335		565	TCGA-BH-A1EU-01	BRCA	0.554568	3.24154		565	TCGA-BH-A1EU-01	BRCA	0.554568	7.02483
566	TCGA-A8-A07Z-01	BRCA	0.449862	7.6452		566	TCGA-A8-A07Z-01	BRCA	0.449862	1.58177		566	TCGA-A8-A07Z-01	BRCA	0.449862	6.52363
567	TCGA-A2-A0YD-01	BRCA	1.64814	7.50464		567	TCGA-A2-A0YD-01	BRCA	1.64814	2.79037		567	TCGA-A2-A0YD-01	BRCA	1.64814	6.58103
568	TCGA-AO-A0JI-01	BRCA	0.386715	7.6658		568	TCGA-AO-A0JI-01	BRCA	0.386715	1.63344		568	TCGA-AO-A0JI-01	BRCA	0.386715	7.71358
569	TCGA-AO-A12B-01	BRCA	0.525329	7.23572		569	TCGA-AO-A12B-01	BRCA	0.525329	1.80148		569	TCGA-AO-A12B-01	BRCA	0.525329	5.1804
570	TCGA-A2-A0EO-01	BRCA	0.614152	7.04663		570	TCGA-A2-A0EO-01	BRCA	0.614152	2.0792		570	TCGA-A2-A0EO-01	BRCA	0.614152	6.22148
571	TCGA-AC-A23G-01	BRCA	0	7.40984		571	TCGA-AC-A23G-01	BRCA	0	2.32578		571	TCGA-AC-A23G-01	BRCA	0	5.88986
572	TCGA-UU-A93S-01	BRCA	2.42538	7.04427		572	TCGA-UU-A93S-01	BRCA	2.42538	2.17561		572	TCGA-UU-A93S-01	BRCA	2.42538	5.63863
573	TCGA-C8-A12U-01	BRCA	1.1966	7.7536		573	TCGA-C8-A12U-01	BRCA	1.1966	2.68675		573	TCGA-C8-A12U-01	BRCA	1.1966	6.26793
574	TCGA-BH-A18H-01	BRCA	0.96817	7.69952		574	TCGA-BH-A18H-01	BRCA	0.96817	2.51167		574	TCGA-BH-A18H-01	BRCA	0.96817	6.37746
575	TCGA-C8-A1HM-01	BRCA	7.70041	7.35955		575	TCGA-C8-A1HM-01	BRCA	7.70041	3.01162		575	TCGA-C8-A1HM-01	BRCA	7.70041	7.15412
576	TCGA-HN-A2OB-01	BRCA	0.313739	7.64169		576	TCGA-HN-A2OB-01	BRCA	0.313739	3.13111		576	TCGA-HN-A2OB-01	BRCA	0.313739	6.09625
577	TCGA-D8-A1XZ-01	BRCA	1.84054	7.02033		577	TCGA-D8-A1XZ-01	BRCA	1.84054	3.13968		577	TCGA-D8-A1XZ-01	BRCA	1.84054	6.66697
578	TCGA-E2-A14Y-01	BRCA	0.759917	7.42879		578	TCGA-E2-A14Y-01	BRCA	0.759917	2.53802		578	TCGA-E2-A14Y-01	BRCA	0.759917	7.21794
579	TCGA-BH-A18I-01	BRCA	0.614153	7.45601		579	TCGA-BH-A18I-01	BRCA	0.614153	3.62463		579	TCGA-BH-A18I-01	BRCA	0.614153	6.68193
580	TCGA-AR-A252-01	BRCA	0.322497	6.90907		580	TCGA-AR-A252-01	BRCA	0.322497	2.80556		580	TCGA-AR-A252-01	BRCA	0.322497	7.10766
581	TCGA-A8-A07E-01	BRCA	1.40164	7.8575		581	TCGA-A8-A07E-01	BRCA	1.40164	2.35122		581	TCGA-A8-A07E-01	BRCA	1.40164	6.7293
582	TCGA-AN-A0FS-01	BRCA	1.54841	7.26361		582	TCGA-AN-A0FS-01	BRCA	1.54841	2.64044		582	TCGA-AN-A0FS-01	BRCA	1.54841	6.37412
583	TCGA-BH-A0B4-01	BRCA	1.81832	7.35976		583	TCGA-BH-A0B4-01	BRCA	1.81832	2.07432		583	TCGA-BH-A0B4-01	BRCA	1.81832	6.40239
584	TCGA-AN-A0XN-01	BRCA	3.6271	7.56137		584	TCGA-AN-A0XN-01	BRCA	3.6271	2.17972		584	TCGA-AN-A0XN-01	BRCA	3.6271	6.48895
585	TCGA-A7-A5ZW-01	BRCA	0.560127	7.16947		585	TCGA-A7-A5ZW-01	BRCA	0.560127	3.16802		585	TCGA-A7-A5ZW-01	BRCA	0.560127	6.15364
586	TCGA-AC-A5XU-01	BRCA	1.12676	7.55459		586	TCGA-AC-A5XU-01	BRCA	1.12676	2.21064		586	TCGA-AC-A5XU-01	BRCA	1.12676	6.29482
587	TCGA-EW-A1PG-01	BRCA	0.268401	7.48153		587	TCGA-EW-A1PG-01	BRCA	0.268401	3.14772		587	TCGA-EW-A1PG-01	BRCA	0.268401	6.76117
588	TCGA-AC-A3W7-01	BRCA	0	7.92765		588	TCGA-AC-A3W7-01	BRCA	0	2.81558		588	TCGA-AC-A3W7-01	BRCA	0	5.85616
589	TCGA-A2-A4RY-01	BRCA	0	7.60099		589	TCGA-A2-A4RY-01	BRCA	0	3.65266		589	TCGA-A2-A4RY-01	BRCA	0	5.86724
590	TCGA-E2-A15A-01	BRCA	1.27947	7.46849		590	TCGA-E2-A15A-01	BRCA	1.27947	2.04187		590	TCGA-E2-A15A-01	BRCA	1.27947	6.59294
591	TCGA-A8-A09B-01	BRCA	1.13541	7.69401		591	TCGA-A8-A09B-01	BRCA	1.13541	2.62505		591	TCGA-A8-A09B-01	BRCA	1.13541	6.00808
592	TCGA-BH-A0HP-01	BRCA	6.22517	7.41152		592	TCGA-BH-A0HP-01	BRCA	6.22517	2.85318		592	TCGA-BH-A0HP-01	BRCA	6.22517	6.32783
593	TCGA-AQ-A54O-01	BRCA	0.408142	7.41053		593	TCGA-AQ-A54O-01	BRCA	0.408142	2.63539		593	TCGA-AQ-A54O-01	BRCA	0.408142	4.83952
594	TCGA-D8-A1J9-01	BRCA	4.65926	7.47212		594	TCGA-D8-A1J9-01	BRCA	4.65926	2.26796		594	TCGA-D8-A1J9-01	BRCA	4.65926	6.88577
595	TCGA-B6-A0X7-01	BRCA	0.33881	7.59567		595	TCGA-B6-A0X7-01	BRCA	0.33881	2.79996		595	TCGA-B6-A0X7-01	BRCA	0.33881	6.58677
596	TCGA-B6-A2IU-01	BRCA	0.970182	7.7925		596	TCGA-B6-A2IU-01	BRCA	0.970182	2.98891		596	TCGA-B6-A2IU-01	BRCA	0.970182	6.61371
597	TCGA-B6-A0WS-01	BRCA	0.331875	7.38063		597	TCGA-B6-A0WS-01	BRCA	0.331875	2.5159		597	TCGA-B6-A0WS-01	BRCA	0.331875	5.88348
598	TCGA-E2-A1IO-01	BRCA	0.3276	7.62734		598	TCGA-E2-A1IO-01	BRCA	0.3276	2.93152		598	TCGA-E2-A1IO-01	BRCA	0.3276	6.12081
599	TCGA-AC-A5EH-01	BRCA	2.74168	7.66439		599	TCGA-AC-A5EH-01	BRCA	2.74168	1.80061		599	TCGA-AC-A5EH-01	BRCA	2.74168	5.05965
600	TCGA-AC-A3BB-01	BRCA	0	7.43414		600	TCGA-AC-A3BB-01	BRCA	0	2.59619		600	TCGA-AC-A3BB-01	BRCA	0	5.74214
601	TCGA-AR-A0TQ-01	BRCA	0.826122	7.49676		601	TCGA-AR-A0TQ-01	BRCA	0.826122	2.16199		601	TCGA-AR-A0TQ-01	BRCA	0.826122	6.69108
602	TCGA-D8-A1JK-01	BRCA	5.0698	7.46582		602	TCGA-D8-A1JK-01	BRCA	5.0698	1.65116		602	TCGA-D8-A1JK-01	BRCA	5.0698	5.94317
603	TCGA-D8-A1X7-01	BRCA	0.557111	7.51566		603	TCGA-D8-A1X7-01	BRCA	0.557111	2.94265		603	TCGA-D8-A1X7-01	BRCA	0.557111	6.19666
604	TCGA-PL-A8LX-01	BRCA	0.642631	7.33994		604	TCGA-PL-A8LX-01	BRCA	0.642631	2.13456		604	TCGA-PL-A8LX-01	BRCA	0.642631	5.71549
605	TCGA-AR-A2LH-01	BRCA	1.43226	7.31893		605	TCGA-AR-A2LH-01	BRCA	1.43226	2.29326		605	TCGA-AR-A2LH-01	BRCA	1.43226	6.48822
606	TCGA-BH-A0B8-01	BRCA	1.28865	7.61841		606	TCGA-BH-A0B8-01	BRCA	1.28865	1.91239		606	TCGA-BH-A0B8-01	BRCA	1.28865	6.00379
607	TCGA-A2-A3KD-01	BRCA	0.177217	7.58431		607	TCGA-A2-A3KD-01	BRCA	0.177217	2.42635		607	TCGA-A2-A3KD-01	BRCA	0.177217	6.19705
608	TCGA-A2-A0D4-01	BRCA	0.840892	7.60145		608	TCGA-A2-A0D4-01	BRCA	0.840892	2.26093		608	TCGA-A2-A0D4-01	BRCA	0.840892	7.19912
609	TCGA-D8-A27R-01	BRCA	0.752597	7.33822		609	TCGA-D8-A27R-01	BRCA	0.752597	1.82502		609	TCGA-D8-A27R-01	BRCA	0.752597	8.10026
610	TCGA-E2-A1IE-01	BRCA	0.494768	7.51718		610	TCGA-E2-A1IE-01	BRCA	0.494768	3.19288		610	TCGA-E2-A1IE-01	BRCA	0.494768	6.71623
611	TCGA-EW-A1J3-01	BRCA	0.601849	7.46126		611	TCGA-EW-A1J3-01	BRCA	0.601849	3.80881		611	TCGA-EW-A1J3-01	BRCA	0.601849	6.77875
612	TCGA-BH-A18Q-01	BRCA	1.97085	7.8484		612	TCGA-BH-A18Q-01	BRCA	1.97085	3.73537		612	TCGA-BH-A18Q-01	BRCA	1.97085	6.92963
613	TCGA-B6-A1KI-01	BRCA	0.489046	7.03502		613	TCGA-B6-A1KI-01	BRCA	0.489046	1.75935		613	TCGA-B6-A1KI-01	BRCA	0.489046	6.01464
614	TCGA-A7-A26G-01	BRCA	1.24246	6.66029		614	TCGA-A7-A26G-01	BRCA	1.24246	3.95924		614	TCGA-A7-A26G-01	BRCA	1.24246	7.04226
615	TCGA-AO-A03M-01	BRCA	19.4444	7.54901		615	TCGA-AO-A03M-01	BRCA	19.4444	2.24189		615	TCGA-AO-A03M-01	BRCA	19.4444	6.53332
616	TCGA-A2-A0CS-01	BRCA	0.818769	7.50269		616	TCGA-A2-A0CS-01	BRCA	0.818769	1.36355		616	TCGA-A2-A0CS-01	BRCA	0.818769	6.11061
617	TCGA-C8-A12W-01	BRCA	1.33552	7.51547		617	TCGA-C8-A12W-01	BRCA	1.33552	1.71517		617	TCGA-C8-A12W-01	BRCA	1.33552	6.22662
618	TCGA-E2-A1IU-01	BRCA	0.440941	7.09298		618	TCGA-E2-A1IU-01	BRCA	0.440941	2.40736		618	TCGA-E2-A1IU-01	BRCA	0.440941	6.43861
619	TCGA-B6-A0I9-01	BRCA	1.96081	7.47657		619	TCGA-B6-A0I9-01	BRCA	1.96081	1.94525		619	TCGA-B6-A0I9-01	BRCA	1.96081	6.51568
620	TCGA-AO-A128-01	BRCA	22.8957	7.67172		620	TCGA-AO-A128-01	BRCA	22.8957	2.16117		620	TCGA-AO-A128-01	BRCA	22.8957	6.86272
621	TCGA-A7-A3J0-01	BRCA	0	7.36725		621	TCGA-A7-A3J0-01	BRCA	0	2.89704		621	TCGA-A7-A3J0-01	BRCA	0	6.22348
622	TCGA-E9-A1NE-01	BRCA	1.34996	7.37194		622	TCGA-E9-A1NE-01	BRCA	1.34996	3.00189		622	TCGA-E9-A1NE-01	BRCA	1.34996	7.06461
623	TCGA-AC-A2FB-01	BRCA	0.274965	7.21437		623	TCGA-AC-A2FB-01	BRCA	0.274965	2.72573		623	TCGA-AC-A2FB-01	BRCA	0.274965	6.85974
624	TCGA-AR-A5QP-01	BRCA	0.480059	7.33872		624	TCGA-AR-A5QP-01	BRCA	0.480059	2.96301		624	TCGA-AR-A5QP-01	BRCA	0.480059	6.01525
625	TCGA-A2-A0T4-01	BRCA	0.746464	7.19494		625	TCGA-A2-A0T4-01	BRCA	0.746464	1.95348		625	TCGA-A2-A0T4-01	BRCA	0.746464	6.68259
626	TCGA-BH-A0BL-01	BRCA	1.47876	7.49402		626	TCGA-BH-A0BL-01	BRCA	1.47876	2.71731		626	TCGA-BH-A0BL-01	BRCA	1.47876	6.26659
627	TCGA-BH-A0HY-01	BRCA	1.48384	7.37815		627	TCGA-BH-A0HY-01	BRCA	1.48384	2.73307		627	TCGA-BH-A0HY-01	BRCA	1.48384	6.76954
628	TCGA-E9-A2JT-01	BRCA	0.372094	7.34268		628	TCGA-E9-A2JT-01	BRCA	0.372094	2.81725		628	TCGA-E9-A2JT-01	BRCA	0.372094	6.41231
629	TCGA-A7-A3IY-01	BRCA	0	6.9131		629	TCGA-A7-A3IY-01	BRCA	0	2.491		629	TCGA-A7-A3IY-01	BRCA	0	5.64808
630	TCGA-A8-A085-01	BRCA	1.82542	8.12527		630	TCGA-A8-A085-01	BRCA	1.82542	2.23152		630	TCGA-A8-A085-01	BRCA	1.82542	7.27351
631	TCGA-D8-A1X5-01	BRCA	1.22774	7.55365		631	TCGA-D8-A1X5-01	BRCA	1.22774	2.96203		631	TCGA-D8-A1X5-01	BRCA	1.22774	5.93541
632	TCGA-A2-A1FV-01	BRCA	1.06366	7.28135		632	TCGA-A2-A1FV-01	BRCA	1.06366	4.38967		632	TCGA-A2-A1FV-01	BRCA	1.06366	8.07718
633	TCGA-A2-A0CK-01	BRCA	0.259725	7.50917		633	TCGA-A2-A0CK-01	BRCA	0.259725	3.16431		633	TCGA-A2-A0CK-01	BRCA	0.259725	6.05829
634	TCGA-E2-A1IL-01	BRCA	0.566539	7.33759		634	TCGA-E2-A1IL-01	BRCA	0.566539	2.71214		634	TCGA-E2-A1IL-01	BRCA	0.566539	6.30174
635	TCGA-EW-A1J5-01	BRCA	10.5678	7.34338		635	TCGA-EW-A1J5-01	BRCA	10.5678	3.01952		635	TCGA-EW-A1J5-01	BRCA	10.5678	7.02413
636	TCGA-A8-A07U-01	BRCA	1.4838	6.66586		636	TCGA-A8-A07U-01	BRCA	1.4838	2.1736		636	TCGA-A8-A07U-01	BRCA	1.4838	6.20689
637	TCGA-BH-A0DL-01	BRCA	1.21952	6.76666		637	TCGA-BH-A0DL-01	BRCA	1.21952	3.04131		637	TCGA-BH-A0DL-01	BRCA	1.21952	6.60213
638	TCGA-GM-A2DF-01	BRCA	0.915871	7.06847		638	TCGA-GM-A2DF-01	BRCA	0.915871	3.0485		638	TCGA-GM-A2DF-01	BRCA	0.915871	5.06019
639	TCGA-C8-A131-01	BRCA	1.51258	7.72885		639	TCGA-C8-A131-01	BRCA	1.51258	1.85635		639	TCGA-C8-A131-01	BRCA	1.51258	5.80429
640	TCGA-B6-A409-01	BRCA	0.624214	7.49871		640	TCGA-B6-A409-01	BRCA	0.624214	1.89388		640	TCGA-B6-A409-01	BRCA	0.624214	5.88273
641	TCGA-A2-A0SY-01	BRCA	2.98415	7.55193		641	TCGA-A2-A0SY-01	BRCA	2.98415	2.54369		641	TCGA-A2-A0SY-01	BRCA	2.98415	6.03639
642	TCGA-AO-A12A-01	BRCA	0.393542	7.61912		642	TCGA-AO-A12A-01	BRCA	0.393542	3.2138		642	TCGA-AO-A12A-01	BRCA	0.393542	6.31597
643	TCGA-AN-A0G0-01	BRCA	0.856092	7.99427		643	TCGA-AN-A0G0-01	BRCA	0.856092	2.22301		643	TCGA-AN-A0G0-01	BRCA	0.856092	6.04119
644	TCGA-A2-A3XT-01	BRCA	1.39838	7.58004		644	TCGA-A2-A3XT-01	BRCA	1.39838	2.20492		644	TCGA-A2-A3XT-01	BRCA	1.39838	5.36819
645	TCGA-AQ-A1H2-01	BRCA	0.634277	7.22785		645	TCGA-AQ-A1H2-01	BRCA	0.634277	2.00116		645	TCGA-AQ-A1H2-01	BRCA	0.634277	6.65728
646	TCGA-E2-A1L8-01	BRCA	0.696567	7.15569		646	TCGA-E2-A1L8-01	BRCA	0.696567	3.28271		646	TCGA-E2-A1L8-01	BRCA	0.696567	6.57174
647	TCGA-C8-A26V-01	BRCA	1.86741	7.64		647	TCGA-C8-A26V-01	BRCA	1.86741	2.4551		647	TCGA-C8-A26V-01	BRCA	1.86741	5.71874
648	TCGA-GM-A4E0-01	BRCA	0.325267	7.27397		648	TCGA-GM-A4E0-01	BRCA	0.325267	3.42862		648	TCGA-GM-A4E0-01	BRCA	0.325267	5.63211
649	TCGA-BH-A208-01	BRCA	1.6012	6.70267		649	TCGA-BH-A208-01	BRCA	1.6012	2.20107		649	TCGA-BH-A208-01	BRCA	1.6012	6.1743
650	TCGA-AO-A0J8-01	BRCA	0.548902	7.39047		650	TCGA-AO-A0J8-01	BRCA	0.548902	2.20665		650	TCGA-AO-A0J8-01	BRCA	0.548902	5.76727
651	TCGA-AO-A1KS-01	BRCA	0.895619	7.86621		651	TCGA-AO-A1KS-01	BRCA	0.895619	3.033		651	TCGA-AO-A1KS-01	BRCA	0.895619	7.30614
652	TCGA-OL-A66J-01	BRCA	1.02304	7.54687		652	TCGA-OL-A66J-01	BRCA	1.02304	3.2325		652	TCGA-OL-A66J-01	BRCA	1.02304	6.59464
653	TCGA-A7-A0CD-01	BRCA	0.550623	7.45604		653	TCGA-A7-A0CD-01	BRCA	0.550623	3.21685		653	TCGA-A7-A0CD-01	BRCA	0.550623	6.72301
654	TCGA-EW-A2FS-01	BRCA	0.700081	7.37857		654	TCGA-EW-A2FS-01	BRCA	0.700081	3.45113		654	TCGA-EW-A2FS-01	BRCA	0.700081	6.08334
655	TCGA-D8-A1JT-01	BRCA	0.658872	7.25283		655	TCGA-D8-A1JT-01	BRCA	0.658872	2.62765		655	TCGA-D8-A1JT-01	BRCA	0.658872	7.64252
656	TCGA-D8-A1JS-01	BRCA	0.518042	6.93572		656	TCGA-D8-A1JS-01	BRCA	0.518042	1.4523		656	TCGA-D8-A1JS-01	BRCA	0.518042	4.81526
657	TCGA-BH-A0DT-01	BRCA	0.425496	7.50149		657	TCGA-BH-A0DT-01	BRCA	0.425496	3.30876		657	TCGA-BH-A0DT-01	BRCA	0.425496	6.49263
658	TCGA-B6-A0IE-01	BRCA	0.634219	7.34438		658	TCGA-B6-A0IE-01	BRCA	0.634219	2.57634		658	TCGA-B6-A0IE-01	BRCA	0.634219	4.99941
659	TCGA-BH-A0BT-01	BRCA	1.01346	7.00118		659	TCGA-BH-A0BT-01	BRCA	1.01346	2.60615		659	TCGA-BH-A0BT-01	BRCA	1.01346	5.19344
660	TCGA-AR-A1AH-01	BRCA	1.94116	7.31464		660	TCGA-AR-A1AH-01	BRCA	1.94116	4.08997		660	TCGA-AR-A1AH-01	BRCA	1.94116	6.07806
661	TCGA-A2-A0EU-01	BRCA	1.2091	7.71602		661	TCGA-A2-A0EU-01	BRCA	1.2091	2.70437		661	TCGA-A2-A0EU-01	BRCA	1.2091	7.27361
662	TCGA-D8-A1X8-01	BRCA	0.64284	7.35602		662	TCGA-D8-A1X8-01	BRCA	0.64284	2.44017		662	TCGA-D8-A1X8-01	BRCA	0.64284	6.37359
663	TCGA-AC-A3EH-01	BRCA	0	7.83023		663	TCGA-AC-A3EH-01	BRCA	0	1.83601		663	TCGA-AC-A3EH-01	BRCA	0	5.96353
664	TCGA-AN-A0FW-01	BRCA	2.78055	7.62338		664	TCGA-AN-A0FW-01	BRCA	2.78055	2.22755		664	TCGA-AN-A0FW-01	BRCA	2.78055	6.42128
665	TCGA-D8-A1XL-01	BRCA	2.43846	7.00137		665	TCGA-D8-A1XL-01	BRCA	2.43846	2.50503		665	TCGA-D8-A1XL-01	BRCA	2.43846	5.91722
666	TCGA-BH-A0WA-01	BRCA	2.38008	7.39124		666	TCGA-BH-A0WA-01	BRCA	2.38008	4.12558		666	TCGA-BH-A0WA-01	BRCA	2.38008	6.51383
667	TCGA-A8-A094-01	BRCA	5.06468	7.05888		667	TCGA-A8-A094-01	BRCA	5.06468	1.49446		667	TCGA-A8-A094-01	BRCA	5.06468	6.81682
668	TCGA-B6-A0I5-01	BRCA	0.504632	7.14946		668	TCGA-B6-A0I5-01	BRCA	0.504632	2.21295		668	TCGA-B6-A0I5-01	BRCA	0.504632	5.03116
669	TCGA-C8-A12Z-01	BRCA	1.19804	7.35117		669	TCGA-C8-A12Z-01	BRCA	1.19804	2.57606		669	TCGA-C8-A12Z-01	BRCA	1.19804	6.81753
670	TCGA-E2-A1LL-01	BRCA	1.04701	7.78324		670	TCGA-E2-A1LL-01	BRCA	1.04701	2.10183		670	TCGA-E2-A1LL-01	BRCA	1.04701	6.78413
671	TCGA-A2-A0EV-01	BRCA	1.71816	7.53171		671	TCGA-A2-A0EV-01	BRCA	1.71816	2.00959		671	TCGA-A2-A0EV-01	BRCA	1.71816	6.65924
672	TCGA-AC-A62V-01	BRCA	1.38687	6.99834		672	TCGA-AC-A62V-01	BRCA	1.38687	1.46517		672	TCGA-AC-A62V-01	BRCA	1.38687	5.40884
673	TCGA-OK-A5Q2-01	BRCA	0.531405	7.64737		673	TCGA-OK-A5Q2-01	BRCA	0.531405	2.66145		673	TCGA-OK-A5Q2-01	BRCA	0.531405	5.78775
674	TCGA-BH-A42T-01	BRCA	0	8.03408		674	TCGA-BH-A42T-01	BRCA	0	1.93837		674	TCGA-BH-A42T-01	BRCA	0	4.94914
675	TCGA-E2-A154-01	BRCA	1.12244	7.63668		675	TCGA-E2-A154-01	BRCA	1.12244	2.31409		675	TCGA-E2-A154-01	BRCA	1.12244	6.5435
676	TCGA-C8-A1HG-01	BRCA	0.946943	7.32849		676	TCGA-C8-A1HG-01	BRCA	0.946943	1.94285		676	TCGA-C8-A1HG-01	BRCA	0.946943	6.29777
677	TCGA-A8-A06X-01	BRCA	5.25242	7.56073		677	TCGA-A8-A06X-01	BRCA	5.25242	2.8787		677	TCGA-A8-A06X-01	BRCA	5.25242	5.81377
678	TCGA-B6-A0WZ-01	BRCA	1.78011	7.52357		678	TCGA-B6-A0WZ-01	BRCA	1.78011	2.70864		678	TCGA-B6-A0WZ-01	BRCA	1.78011	6.04659
679	TCGA-AC-A23H-01	BRCA	113.654	7.34823		679	TCGA-AC-A23H-01	BRCA	113.654	1.82968		679	TCGA-AC-A23H-01	BRCA	113.654	6.72349
680	TCGA-E2-A1B6-01	BRCA	1.01385	7.02741		680	TCGA-E2-A1B6-01	BRCA	1.01385	2.63255		680	TCGA-E2-A1B6-01	BRCA	1.01385	5.91173
681	TCGA-A8-A093-01	BRCA	2.56091	7.75797		681	TCGA-A8-A093-01	BRCA	2.56091	1.9219		681	TCGA-A8-A093-01	BRCA	2.56091	6.55499
682	TCGA-AR-A1AM-01	BRCA	0	7.70326		682	TCGA-AR-A1AM-01	BRCA	0	3.56365		682	TCGA-AR-A1AM-01	BRCA	0	6.39042
683	TCGA-AO-A0J9-01	BRCA	2.71656	7.02711		683	TCGA-AO-A0J9-01	BRCA	2.71656	2.56265		683	TCGA-AO-A0J9-01	BRCA	2.71656	5.5119
684	TCGA-BH-A6R9-01	BRCA	0.220171	7.05333		684	TCGA-BH-A6R9-01	BRCA	0.220171	2.65033		684	TCGA-BH-A6R9-01	BRCA	0.220171	5.96173
685	TCGA-D8-A1XC-01	BRCA	0.798516	7.25025		685	TCGA-D8-A1XC-01	BRCA	0.798516	2.66636		685	TCGA-D8-A1XC-01	BRCA	0.798516	6.25364
686	TCGA-BH-A0BZ-01	BRCA	6.15316	7.50417		686	TCGA-BH-A0BZ-01	BRCA	6.15316	1.8739		686	TCGA-BH-A0BZ-01	BRCA	6.15316	6.62744
687	TCGA-BH-A0E6-01	BRCA	1.65991	7.55038		687	TCGA-BH-A0E6-01	BRCA	1.65991	2.38558		687	TCGA-BH-A0E6-01	BRCA	1.65991	4.97267
688	TCGA-A2-A0ER-01	BRCA	0.686303	7.07801		688	TCGA-A2-A0ER-01	BRCA	0.686303	2.0303		688	TCGA-A2-A0ER-01	BRCA	0.686303	7.44669
689	TCGA-A2-A0T5-01	BRCA	0.412103	7.68739		689	TCGA-A2-A0T5-01	BRCA	0.412103	2.31927		689	TCGA-A2-A0T5-01	BRCA	0.412103	5.88915
690	TCGA-E2-A1LH-01	BRCA	4.94348	7.07611		690	TCGA-E2-A1LH-01	BRCA	4.94348	2.48823		690	TCGA-E2-A1LH-01	BRCA	4.94348	5.59633
691	TCGA-BH-A1EO-01	BRCA	1.04078	7.52894		691	TCGA-BH-A1EO-01	BRCA	1.04078	3.11255		691	TCGA-BH-A1EO-01	BRCA	1.04078	6.94173
692	TCGA-B6-A0X1-01	BRCA	1.99083	7.51065		692	TCGA-B6-A0X1-01	BRCA	1.99083	2.15112		692	TCGA-B6-A0X1-01	BRCA	1.99083	6.43325
693	TCGA-BH-A0BO-01	BRCA	0.663274	7.36535		693	TCGA-BH-A0BO-01	BRCA	0.663274	3.01472		693	TCGA-BH-A0BO-01	BRCA	0.663274	6.39295
694	TCGA-A8-A06U-01	BRCA	1.75502	7.4004		694	TCGA-A8-A06U-01	BRCA	1.75502	1.78151		694	TCGA-A8-A06U-01	BRCA	1.75502	6.42721
695	TCGA-AN-A0XO-01	BRCA	0.944288	7.92662		695	TCGA-AN-A0XO-01	BRCA	0.944288	1.936		695	TCGA-AN-A0XO-01	BRCA	0.944288	6.05927
696	TCGA-AN-A0FV-01	BRCA	1.99906	7.01722		696	TCGA-AN-A0FV-01	BRCA	1.99906	1.98115		696	TCGA-AN-A0FV-01	BRCA	1.99906	6.63771
697	TCGA-AR-A1AO-01	BRCA	2.05347	6.96967		697	TCGA-AR-A1AO-01	BRCA	2.05347	2.23232		697	TCGA-AR-A1AO-01	BRCA	2.05347	6.43021
698	TCGA-E2-A15F-01	BRCA	0.578773	7.61453		698	TCGA-E2-A15F-01	BRCA	0.578773	2.69295		698	TCGA-E2-A15F-01	BRCA	0.578773	6.96832
699	TCGA-D8-A27H-01	BRCA	3.4414	7.45675		699	TCGA-D8-A27H-01	BRCA	3.4414	2.96116		699	TCGA-D8-A27H-01	BRCA	3.4414	5.84813
700	TCGA-LL-A9Q3-01	BRCA	1.05077	7.49467		700	TCGA-LL-A9Q3-01	BRCA	1.05077	0.98566		700	TCGA-LL-A9Q3-01	BRCA	1.05077	4.84175
701	TCGA-E2-A15I-01	BRCA	0.612722	7.29748		701	TCGA-E2-A15I-01	BRCA	0.612722	3.44248		701	TCGA-E2-A15I-01	BRCA	0.612722	6.773
702	TCGA-AC-A2BM-01	BRCA	0.350239	7.19826		702	TCGA-AC-A2BM-01	BRCA	0.350239	2.62833		702	TCGA-AC-A2BM-01	BRCA	0.350239	6.96918
703	TCGA-A2-A0CT-01	BRCA	2.12939	7.2429		703	TCGA-A2-A0CT-01	BRCA	2.12939	1.93368		703	TCGA-A2-A0CT-01	BRCA	2.12939	6.4752
704	TCGA-A7-A13E-01	BRCA	1.01754	6.74917		704	TCGA-A7-A13E-01	BRCA	1.01754	3.20056		704	TCGA-A7-A13E-01	BRCA	1.01754	7.26463
705	TCGA-GM-A3NY-01	BRCA	0	7.4364		705	TCGA-GM-A3NY-01	BRCA	0	2.71379		705	TCGA-GM-A3NY-01	BRCA	0	5.38582
706	TCGA-D8-A1J8-01	BRCA	19.5284	7.63027		706	TCGA-D8-A1J8-01	BRCA	19.5284	2.58585		706	TCGA-D8-A1J8-01	BRCA	19.5284	7.9749
707	TCGA-D8-A27G-01	BRCA	23.1198	7.30283		707	TCGA-D8-A27G-01	BRCA	23.1198	1.78437		707	TCGA-D8-A27G-01	BRCA	23.1198	6.63466
708	TCGA-AO-A12D-01	BRCA	1.35529	6.78052		708	TCGA-AO-A12D-01	BRCA	1.35529	2.15375		708	TCGA-AO-A12D-01	BRCA	1.35529	6.24946
709	TCGA-EW-A6SB-01	BRCA	1.23545	6.53163		709	TCGA-EW-A6SB-01	BRCA	1.23545	2.35351		709	TCGA-EW-A6SB-01	BRCA	1.23545	4.99471
710	TCGA-E9-A249-01	BRCA	0.437664	7.44819		710	TCGA-E9-A249-01	BRCA	0.437664	3.06942		710	TCGA-E9-A249-01	BRCA	0.437664	6.12854
711	TCGA-EW-A1PE-01	BRCA	0.775477	7.48703		711	TCGA-EW-A1PE-01	BRCA	0.775477	1.93171		711	TCGA-EW-A1PE-01	BRCA	0.775477	6.44282
712	TCGA-A8-A07W-01	BRCA	3.29877	7.72105		712	TCGA-A8-A07W-01	BRCA	3.29877	2.76995		712	TCGA-A8-A07W-01	BRCA	3.29877	6.93941
713	TCGA-GM-A3NW-01	BRCA	1.06777	7.64766		713	TCGA-GM-A3NW-01	BRCA	1.06777	2.18452		713	TCGA-GM-A3NW-01	BRCA	1.06777	6.22297
714	TCGA-E9-A1NC-01	BRCA	1.91341	6.55428		714	TCGA-E9-A1NC-01	BRCA	1.91341	2.13771		714	TCGA-E9-A1NC-01	BRCA	1.91341	5.05515
715	TCGA-AO-A0JM-01	BRCA	0.957627	7.13111		715	TCGA-AO-A0JM-01	BRCA	0.957627	2.22364		715	TCGA-AO-A0JM-01	BRCA	0.957627	6.67523
716	TCGA-B6-A0IQ-01	BRCA	1.79157	7.36404		716	TCGA-B6-A0IQ-01	BRCA	1.79157	3.61406		716	TCGA-B6-A0IQ-01	BRCA	1.79157	6.02574
717	TCGA-E9-A228-01	BRCA	1.06357	7.51327		717	TCGA-E9-A228-01	BRCA	1.06357	2.76347		717	TCGA-E9-A228-01	BRCA	1.06357	7.03742
718	TCGA-A8-A09Z-01	BRCA	29.9325	7.60452		718	TCGA-A8-A09Z-01	BRCA	29.9325	1.788		718	TCGA-A8-A09Z-01	BRCA	29.9325	5.61208
719	TCGA-E2-A105-01	BRCA	1.37762	8.06565		719	TCGA-E2-A105-01	BRCA	1.37762	3.60857		719	TCGA-E2-A105-01	BRCA	1.37762	6.93688
720	TCGA-S3-AA0Z-01	BRCA	1.07058	7.84193		720	TCGA-S3-AA0Z-01	BRCA	1.07058	3.24389		720	TCGA-S3-AA0Z-01	BRCA	1.07058	7.77147
721	TCGA-OL-A5D6-01	BRCA	0.644629	7.19588		721	TCGA-OL-A5D6-01	BRCA	0.644629	1.91051		721	TCGA-OL-A5D6-01	BRCA	0.644629	5.55155
722	TCGA-BH-A0RX-01	BRCA	0.848405	7.29895		722	TCGA-BH-A0RX-01	BRCA	0.848405	2.07651		722	TCGA-BH-A0RX-01	BRCA	0.848405	5.55416
723	TCGA-B6-A0RP-01	BRCA	0.520707	7.47079		723	TCGA-B6-A0RP-01	BRCA	0.520707	2.47201		723	TCGA-B6-A0RP-01	BRCA	0.520707	5.8883
724	TCGA-AR-A1AQ-01	BRCA	0.914745	6.70507		724	TCGA-AR-A1AQ-01	BRCA	0.914745	2.83955		724	TCGA-AR-A1AQ-01	BRCA	0.914745	5.56877
725	TCGA-A2-A25A-01	BRCA	2.42287	7.38412		725	TCGA-A2-A25A-01	BRCA	2.42287	3.44503		725	TCGA-A2-A25A-01	BRCA	2.42287	6.4704
726	TCGA-C8-A3M7-01	BRCA	2.72115	7.29859		726	TCGA-C8-A3M7-01	BRCA	2.72115	3.47307		726	TCGA-C8-A3M7-01	BRCA	2.72115	6.07367
727	TCGA-AQ-A1H3-01	BRCA	0.595559	7.40614		727	TCGA-AQ-A1H3-01	BRCA	0.595559	3.15154		727	TCGA-AQ-A1H3-01	BRCA	0.595559	6.7021
728	TCGA-E9-A247-01	BRCA	0.932491	7.58733		728	TCGA-E9-A247-01	BRCA	0.932491	3.14717		728	TCGA-E9-A247-01	BRCA	0.932491	6.48828
729	TCGA-AN-A0FF-01	BRCA	0.475619	7.63038		729	TCGA-AN-A0FF-01	BRCA	0.475619	2.37429		729	TCGA-AN-A0FF-01	BRCA	0.475619	6.26024
730	TCGA-A2-A0YH-01	BRCA	1.89419	7.69944		730	TCGA-A2-A0YH-01	BRCA	1.89419	1.96676		730	TCGA-A2-A0YH-01	BRCA	1.89419	6.38605
731	TCGA-E9-A1RH-01	BRCA	2.11833	7.53942		731	TCGA-E9-A1RH-01	BRCA	2.11833	2.43909		731	TCGA-E9-A1RH-01	BRCA	2.11833	6.94548
732	TCGA-AR-A2LE-01	BRCA	6.84846	7.20618		732	TCGA-AR-A2LE-01	BRCA	6.84846	3.06105		732	TCGA-AR-A2LE-01	BRCA	6.84846	6.60575
733	TCGA-E9-A1N3-01	BRCA	0.685714	7.05665		733	TCGA-E9-A1N3-01	BRCA	0.685714	1.97063		733	TCGA-E9-A1N3-01	BRCA	0.685714	6.88543
734	TCGA-MS-A51U-01	BRCA	0	7.67603		734	TCGA-MS-A51U-01	BRCA	0	2.95513		734	TCGA-MS-A51U-01	BRCA	0	6.3648
735	TCGA-A8-A07F-01	BRCA	0.749671	7.46887		735	TCGA-A8-A07F-01	BRCA	0.749671	2.47494		735	TCGA-A8-A07F-01	BRCA	0.749671	7.63011
736	TCGA-A8-A08A-01	BRCA	0.615202	7.62514		736	TCGA-A8-A08A-01	BRCA	0.615202	1.68646		736	TCGA-A8-A08A-01	BRCA	0.615202	5.89032
737	TCGA-D8-A1JE-01	BRCA	0.844673	7.21868		737	TCGA-D8-A1JE-01	BRCA	0.844673	2.18871		737	TCGA-D8-A1JE-01	BRCA	0.844673	7.05378
738	TCGA-LL-A6FR-01	BRCA	0.701287	6.95483		738	TCGA-LL-A6FR-01	BRCA	0.701287	1.91374		738	TCGA-LL-A6FR-01	BRCA	0.701287	4.78717
739	TCGA-E9-A22D-01	BRCA	0.726532	7.39303		739	TCGA-E9-A22D-01	BRCA	0.726532	1.83535		739	TCGA-E9-A22D-01	BRCA	0.726532	6.31445
740	TCGA-A2-A0SX-01	BRCA	0.584669	7.42632		740	TCGA-A2-A0SX-01	BRCA	0.584669	3.72115		740	TCGA-A2-A0SX-01	BRCA	0.584669	6.91078
741	TCGA-EW-A1PH-01	BRCA	1.21439	7.24636		741	TCGA-EW-A1PH-01	BRCA	1.21439	2.64617		741	TCGA-EW-A1PH-01	BRCA	1.21439	6.41253
742	TCGA-AN-A0FK-01	BRCA	0.882454	7.8242		742	TCGA-AN-A0FK-01	BRCA	0.882454	1.59511		742	TCGA-AN-A0FK-01	BRCA	0.882454	5.98568
743	TCGA-A2-A0CX-01	BRCA	6.55066	7.64572		743	TCGA-A2-A0CX-01	BRCA	6.55066	2.08019		743	TCGA-A2-A0CX-01	BRCA	6.55066	5.90513
744	TCGA-E2-A158-01	BRCA	1.9473	7.266		744	TCGA-E2-A158-01	BRCA	1.9473	4.19347		744	TCGA-E2-A158-01	BRCA	1.9473	6.62162
745	TCGA-D8-A1X6-01	BRCA	1.04207	7.39772		745	TCGA-D8-A1X6-01	BRCA	1.04207	2.84244		745	TCGA-D8-A1X6-01	BRCA	1.04207	5.60728
746	TCGA-EW-A1P7-01	BRCA	0.418229	7.08867		746	TCGA-EW-A1P7-01	BRCA	0.418229	2.95157		746	TCGA-EW-A1P7-01	BRCA	0.418229	6.0907
747	TCGA-B6-A0IG-01	BRCA	0.977627	7.37831		747	TCGA-B6-A0IG-01	BRCA	0.977627	1.60011		747	TCGA-B6-A0IG-01	BRCA	0.977627	6.51591
748	TCGA-A7-A4SA-01	BRCA	0	7.84905		748	TCGA-A7-A4SA-01	BRCA	0	2.9462		748	TCGA-A7-A4SA-01	BRCA	0	6.27241
749	TCGA-D8-A1JP-01	BRCA	2.60152	7.61449		749	TCGA-D8-A1JP-01	BRCA	2.60152	2.54372		749	TCGA-D8-A1JP-01	BRCA	2.60152	6.42288
750	TCGA-C8-A1HN-01	BRCA	1.13515	7.49893		750	TCGA-C8-A1HN-01	BRCA	1.13515	3.41081		750	TCGA-C8-A1HN-01	BRCA	1.13515	7.26953
751	TCGA-D8-A1XK-01	BRCA	25.4596	7.81046		751	TCGA-D8-A1XK-01	BRCA	25.4596	3.1801		751	TCGA-D8-A1XK-01	BRCA	25.4596	7.25527
752	TCGA-E9-A22A-01	BRCA	0.740761	7.16498		752	TCGA-E9-A22A-01	BRCA	0.740761	1.37561		752	TCGA-E9-A22A-01	BRCA	0.740761	6.38585
753	TCGA-AO-A12H-01	BRCA	0.555486	7.43507		753	TCGA-AO-A12H-01	BRCA	0.555486	2.67486		753	TCGA-AO-A12H-01	BRCA	0.555486	6.62069
754	TCGA-D8-A1Y2-01	BRCA	0.431885	6.69226		754	TCGA-D8-A1Y2-01	BRCA	0.431885	2.17964		754	TCGA-D8-A1Y2-01	BRCA	0.431885	6.07377
755	TCGA-D8-A1XW-01	BRCA	2.25543	6.68632		755	TCGA-D8-A1XW-01	BRCA	2.25543	3.29404		755	TCGA-D8-A1XW-01	BRCA	2.25543	7.15421
756	TCGA-OL-A5RZ-01	BRCA	1.90014	8.12087		756	TCGA-OL-A5RZ-01	BRCA	1.90014	2.57119		756	TCGA-OL-A5RZ-01	BRCA	1.90014	5.52675
757	TCGA-BH-A42V-01	BRCA	0.788788	7.47337		757	TCGA-BH-A42V-01	BRCA	0.788788	2.95422		757	TCGA-BH-A42V-01	BRCA	0.788788	5.53874
758	TCGA-BH-A0B7-01	BRCA	0.860039	7.24708		758	TCGA-BH-A0B7-01	BRCA	0.860039	2.63675		758	TCGA-BH-A0B7-01	BRCA	0.860039	5.81083
759	TCGA-C8-A1HO-01	BRCA	0.741911	7.47243		759	TCGA-C8-A1HO-01	BRCA	0.741911	2.84042		759	TCGA-C8-A1HO-01	BRCA	0.741911	6.72067
760	TCGA-A8-A09A-01	BRCA	5.57993	7.14352		760	TCGA-A8-A09A-01	BRCA	5.57993	2.53087		760	TCGA-A8-A09A-01	BRCA	5.57993	7.23548
761	TCGA-AO-A129-01	BRCA	2.82703	7.62922		761	TCGA-AO-A129-01	BRCA	2.82703	2.78452		761	TCGA-AO-A129-01	BRCA	2.82703	5.73439
762	TCGA-AO-A03O-01	BRCA	1.90094	7.70634		762	TCGA-AO-A03O-01	BRCA	1.90094	2.74978		762	TCGA-AO-A03O-01	BRCA	1.90094	6.26241
763	TCGA-E2-A10A-01	BRCA	0.526372	7.82961		763	TCGA-E2-A10A-01	BRCA	0.526372	2.64737		763	TCGA-E2-A10A-01	BRCA	0.526372	6.91969
764	TCGA-E2-A15A-06	BRCA	0	7.63917		764	TCGA-E2-A15A-06	BRCA	0	2.27376		764	TCGA-E2-A15A-06	BRCA	0	6.76278
765	TCGA-AC-A3YJ-01	BRCA	0.331016	7.14977		765	TCGA-AC-A3YJ-01	BRCA	0.331016	2.30052		765	TCGA-AC-A3YJ-01	BRCA	0.331016	5.16018
766	TCGA-EW-A1IX-01	BRCA	0.713217	7.52947		766	TCGA-EW-A1IX-01	BRCA	0.713217	2.71606		766	TCGA-EW-A1IX-01	BRCA	0.713217	6.66213
767	TCGA-A8-A09N-01	BRCA	1.62105	7.51725		767	TCGA-A8-A09N-01	BRCA	1.62105	2.48407		767	TCGA-A8-A09N-01	BRCA	1.62105	7.23526
768	TCGA-AO-A0J6-01	BRCA	2.69369	7.36029		768	TCGA-AO-A0J6-01	BRCA	2.69369	1.82533		768	TCGA-AO-A0J6-01	BRCA	2.69369	6.09284
769	TCGA-AN-A0FJ-01	BRCA	2.22514	7.35744		769	TCGA-AN-A0FJ-01	BRCA	2.22514	3.35896		769	TCGA-AN-A0FJ-01	BRCA	2.22514	6.66266
770	TCGA-BH-A0E1-01	BRCA	0.627188	7.36125		770	TCGA-BH-A0E1-01	BRCA	0.627188	1.8398		770	TCGA-BH-A0E1-01	BRCA	0.627188	5.8674
771	TCGA-4H-AAAK-01	BRCA	0.356355	7.4557		771	TCGA-4H-AAAK-01	BRCA	0.356355	3.04189		771	TCGA-4H-AAAK-01	BRCA	0.356355	6.22635
772	TCGA-EW-A6S9-01	BRCA	0.318037	7.22333		772	TCGA-EW-A6S9-01	BRCA	0.318037	2.94419		772	TCGA-EW-A6S9-01	BRCA	0.318037	6.02284
773	TCGA-D8-A1JM-01	BRCA	0.97871	7.28943		773	TCGA-D8-A1JM-01	BRCA	0.97871	2.94052		773	TCGA-D8-A1JM-01	BRCA	0.97871	8.21338
774	TCGA-A7-A4SF-01	BRCA	0	7.95436		774	TCGA-A7-A4SF-01	BRCA	0	2.01391		774	TCGA-A7-A4SF-01	BRCA	0	6.27865
775	TCGA-A8-A08R-01	BRCA	5.56129	7.21118		775	TCGA-A8-A08R-01	BRCA	5.56129	2.51804		775	TCGA-A8-A08R-01	BRCA	5.56129	7.68898
776	TCGA-A7-A26F-01	BRCA	0.908686	5.7162		776	TCGA-A7-A26F-01	BRCA	0.908686	2.77847		776	TCGA-A7-A26F-01	BRCA	0.908686	6.26551
777	TCGA-A2-A4RW-01	BRCA	0	7.97645		777	TCGA-A2-A4RW-01	BRCA	0	3.22259		777	TCGA-A2-A4RW-01	BRCA	0	6.63481
778	TCGA-E2-A14O-01	BRCA	0.804119	7.21808		778	TCGA-E2-A14O-01	BRCA	0.804119	1.91688		778	TCGA-E2-A14O-01	BRCA	0.804119	5.7183
779	TCGA-AN-A0FL-01	BRCA	4.18613	7.08929		779	TCGA-AN-A0FL-01	BRCA	4.18613	2.21902		779	TCGA-AN-A0FL-01	BRCA	4.18613	5.46014
780	TCGA-AO-A03V-01	BRCA	1.46541	7.81984		780	TCGA-AO-A03V-01	BRCA	1.46541	2.5718		780	TCGA-AO-A03V-01	BRCA	1.46541	6.43346
781	TCGA-AO-A0J2-01	BRCA	1.47722	6.93097		781	TCGA-AO-A0J2-01	BRCA	1.47722	2.09232		781	TCGA-AO-A0J2-01	BRCA	1.47722	6.79955
782	TCGA-AO-A1KR-01	BRCA	1.98053	7.2881		782	TCGA-AO-A1KR-01	BRCA	1.98053	2.37508		782	TCGA-AO-A1KR-01	BRCA	1.98053	4.16117
783	TCGA-BH-A0HN-01	BRCA	0.627703	7.28543		783	TCGA-BH-A0HN-01	BRCA	0.627703	2.44825		783	TCGA-BH-A0HN-01	BRCA	0.627703	5.08013
784	TCGA-E2-A3DX-01	BRCA	0	7.37923		784	TCGA-E2-A3DX-01	BRCA	0	2.53741		784	TCGA-E2-A3DX-01	BRCA	0	6.54285
785	TCGA-E2-A10B-01	BRCA	1.13718	7.72221		785	TCGA-E2-A10B-01	BRCA	1.13718	2.26623		785	TCGA-E2-A10B-01	BRCA	1.13718	6.31152
786	TCGA-A7-A0CJ-01	BRCA	1.5151	7.69223		786	TCGA-A7-A0CJ-01	BRCA	1.5151	2.95921		786	TCGA-A7-A0CJ-01	BRCA	1.5151	5.84689
787	TCGA-A8-A06O-01	BRCA	1.94353	7.65436		787	TCGA-A8-A06O-01	BRCA	1.94353	2.88351		787	TCGA-A8-A06O-01	BRCA	1.94353	6.20511
788	TCGA-BH-A18N-01	BRCA	0.814668	7.81224		788	TCGA-BH-A18N-01	BRCA	0.814668	3.10678		788	TCGA-BH-A18N-01	BRCA	0.814668	6.34424
789	TCGA-D8-A73X-01	BRCA	0.56259	7.5574		789	TCGA-D8-A73X-01	BRCA	0.56259	3.21792		789	TCGA-D8-A73X-01	BRCA	0.56259	6.00028
790	TCGA-EW-A3U0-01	BRCA	0	7.42796		790	TCGA-EW-A3U0-01	BRCA	0	2.47071		790	TCGA-EW-A3U0-01	BRCA	0	5.73534
791	TCGA-AN-A0FY-01	BRCA	1.2214	7.88856		791	TCGA-AN-A0FY-01	BRCA	1.2214	3.53778		791	TCGA-AN-A0FY-01	BRCA	1.2214	6.77888
792	TCGA-C8-A12O-01	BRCA	0.861352	7.31576		792	TCGA-C8-A12O-01	BRCA	0.861352	2.09155		792	TCGA-C8-A12O-01	BRCA	0.861352	6.3718
793	TCGA-EW-A1OV-01	BRCA	2.7215	7.56319		793	TCGA-EW-A1OV-01	BRCA	2.7215	3.06304		793	TCGA-EW-A1OV-01	BRCA	2.7215	5.81507
794	TCGA-A8-A08P-01	BRCA	1.73641	7.38567		794	TCGA-A8-A08P-01	BRCA	1.73641	2.44802		794	TCGA-A8-A08P-01	BRCA	1.73641	6.46323
795	TCGA-C8-A26Z-01	BRCA	1.136	7.38499		795	TCGA-C8-A26Z-01	BRCA	1.136	2.6363		795	TCGA-C8-A26Z-01	BRCA	1.136	7.23672
796	TCGA-E2-A1LG-01	BRCA	3.66978	6.57575		796	TCGA-E2-A1LG-01	BRCA	3.66978	3.37847		796	TCGA-E2-A1LG-01	BRCA	3.66978	8.3119
797	TCGA-AR-A0TY-01	BRCA	2.00409	8.03673		797	TCGA-AR-A0TY-01	BRCA	2.00409	2.33049		797	TCGA-AR-A0TY-01	BRCA	2.00409	6.11724
798	TCGA-AQ-A54N-01	BRCA	0	7.35062		798	TCGA-AQ-A54N-01	BRCA	0	3.84403		798	TCGA-AQ-A54N-01	BRCA	0	4.65054
799	TCGA-A7-A26E-01	BRCA	0.826114	6.35668		799	TCGA-A7-A26E-01	BRCA	0.826114	2.48396		799	TCGA-A7-A26E-01	BRCA	0.826114	6.55452
800	TCGA-BH-A1FR-01	BRCA	0.381207	7.40802		800	TCGA-BH-A1FR-01	BRCA	0.381207	2.71031		800	TCGA-BH-A1FR-01	BRCA	0.381207	6.20653
801	TCGA-A2-A0D2-01	BRCA	2.14831	7.58695		801	TCGA-A2-A0D2-01	BRCA	2.14831	3.67535		801	TCGA-A2-A0D2-01	BRCA	2.14831	7.11346
802	TCGA-C8-A12P-01	BRCA	3.79633	7.21434		802	TCGA-C8-A12P-01	BRCA	3.79633	2.05186		802	TCGA-C8-A12P-01	BRCA	3.79633	5.9718
803	TCGA-BH-A1F0-01	BRCA	1.17803	6.95927		803	TCGA-BH-A1F0-01	BRCA	1.17803	2.44796		803	TCGA-BH-A1F0-01	BRCA	1.17803	6.70563
804	TCGA-OL-A66K-01	BRCA	0.605411	7.48711		804	TCGA-OL-A66K-01	BRCA	0.605411	3.09905		804	TCGA-OL-A66K-01	BRCA	0.605411	6.38613
805	TCGA-BH-A0GY-01	BRCA	0.953905	7.76256		805	TCGA-BH-A0GY-01	BRCA	0.953905	2.92262		805	TCGA-BH-A0GY-01	BRCA	0.953905	6.22283
806	TCGA-GM-A2DD-01	BRCA	1.3426	7.21842		806	TCGA-GM-A2DD-01	BRCA	1.3426	2.17218		806	TCGA-GM-A2DD-01	BRCA	1.3426	5.6191
807	TCGA-A1-A0SE-01	BRCA	0.666147	7.55258		807	TCGA-A1-A0SE-01	BRCA	0.666147	2.21096		807	TCGA-A1-A0SE-01	BRCA	0.666147	6.57786
808	TCGA-LL-A73Y-01	BRCA	2.05916	7.42613		808	TCGA-LL-A73Y-01	BRCA	2.05916	3.34701		808	TCGA-LL-A73Y-01	BRCA	2.05916	6.52354
809	TCGA-A2-A0CM-01	BRCA	1.48576	7.53269		809	TCGA-A2-A0CM-01	BRCA	1.48576	3.29825		809	TCGA-A2-A0CM-01	BRCA	1.48576	6.96893
810	TCGA-A8-A09G-01	BRCA	6.39909	7.24981		810	TCGA-A8-A09G-01	BRCA	6.39909	2.58548		810	TCGA-A8-A09G-01	BRCA	6.39909	6.76394
811	TCGA-E2-A14T-01	BRCA	0.853408	7.54053		811	TCGA-E2-A14T-01	BRCA	0.853408	2.41462		811	TCGA-E2-A14T-01	BRCA	0.853408	6.94766
812	TCGA-E9-A1N8-01	BRCA	0.888818	7.70321		812	TCGA-E9-A1N8-01	BRCA	0.888818	3.82258		812	TCGA-E9-A1N8-01	BRCA	0.888818	5.5836
813	TCGA-AN-A0AT-01	BRCA	3.10413	7.65404		813	TCGA-AN-A0AT-01	BRCA	3.10413	2.27885		813	TCGA-AN-A0AT-01	BRCA	3.10413	7.04115
814	TCGA-A8-A08Z-01	BRCA	0.810204	7.3897		814	TCGA-A8-A08Z-01	BRCA	0.810204	2.51401		814	TCGA-A8-A08Z-01	BRCA	0.810204	6.67242
815	TCGA-AR-A24N-01	BRCA	0.939615	7.18082		815	TCGA-AR-A24N-01	BRCA	0.939615	2.7719		815	TCGA-AR-A24N-01	BRCA	0.939615	6.43605
816	TCGA-EW-A1PA-01	BRCA	0.902653	7.69645		816	TCGA-EW-A1PA-01	BRCA	0.902653	3.03923		816	TCGA-EW-A1PA-01	BRCA	0.902653	7.09884
817	TCGA-AR-A24Q-01	BRCA	4.16979	7.42809		817	TCGA-AR-A24Q-01	BRCA	4.16979	2.50756		817	TCGA-AR-A24Q-01	BRCA	4.16979	6.36896
818	TCGA-BH-A8FY-01	BRCA	0.774248	7.6056		818	TCGA-BH-A8FY-01	BRCA	0.774248	3.18585		818	TCGA-BH-A8FY-01	BRCA	0.774248	5.78309
819	TCGA-E9-A2JS-01	BRCA	1.42333	7.42514		819	TCGA-E9-A2JS-01	BRCA	1.42333	1.83453		819	TCGA-E9-A2JS-01	BRCA	1.42333	7.2253
820	TCGA-AN-A0AR-01	BRCA	3.01553	6.87341		820	TCGA-AN-A0AR-01	BRCA	3.01553	3.43969		820	TCGA-AN-A0AR-01	BRCA	3.01553	6.73254
821	TCGA-A2-A04U-01	BRCA	1.28426	7.63065		821	TCGA-A2-A04U-01	BRCA	1.28426	2.50118		821	TCGA-A2-A04U-01	BRCA	1.28426	6.24457
822	TCGA-A7-A56D-01	BRCA	2.45501	6.40738		822	TCGA-A7-A56D-01	BRCA	2.45501	0.577602		822	TCGA-A7-A56D-01	BRCA	2.45501	4.205
823	TCGA-B6-A0X4-01	BRCA	0.55237	7.14276		823	TCGA-B6-A0X4-01	BRCA	0.55237	3.44516		823	TCGA-B6-A0X4-01	BRCA	0.55237	5.9665
824	TCGA-AQ-A7U7-01	BRCA	1.02902	7.2267		824	TCGA-AQ-A7U7-01	BRCA	1.02902	2.62098		824	TCGA-AQ-A7U7-01	BRCA	1.02902	6.16687
825	TCGA-D8-A1XT-01	BRCA	0.922192	7.11316		825	TCGA-D8-A1XT-01	BRCA	0.922192	3.98944		825	TCGA-D8-A1XT-01	BRCA	0.922192	6.68081
826	TCGA-BH-A1FJ-01	BRCA	0.651391	7.81736		826	TCGA-BH-A1FJ-01	BRCA	0.651391	3.30712		826	TCGA-BH-A1FJ-01	BRCA	0.651391	5.15608
827	TCGA-A2-A0ET-01	BRCA	1.06168	7.46783		827	TCGA-A2-A0ET-01	BRCA	1.06168	2.38093		827	TCGA-A2-A0ET-01	BRCA	1.06168	6.68346
828	TCGA-AR-A0TR-01	BRCA	0.786118	7.66184		828	TCGA-AR-A0TR-01	BRCA	0.786118	2.21657		828	TCGA-AR-A0TR-01	BRCA	0.786118	7.30506
829	TCGA-A8-A095-01	BRCA	3.46205	7.94929		829	TCGA-A8-A095-01	BRCA	3.46205	2.95166		829	TCGA-A8-A095-01	BRCA	3.46205	6.82347
830	TCGA-A2-A25E-01	BRCA	1.39049	7.33748		830	TCGA-A2-A25E-01	BRCA	1.39049	3.05347		830	TCGA-A2-A25E-01	BRCA	1.39049	7.21778
831	TCGA-AR-A0TS-01	BRCA	1.60416	7.46947		831	TCGA-AR-A0TS-01	BRCA	1.60416	3.12431		831	TCGA-AR-A0TS-01	BRCA	1.60416	6.77071
832	TCGA-BH-A0BR-01	BRCA	1.28808	7.18954		832	TCGA-BH-A0BR-01	BRCA	1.28808	1.99877		832	TCGA-BH-A0BR-01	BRCA	1.28808	6.5962
833	TCGA-A8-A0A6-01	BRCA	0.724418	6.99464		833	TCGA-A8-A0A6-01	BRCA	0.724418	2.23285		833	TCGA-A8-A0A6-01	BRCA	0.724418	6.24235
834	TCGA-B6-A401-01	BRCA	0.35226	7.93517		834	TCGA-B6-A401-01	BRCA	0.35226	2.6449		834	TCGA-B6-A401-01	BRCA	0.35226	5.02896
835	TCGA-E2-A1B5-01	BRCA	0.787235	6.95005		835	TCGA-E2-A1B5-01	BRCA	0.787235	2.35534		835	TCGA-E2-A1B5-01	BRCA	0.787235	5.98136
836	TCGA-A7-A26I-01	BRCA	1.03925	5.71504		836	TCGA-A7-A26I-01	BRCA	1.03925	2.88316		836	TCGA-A7-A26I-01	BRCA	1.03925	6.55373
837	TCGA-AN-A03Y-01	BRCA	0.749388	7.93855		837	TCGA-AN-A03Y-01	BRCA	0.749388	1.99958		837	TCGA-AN-A03Y-01	BRCA	0.749388	5.91659
838	TCGA-E2-A1AZ-01	BRCA	1.27485	6.90633		838	TCGA-E2-A1AZ-01	BRCA	1.27485	4.30905		838	TCGA-E2-A1AZ-01	BRCA	1.27485	7.11727
839	TCGA-GM-A2DA-01	BRCA	0.843054	7.42464		839	TCGA-GM-A2DA-01	BRCA	0.843054	3.36248		839	TCGA-GM-A2DA-01	BRCA	0.843054	5.92433
840	TCGA-A2-A0T6-01	BRCA	0.485905	7.3185		840	TCGA-A2-A0T6-01	BRCA	0.485905	2.7074		840	TCGA-A2-A0T6-01	BRCA	0.485905	6.49501
841	TCGA-BH-A0HI-01	BRCA	0.761047	7.59434		841	TCGA-BH-A0HI-01	BRCA	0.761047	1.92734		841	TCGA-BH-A0HI-01	BRCA	0.761047	6.193
842	TCGA-A2-A3XW-01	BRCA	0.108373	7.28993		842	TCGA-A2-A3XW-01	BRCA	0.108373	1.23173		842	TCGA-A2-A3XW-01	BRCA	0.108373	4.45121
843	TCGA-E9-A22E-01	BRCA	3.09444	6.98977		843	TCGA-E9-A22E-01	BRCA	3.09444	1.95429		843	TCGA-E9-A22E-01	BRCA	3.09444	5.67184
844	TCGA-A2-A04W-01	BRCA	3.29451	7.24239		844	TCGA-A2-A04W-01	BRCA	3.29451	1.50914		844	TCGA-A2-A04W-01	BRCA	3.29451	4.9892
845	TCGA-D8-A3Z5-01	BRCA	0	7.71182		845	TCGA-D8-A3Z5-01	BRCA	0	2.69016		845	TCGA-D8-A3Z5-01	BRCA	0	5.58427
846	TCGA-B6-A400-01	BRCA	0	7.843		846	TCGA-B6-A400-01	BRCA	0	2.78644		846	TCGA-B6-A400-01	BRCA	0	5.80565
847	TCGA-A1-A0SH-01	BRCA	2.29538	7.15024		847	TCGA-A1-A0SH-01	BRCA	2.29538	2.13808		847	TCGA-A1-A0SH-01	BRCA	2.29538	6.27527
848	TCGA-A8-A0AD-01	BRCA	0.707522	7.13297		848	TCGA-A8-A0AD-01	BRCA	0.707522	2.47633		848	TCGA-A8-A0AD-01	BRCA	0.707522	6.96856
849	TCGA-AQ-A04H-01	BRCA	1.70985	7.94426		849	TCGA-AQ-A04H-01	BRCA	1.70985	2.50748		849	TCGA-AQ-A04H-01	BRCA	1.70985	7.84925
850	TCGA-AN-A04C-01	BRCA	1.75227	7.08863		850	TCGA-AN-A04C-01	BRCA	1.75227	2.23068		850	TCGA-AN-A04C-01	BRCA	1.75227	6.2751
851	TCGA-AN-A03X-01	BRCA	1.03007	6.92493		851	TCGA-AN-A03X-01	BRCA	1.03007	1.30915		851	TCGA-AN-A03X-01	BRCA	1.03007	5.96006
852	TCGA-A2-A3XZ-01	BRCA	0.661372	7.26907		852	TCGA-A2-A3XZ-01	BRCA	0.661372	2.2644		852	TCGA-A2-A3XZ-01	BRCA	0.661372	5.79835
853	TCGA-AC-A8OQ-01	BRCA	1.42213	7.24912		853	TCGA-AC-A8OQ-01	BRCA	1.42213	2.48951		853	TCGA-AC-A8OQ-01	BRCA	1.42213	4.75539
854	TCGA-BH-A1EV-01	BRCA	2.1514	7.26538		854	TCGA-BH-A1EV-01	BRCA	2.1514	2.20397		854	TCGA-BH-A1EV-01	BRCA	2.1514	6.36842
855	TCGA-B6-A0IB-01	BRCA	1.60334	7.46799		855	TCGA-B6-A0IB-01	BRCA	1.60334	1.53498		855	TCGA-B6-A0IB-01	BRCA	1.60334	5.9553
856	TCGA-AR-A1AX-01	BRCA	0.581341	7.01802		856	TCGA-AR-A1AX-01	BRCA	0.581341	3.20873		856	TCGA-AR-A1AX-01	BRCA	0.581341	6.55416
857	TCGA-E2-A574-01	BRCA	1.91637	7.40855		857	TCGA-E2-A574-01	BRCA	1.91637	2.64326		857	TCGA-E2-A574-01	BRCA	1.91637	5.47859
858	TCGA-A8-A07I-01	BRCA	1.11604	7.67378		858	TCGA-A8-A07I-01	BRCA	1.11604	1.94199		858	TCGA-A8-A07I-01	BRCA	1.11604	6.41091
859	TCGA-EW-A423-01	BRCA	0.84129	7.78579		859	TCGA-EW-A423-01	BRCA	0.84129	2.778		859	TCGA-EW-A423-01	BRCA	0.84129	5.3542
860	TCGA-A2-A3XY-01	BRCA	0	7.65477		860	TCGA-A2-A3XY-01	BRCA	0	2.63825		860	TCGA-A2-A3XY-01	BRCA	0	5.77623
861	TCGA-AC-A7VC-01	BRCA	0.275659	7.51524		861	TCGA-AC-A7VC-01	BRCA	0.275659	3.0842		861	TCGA-AC-A7VC-01	BRCA	0.275659	4.47314
862	TCGA-E2-A2P6-01	BRCA	2.27373	7.66551		862	TCGA-E2-A2P6-01	BRCA	2.27373	3.01673		862	TCGA-E2-A2P6-01	BRCA	2.27373	6.07102
863	TCGA-A2-A04Y-01	BRCA	1.15311	7.51356		863	TCGA-A2-A04Y-01	BRCA	1.15311	3.10358		863	TCGA-A2-A04Y-01	BRCA	1.15311	5.97019
864	TCGA-BH-A0E9-01	BRCA	0.727802	7.54537		864	TCGA-BH-A0E9-01	BRCA	0.727802	2.87914		864	TCGA-BH-A0E9-01	BRCA	0.727802	6.496
865	TCGA-AC-A2BK-01	BRCA	1.65175	7.3534		865	TCGA-AC-A2BK-01	BRCA	1.65175	4.59536		865	TCGA-AC-A2BK-01	BRCA	1.65175	6.54367
866	TCGA-B6-A0RV-01	BRCA	1.02856	7.66987		866	TCGA-B6-A0RV-01	BRCA	1.02856	2.73862		866	TCGA-B6-A0RV-01	BRCA	1.02856	6.68231
867	TCGA-C8-A27B-01	BRCA	3.53555	7.87125		867	TCGA-C8-A27B-01	BRCA	3.53555	3.22209		867	TCGA-C8-A27B-01	BRCA	3.53555	6.50781
868	TCGA-E9-A1R3-01	BRCA	0.598802	7.04357		868	TCGA-E9-A1R3-01	BRCA	0.598802	2.29538		868	TCGA-E9-A1R3-01	BRCA	0.598802	6.48308
869	TCGA-D8-A1XY-01	BRCA	1.08088	7.00437		869	TCGA-D8-A1XY-01	BRCA	1.08088	2.112		869	TCGA-D8-A1XY-01	BRCA	1.08088	6.7534
870	TCGA-BH-A1FM-01	BRCA	1.29622	7.15724		870	TCGA-BH-A1FM-01	BRCA	1.29622	3.16698		870	TCGA-BH-A1FM-01	BRCA	1.29622	7.16199
871	TCGA-E2-A10F-01	BRCA	0.581183	7.47499		871	TCGA-E2-A10F-01	BRCA	0.581183	2.83037		871	TCGA-E2-A10F-01	BRCA	0.581183	6.48011
872	TCGA-BH-A1EN-01	BRCA	1.60497	6.42798		872	TCGA-BH-A1EN-01	BRCA	1.60497	1.41461		872	TCGA-BH-A1EN-01	BRCA	1.60497	6.29122
873	TCGA-A1-A0SN-01	BRCA	1.44253	7.84208		873	TCGA-A1-A0SN-01	BRCA	1.44253	1.62622		873	TCGA-A1-A0SN-01	BRCA	1.44253	6.66964
874	TCGA-E2-A150-01	BRCA	1.64217	7.01201		874	TCGA-E2-A150-01	BRCA	1.64217	3.20643		874	TCGA-E2-A150-01	BRCA	1.64217	7.01014
875	TCGA-PL-A8LZ-01	BRCA	1.70916	7.55445		875	TCGA-PL-A8LZ-01	BRCA	1.70916	2.5546		875	TCGA-PL-A8LZ-01	BRCA	1.70916	6.17204
876	TCGA-A2-A0CO-01	BRCA	0	7.70425		876	TCGA-A2-A0CO-01	BRCA	0	2.16671		876	TCGA-A2-A0CO-01	BRCA	0	5.77953
877	TCGA-HN-A2NL-01	BRCA	1.83647	8.10827		877	TCGA-HN-A2NL-01	BRCA	1.83647	3.54331		877	TCGA-HN-A2NL-01	BRCA	1.83647	4.76197
878	TCGA-E2-A14X-01	BRCA	0.565932	7.35168		878	TCGA-E2-A14X-01	BRCA	0.565932	3.0404		878	TCGA-E2-A14X-01	BRCA	0.565932	6.02498
879	TCGA-A2-A4RX-01	BRCA	0	7.92755		879	TCGA-A2-A4RX-01	BRCA	0	3.38486		879	TCGA-A2-A4RX-01	BRCA	0	6.82725
880	TCGA-E2-A572-01	BRCA	0.440349	6.72893		880	TCGA-E2-A572-01	BRCA	0.440349	1.28254		880	TCGA-E2-A572-01	BRCA	0.440349	4.25175
881	TCGA-C8-A12V-01	BRCA	1.00309	7.25667		881	TCGA-C8-A12V-01	BRCA	1.00309	2.80976		881	TCGA-C8-A12V-01	BRCA	1.00309	5.84054
882	TCGA-BH-A0BQ-01	BRCA	0.509398	7.28825		882	TCGA-BH-A0BQ-01	BRCA	0.509398	2.12496		882	TCGA-BH-A0BQ-01	BRCA	0.509398	5.55539
883	TCGA-C8-A12T-01	BRCA	4.08769	7.68629		883	TCGA-C8-A12T-01	BRCA	4.08769	1.78802		883	TCGA-C8-A12T-01	BRCA	4.08769	5.55467
884	TCGA-EW-A1OX-01	BRCA	0.323514	7.39422		884	TCGA-EW-A1OX-01	BRCA	0.323514	3.32158		884	TCGA-EW-A1OX-01	BRCA	0.323514	7.15937
885	TCGA-BH-A0BW-01	BRCA	1.97508	7.29782		885	TCGA-BH-A0BW-01	BRCA	1.97508	3.33513		885	TCGA-BH-A0BW-01	BRCA	1.97508	7.56973
886	TCGA-A2-A0SV-01	BRCA	0.853417	7.6109		886	TCGA-A2-A0SV-01	BRCA	0.853417	1.75852		886	TCGA-A2-A0SV-01	BRCA	0.853417	6.46157
887	TCGA-C8-A275-01	BRCA	2.90054	7.59824		887	TCGA-C8-A275-01	BRCA	2.90054	1.89119		887	TCGA-C8-A275-01	BRCA	2.90054	7.07779
888	TCGA-S3-A6ZH-01	BRCA	0.620839	7.84022		888	TCGA-S3-A6ZH-01	BRCA	0.620839	2.34705		888	TCGA-S3-A6ZH-01	BRCA	0.620839	6.57866
889	TCGA-D8-A1JD-01	BRCA	2.63928	7.57022		889	TCGA-D8-A1JD-01	BRCA	2.63928	2.55276		889	TCGA-D8-A1JD-01	BRCA	2.63928	7.01363
890	TCGA-A2-A0CV-01	BRCA	0.547255	7.05636		890	TCGA-A2-A0CV-01	BRCA	0.547255	2.85408		890	TCGA-A2-A0CV-01	BRCA	0.547255	6.1573
891	TCGA-E2-A14V-01	BRCA	2.58378	7.78753		891	TCGA-E2-A14V-01	BRCA	2.58378	2.45549		891	TCGA-E2-A14V-01	BRCA	2.58378	7.01854
892	TCGA-E2-A153-01	BRCA	0.56404	7.34711		892	TCGA-E2-A153-01	BRCA	0.56404	2.57304		892	TCGA-E2-A153-01	BRCA	0.56404	5.89658
893	TCGA-AR-A24R-01	BRCA	0.624647	7.15261		893	TCGA-AR-A24R-01	BRCA	0.624647	2.27129		893	TCGA-AR-A24R-01	BRCA	0.624647	7.33381
894	TCGA-AR-A1AV-01	BRCA	1.07363	7.75885		894	TCGA-AR-A1AV-01	BRCA	1.07363	2.47005		894	TCGA-AR-A1AV-01	BRCA	1.07363	6.45758
895	TCGA-OL-A66H-01	BRCA	0.362774	7.28321		895	TCGA-OL-A66H-01	BRCA	0.362774	2.40002		895	TCGA-OL-A66H-01	BRCA	0.362774	5.77843
896	TCGA-AR-A251-01	BRCA	4.66288	7.71058		896	TCGA-AR-A251-01	BRCA	4.66288	2.4088		896	TCGA-AR-A251-01	BRCA	4.66288	7.02156
897	TCGA-AC-A7VB-01	BRCA	0.471413	7.60408		897	TCGA-AC-A7VB-01	BRCA	0.471413	3.5337		897	TCGA-AC-A7VB-01	BRCA	0.471413	6.71252
898	TCGA-A8-A08C-01	BRCA	0	7.61251		898	TCGA-A8-A08C-01	BRCA	0	2.94975		898	TCGA-A8-A08C-01	BRCA	0	6.99899
899	TCGA-OL-A5RV-01	BRCA	0.158989	7.84857		899	TCGA-OL-A5RV-01	BRCA	0.158989	3.13752		899	TCGA-OL-A5RV-01	BRCA	0.158989	6.11221
900	TCGA-D8-A27P-01	BRCA	0.486876	7.43347		900	TCGA-D8-A27P-01	BRCA	0.486876	2.71393		900	TCGA-D8-A27P-01	BRCA	0.486876	6.66049
901	TCGA-GM-A3XN-01	BRCA	0	7.38237		901	TCGA-GM-A3XN-01	BRCA	0	2.98903		901	TCGA-GM-A3XN-01	BRCA	0	5.53539
902	TCGA-A8-A0A9-01	BRCA	1.50656	8.00526		902	TCGA-A8-A0A9-01	BRCA	1.50656	2.70216		902	TCGA-A8-A0A9-01	BRCA	1.50656	5.95099
903	TCGA-C8-A8HQ-01	BRCA	4.48201	7.91104		903	TCGA-C8-A8HQ-01	BRCA	4.48201	2.1604		903	TCGA-C8-A8HQ-01	BRCA	4.48201	6.60319
904	TCGA-GI-A2C8-01	BRCA	3.19023	7.03928		904	TCGA-GI-A2C8-01	BRCA	3.19023	2.18783		904	TCGA-GI-A2C8-01	BRCA	3.19023	6.46847
905	TCGA-B6-A408-01	BRCA	0	7.44976		905	TCGA-B6-A408-01	BRCA	0	3.75705		905	TCGA-B6-A408-01	BRCA	0	5.7861
906	TCGA-AR-A24X-01	BRCA	0.719845	7.60149		906	TCGA-AR-A24X-01	BRCA	0.719845	3.13241		906	TCGA-AR-A24X-01	BRCA	0.719845	6.70548
907	TCGA-D8-A13Y-01	BRCA	1.72308	7.36579		907	TCGA-D8-A13Y-01	BRCA	1.72308	4.89149		907	TCGA-D8-A13Y-01	BRCA	1.72308	6.4668
908	TCGA-D8-A1XA-01	BRCA	0.695766	7.5919		908	TCGA-D8-A1XA-01	BRCA	0.695766	2.57031		908	TCGA-D8-A1XA-01	BRCA	0.695766	7.22761
909	TCGA-D8-A27E-01	BRCA	0.24901	7.09219		909	TCGA-D8-A27E-01	BRCA	0.24901	2.00343		909	TCGA-D8-A27E-01	BRCA	0.24901	5.6785
910	TCGA-D8-A1XV-01	BRCA	0.691291	6.30295		910	TCGA-D8-A1XV-01	BRCA	0.691291	2.05549		910	TCGA-D8-A1XV-01	BRCA	0.691291	5.21711
911	TCGA-A2-A25F-01	BRCA	0.0592756	7.16808		911	TCGA-A2-A25F-01	BRCA	0.0592756	2.66364		911	TCGA-A2-A25F-01	BRCA	0.0592756	6.87016
912	TCGA-S3-A6ZF-01	BRCA	0.57787	7.39113		912	TCGA-S3-A6ZF-01	BRCA	0.57787	2.39937		912	TCGA-S3-A6ZF-01	BRCA	0.57787	6.17446
913	TCGA-C8-A26X-01	BRCA	1.8847	6.96518		913	TCGA-C8-A26X-01	BRCA	1.8847	1.45573		913	TCGA-C8-A26X-01	BRCA	1.8847	4.96108
914	TCGA-C8-A27A-01	BRCA	0.655204	7.41268		914	TCGA-C8-A27A-01	BRCA	0.655204	3.42476		914	TCGA-C8-A27A-01	BRCA	0.655204	7.65812
915	TCGA-BH-A1EX-01	BRCA	0.642597	7.01154		915	TCGA-BH-A1EX-01	BRCA	0.642597	2.98407		915	TCGA-BH-A1EX-01	BRCA	0.642597	6.55374
916	TCGA-A7-A0DB-01	BRCA	0.555955	6.32678		916	TCGA-A7-A0DB-01	BRCA	0.555955	2.78498		916	TCGA-A7-A0DB-01	BRCA	0.555955	6.14422
917	TCGA-BH-A0W5-01	BRCA	0.633362	7.3719		917	TCGA-BH-A0W5-01	BRCA	0.633362	3.07995		917	TCGA-BH-A0W5-01	BRCA	0.633362	7.18264
918	TCGA-AR-A24M-01	BRCA	0.385342	7.35435		918	TCGA-AR-A24M-01	BRCA	0.385342	3.05503		918	TCGA-AR-A24M-01	BRCA	0.385342	7.08547
919	TCGA-JL-A3YX-01	BRCA	0.502012	8.00694		919	TCGA-JL-A3YX-01	BRCA	0.502012	2.10683		919	TCGA-JL-A3YX-01	BRCA	0.502012	5.76761
920	TCGA-A8-A0A4-01	BRCA	0.612395	7.30724		920	TCGA-A8-A0A4-01	BRCA	0.612395	2.64666		920	TCGA-A8-A0A4-01	BRCA	0.612395	5.84131
921	TCGA-E9-A3HO-01	BRCA	1.22279	8.10219		921	TCGA-E9-A3HO-01	BRCA	1.22279	3.33863		921	TCGA-E9-A3HO-01	BRCA	1.22279	6.1468
922	TCGA-EW-A2FV-01	BRCA	104.939	7.69996		922	TCGA-EW-A2FV-01	BRCA	104.939	1.90082		922	TCGA-EW-A2FV-01	BRCA	104.939	6.43715
923	TCGA-BH-A0EA-01	BRCA	0.645043	7.35485		923	TCGA-BH-A0EA-01	BRCA	0.645043	2.48701		923	TCGA-BH-A0EA-01	BRCA	0.645043	6.04672
924	TCGA-AO-A0JB-01	BRCA	2.66854	7.55806		924	TCGA-AO-A0JB-01	BRCA	2.66854	1.76689		924	TCGA-AO-A0JB-01	BRCA	2.66854	4.84426
925	TCGA-A8-A06P-01	BRCA	0.922555	7.1893		925	TCGA-A8-A06P-01	BRCA	0.922555	2.04474		925	TCGA-A8-A06P-01	BRCA	0.922555	6.3402
926	TCGA-E2-A15E-06	BRCA	0	7.19415		926	TCGA-E2-A15E-06	BRCA	0	3.82555		926	TCGA-E2-A15E-06	BRCA	0	6.22278
927	TCGA-E9-A1NG-01	BRCA	0.390844	6.89816		927	TCGA-E9-A1NG-01	BRCA	0.390844	3.1065		927	TCGA-E9-A1NG-01	BRCA	0.390844	6.46138
928	TCGA-BH-A18T-01	BRCA	1.74907	8.013		928	TCGA-BH-A18T-01	BRCA	1.74907	2.59605		928	TCGA-BH-A18T-01	BRCA	1.74907	7.23018
929	TCGA-E2-A15R-01	BRCA	0.859357	7.58211		929	TCGA-E2-A15R-01	BRCA	0.859357	2.67432		929	TCGA-E2-A15R-01	BRCA	0.859357	6.93995
930	TCGA-AO-A0JJ-01	BRCA	0.432572	7.19815		930	TCGA-AO-A0JJ-01	BRCA	0.432572	2.27228		930	TCGA-AO-A0JJ-01	BRCA	0.432572	5.86855
931	TCGA-E2-A15L-01	BRCA	0.749928	7.41842		931	TCGA-E2-A15L-01	BRCA	0.749928	2.54838		931	TCGA-E2-A15L-01	BRCA	0.749928	6.28415
932	TCGA-AR-A1AJ-01	BRCA	0.900666	7.52217		932	TCGA-AR-A1AJ-01	BRCA	0.900666	2.49332		932	TCGA-AR-A1AJ-01	BRCA	0.900666	6.99576
933	TCGA-BH-A0BA-01	BRCA	0.929992	7.60229		933	TCGA-BH-A0BA-01	BRCA	0.929992	2.60219		933	TCGA-BH-A0BA-01	BRCA	0.929992	6.6383
934	TCGA-AN-A04D-01	BRCA	2.11377	8.08459		934	TCGA-AN-A04D-01	BRCA	2.11377	3.26189		934	TCGA-AN-A04D-01	BRCA	2.11377	5.75377
935	TCGA-BH-A0AU-01	BRCA	0.455886	7.43034		935	TCGA-BH-A0AU-01	BRCA	0.455886	2.13014		935	TCGA-BH-A0AU-01	BRCA	0.455886	5.9474
936	TCGA-A2-A25D-01	BRCA	1.34728	6.93695		936	TCGA-A2-A25D-01	BRCA	1.34728	2.50854		936	TCGA-A2-A25D-01	BRCA	1.34728	5.90146
937	TCGA-AO-A126-01	BRCA	0.459951	7.66452		937	TCGA-AO-A126-01	BRCA	0.459951	2.78452		937	TCGA-AO-A126-01	BRCA	0.459951	5.19536
938	TCGA-A8-A09Q-01	BRCA	3.62287	7.2072		938	TCGA-A8-A09Q-01	BRCA	3.62287	2.34414		938	TCGA-A8-A09Q-01	BRCA	3.62287	6.40028
939	TCGA-EW-A1J1-01	BRCA	0.377299	7.21234		939	TCGA-EW-A1J1-01	BRCA	0.377299	3.36331		939	TCGA-EW-A1J1-01	BRCA	0.377299	7.63313
940	TCGA-E2-A15D-01	BRCA	0.770951	7.36879		940	TCGA-E2-A15D-01	BRCA	0.770951	2.94875		940	TCGA-E2-A15D-01	BRCA	0.770951	6.26324
941	TCGA-LL-A5YO-01	BRCA	0.681408	7.24889		941	TCGA-LL-A5YO-01	BRCA	0.681408	1.5637		941	TCGA-LL-A5YO-01	BRCA	0.681408	6.18084
942	TCGA-LL-A5YL-01	BRCA	1.12978	6.92834		942	TCGA-LL-A5YL-01	BRCA	1.12978	1.56837		942	TCGA-LL-A5YL-01	BRCA	1.12978	4.54251
943	TCGA-A8-A08X-01	BRCA	0.823187	6.77227		943	TCGA-A8-A08X-01	BRCA	0.823187	1.20141		943	TCGA-A8-A08X-01	BRCA	0.823187	5.26456
944	TCGA-S3-AA17-01	BRCA	1.72288	7.47776		944	TCGA-S3-AA17-01	BRCA	1.72288	2.54752		944	TCGA-S3-AA17-01	BRCA	1.72288	5.92207
945	TCGA-AN-A0XT-01	BRCA	0.295681	7.38779		945	TCGA-AN-A0XT-01	BRCA	0.295681	4.27544		945	TCGA-AN-A0XT-01	BRCA	0.295681	7.25818
946	TCGA-AO-A0J4-01	BRCA	2.58728	7.37752		946	TCGA-AO-A0J4-01	BRCA	2.58728	2.6184		946	TCGA-AO-A0J4-01	BRCA	2.58728	6.71688
947	TCGA-A8-A08O-01	BRCA	0.635604	7.36973		947	TCGA-A8-A08O-01	BRCA	0.635604	3.65136		947	TCGA-A8-A08O-01	BRCA	0.635604	7.28765
948	TCGA-BH-A0BF-01	BRCA	0.503018	6.70397		948	TCGA-BH-A0BF-01	BRCA	0.503018	2.42399		948	TCGA-BH-A0BF-01	BRCA	0.503018	5.8329
949	TCGA-C8-A12X-01	BRCA	1.12746	7.32122		949	TCGA-C8-A12X-01	BRCA	1.12746	1.06856		949	TCGA-C8-A12X-01	BRCA	1.12746	6.39539
950	TCGA-E2-A1IG-01	BRCA	1.15226	7.60043		950	TCGA-E2-A1IG-01	BRCA	1.15226	3.0475		950	TCGA-E2-A1IG-01	BRCA	1.15226	6.50367
951	TCGA-D8-A1JH-01	BRCA	0.520088	7.18793		951	TCGA-D8-A1JH-01	BRCA	0.520088	3.18328		951	TCGA-D8-A1JH-01	BRCA	0.520088	6.87569
952	TCGA-BH-A0HL-01	BRCA	0.855198	7.70821		952	TCGA-BH-A0HL-01	BRCA	0.855198	2.6386		952	TCGA-BH-A0HL-01	BRCA	0.855198	6.33687
953	TCGA-GM-A5PX-01	BRCA	0.515734	6.89006		953	TCGA-GM-A5PX-01	BRCA	0.515734	2.97042		953	TCGA-GM-A5PX-01	BRCA	0.515734	5.59477
954	TCGA-AR-A1AK-01	BRCA	1.52985	7.14491		954	TCGA-AR-A1AK-01	BRCA	1.52985	3.17938		954	TCGA-AR-A1AK-01	BRCA	1.52985	6.49594
955	TCGA-A2-A3XU-01	BRCA	0.367994	7.40747		955	TCGA-A2-A3XU-01	BRCA	0.367994	0.804664		955	TCGA-A2-A3XU-01	BRCA	0.367994	4.9797
956	TCGA-AC-A2QH-01	BRCA	0.623029	6.76447		956	TCGA-AC-A2QH-01	BRCA	0.623029	5.23677		956	TCGA-AC-A2QH-01	BRCA	0.623029	4.45865
957	TCGA-E2-A15P-01	BRCA	0.691726	7.14808		957	TCGA-E2-A15P-01	BRCA	0.691726	2.66267		957	TCGA-E2-A15P-01	BRCA	0.691726	7.02847
958	TCGA-A2-A0CR-01	BRCA	2.41408	6.80135		958	TCGA-A2-A0CR-01	BRCA	2.41408	2.14294		958	TCGA-A2-A0CR-01	BRCA	2.41408	4.98958
959	TCGA-A2-A1G0-01	BRCA	0.550428	7.09642		959	TCGA-A2-A1G0-01	BRCA	0.550428	3.18556		959	TCGA-A2-A1G0-01	BRCA	0.550428	6.77484
960	TCGA-BH-A0DQ-01	BRCA	0.812579	7.35565		960	TCGA-BH-A0DQ-01	BRCA	0.812579	2.29121		960	TCGA-BH-A0DQ-01	BRCA	0.812579	6.77514
961	TCGA-UL-AAZ6-01	BRCA	1.51936	7.51219		961	TCGA-UL-AAZ6-01	BRCA	1.51936	1.92089		961	TCGA-UL-AAZ6-01	BRCA	1.51936	5.53428
962	TCGA-AR-A24P-01	BRCA	0.579859	7.2841		962	TCGA-AR-A24P-01	BRCA	0.579859	3.0985		962	TCGA-AR-A24P-01	BRCA	0.579859	7.31558
963	TCGA-BH-A0AY-01	BRCA	1.29069	7.15462		963	TCGA-BH-A0AY-01	BRCA	1.29069	1.98956		963	TCGA-BH-A0AY-01	BRCA	1.29069	6.37797
964	TCGA-LD-A66U-01	BRCA	0.553117	7.02879		964	TCGA-LD-A66U-01	BRCA	0.553117	2.38218		964	TCGA-LD-A66U-01	BRCA	0.553117	4.82121
965	TCGA-E2-A1BC-01	BRCA	0.773333	7.28588		965	TCGA-E2-A1BC-01	BRCA	0.773333	3.26948		965	TCGA-E2-A1BC-01	BRCA	0.773333	6.34451
966	TCGA-AN-A0XW-01	BRCA	8.01882	7.59554		966	TCGA-AN-A0XW-01	BRCA	8.01882	3.60897		966	TCGA-AN-A0XW-01	BRCA	8.01882	6.53723
967	TCGA-AR-A24V-01	BRCA	0.574272	7.40664		967	TCGA-AR-A24V-01	BRCA	0.574272	2.20749		967	TCGA-AR-A24V-01	BRCA	0.574272	7.0467
968	TCGA-S3-AA12-01	BRCA	0.626707	7.80488		968	TCGA-S3-AA12-01	BRCA	0.626707	2.36171		968	TCGA-S3-AA12-01	BRCA	0.626707	6.82723
969	TCGA-A8-A086-01	BRCA	0.482325	7.48072		969	TCGA-A8-A086-01	BRCA	0.482325	2.06192		969	TCGA-A8-A086-01	BRCA	0.482325	7.10673
970	TCGA-A2-A0YJ-01	BRCA	2.03665	7.81486		970	TCGA-A2-A0YJ-01	BRCA	2.03665	1.47029		970	TCGA-A2-A0YJ-01	BRCA	2.03665	7.7909
971	TCGA-A2-A0SW-01	BRCA	1.63226	7.18215		971	TCGA-A2-A0SW-01	BRCA	1.63226	2.05065		971	TCGA-A2-A0SW-01	BRCA	1.63226	5.84071
972	TCGA-AR-A1AI-01	BRCA	1.99295	7.60798		972	TCGA-AR-A1AI-01	BRCA	1.99295	2.47346		972	TCGA-AR-A1AI-01	BRCA	1.99295	6.78872
973	TCGA-BH-AB28-01	BRCA	0.536562	7.57459		973	TCGA-BH-AB28-01	BRCA	0.536562	2.82741		973	TCGA-BH-AB28-01	BRCA	0.536562	5.03743
974	TCGA-E2-A1LA-01	BRCA	2.09456	7.32831		974	TCGA-E2-A1LA-01	BRCA	2.09456	1.94842		974	TCGA-E2-A1LA-01	BRCA	2.09456	6.40691
975	TCGA-A8-A09V-01	BRCA	0.647602	7.58353		975	TCGA-A8-A09V-01	BRCA	0.647602	3.3406		975	TCGA-A8-A09V-01	BRCA	0.647602	6.87101
976	TCGA-WT-AB44-01	BRCA	0.564524	7.14055		976	TCGA-WT-AB44-01	BRCA	0.564524	2.3897		976	TCGA-WT-AB44-01	BRCA	0.564524	5.32648
977	TCGA-E9-A1R5-01	BRCA	1.08887	7.12444		977	TCGA-E9-A1R5-01	BRCA	1.08887	1.74268		977	TCGA-E9-A1R5-01	BRCA	1.08887	6.57664
978	TCGA-A2-A25B-01	BRCA	2.40886	7.70432		978	TCGA-A2-A25B-01	BRCA	2.40886	3.07975		978	TCGA-A2-A25B-01	BRCA	2.40886	7.38555
979	TCGA-B6-A1KN-01	BRCA	1.51964	7.25983		979	TCGA-B6-A1KN-01	BRCA	1.51964	2.74562		979	TCGA-B6-A1KN-01	BRCA	1.51964	7.06234
980	TCGA-A7-A6VY-01	BRCA	1.88556	7.51512		980	TCGA-A7-A6VY-01	BRCA	1.88556	1.9052		980	TCGA-A7-A6VY-01	BRCA	1.88556	6.24157
981	TCGA-C8-A1HL-01	BRCA	0.69251	7.77756		981	TCGA-C8-A1HL-01	BRCA	0.69251	2.94932		981	TCGA-C8-A1HL-01	BRCA	0.69251	6.85795
982	TCGA-B6-A0WV-01	BRCA	0.669084	7.6734		982	TCGA-B6-A0WV-01	BRCA	0.669084	2.48574		982	TCGA-B6-A0WV-01	BRCA	0.669084	7.21333
983	TCGA-E2-A159-01	BRCA	3.21577	7.01448		983	TCGA-E2-A159-01	BRCA	3.21577	2.55044		983	TCGA-E2-A159-01	BRCA	3.21577	7.32814
984	TCGA-AR-A1AT-01	BRCA	0.70197	7.40398		984	TCGA-AR-A1AT-01	BRCA	0.70197	2.13214		984	TCGA-AR-A1AT-01	BRCA	0.70197	6.29082
985	TCGA-BH-A6R8-01	BRCA	0.597029	7.40404		985	TCGA-BH-A6R8-01	BRCA	0.597029	1.64326		985	TCGA-BH-A6R8-01	BRCA	0.597029	5.73798
986	TCGA-D8-A1Y1-01	BRCA	5.67279	7.38108		986	TCGA-D8-A1Y1-01	BRCA	5.67279	2.14294		986	TCGA-D8-A1Y1-01	BRCA	5.67279	6.05477
987	TCGA-BH-A0EE-01	BRCA	3.16762	7.21183		987	TCGA-BH-A0EE-01	BRCA	3.16762	3.11043		987	TCGA-BH-A0EE-01	BRCA	3.16762	6.63796
988	TCGA-AC-A3OD-01	BRCA	0.516421	5.71241		988	TCGA-AC-A3OD-01	BRCA	0.516421	3.08373		988	TCGA-AC-A3OD-01	BRCA	0.516421	6.13548
989	TCGA-BH-A0HB-01	BRCA	0.928555	7.81315		989	TCGA-BH-A0HB-01	BRCA	0.928555	1.66288		989	TCGA-BH-A0HB-01	BRCA	0.928555	6.35392
990	TCGA-A2-A1FW-01	BRCA	1.70116	7.73009		990	TCGA-A2-A1FW-01	BRCA	1.70116	3.57043		990	TCGA-A2-A1FW-01	BRCA	1.70116	7.04424
991	TCGA-E2-A14Z-01	BRCA	1.56237	7.84613		991	TCGA-E2-A14Z-01	BRCA	1.56237	2.39709		991	TCGA-E2-A14Z-01	BRCA	1.56237	5.67043
992	TCGA-BH-A1FU-01	BRCA	2.12734	7.41251		992	TCGA-BH-A1FU-01	BRCA	2.12734	2.92255		992	TCGA-BH-A1FU-01	BRCA	2.12734	6.77658
993	TCGA-A8-A07C-01	BRCA	3.43674	6.92566		993	TCGA-A8-A07C-01	BRCA	3.43674	4.50634		993	TCGA-A8-A07C-01	BRCA	3.43674	7.88737
994	TCGA-E9-A5UO-01	BRCA	0.527528	7.44363		994	TCGA-E9-A5UO-01	BRCA	0.527528	2.63331		994	TCGA-E9-A5UO-01	BRCA	0.527528	6.51662
995	TCGA-S3-AA11-01	BRCA	1.07379	8.06833		995	TCGA-S3-AA11-01	BRCA	1.07379	3.31585		995	TCGA-S3-AA11-01	BRCA	1.07379	5.71219
996	TCGA-BH-A0C0-01	BRCA	2.68845	7.77554		996	TCGA-BH-A0C0-01	BRCA	2.68845	1.60776		996	TCGA-BH-A0C0-01	BRCA	2.68845	6.77684
997	TCGA-E2-A14R-01	BRCA	2.8164	7.63067		997	TCGA-E2-A14R-01	BRCA	2.8164	2.82431		997	TCGA-E2-A14R-01	BRCA	2.8164	5.71606
998	TCGA-AC-A62Y-01	BRCA	1.23227	7.10604		998	TCGA-AC-A62Y-01	BRCA	1.23227	2.46407		998	TCGA-AC-A62Y-01	BRCA	1.23227	5.79714
999	TCGA-A8-A08B-01	BRCA	1.19216	7.11183		999	TCGA-A8-A08B-01	BRCA	1.19216	2.74202		999	TCGA-A8-A08B-01	BRCA	1.19216	6.05014
1000	TCGA-D8-A1XJ-01	BRCA	2.09	7.67545		1000	TCGA-D8-A1XJ-01	BRCA	2.09	2.37338		1000	TCGA-D8-A1XJ-01	BRCA	2.09	6.09539
1001	TCGA-AO-A0JC-01	BRCA	3.48732	7.25486		1001	TCGA-AO-A0JC-01	BRCA	3.48732	3.45395		1001	TCGA-AO-A0JC-01	BRCA	3.48732	6.66497
1002	TCGA-AR-A0U0-01	BRCA	1.05583	7.70581		1002	TCGA-AR-A0U0-01	BRCA	1.05583	1.73782		1002	TCGA-AR-A0U0-01	BRCA	1.05583	6.54527
1003	TCGA-A7-A6VV-01	BRCA	0.933106	7.86261		1003	TCGA-A7-A6VV-01	BRCA	0.933106	2.94242		1003	TCGA-A7-A6VV-01	BRCA	0.933106	6.66447
1004	TCGA-B6-A3ZX-01	BRCA	0	7.32458		1004	TCGA-B6-A3ZX-01	BRCA	0	2.27555		1004	TCGA-B6-A3ZX-01	BRCA	0	6.00697
1005	TCGA-AR-A24L-01	BRCA	1.05912	7.2272		1005	TCGA-AR-A24L-01	BRCA	1.05912	2.82364		1005	TCGA-AR-A24L-01	BRCA	1.05912	7.59629
1006	TCGA-EW-A1P3-01	BRCA	0.526443	7.53826		1006	TCGA-EW-A1P3-01	BRCA	0.526443	3.01112		1006	TCGA-EW-A1P3-01	BRCA	0.526443	5.39227
1007	TCGA-LL-A7T0-01	BRCA	0.858589	8.05276		1007	TCGA-LL-A7T0-01	BRCA	0.858589	2.72037		1007	TCGA-LL-A7T0-01	BRCA	0.858589	5.41457
1008	TCGA-B6-A0I8-01	BRCA	2.90967	7.27206		1008	TCGA-B6-A0I8-01	BRCA	2.90967	1.5759		1008	TCGA-B6-A0I8-01	BRCA	2.90967	6.49818
1009	TCGA-BH-A0AV-01	BRCA	1.40918	7.60313		1009	TCGA-BH-A0AV-01	BRCA	1.40918	2.72352		1009	TCGA-BH-A0AV-01	BRCA	1.40918	7.03778
1010	TCGA-E2-A156-01	BRCA	0.617812	7.53305		1010	TCGA-E2-A156-01	BRCA	0.617812	3.32488		1010	TCGA-E2-A156-01	BRCA	0.617812	6.56964
1011	TCGA-BH-A5IZ-01	BRCA	1.25357	7.95555		1011	TCGA-BH-A5IZ-01	BRCA	1.25357	1.72556		1011	TCGA-BH-A5IZ-01	BRCA	1.25357	7.14918
1012	TCGA-AR-A24W-01	BRCA	0.280932	7.27591		1012	TCGA-AR-A24W-01	BRCA	0.280932	2.90663		1012	TCGA-AR-A24W-01	BRCA	0.280932	6.85167
1013	TCGA-D8-A1JU-01	BRCA	0.416008	7.1599		1013	TCGA-D8-A1JU-01	BRCA	0.416008	2.45412		1013	TCGA-D8-A1JU-01	BRCA	0.416008	6.08651
1014	TCGA-E2-A1BD-01	BRCA	1.0105	7.95486		1014	TCGA-E2-A1BD-01	BRCA	1.0105	2.7633		1014	TCGA-E2-A1BD-01	BRCA	1.0105	5.94506
1015	TCGA-C8-A12Q-01	BRCA	2.65561	7.10213		1015	TCGA-C8-A12Q-01	BRCA	2.65561	2.84914		1015	TCGA-C8-A12Q-01	BRCA	2.65561	6.8271
1016	TCGA-BH-A18F-01	BRCA	1.23735	7.4843		1016	TCGA-BH-A18F-01	BRCA	1.23735	2.35099		1016	TCGA-BH-A18F-01	BRCA	1.23735	7.05603
1017	TCGA-A2-A0D1-01	BRCA	1.22014	7.63925		1017	TCGA-A2-A0D1-01	BRCA	1.22014	2.96436		1017	TCGA-A2-A0D1-01	BRCA	1.22014	4.60731
1018	TCGA-BH-A1FD-01	BRCA	0.854297	7.85069		1018	TCGA-BH-A1FD-01	BRCA	0.854297	3.05687		1018	TCGA-BH-A1FD-01	BRCA	0.854297	5.70998
1019	TCGA-A2-A0YM-01	BRCA	1.9502	8.22392		1019	TCGA-A2-A0YM-01	BRCA	1.9502	3.11474		1019	TCGA-A2-A0YM-01	BRCA	1.9502	7.22638
1020	TCGA-E9-A5UP-01	BRCA	0	7.69424		1020	TCGA-E9-A5UP-01	BRCA	0	2.39553		1020	TCGA-E9-A5UP-01	BRCA	0	6.2318
1021	TCGA-C8-A1HF-01	BRCA	0.581012	7.6115		1021	TCGA-C8-A1HF-01	BRCA	0.581012	2.78662		1021	TCGA-C8-A1HF-01	BRCA	0.581012	6.04259
1022	TCGA-EW-A1P1-01	BRCA	0.0286606	7.30044		1022	TCGA-EW-A1P1-01	BRCA	0.0286606	2.71703		1022	TCGA-EW-A1P1-01	BRCA	0.0286606	6.47072
1023	TCGA-A7-A4SB-01	BRCA	0	7.89336		1023	TCGA-A7-A4SB-01	BRCA	0	3.46246		1023	TCGA-A7-A4SB-01	BRCA	0	6.16821
1024	TCGA-BH-A0E2-01	BRCA	1.10284	7.81268		1024	TCGA-BH-A0E2-01	BRCA	1.10284	2.13031		1024	TCGA-BH-A0E2-01	BRCA	1.10284	6.71998
1025	TCGA-AR-A0TU-01	BRCA	1.75949	8.00166		1025	TCGA-AR-A0TU-01	BRCA	1.75949	3.49768		1025	TCGA-AR-A0TU-01	BRCA	1.75949	7.15208
1026	TCGA-E9-A295-01	BRCA	2.18684	7.11457		1026	TCGA-E9-A295-01	BRCA	2.18684	2.13211		1026	TCGA-E9-A295-01	BRCA	2.18684	5.91792
1027	TCGA-LD-A7W6-01	BRCA	0.546483	7.84969		1027	TCGA-LD-A7W6-01	BRCA	0.546483	3.38521		1027	TCGA-LD-A7W6-01	BRCA	0.546483	6.17798
1028	TCGA-E2-A1LK-01	BRCA	0.918031	7.42006		1028	TCGA-E2-A1LK-01	BRCA	0.918031	2.48167		1028	TCGA-E2-A1LK-01	BRCA	0.918031	5.74536
1029	TCGA-AO-A0J7-01	BRCA	0.452175	7.78776		1029	TCGA-AO-A0J7-01	BRCA	0.452175	1.83965		1029	TCGA-AO-A0J7-01	BRCA	0.452175	6.74468
1030	TCGA-AO-A03U-01	BRCA	0.115862	6.8491		1030	TCGA-AO-A03U-01	BRCA	0.115862	1.93166		1030	TCGA-AO-A03U-01	BRCA	0.115862	6.06924
1031	TCGA-E9-A1RB-01	BRCA	0.6842	7.42084		1031	TCGA-E9-A1RB-01	BRCA	0.6842	3.414		1031	TCGA-E9-A1RB-01	BRCA	0.6842	6.24392
1032	TCGA-E9-A22B-01	BRCA	1.49189	7.1712		1032	TCGA-E9-A22B-01	BRCA	1.49189	2.12118		1032	TCGA-E9-A22B-01	BRCA	1.49189	6.19981
1033	TCGA-A8-A07P-01	BRCA	1.25244	7.03034		1033	TCGA-A8-A07P-01	BRCA	1.25244	1.87769		1033	TCGA-A8-A07P-01	BRCA	1.25244	6.74939
1034	TCGA-A8-A06Z-01	BRCA	1.91011	7.53781		1034	TCGA-A8-A06Z-01	BRCA	1.91011	2.62585		1034	TCGA-A8-A06Z-01	BRCA	1.91011	6.27035
1035	TCGA-LL-A740-01	BRCA	0.850337	7.1203		1035	TCGA-LL-A740-01	BRCA	0.850337	2.11161		1035	TCGA-LL-A740-01	BRCA	0.850337	6.01134
1036	TCGA-A7-A0CE-01	BRCA	2.53288	7.00362		1036	TCGA-A7-A0CE-01	BRCA	2.53288	4.62719		1036	TCGA-A7-A0CE-01	BRCA	2.53288	6.29881
1037	TCGA-A8-A08L-01	BRCA	5.81996	7.75847		1037	TCGA-A8-A08L-01	BRCA	5.81996	2.02749		1037	TCGA-A8-A08L-01	BRCA	5.81996	6.59293
1038	TCGA-A8-A06Q-01	BRCA	5.79463	7.2038		1038	TCGA-A8-A06Q-01	BRCA	5.79463	2.30553		1038	TCGA-A8-A06Q-01	BRCA	5.79463	5.38761
1039	TCGA-B6-A0IK-01	BRCA	3.28996	7.22222		1039	TCGA-B6-A0IK-01	BRCA	3.28996	2.28506		1039	TCGA-B6-A0IK-01	BRCA	3.28996	7.45137
1040	TCGA-BH-A1EW-01	BRCA	0.339445	7.42839		1040	TCGA-BH-A1EW-01	BRCA	0.339445	2.60771		1040	TCGA-BH-A1EW-01	BRCA	0.339445	7.14474
1041	TCGA-A8-A090-01	BRCA	0.948638	7.34671		1041	TCGA-A8-A090-01	BRCA	0.948638	2.36896		1041	TCGA-A8-A090-01	BRCA	0.948638	6.66816
1042	TCGA-BH-A28Q-01	BRCA	0.442468	7.64685		1042	TCGA-BH-A28Q-01	BRCA	0.442468	3.04392		1042	TCGA-BH-A28Q-01	BRCA	0.442468	6.42556
1043	TCGA-A8-A07L-01	BRCA	2.26688	7.53445		1043	TCGA-A8-A07L-01	BRCA	2.26688	2.64283		1043	TCGA-A8-A07L-01	BRCA	2.26688	7.49182
1044	TCGA-BH-A0AZ-01	BRCA	1.4286	7.38767		1044	TCGA-BH-A0AZ-01	BRCA	1.4286	1.94501		1044	TCGA-BH-A0AZ-01	BRCA	1.4286	5.94937
1045	TCGA-A8-A076-01	BRCA	1.97868	7.54719		1045	TCGA-A8-A076-01	BRCA	1.97868	2.53345		1045	TCGA-A8-A076-01	BRCA	1.97868	6.77563
1046	TCGA-D8-A1JI-01	BRCA	0.613897	7.25915		1046	TCGA-D8-A1JI-01	BRCA	0.613897	2.28416		1046	TCGA-D8-A1JI-01	BRCA	0.613897	7.07736
1047	TCGA-GM-A2DC-01	BRCA	0.369669	7.2966		1047	TCGA-GM-A2DC-01	BRCA	0.369669	3.02446		1047	TCGA-GM-A2DC-01	BRCA	0.369669	6.95996
1048	TCGA-A8-A09T-01	BRCA	0.631162	7.45139		1048	TCGA-A8-A09T-01	BRCA	0.631162	2.70077		1048	TCGA-A8-A09T-01	BRCA	0.631162	6.43519
1049	TCGA-AC-A5XS-01	BRCA	8.56548	7.22078		1049	TCGA-AC-A5XS-01	BRCA	8.56548	2.14823		1049	TCGA-AC-A5XS-01	BRCA	8.56548	6.17397
1050	TCGA-AC-A4ZE-01	BRCA	0.953818	7.91521		1050	TCGA-AC-A4ZE-01	BRCA	0.953818	3.20224		1050	TCGA-AC-A4ZE-01	BRCA	0.953818	6.54066
1051	TCGA-D8-A27I-01	BRCA	0.811717	7.28322		1051	TCGA-D8-A27I-01	BRCA	0.811717	2.7383		1051	TCGA-D8-A27I-01	BRCA	0.811717	6.27823
1052	TCGA-A8-A09X-01	BRCA	1.36118	7.19635		1052	TCGA-A8-A09X-01	BRCA	1.36118	1.6596		1052	TCGA-A8-A09X-01	BRCA	1.36118	6.48082
1053	TCGA-OL-A6VR-01	BRCA	0.184997	7.77454		1053	TCGA-OL-A6VR-01	BRCA	0.184997	2.5254		1053	TCGA-OL-A6VR-01	BRCA	0.184997	5.72419
1054	TCGA-A2-A0D3-01	BRCA	0.680913	7.59695		1054	TCGA-A2-A0D3-01	BRCA	0.680913	2.7347		1054	TCGA-A2-A0D3-01	BRCA	0.680913	6.16089
1055	TCGA-S3-AA14-01	BRCA	0.292784	7.70719		1055	TCGA-S3-AA14-01	BRCA	0.292784	2.46112		1055	TCGA-S3-AA14-01	BRCA	0.292784	5.80832
1056	TCGA-B6-A40C-01	BRCA	0.702328	7.73776		1056	TCGA-B6-A40C-01	BRCA	0.702328	2.56713		1056	TCGA-B6-A40C-01	BRCA	0.702328	5.81294
1057	TCGA-E2-A15K-06	BRCA	0	7.83921		1057	TCGA-E2-A15K-06	BRCA	0	2.66197		1057	TCGA-E2-A15K-06	BRCA	0	6.32427
1058	TCGA-E9-A1RD-01	BRCA	0.483176	7.32459		1058	TCGA-E9-A1RD-01	BRCA	0.483176	2.47461		1058	TCGA-E9-A1RD-01	BRCA	0.483176	6.25153
1059	TCGA-PL-A8LV-01	BRCA	2.16057	7.03139		1059	TCGA-PL-A8LV-01	BRCA	2.16057	2.74356		1059	TCGA-PL-A8LV-01	BRCA	2.16057	6.84979
1060	TCGA-A7-A6VX-01	BRCA	2.36636	7.62559		1060	TCGA-A7-A6VX-01	BRCA	2.36636	2.93991		1060	TCGA-A7-A6VX-01	BRCA	2.36636	6.32628
1061	TCGA-C8-A8HR-01	BRCA	0.811154	7.38166		1061	TCGA-C8-A8HR-01	BRCA	0.811154	3.24339		1061	TCGA-C8-A8HR-01	BRCA	0.811154	5.77453
1062	TCGA-E2-A1LS-01	BRCA	1.82577	6.88931		1062	TCGA-E2-A1LS-01	BRCA	1.82577	2.71941		1062	TCGA-E2-A1LS-01	BRCA	1.82577	6.49546
1063	TCGA-A1-A0SI-01	BRCA	4.95147	7.51092		1063	TCGA-A1-A0SI-01	BRCA	4.95147	2.15936		1063	TCGA-A1-A0SI-01	BRCA	4.95147	6.49049
1064	TCGA-A2-A1FZ-01	BRCA	0.62027	7.72237		1064	TCGA-A2-A1FZ-01	BRCA	0.62027	3.07644		1064	TCGA-A2-A1FZ-01	BRCA	0.62027	6.47523
1065	TCGA-C8-A134-01	BRCA	2.1575	8.09787		1065	TCGA-C8-A134-01	BRCA	2.1575	3.55464		1065	TCGA-C8-A134-01	BRCA	2.1575	7.3319
1066	TCGA-E2-A1LE-01	BRCA	0	7.72777		1066	TCGA-E2-A1LE-01	BRCA	0	2.05151		1066	TCGA-E2-A1LE-01	BRCA	0	5.71951
1067	TCGA-D8-A1JL-01	BRCA	2.41559	7.05359		1067	TCGA-D8-A1JL-01	BRCA	2.41559	3.88644		1067	TCGA-D8-A1JL-01	BRCA	2.41559	6.69532
1068	TCGA-AC-A2QI-01	BRCA	0	7.77942		1068	TCGA-AC-A2QI-01	BRCA	0	2.62861		1068	TCGA-AC-A2QI-01	BRCA	0	6.14163
1069	TCGA-GM-A3XL-01	BRCA	1.84322	7.6191		1069	TCGA-GM-A3XL-01	BRCA	1.84322	1.90298		1069	TCGA-GM-A3XL-01	BRCA	1.84322	5.99096
1070	TCGA-LQ-A4E4-01	BRCA	0	8.18496		1070	TCGA-LQ-A4E4-01	BRCA	0	3.21423		1070	TCGA-LQ-A4E4-01	BRCA	0	5.94032
1071	TCGA-OL-A97C-01	BRCA	1.20693	7.65303		1071	TCGA-OL-A97C-01	BRCA	1.20693	3.11228		1071	TCGA-OL-A97C-01	BRCA	1.20693	5.90512
1072	TCGA-BH-A0DX-01	BRCA	1.47549	7.86196		1072	TCGA-BH-A0DX-01	BRCA	1.47549	1.74371		1072	TCGA-BH-A0DX-01	BRCA	1.47549	6.07764
1073	TCGA-A2-A259-01	BRCA	0.565518	7.68008		1073	TCGA-A2-A259-01	BRCA	0.565518	2.70759		1073	TCGA-A2-A259-01	BRCA	0.565518	7.01482
1074	TCGA-AO-A03P-01	BRCA	0.989519	7.48955		1074	TCGA-AO-A03P-01	BRCA	0.989519	2.78516		1074	TCGA-AO-A03P-01	BRCA	0.989519	7.19487
1075	TCGA-A7-A4SE-01	BRCA	1.77707	7.79469		1075	TCGA-A7-A4SE-01	BRCA	1.77707	3.42984		1075	TCGA-A7-A4SE-01	BRCA	1.77707	7.08205
1076	TCGA-C8-A132-01	BRCA	1.63664	7.53258		1076	TCGA-C8-A132-01	BRCA	1.63664	2.87971		1076	TCGA-C8-A132-01	BRCA	1.63664	6.70118
1077	TCGA-B6-A0RS-01	BRCA	3.52588	7.11872		1077	TCGA-B6-A0RS-01	BRCA	3.52588	2.17767		1077	TCGA-B6-A0RS-01	BRCA	3.52588	5.92276
1078	TCGA-BH-A0BV-01	BRCA	0.746392	7.61033		1078	TCGA-BH-A0BV-01	BRCA	0.746392	1.95581		1078	TCGA-BH-A0BV-01	BRCA	0.746392	6.3527
1079	TCGA-BH-A0B1-01	BRCA	1.25977	7.32443		1079	TCGA-BH-A0B1-01	BRCA	1.25977	2.58394		1079	TCGA-BH-A0B1-01	BRCA	1.25977	6.60752
1080	TCGA-AN-A0FZ-01	BRCA	1.47832	7.6983		1080	TCGA-AN-A0FZ-01	BRCA	1.47832	2.79666		1080	TCGA-AN-A0FZ-01	BRCA	1.47832	6.5155
1081	TCGA-EW-A1PC-01	BRCA	0	7.45303		1081	TCGA-EW-A1PC-01	BRCA	0	2.40904		1081	TCGA-EW-A1PC-01	BRCA	0	5.9914
1082	TCGA-D8-A147-01	BRCA	3.58809	7.77517		1082	TCGA-D8-A147-01	BRCA	3.58809	3.72628		1082	TCGA-D8-A147-01	BRCA	3.58809	7.32961
1083	TCGA-AN-A0XV-01	BRCA	0.834926	7.63172		1083	TCGA-AN-A0XV-01	BRCA	0.834926	3.19616		1083	TCGA-AN-A0XV-01	BRCA	0.834926	6.84229
1084	TCGA-XX-A89A-01	BRCA	2.98071	7.30604		1084	TCGA-XX-A89A-01	BRCA	2.98071	2.72987		1084	TCGA-XX-A89A-01	BRCA	2.98071	6.06996
1085	TCGA-LL-A441-01	BRCA	0	7.78152		1085	TCGA-LL-A441-01	BRCA	0	3.16332		1085	TCGA-LL-A441-01	BRCA	0	6.19214
1086	TCGA-E2-A15O-01	BRCA	0.708451	7.93353		1086	TCGA-E2-A15O-01	BRCA	0.708451	2.44627		1086	TCGA-E2-A15O-01	BRCA	0.708451	6.67179
1087	TCGA-A2-A0EN-01	BRCA	0.817828	7.32658		1087	TCGA-A2-A0EN-01	BRCA	0.817828	2.00868		1087	TCGA-A2-A0EN-01	BRCA	0.817828	6.19186
1088	TCGA-EW-A1J6-01	BRCA	0.754225	7.45457		1088	TCGA-EW-A1J6-01	BRCA	0.754225	2.97607		1088	TCGA-EW-A1J6-01	BRCA	0.754225	6.08813
1089	TCGA-BH-A204-01	BRCA	0.979793	6.97115		1089	TCGA-BH-A204-01	BRCA	0.979793	2.67321		1089	TCGA-BH-A204-01	BRCA	0.979793	8.42007
1090	TCGA-OL-A5RW-01	BRCA	3.16038	6.9143		1090	TCGA-OL-A5RW-01	BRCA	3.16038	2.41693		1090	TCGA-OL-A5RW-01	BRCA	3.16038	4.89279
1091	TCGA-EW-A1OY-01	BRCA	1.5917	7.70815		1091	TCGA-EW-A1OY-01	BRCA	1.5917	1.94405		1091	TCGA-EW-A1OY-01	BRCA	1.5917	6.26568
1092	TCGA-AC-A8OS-01	BRCA	0.84935	7.62333		1092	TCGA-AC-A8OS-01	BRCA	0.84935	2.92769		1092	TCGA-AC-A8OS-01	BRCA	0.84935	5.87122
1093	TCGA-LL-A5YP-01	BRCA	1.39951	7.62955		1093	TCGA-LL-A5YP-01	BRCA	1.39951	2.27582		1093	TCGA-LL-A5YP-01	BRCA	1.39951	5.67142
1094	TCGA-A2-A0YK-01	BRCA	7.9546	7.5398		1094	TCGA-A2-A0YK-01	BRCA	7.9546	2.92166		1094	TCGA-A2-A0YK-01	BRCA	7.9546	6.61627
1095	TCGA-GM-A2DL-01	BRCA	1.14653	7.53756		1095	TCGA-GM-A2DL-01	BRCA	1.14653	2.64383		1095	TCGA-GM-A2DL-01	BRCA	1.14653	6.16294
1096	TCGA-AO-A0JF-01	BRCA	0.666321	7.23928		1096	TCGA-AO-A0JF-01	BRCA	0.666321	2.42915		1096	TCGA-AO-A0JF-01	BRCA	0.666321	6.78405
1097	TCGA-BH-A0HQ-01	BRCA	0.736167	7.44669		1097	TCGA-BH-A0HQ-01	BRCA	0.736167	1.92378		1097	TCGA-BH-A0HQ-01	BRCA	0.736167	5.88889
1098	TCGA-AR-A254-01	BRCA	0.889587	7.35333		1098	TCGA-AR-A254-01	BRCA	0.889587	2.49006		1098	TCGA-AR-A254-01	BRCA	0.889587	6.35128
1099	TCGA-B6-A0I2-01	BRCA	1.29163	6.74939		1099	TCGA-B6-A0I2-01	BRCA	1.29163	3.33242		1099	TCGA-B6-A0I2-01	BRCA	1.29163	6.01899
1100	TCGA-AR-A24H-01	BRCA	3.59892	7.88712		1100	TCGA-AR-A24H-01	BRCA	3.59892	3.39178		1100	TCGA-AR-A24H-01	BRCA	3.59892	7.19742
1101	TCGA-B6-A0IC-01	BRCA	0.84113	7.51727		1101	TCGA-B6-A0IC-01	BRCA	0.84113	2.86763		1101	TCGA-B6-A0IC-01	BRCA	0.84113	6.36838
1102	TCGA-D8-A1Y3-01	BRCA	1.21938	6.861		1102	TCGA-D8-A1Y3-01	BRCA	1.21938	1.6726		1102	TCGA-D8-A1Y3-01	BRCA	1.21938	5.74858
1103	TCGA-AR-A2LQ-01	BRCA	0.20306	7.03025		1103	TCGA-AR-A2LQ-01	BRCA	0.20306	2.50492		1103	TCGA-AR-A2LQ-01	BRCA	0.20306	5.94877
1104	TCGA-E9-A248-01	BRCA	0.802052	6.9852		1104	TCGA-E9-A248-01	BRCA	0.802052	4.60375		1104	TCGA-E9-A248-01	BRCA	0.802052	6.84924
1105	TCGA-A8-A083-01	BRCA	0.931396	7.39609		1105	TCGA-A8-A083-01	BRCA	0.931396	2.58572		1105	TCGA-A8-A083-01	BRCA	0.931396	6.33612
1106	TCGA-B6-A0RI-01	BRCA	0.526601	7.70023		1106	TCGA-B6-A0RI-01	BRCA	0.526601	2.37985		1106	TCGA-B6-A0RI-01	BRCA	0.526601	7.11982
1107	TCGA-AN-A0XP-01	BRCA	0.685724	7.51628		1107	TCGA-AN-A0XP-01	BRCA	0.685724	1.97969		1107	TCGA-AN-A0XP-01	BRCA	0.685724	6.34262
1108	TCGA-GM-A2DB-01	BRCA	3.15891	7.3644		1108	TCGA-GM-A2DB-01	BRCA	3.15891	2.49255		1108	TCGA-GM-A2DB-01	BRCA	3.15891	5.45671
1109	TCGA-EW-A1IZ-01	BRCA	10.0441	7.55811		1109	TCGA-EW-A1IZ-01	BRCA	10.0441	2.10094		1109	TCGA-EW-A1IZ-01	BRCA	10.0441	5.85196
1110	TCGA-A2-A04V-01	BRCA	0.68457	7.49919		1110	TCGA-A2-A04V-01	BRCA	0.68457	3.16033		1110	TCGA-A2-A04V-01	BRCA	0.68457	6.72357
1111	TCGA-E2-A1II-01	BRCA	0.727366	7.60354		1111	TCGA-E2-A1II-01	BRCA	0.727366	3.48721		1111	TCGA-E2-A1II-01	BRCA	0.727366	6.33701
1112	TCGA-BH-A0C7-01	BRCA	1.12394	7.97359		1112	TCGA-BH-A0C7-01	BRCA	1.12394	2.67934		1112	TCGA-BH-A0C7-01	BRCA	1.12394	7.08304
1113	TCGA-PE-A5DE-01	BRCA	7.77741	7.62964		1113	TCGA-PE-A5DE-01	BRCA	7.77741	2.52489		1113	TCGA-PE-A5DE-01	BRCA	7.77741	6.19406
1114	TCGA-BH-A1F6-01	BRCA	0.98286	7.42231		1114	TCGA-BH-A1F6-01	BRCA	0.98286	2.19669		1114	TCGA-BH-A1F6-01	BRCA	0.98286	6.67602
1115	TCGA-D8-A1JJ-01	BRCA	1.64589	7.52249		1115	TCGA-D8-A1JJ-01	BRCA	1.64589	2.47506		1115	TCGA-D8-A1JJ-01	BRCA	1.64589	6.55187
1116	TCGA-E9-A1NI-01	BRCA	0.933351	7.69524		1116	TCGA-E9-A1NI-01	BRCA	0.933351	2.04275		1116	TCGA-E9-A1NI-01	BRCA	0.933351	5.59235
1117	TCGA-WT-AB41-01	BRCA	0.789752	6.67326		1117	TCGA-WT-AB41-01	BRCA	0.789752	1.24927		1117	TCGA-WT-AB41-01	BRCA	0.789752	5.89332
1118	TCGA-AC-A2FK-01	BRCA	0	7.19131		1118	TCGA-AC-A2FK-01	BRCA	0	3.32974		1118	TCGA-AC-A2FK-01	BRCA	0	6.59572
1119	TCGA-GM-A2DI-01	BRCA	1.59575	7.44619		1119	TCGA-GM-A2DI-01	BRCA	1.59575	2.49043		1119	TCGA-GM-A2DI-01	BRCA	1.59575	6.76368
1120	TCGA-BH-A0C3-01	BRCA	0.272975	7.14816		1120	TCGA-BH-A0C3-01	BRCA	0.272975	2.72492		1120	TCGA-BH-A0C3-01	BRCA	0.272975	5.88461
1121	TCGA-B6-A0RH-01	BRCA	0.972626	7.57982		1121	TCGA-B6-A0RH-01	BRCA	0.972626	1.77283		1121	TCGA-B6-A0RH-01	BRCA	0.972626	5.05621
1122	TCGA-A7-A26H-01	BRCA	3.04244	7.49837		1122	TCGA-A7-A26H-01	BRCA	3.04244	3.12285		1122	TCGA-A7-A26H-01	BRCA	3.04244	6.14519
1123	TCGA-A2-A0EY-01	BRCA	4.9958	7.18665		1123	TCGA-A2-A0EY-01	BRCA	4.9958	1.99803		1123	TCGA-A2-A0EY-01	BRCA	4.9958	5.94417
1124	TCGA-A2-A0EX-01	BRCA	0.678097	7.19429		1124	TCGA-A2-A0EX-01	BRCA	0.678097	2.06457		1124	TCGA-A2-A0EX-01	BRCA	0.678097	6.07538
1125	TCGA-AR-A1AY-01	BRCA	1.36019	8.1141		1125	TCGA-AR-A1AY-01	BRCA	1.36019	3.2295		1125	TCGA-AR-A1AY-01	BRCA	1.36019	7.19288
1126	TCGA-D8-A1JC-01	BRCA	2.03251	7.52036		1126	TCGA-D8-A1JC-01	BRCA	2.03251	1.9879		1126	TCGA-D8-A1JC-01	BRCA	2.03251	7.24291
1127	TCGA-JL-A3YW-01	BRCA	0	7.19548		1127	TCGA-JL-A3YW-01	BRCA	0	1.96381		1127	TCGA-JL-A3YW-01	BRCA	0	5.56424
1128	TCGA-A8-A07O-01	BRCA	1.04026	7.98477		1128	TCGA-A8-A07O-01	BRCA	1.04026	2.59609		1128	TCGA-A8-A07O-01	BRCA	1.04026	7.04549
1129	TCGA-BH-A0B3-01	BRCA	0.973982	7.26038		1129	TCGA-BH-A0B3-01	BRCA	0.973982	1.91531		1129	TCGA-BH-A0B3-01	BRCA	0.973982	6.06826
1130	TCGA-E9-A1N9-01	BRCA	1.11917	7.83641		1130	TCGA-E9-A1N9-01	BRCA	1.11917	2.46934		1130	TCGA-E9-A1N9-01	BRCA	1.11917	6.49934
1131	TCGA-A8-A06Y-01	BRCA	0.767483	7.25614		1131	TCGA-A8-A06Y-01	BRCA	0.767483	1.8364		1131	TCGA-A8-A06Y-01	BRCA	0.767483	7.00536
1132	TCGA-A8-A09I-01	BRCA	3.29937	7.64306		1132	TCGA-A8-A09I-01	BRCA	3.29937	2.02522		1132	TCGA-A8-A09I-01	BRCA	3.29937	6.63419
1133	TCGA-A8-A0A2-01	BRCA	0.690447	7.25266		1133	TCGA-A8-A0A2-01	BRCA	0.690447	2.99748		1133	TCGA-A8-A0A2-01	BRCA	0.690447	6.20367
1134	TCGA-AC-A2FE-01	BRCA	0	7.60493		1134	TCGA-AC-A2FE-01	BRCA	0	2.11665		1134	TCGA-AC-A2FE-01	BRCA	0	6.16415
1135	TCGA-A8-A08J-01	BRCA	0.911077	7.0723		1135	TCGA-A8-A08J-01	BRCA	0.911077	2.13417		1135	TCGA-A8-A08J-01	BRCA	0.911077	6.36171
1136	TCGA-5T-A9QA-01	BRCA	0.586671	7.71157		1136	TCGA-5T-A9QA-01	BRCA	0.586671	2.28805		1136	TCGA-5T-A9QA-01	BRCA	0.586671	6.01049
1137	TCGA-A1-A0SQ-01	BRCA	0.740357	7.18922		1137	TCGA-A1-A0SQ-01	BRCA	0.740357	2.26768		1137	TCGA-A1-A0SQ-01	BRCA	0.740357	6.54026
1138	TCGA-AC-A3QP-01	BRCA	0.444362	6.94537		1138	TCGA-AC-A3QP-01	BRCA	0.444362	2.42171		1138	TCGA-AC-A3QP-01	BRCA	0.444362	5.20289
1139	TCGA-D8-A1JB-01	BRCA	0.883245	7.23777		1139	TCGA-D8-A1JB-01	BRCA	0.883245	2.9491		1139	TCGA-D8-A1JB-01	BRCA	0.883245	6.85523
1140	TCGA-BH-A18S-01	BRCA	0.636634	7.18887		1140	TCGA-BH-A18S-01	BRCA	0.636634	2.53047		1140	TCGA-BH-A18S-01	BRCA	0.636634	5.69602
1141	TCGA-A2-A0CW-01	BRCA	1.51166	7.75493		1141	TCGA-A2-A0CW-01	BRCA	1.51166	2.20117		1141	TCGA-A2-A0CW-01	BRCA	1.51166	6.66331
1142	TCGA-E9-A22G-01	BRCA	2.40921	7.72787		1142	TCGA-E9-A22G-01	BRCA	2.40921	2.32967		1142	TCGA-E9-A22G-01	BRCA	2.40921	6.50614
1143	TCGA-E2-A573-01	BRCA	0.869873	6.46768		1143	TCGA-E2-A573-01	BRCA	0.869873	3.83693		1143	TCGA-E2-A573-01	BRCA	0.869873	6.47615
1144	TCGA-AR-A0TP-01	BRCA	1.40058	7.33408		1144	TCGA-AR-A0TP-01	BRCA	1.40058	3.92168		1144	TCGA-AR-A0TP-01	BRCA	1.40058	6.72218
1145	TCGA-AO-A1KT-01	BRCA	0.918528	6.84883		1145	TCGA-AO-A1KT-01	BRCA	0.918528	2.33157		1145	TCGA-AO-A1KT-01	BRCA	0.918528	6.26605
1146	TCGA-BH-A203-01	BRCA	1.62036	7.12638		1146	TCGA-BH-A203-01	BRCA	1.62036	1.95442		1146	TCGA-BH-A203-01	BRCA	1.62036	6.05582
1147	TCGA-B6-A0RM-01	BRCA	0.742578	7.87871		1147	TCGA-B6-A0RM-01	BRCA	0.742578	2.5374		1147	TCGA-B6-A0RM-01	BRCA	0.742578	6.58477
1148	TCGA-A1-A0SP-01	BRCA	1.37854	7.74151		1148	TCGA-A1-A0SP-01	BRCA	1.37854	2.3439		1148	TCGA-A1-A0SP-01	BRCA	1.37854	6.59761
1149	TCGA-A1-A0SB-01	BRCA	0.419783	7.61202		1149	TCGA-A1-A0SB-01	BRCA	0.419783	3.02511		1149	TCGA-A1-A0SB-01	BRCA	0.419783	6.68035
1150	TCGA-AC-A6IV-01	BRCA	0.319142	7.53871		1150	TCGA-AC-A6IV-01	BRCA	0.319142	3.0596		1150	TCGA-AC-A6IV-01	BRCA	0.319142	6.38054
1151	TCGA-OL-A5RY-01	BRCA	0.139465	7.15033		1151	TCGA-OL-A5RY-01	BRCA	0.139465	2.17878		1151	TCGA-OL-A5RY-01	BRCA	0.139465	5.88398
1152	TCGA-LL-A7SZ-01	BRCA	1.1765	6.36235		1152	TCGA-LL-A7SZ-01	BRCA	1.1765	1.37242		1152	TCGA-LL-A7SZ-01	BRCA	1.1765	3.88836
1153	TCGA-AO-A03R-01	BRCA	0.982864	7.86549		1153	TCGA-AO-A03R-01	BRCA	0.982864	2.41321		1153	TCGA-AO-A03R-01	BRCA	0.982864	4.95476
1154	TCGA-EW-A1PD-01	BRCA	2.0591	7.9118		1154	TCGA-EW-A1PD-01	BRCA	2.0591	2.57166		1154	TCGA-EW-A1PD-01	BRCA	2.0591	6.7245
1155	TCGA-BH-A1FG-01	BRCA	0.439085	7.62962		1155	TCGA-BH-A1FG-01	BRCA	0.439085	2.24615		1155	TCGA-BH-A1FG-01	BRCA	0.439085	6.92778
1156	TCGA-AO-A0JA-01	BRCA	0.653178	7.77824		1156	TCGA-AO-A0JA-01	BRCA	0.653178	2.10299		1156	TCGA-AO-A0JA-01	BRCA	0.653178	6.40283
1157	TCGA-A2-A04T-01	BRCA	2.23501	7.19256		1157	TCGA-A2-A04T-01	BRCA	2.23501	3.92331		1157	TCGA-A2-A04T-01	BRCA	2.23501	7.27548
1158	TCGA-BH-A0DH-01	BRCA	0.916266	6.85546		1158	TCGA-BH-A0DH-01	BRCA	0.916266	1.75347		1158	TCGA-BH-A0DH-01	BRCA	0.916266	6.68791
1159	TCGA-D8-A1XF-01	BRCA	0.85551	7.60249		1159	TCGA-D8-A1XF-01	BRCA	0.85551	2.48349		1159	TCGA-D8-A1XF-01	BRCA	0.85551	8.3329
1160	TCGA-A8-A06T-01	BRCA	0.72983	7.22796		1160	TCGA-A8-A06T-01	BRCA	0.72983	2.66744		1160	TCGA-A8-A06T-01	BRCA	0.72983	7.13763
1161	TCGA-LL-A50Y-01	BRCA	0.512102	7.53484		1161	TCGA-LL-A50Y-01	BRCA	0.512102	1.66084		1161	TCGA-LL-A50Y-01	BRCA	0.512102	5.39568
1162	TCGA-E9-A3QA-01	BRCA	0.869455	7.52528		1162	TCGA-E9-A3QA-01	BRCA	0.869455	2.33918		1162	TCGA-E9-A3QA-01	BRCA	0.869455	6.27383
1163	TCGA-EW-A2FW-01	BRCA	0.634257	7.73483		1163	TCGA-EW-A2FW-01	BRCA	0.634257	1.83796		1163	TCGA-EW-A2FW-01	BRCA	0.634257	7.02862
1164	TCGA-AR-A2LN-01	BRCA	0.889144	7.3058		1164	TCGA-AR-A2LN-01	BRCA	0.889144	3.31053		1164	TCGA-AR-A2LN-01	BRCA	0.889144	6.37056
1165	TCGA-A2-A4S3-01	BRCA	1.17854	7.94751		1165	TCGA-A2-A4S3-01	BRCA	1.17854	2.08152		1165	TCGA-A2-A4S3-01	BRCA	1.17854	5.9041
1166	TCGA-Z7-A8R5-01	BRCA	0.345315	6.8731		1166	TCGA-Z7-A8R5-01	BRCA	0.345315	2.54405		1166	TCGA-Z7-A8R5-01	BRCA	0.345315	5.20536
1167	TCGA-A2-A0YI-01	BRCA	0.302151	7.44646		1167	TCGA-A2-A0YI-01	BRCA	0.302151	3.05193		1167	TCGA-A2-A0YI-01	BRCA	0.302151	6.85602
1168	TCGA-E2-A1IN-01	BRCA	4.31298	7.56293		1168	TCGA-E2-A1IN-01	BRCA	4.31298	2.67981		1168	TCGA-E2-A1IN-01	BRCA	4.31298	6.40657
1169	TCGA-AR-A1AR-01	BRCA	1.18753	7.7161		1169	TCGA-AR-A1AR-01	BRCA	1.18753	3.15279		1169	TCGA-AR-A1AR-01	BRCA	1.18753	7.92524
1170	TCGA-E2-A14P-01	BRCA	1.64159	7.80223		1170	TCGA-E2-A14P-01	BRCA	1.64159	2.00419		1170	TCGA-E2-A14P-01	BRCA	1.64159	6.71754
1171	TCGA-EW-A1P5-01	BRCA	0.362216	7.62667		1171	TCGA-EW-A1P5-01	BRCA	0.362216	2.2032		1171	TCGA-EW-A1P5-01	BRCA	0.362216	6.12348
1172	TCGA-E9-A3X8-01	BRCA	0.520962	6.69845		1172	TCGA-E9-A3X8-01	BRCA	0.520962	1.56085		1172	TCGA-E9-A3X8-01	BRCA	0.520962	4.48987
1173	TCGA-AC-A3QQ-01	BRCA	0.519025	6.49078		1173	TCGA-AC-A3QQ-01	BRCA	0.519025	3.56137		1173	TCGA-AC-A3QQ-01	BRCA	0.519025	6.9082
1174	TCGA-A2-A0SU-01	BRCA	0.787114	7.31129		1174	TCGA-A2-A0SU-01	BRCA	0.787114	2.14387		1174	TCGA-A2-A0SU-01	BRCA	0.787114	6.86119
1175	TCGA-E9-A1R2-01	BRCA	1.6119	7.55043		1175	TCGA-E9-A1R2-01	BRCA	1.6119	2.49242		1175	TCGA-E9-A1R2-01	BRCA	1.6119	6.06465
1176	TCGA-BH-A42U-01	BRCA	0.250112	6.97083		1176	TCGA-BH-A42U-01	BRCA	0.250112	2.48287		1176	TCGA-BH-A42U-01	BRCA	0.250112	4.70382
1177	TCGA-E9-A54Y-01	BRCA	0.746937	7.9747		1177	TCGA-E9-A54Y-01	BRCA	0.746937	1.76003		1177	TCGA-E9-A54Y-01	BRCA	0.746937	6.26014
1178	TCGA-XX-A899-01	BRCA	0.698862	7.70978		1178	TCGA-XX-A899-01	BRCA	0.698862	3.01906		1178	TCGA-XX-A899-01	BRCA	0.698862	6.14478
1179	TCGA-A2-A0CU-01	BRCA	1.14256	7.48515		1179	TCGA-A2-A0CU-01	BRCA	1.14256	2.16792		1179	TCGA-A2-A0CU-01	BRCA	1.14256	7.02948
1180	TCGA-E2-A14U-01	BRCA	0	7.46144		1180	TCGA-E2-A14U-01	BRCA	0	3.14428		1180	TCGA-E2-A14U-01	BRCA	0	5.99875
1181	TCGA-BH-A0GZ-01	BRCA	0.911968	7.54028		1181	TCGA-BH-A0GZ-01	BRCA	0.911968	2.34666		1181	TCGA-BH-A0GZ-01	BRCA	0.911968	5.42935
1182	TCGA-E9-A1NH-01	BRCA	0.635042	7.44633		1182	TCGA-E9-A1NH-01	BRCA	0.635042	2.66585		1182	TCGA-E9-A1NH-01	BRCA	0.635042	6.11403
1183	TCGA-A8-A079-01	BRCA	1.70258	7.1035		1183	TCGA-A8-A079-01	BRCA	1.70258	2.61447		1183	TCGA-A8-A079-01	BRCA	1.70258	6.66973
1184	TCGA-B6-A0IO-01	BRCA	1.50071	7.39706		1184	TCGA-B6-A0IO-01	BRCA	1.50071	2.53609		1184	TCGA-B6-A0IO-01	BRCA	1.50071	5.8439
1185	TCGA-BH-A0DG-01	BRCA	0.875162	7.62085		1185	TCGA-BH-A0DG-01	BRCA	0.875162	2.51401		1185	TCGA-BH-A0DG-01	BRCA	0.875162	5.9361
1186	TCGA-A2-A04Q-01	BRCA	0.8822	6.81165		1186	TCGA-A2-A04Q-01	BRCA	0.8822	2.34993		1186	TCGA-A2-A04Q-01	BRCA	0.8822	6.36773
1187	TCGA-D8-A140-01	BRCA	2.33542	7.57027		1187	TCGA-D8-A140-01	BRCA	2.33542	3.24116		1187	TCGA-D8-A140-01	BRCA	2.33542	6.97286
1188	TCGA-BH-A0BP-01	BRCA	3.52441	7.56058		1188	TCGA-BH-A0BP-01	BRCA	3.52441	2.19744		1188	TCGA-BH-A0BP-01	BRCA	3.52441	6.49779
1189	TCGA-D8-A1XR-01	BRCA	0.627395	7.42181		1189	TCGA-D8-A1XR-01	BRCA	0.627395	2.60322		1189	TCGA-D8-A1XR-01	BRCA	0.627395	6.72963
1190	TCGA-AR-A0TX-01	BRCA	7.10005	7.38658		1190	TCGA-AR-A0TX-01	BRCA	7.10005	2.18157		1190	TCGA-AR-A0TX-01	BRCA	7.10005	6.70948
1191	TCGA-A1-A0SG-01	BRCA	0.78505	7.75105		1191	TCGA-A1-A0SG-01	BRCA	0.78505	1.93546		1191	TCGA-A1-A0SG-01	BRCA	0.78505	6.36728
1192	TCGA-AO-A12F-01	BRCA	1.00163	7.24221		1192	TCGA-AO-A12F-01	BRCA	1.00163	3.86199		1192	TCGA-AO-A12F-01	BRCA	1.00163	5.73905
1193	TCGA-E2-A152-01	BRCA	2.97391	7.05075		1193	TCGA-E2-A152-01	BRCA	2.97391	2.85018		1193	TCGA-E2-A152-01	BRCA	2.97391	6.69361
1194	TCGA-EW-A1P6-01	BRCA	0.617651	7.66871		1194	TCGA-EW-A1P6-01	BRCA	0.617651	2.75494		1194	TCGA-EW-A1P6-01	BRCA	0.617651	6.55535
1195	TCGA-E2-A1LI-01	BRCA	0.735905	7.71018		1195	TCGA-E2-A1LI-01	BRCA	0.735905	3.69904		1195	TCGA-E2-A1LI-01	BRCA	0.735905	6.66115
1196	TCGA-AN-A0FX-01	BRCA	3.10296	7.88793		1196	TCGA-AN-A0FX-01	BRCA	3.10296	4.11015		1196	TCGA-AN-A0FX-01	BRCA	3.10296	5.75627
1197	TCGA-AO-A1KP-01	BRCA	0.463878	7.72906		1197	TCGA-AO-A1KP-01	BRCA	0.463878	3.01062		1197	TCGA-AO-A1KP-01	BRCA	0.463878	6.99727
1198	TCGA-E9-A1N4-01	BRCA	0.572294	7.1913		1198	TCGA-E9-A1N4-01	BRCA	0.572294	2.56185		1198	TCGA-E9-A1N4-01	BRCA	0.572294	6.154
1199	TCGA-B6-A402-01	BRCA	0	7.43508		1199	TCGA-B6-A402-01	BRCA	0	2.57123		1199	TCGA-B6-A402-01	BRCA	0	6.31093
1200	TCGA-BH-A0B5-01	BRCA	1.58287	7.92705		1200	TCGA-BH-A0B5-01	BRCA	1.58287	2.80371		1200	TCGA-BH-A0B5-01	BRCA	1.58287	6.01459
1201	TCGA-EW-A1J2-01	BRCA	0.896038	7.23576		1201	TCGA-EW-A1J2-01	BRCA	0.896038	3.25777		1201	TCGA-EW-A1J2-01	BRCA	0.896038	6.75499
1202	TCGA-E9-A244-01	BRCA	2.06405	7.21799		1202	TCGA-E9-A244-01	BRCA	2.06405	3.00609		1202	TCGA-E9-A244-01	BRCA	2.06405	6.36205
1203	TCGA-GM-A2DO-01	BRCA	3.52715	7.54917		1203	TCGA-GM-A2DO-01	BRCA	3.52715	3.27134		1203	TCGA-GM-A2DO-01	BRCA	3.52715	6.17882
1204	TCGA-C8-A12N-01	BRCA	0.44059	7.58145		1204	TCGA-C8-A12N-01	BRCA	0.44059	3.08417		1204	TCGA-C8-A12N-01	BRCA	0.44059	5.97892
1205	TCGA-AN-A0FT-01	BRCA	2.1735	7.4433		1205	TCGA-AN-A0FT-01	BRCA	2.1735	2.0372		1205	TCGA-AN-A0FT-01	BRCA	2.1735	5.51757
1206	TCGA-A8-A09W-01	BRCA	2.14965	7.26789		1206	TCGA-A8-A09W-01	BRCA	2.14965	1.65033		1206	TCGA-A8-A09W-01	BRCA	2.14965	7.28212
1207	TCGA-A8-A07B-01	BRCA	1.84955	7.57505		1207	TCGA-A8-A07B-01	BRCA	1.84955	2.6155		1207	TCGA-A8-A07B-01	BRCA	1.84955	6.27796
1208	TCGA-BH-A18M-01	BRCA	0.31442	7.49272		1208	TCGA-BH-A18M-01	BRCA	0.31442	2.64527		1208	TCGA-BH-A18M-01	BRCA	0.31442	6.36827
1209	TCGA-A2-A04P-01	BRCA	3.19607	7.06941		1209	TCGA-A2-A04P-01	BRCA	3.19607	3.15903		1209	TCGA-A2-A04P-01	BRCA	3.19607	5.22152
1210	TCGA-D8-A1XB-01	BRCA	0.842721	7.44475		1210	TCGA-D8-A1XB-01	BRCA	0.842721	2.89904		1210	TCGA-D8-A1XB-01	BRCA	0.842721	6.42445
1211	TCGA-B6-A0X5-01	BRCA	1.06177	7.89448		1211	TCGA-B6-A0X5-01	BRCA	1.06177	3.16387		1211	TCGA-B6-A0X5-01	BRCA	1.06177	6.98163
1212	TCGA-AQ-A04J-01	BRCA	1.79085	7.1258		1212	TCGA-AQ-A04J-01	BRCA	1.79085	3.32317		1212	TCGA-AQ-A04J-01	BRCA	1.79085	5.12181
1213	TCGA-Z7-A8R6-01	BRCA	1.32453	8.15528		1213	TCGA-Z7-A8R6-01	BRCA	1.32453	2.02374		1213	TCGA-Z7-A8R6-01	BRCA	1.32453	6.65942
1214	TCGA-AC-A3W6-01	BRCA	0	7.49493		1214	TCGA-AC-A3W6-01	BRCA	0	2.84108		1214	TCGA-AC-A3W6-01	BRCA	0	5.72163
1215	TCGA-E9-A1N5-01	BRCA	0.846527	7.50363		1215	TCGA-E9-A1N5-01	BRCA	0.846527	2.67683		1215	TCGA-E9-A1N5-01	BRCA	0.846527	6.54256
1216	TCGA-B6-A0IM-01	BRCA	0.74427	7.0935		1216	TCGA-B6-A0IM-01	BRCA	0.74427	4.31826		1216	TCGA-B6-A0IM-01	BRCA	0.74427	7.30069
1217	TCGA-C8-A273-01	BRCA	0.443204	7.66299		1217	TCGA-C8-A273-01	BRCA	0.443204	2.1142		1217	TCGA-C8-A273-01	BRCA	0.443204	6.20393
1218	TCGA-A2-A4S1-01	BRCA	1.48622	6.55698		1218	TCGA-A2-A4S1-01	BRCA	1.48622	2.64456		1218	TCGA-A2-A4S1-01	BRCA	1.48622	4.65077
1219	TCGA-A2-A4S2-01	BRCA	0.560503	7.70367		1219	TCGA-A2-A4S2-01	BRCA	0.560503	2.22936		1219	TCGA-A2-A4S2-01	BRCA	0.560503	6.3717
1220	TCGA-OL-A5D8-01	BRCA	0.496542	8.1401		1220	TCGA-OL-A5D8-01	BRCA	0.496542	3.82457		1220	TCGA-OL-A5D8-01	BRCA	0.496542	6.17456
1221	TCGA-D8-A27T-01	BRCA	0.53073	7.44909		1221	TCGA-D8-A27T-01	BRCA	0.53073	2.56467		1221	TCGA-D8-A27T-01	BRCA	0.53073	6.4371
1222	TCGA-E2-A15S-01	BRCA	1.27767	7.56913		1222	TCGA-E2-A15S-01	BRCA	1.27767	2.45102		1222	TCGA-E2-A15S-01	BRCA	1.27767	7.73332
1223	TCGA-B6-A1KC-01	BRCA	0.668911	7.22807		1223	TCGA-B6-A1KC-01	BRCA	0.668911	2.99863		1223	TCGA-B6-A1KC-01	BRCA	0.668911	8.82951
1224	TCGA-GI-A2C9-01	BRCA	0	7.22405		1224	TCGA-GI-A2C9-01	BRCA	0	2.70974		1224	TCGA-GI-A2C9-01	BRCA	0	6.37103
1225	TCGA-BH-A0BG-01	BRCA	0.912863	7.37353		1225	TCGA-BH-A0BG-01	BRCA	0.912863	2.72945		1225	TCGA-BH-A0BG-01	BRCA	0.912863	6.19471
1226	TCGA-A7-A6VW-01	BRCA	1.23388	7.21428		1226	TCGA-A7-A6VW-01	BRCA	1.23388	1.95486		1226	TCGA-A7-A6VW-01	BRCA	1.23388	5.01007
1227	TCGA-AR-A24Z-01	BRCA	1.12834	7.72969		1227	TCGA-AR-A24Z-01	BRCA	1.12834	2.30806		1227	TCGA-AR-A24Z-01	BRCA	1.12834	7.59389
1228	TCGA-A2-A04X-01	BRCA	0.695783	6.96148		1228	TCGA-A2-A04X-01	BRCA	0.695783	2.04251		1228	TCGA-A2-A04X-01	BRCA	0.695783	5.38891
1229	TCGA-OL-A66N-01	BRCA	0.693889	6.54306		1229	TCGA-OL-A66N-01	BRCA	0.693889	1.92063		1229	TCGA-OL-A66N-01	BRCA	0.693889	4.53012
1230	TCGA-E2-A15K-01	BRCA	1.03714	7.9405		1230	TCGA-E2-A15K-01	BRCA	1.03714	2.68257		1230	TCGA-E2-A15K-01	BRCA	1.03714	6.21167
1231	TCGA-LL-A6FP-01	BRCA	1.11688	6.62673		1231	TCGA-LL-A6FP-01	BRCA	1.11688	1.55508		1231	TCGA-LL-A6FP-01	BRCA	1.11688	4.94277
1232	TCGA-A7-A26J-01	BRCA	0.371205	6.45065		1232	TCGA-A7-A26J-01	BRCA	0.371205	2.75427		1232	TCGA-A7-A26J-01	BRCA	0.371205	6.38926
1233	TCGA-B6-A0RU-01	BRCA	1.29553	7.60234		1233	TCGA-B6-A0RU-01	BRCA	1.29553	3.94045		1233	TCGA-B6-A0RU-01	BRCA	1.29553	6.68651
1234	TCGA-BH-A0W7-01	BRCA	4.1888	7.6418		1234	TCGA-BH-A0W7-01	BRCA	4.1888	2.33347		1234	TCGA-BH-A0W7-01	BRCA	4.1888	5.89443
1235	TCGA-PE-A5DC-01	BRCA	1.96309	7.95441		1235	TCGA-PE-A5DC-01	BRCA	1.96309	3.25923		1235	TCGA-PE-A5DC-01	BRCA	1.96309	6.19542
1236	TCGA-AC-A8OP-01	BRCA	2.81772	8.06731		1236	TCGA-AC-A8OP-01	BRCA	2.81772	2.69063		1236	TCGA-AC-A8OP-01	BRCA	2.81772	6.3454
1237	TCGA-AC-A2FO-01	BRCA	0.638339	7.17617		1237	TCGA-AC-A2FO-01	BRCA	0.638339	2.7519		1237	TCGA-AC-A2FO-01	BRCA	0.638339	6.2033
1238	TCGA-BH-A0H3-01	BRCA	0.34719	7.13924		1238	TCGA-BH-A0H3-01	BRCA	0.34719	3.10697		1238	TCGA-BH-A0H3-01	BRCA	0.34719	6.8389
1239	TCGA-BH-A18K-01	BRCA	0.976069	7.41808		1239	TCGA-BH-A18K-01	BRCA	0.976069	2.27827		1239	TCGA-BH-A18K-01	BRCA	0.976069	6.24544
1240	TCGA-A8-A075-01	BRCA	1.87906	7.3903		1240	TCGA-A8-A075-01	BRCA	1.87906	2.26568		1240	TCGA-A8-A075-01	BRCA	1.87906	6.46784
1241	TCGA-B6-A0RT-01	BRCA	1.32677	7.46245		1241	TCGA-B6-A0RT-01	BRCA	1.32677	2.86973		1241	TCGA-B6-A0RT-01	BRCA	1.32677	6.80492
1242	TCGA-A8-A07G-01	BRCA	1.38774	6.94981		1242	TCGA-A8-A07G-01	BRCA	1.38774	2.42181		1242	TCGA-A8-A07G-01	BRCA	1.38774	5.97863
1243	TCGA-C8-A1HK-01	BRCA	1.53308	7.32942		1243	TCGA-C8-A1HK-01	BRCA	1.53308	4.12528		1243	TCGA-C8-A1HK-01	BRCA	1.53308	6.82962
1244	TCGA-E2-A1IH-01	BRCA	1.77463	6.98607		1244	TCGA-E2-A1IH-01	BRCA	1.77463	2.5887		1244	TCGA-E2-A1IH-01	BRCA	1.77463	6.56707
1245	TCGA-E9-A1NF-01	BRCA	1.31019	7.12661		1245	TCGA-E9-A1NF-01	BRCA	1.31019	2.46669		1245	TCGA-E9-A1NF-01	BRCA	1.31019	5.68976
1246	TCGA-BH-A0B0-01	BRCA	1.4823	7.23091		1246	TCGA-BH-A0B0-01	BRCA	1.4823	2.02383		1246	TCGA-BH-A0B0-01	BRCA	1.4823	5.75567
1247	TCGA-EW-A1OZ-01	BRCA	1.5034	7.51088		1247	TCGA-EW-A1OZ-01	BRCA	1.5034	1.59327		1247	TCGA-EW-A1OZ-01	BRCA	1.5034	6.07433
1248	TCGA-A7-A3RF-01	BRCA	0.402229	7.43165		1248	TCGA-A7-A3RF-01	BRCA	0.402229	1.60197		1248	TCGA-A7-A3RF-01	BRCA	0.402229	5.50706
1249	TCGA-BH-A0BJ-01	BRCA	0.736181	7.53954		1249	TCGA-BH-A0BJ-01	BRCA	0.736181	1.76993		1249	TCGA-BH-A0BJ-01	BRCA	0.736181	6.43335
1250	TCGA-C8-A12K-01	BRCA	3.05532	7.20736		1250	TCGA-C8-A12K-01	BRCA	3.05532	2.57443		1250	TCGA-C8-A12K-01	BRCA	3.05532	6.52527
1251	TCGA-AR-A0TW-01	BRCA	1.43695	7.32229		1251	TCGA-AR-A0TW-01	BRCA	1.43695	1.13232		1251	TCGA-AR-A0TW-01	BRCA	1.43695	7.36343
1252	TCGA-BH-A1FN-01	BRCA	2.57643	7.79494		1252	TCGA-BH-A1FN-01	BRCA	2.57643	2.86127		1252	TCGA-BH-A1FN-01	BRCA	2.57643	6.46507
1253	TCGA-AN-A0XL-01	BRCA	0.848196	7.64002		1253	TCGA-AN-A0XL-01	BRCA	0.848196	3.16405		1253	TCGA-AN-A0XL-01	BRCA	0.848196	6.36588
1254	TCGA-E2-A1LB-01	BRCA	1.0794	7.28485		1254	TCGA-E2-A1LB-01	BRCA	1.0794	1.85551		1254	TCGA-E2-A1LB-01	BRCA	1.0794	5.90151
1255	TCGA-BH-A0H7-01	BRCA	1.44505	7.41454		1255	TCGA-BH-A0H7-01	BRCA	1.44505	1.81473		1255	TCGA-BH-A0H7-01	BRCA	1.44505	6.70901
1256	TCGA-A2-A1FX-01	BRCA	0.562287	7.72478		1256	TCGA-A2-A1FX-01	BRCA	0.562287	2.25438		1256	TCGA-A2-A1FX-01	BRCA	0.562287	6.54423
1257	TCGA-E2-A15J-01	BRCA	0.502652	7.63473		1257	TCGA-E2-A15J-01	BRCA	0.502652	2.80356		1257	TCGA-E2-A15J-01	BRCA	0.502652	5.93896
1258	TCGA-A2-A0T3-01	BRCA	0.78396	7.78336		1258	TCGA-A2-A0T3-01	BRCA	0.78396	2.45355		1258	TCGA-A2-A0T3-01	BRCA	0.78396	6.42424
1259	TCGA-A8-A081-01	BRCA	2.6925	7.40733		1259	TCGA-A8-A081-01	BRCA	2.6925	2.12688		1259	TCGA-A8-A081-01	BRCA	2.6925	7.27703
1260	TCGA-A8-A096-01	BRCA	0.784664	7.42732		1260	TCGA-A8-A096-01	BRCA	0.784664	2.354		1260	TCGA-A8-A096-01	BRCA	0.784664	6.15877
1261	TCGA-BH-A209-01	BRCA	2.30473	6.96639		1261	TCGA-BH-A209-01	BRCA	2.30473	2.58229		1261	TCGA-BH-A209-01	BRCA	2.30473	6.3032
1262	TCGA-GM-A2D9-01	BRCA	11.7606	7.27142		1262	TCGA-GM-A2D9-01	BRCA	11.7606	3.56229		1262	TCGA-GM-A2D9-01	BRCA	11.7606	5.91653
1263	TCGA-A2-A0T7-01	BRCA	0.534446	7.74258		1263	TCGA-A2-A0T7-01	BRCA	0.534446	2.60005		1263	TCGA-A2-A0T7-01	BRCA	0.534446	6.46308
1264	TCGA-D8-A1XS-01	BRCA	0.482375	7.31365		1264	TCGA-D8-A1XS-01	BRCA	0.482375	3.05217		1264	TCGA-D8-A1XS-01	BRCA	0.482375	7.04357
1265	TCGA-B6-A0IP-01	BRCA	0.855099	7.56941		1265	TCGA-B6-A0IP-01	BRCA	0.855099	3.29618		1265	TCGA-B6-A0IP-01	BRCA	0.855099	5.67712
1266	TCGA-A1-A0SD-01	BRCA	0.806966	7.36226		1266	TCGA-A1-A0SD-01	BRCA	0.806966	2.66339		1266	TCGA-A1-A0SD-01	BRCA	0.806966	6.75704
1267	TCGA-3C-AALI-01	BRCA	9.45811	7.6843		1267	TCGA-3C-AALI-01	BRCA	9.45811	2.1814		1267	TCGA-3C-AALI-01	BRCA	9.45811	6.14403
1268	TCGA-B6-A0I1-01	BRCA	1.0426	7.02708		1268	TCGA-B6-A0I1-01	BRCA	1.0426	2.94305		1268	TCGA-B6-A0I1-01	BRCA	1.0426	6.14769
1269	TCGA-AC-A2QJ-01	BRCA	0	6.60366		1269	TCGA-AC-A2QJ-01	BRCA	0	0.996662		1269	TCGA-AC-A2QJ-01	BRCA	0	3.30773
1270	TCGA-AR-A5QQ-01	BRCA	1.35337	7.27386		1270	TCGA-AR-A5QQ-01	BRCA	1.35337	1.66139		1270	TCGA-AR-A5QQ-01	BRCA	1.35337	6.38405
1271	TCGA-BH-A8G0-01	BRCA	0.172631	7.3254		1271	TCGA-BH-A8G0-01	BRCA	0.172631	3.01583		1271	TCGA-BH-A8G0-01	BRCA	0.172631	5.9776
1272	TCGA-D8-A1XQ-01	BRCA	20.7263	7.10792		1272	TCGA-D8-A1XQ-01	BRCA	20.7263	3.15823		1272	TCGA-D8-A1XQ-01	BRCA	20.7263	5.28597
1273	TCGA-D8-A73U-01	BRCA	2.39408	6.93424		1273	TCGA-D8-A73U-01	BRCA	2.39408	2.02503		1273	TCGA-D8-A73U-01	BRCA	2.39408	5.6185
1274	TCGA-C8-A26Y-01	BRCA	17.6834	7.23809		1274	TCGA-C8-A26Y-01	BRCA	17.6834	1.89869		1274	TCGA-C8-A26Y-01	BRCA	17.6834	6.94456
1275	TCGA-AC-A8OR-01	BRCA	0.291334	7.78459		1275	TCGA-AC-A8OR-01	BRCA	0.291334	2.77094		1275	TCGA-AC-A8OR-01	BRCA	0.291334	5.37962
1276	TCGA-D8-A27K-01	BRCA	0.579261	7.48775		1276	TCGA-D8-A27K-01	BRCA	0.579261	2.91802		1276	TCGA-D8-A27K-01	BRCA	0.579261	6.62096
1277	TCGA-EW-A1IY-01	BRCA	0.632818	7.18191		1277	TCGA-EW-A1IY-01	BRCA	0.632818	3.42064		1277	TCGA-EW-A1IY-01	BRCA	0.632818	7.25587
1278	TCGA-BH-A0B9-01	BRCA	0.808245	7.33742		1278	TCGA-BH-A0B9-01	BRCA	0.808245	3.00576		1278	TCGA-BH-A0B9-01	BRCA	0.808245	5.98592
1279	TCGA-A2-A0T2-01	BRCA	0.740556	6.96468		1279	TCGA-A2-A0T2-01	BRCA	0.740556	2.15015		1279	TCGA-A2-A0T2-01	BRCA	0.740556	6.05662
1280	TCGA-AR-A1AS-01	BRCA	0.786978	7.65594		1280	TCGA-AR-A1AS-01	BRCA	0.786978	2.40734		1280	TCGA-AR-A1AS-01	BRCA	0.786978	5.99834
1281	TCGA-E9-A1R4-01	BRCA	3.00647	7.37674		1281	TCGA-E9-A1R4-01	BRCA	3.00647	1.69475		1281	TCGA-E9-A1R4-01	BRCA	3.00647	6.48575
1282	TCGA-E2-A107-01	BRCA	0.653431	8.1427		1282	TCGA-E2-A107-01	BRCA	0.653431	1.98829		1282	TCGA-E2-A107-01	BRCA	0.653431	6.2217
1283	TCGA-A2-A0T0-01	BRCA	4.55347	7.81387		1283	TCGA-A2-A0T0-01	BRCA	4.55347	1.68635		1283	TCGA-A2-A0T0-01	BRCA	4.55347	7.20879
1284	TCGA-BH-A0W4-01	BRCA	0.964568	7.80633		1284	TCGA-BH-A0W4-01	BRCA	0.964568	3.18647		1284	TCGA-BH-A0W4-01	BRCA	0.964568	6.6959
1285	TCGA-W8-A86G-01	BRCA	0.277292	7.65567		1285	TCGA-W8-A86G-01	BRCA	0.277292	3.11623		1285	TCGA-W8-A86G-01	BRCA	0.277292	5.56305
1286	TCGA-A8-A097-01	BRCA	2.39487	7.03458		1286	TCGA-A8-A097-01	BRCA	2.39487	2.86785		1286	TCGA-A8-A097-01	BRCA	2.39487	6.66926
1287	TCGA-A2-A0CZ-01	BRCA	0.63191	6.85225		1287	TCGA-A2-A0CZ-01	BRCA	0.63191	2.17448		1287	TCGA-A2-A0CZ-01	BRCA	0.63191	5.84856
1288	TCGA-A2-A3XV-01	BRCA	0.783143	6.24065		1288	TCGA-A2-A3XV-01	BRCA	0.783143	0.828173		1288	TCGA-A2-A3XV-01	BRCA	0.783143	4.73775
1289	TCGA-A2-A0ST-01	BRCA	0.328164	7.0624		1289	TCGA-A2-A0ST-01	BRCA	0.328164	2.13928		1289	TCGA-A2-A0ST-01	BRCA	0.328164	6.00522
1290	TCGA-EW-A3E8-01	BRCA	0	7.47439		1290	TCGA-EW-A3E8-01	BRCA	0	3.064		1290	TCGA-EW-A3E8-01	BRCA	0	5.24395
1291	TCGA-A7-A4SD-01	BRCA	0.815901	7.34657		1291	TCGA-A7-A4SD-01	BRCA	0.815901	2.97527		1291	TCGA-A7-A4SD-01	BRCA	0.815901	6.04234
1292	TCGA-3C-AAAU-01	BRCA	0.459911	7.9164		1292	TCGA-3C-AAAU-01	BRCA	0.459911	3.07398		1292	TCGA-3C-AAAU-01	BRCA	0.459911	6.04096
1293	TCGA-LL-A6FQ-01	BRCA	0.877698	7.11096		1293	TCGA-LL-A6FQ-01	BRCA	0.877698	1.63874		1293	TCGA-LL-A6FQ-01	BRCA	0.877698	4.30266
1294	TCGA-LL-A8F5-01	BRCA	2.70154	6.63373		1294	TCGA-LL-A8F5-01	BRCA	2.70154	1.63168		1294	TCGA-LL-A8F5-01	BRCA	2.70154	5.54382
1295	TCGA-AC-A3W5-01	BRCA	2.28539	7.55664		1295	TCGA-AC-A3W5-01	BRCA	2.28539	2.6117		1295	TCGA-AC-A3W5-01	BRCA	2.28539	5.82174
1296	TCGA-D8-A27L-01	BRCA	0.963977	7.4879		1296	TCGA-D8-A27L-01	BRCA	0.963977	2.8605		1296	TCGA-D8-A27L-01	BRCA	0.963977	6.69102
1297	TCGA-E2-A1IJ-01	BRCA	0.402807	7.15647		1297	TCGA-E2-A1IJ-01	BRCA	0.402807	2.58737		1297	TCGA-E2-A1IJ-01	BRCA	0.402807	6.00145
1298	TCGA-E9-A229-01	BRCA	0.438782	7.41472		1298	TCGA-E9-A229-01	BRCA	0.438782	3.03059		1298	TCGA-E9-A229-01	BRCA	0.438782	5.86416
1299	TCGA-A2-A0CL-01	BRCA	2.76115	7.56117		1299	TCGA-A2-A0CL-01	BRCA	2.76115	2.60709		1299	TCGA-A2-A0CL-01	BRCA	2.76115	6.37575
1300	TCGA-A2-A0YG-01	BRCA	1.32871	7.77263		1300	TCGA-A2-A0YG-01	BRCA	1.32871	2.35867		1300	TCGA-A2-A0YG-01	BRCA	1.32871	7.23934
1301	TCGA-AQ-A0Y5-01	BRCA	1.51049	6.3604		1301	TCGA-AQ-A0Y5-01	BRCA	1.51049	3.7083		1301	TCGA-AQ-A0Y5-01	BRCA	1.51049	6.33949
1302	TCGA-E9-A5FK-01	BRCA	0.421606	6.93445		1302	TCGA-E9-A5FK-01	BRCA	0.421606	1.72744		1302	TCGA-E9-A5FK-01	BRCA	0.421606	4.80456
1303	TCGA-E9-A1RC-01	BRCA	1.07051	7.17129		1303	TCGA-E9-A1RC-01	BRCA	1.07051	2.44098		1303	TCGA-E9-A1RC-01	BRCA	1.07051	6.64095
1304	TCGA-A8-A0A1-01	BRCA	1.25571	7.2806		1304	TCGA-A8-A0A1-01	BRCA	1.25571	1.98474		1304	TCGA-A8-A0A1-01	BRCA	1.25571	6.58102
1305	TCGA-A7-A5ZX-01	BRCA	0.582023	7.3848		1305	TCGA-A7-A5ZX-01	BRCA	0.582023	3.56384		1305	TCGA-A7-A5ZX-01	BRCA	0.582023	5.85387
1306	TCGA-OL-A5DA-01	BRCA	1.15117	7.88621		1306	TCGA-OL-A5DA-01	BRCA	1.15117	3.79906		1306	TCGA-OL-A5DA-01	BRCA	1.15117	6.27625
1307	TCGA-BH-A0BC-01	BRCA	0.781813	7.81313		1307	TCGA-BH-A0BC-01	BRCA	0.781813	2.34609		1307	TCGA-BH-A0BC-01	BRCA	0.781813	5.46012
1308	TCGA-AN-A0FN-01	BRCA	0.920501	6.84451		1308	TCGA-AN-A0FN-01	BRCA	0.920501	2.5473		1308	TCGA-AN-A0FN-01	BRCA	0.920501	6.32571
1309	TCGA-AR-A0TV-01	BRCA	1.5084	7.59923		1309	TCGA-AR-A0TV-01	BRCA	1.5084	1.97787		1309	TCGA-AR-A0TV-01	BRCA	1.5084	7.04142
1310	TCGA-E9-A226-01	BRCA	1.42641	7.46985		1310	TCGA-E9-A226-01	BRCA	1.42641	2.7768		1310	TCGA-E9-A226-01	BRCA	1.42641	7.23509
1311	TCGA-A2-A0D0-01	BRCA	1.97829	7.61817		1311	TCGA-A2-A0D0-01	BRCA	1.97829	2.44641		1311	TCGA-A2-A0D0-01	BRCA	1.97829	5.90806
1312	TCGA-AN-A0XU-01	BRCA	3.18916	7.60014		1312	TCGA-AN-A0XU-01	BRCA	3.18916	2.55033		1312	TCGA-AN-A0XU-01	BRCA	3.18916	6.83556
1313	TCGA-AC-A23E-01	BRCA	0.461467	7.17818		1313	TCGA-AC-A23E-01	BRCA	0.461467	1.76791		1313	TCGA-AC-A23E-01	BRCA	0.461467	6.46589
1314	TCGA-D8-A3Z6-01	BRCA	0.524192	7.64856		1314	TCGA-D8-A3Z6-01	BRCA	0.524192	2.31251		1314	TCGA-D8-A3Z6-01	BRCA	0.524192	6.12924
1315	TCGA-OL-A66P-01	BRCA	1.73781	6.04688		1315	TCGA-OL-A66P-01	BRCA	1.73781	1.27926		1315	TCGA-OL-A66P-01	BRCA	1.73781	3.84418
1316	TCGA-A1-A0SK-01	BRCA	1.56446	7.57325		1316	TCGA-A1-A0SK-01	BRCA	1.56446	5.77105		1316	TCGA-A1-A0SK-01	BRCA	1.56446	7.06626
1317	TCGA-B6-A0WX-01	BRCA	0.661524	7.67366		1317	TCGA-B6-A0WX-01	BRCA	0.661524	2.87777		1317	TCGA-B6-A0WX-01	BRCA	0.661524	5.69596
1318	TCGA-A8-A091-01	BRCA	0.492997	7.50127		1318	TCGA-A8-A091-01	BRCA	0.492997	2.60397		1318	TCGA-A8-A091-01	BRCA	0.492997	7.2585
1319	TCGA-A7-A0DA-01	BRCA	3.52175	7.38315		1319	TCGA-A7-A0DA-01	BRCA	3.52175	3.64085		1319	TCGA-A7-A0DA-01	BRCA	3.52175	6.57999
1320	TCGA-AN-A0XR-01	BRCA	0.78224	8.12072		1320	TCGA-AN-A0XR-01	BRCA	0.78224	2.44694		1320	TCGA-AN-A0XR-01	BRCA	0.78224	6.74349
1321	TCGA-BH-A0H0-01	BRCA	0.511529	7.71961		1321	TCGA-BH-A0H0-01	BRCA	0.511529	3.09787		1321	TCGA-BH-A0H0-01	BRCA	0.511529	7.23071
1322	TCGA-D8-A1X9-01	BRCA	2.51162	7.26357		1322	TCGA-D8-A1X9-01	BRCA	2.51162	2.45877		1322	TCGA-D8-A1X9-01	BRCA	2.51162	7.25523
1323	TCGA-LL-A5YN-01	BRCA	0.554761	7.06716		1323	TCGA-LL-A5YN-01	BRCA	0.554761	1.86063		1323	TCGA-LL-A5YN-01	BRCA	0.554761	4.97727
1324	TCGA-B6-A0WW-01	BRCA	0.777027	7.80547		1324	TCGA-B6-A0WW-01	BRCA	0.777027	1.8994		1324	TCGA-B6-A0WW-01	BRCA	0.777027	6.85733
1325	TCGA-BH-A1FH-01	BRCA	0.602836	7.14179		1325	TCGA-BH-A1FH-01	BRCA	0.602836	3.34919		1325	TCGA-BH-A1FH-01	BRCA	0.602836	6.52094
1326	TCGA-S3-A6ZG-01	BRCA	0.791639	7.70269		1326	TCGA-S3-A6ZG-01	BRCA	0.791639	3.0405		1326	TCGA-S3-A6ZG-01	BRCA	0.791639	6.21597
1327	TCGA-EW-A1P8-01	BRCA	0.791036	7.48007		1327	TCGA-EW-A1P8-01	BRCA	0.791036	2.87162		1327	TCGA-EW-A1P8-01	BRCA	0.791036	6.74867
1328	TCGA-A7-A3IZ-01	BRCA	0	7.83348		1328	TCGA-A7-A3IZ-01	BRCA	0	3.25104		1328	TCGA-A7-A3IZ-01	BRCA	0	7.14071
1329	TCGA-OL-A66I-01	BRCA	0.849631	7.2422		1329	TCGA-OL-A66I-01	BRCA	0.849631	2.84928		1329	TCGA-OL-A66I-01	BRCA	0.849631	6.08295
1330	TCGA-LL-A5YM-01	BRCA	0.439304	6.84694		1330	TCGA-LL-A5YM-01	BRCA	0.439304	1.16765		1330	TCGA-LL-A5YM-01	BRCA	0.439304	4.44506
1331	TCGA-BH-A0DD-01	BRCA	0.543643	8.16378		1331	TCGA-BH-A0DD-01	BRCA	0.543643	2.33778		1331	TCGA-BH-A0DD-01	BRCA	0.543643	7.27056
1332	TCGA-C8-A3M8-01	BRCA	0.93221	7.94764		1332	TCGA-C8-A3M8-01	BRCA	0.93221	3.23106		1332	TCGA-C8-A3M8-01	BRCA	0.93221	6.2461
1333	TCGA-A8-A08G-01	BRCA	1.31639	7.76428		1333	TCGA-A8-A08G-01	BRCA	1.31639	1.96536		1333	TCGA-A8-A08G-01	BRCA	1.31639	7.02156
1334	TCGA-AR-A2LK-01	BRCA	0.848896	7.73576		1334	TCGA-AR-A2LK-01	BRCA	0.848896	2.66535		1334	TCGA-AR-A2LK-01	BRCA	0.848896	7.1097
1335	TCGA-LD-A9QF-01	BRCA	0.316423	7.12818		1335	TCGA-LD-A9QF-01	BRCA	0.316423	2.19596		1335	TCGA-LD-A9QF-01	BRCA	0.316423	5.44781
1336	TCGA-BH-A1F2-01	BRCA	1.36308	7.37846		1336	TCGA-BH-A1F2-01	BRCA	1.36308	3.84744		1336	TCGA-BH-A1F2-01	BRCA	1.36308	7.36469
1337	TCGA-AR-A0TT-01	BRCA	1.33776	7.23244		1337	TCGA-AR-A0TT-01	BRCA	1.33776	1.96408		1337	TCGA-AR-A0TT-01	BRCA	1.33776	6.09584
1338	TCGA-AC-A23C-01	BRCA	3.19225	7.31667		1338	TCGA-AC-A23C-01	BRCA	3.19225	2.71553		1338	TCGA-AC-A23C-01	BRCA	3.19225	6.73022
1339	TCGA-A1-A0SF-01	BRCA	1.24261	7.83673		1339	TCGA-A1-A0SF-01	BRCA	1.24261	2.00054		1339	TCGA-A1-A0SF-01	BRCA	1.24261	5.58004
1340	TCGA-A2-A1G4-01	BRCA	0.784998	7.79132		1340	TCGA-A2-A1G4-01	BRCA	0.784998	2.68234		1340	TCGA-A2-A1G4-01	BRCA	0.784998	7.37652
1341	TCGA-BH-A0AW-01	BRCA	3.65935	7.2119		1341	TCGA-BH-A0AW-01	BRCA	3.65935	1.80995		1341	TCGA-BH-A0AW-01	BRCA	3.65935	5.82939
1342	TCGA-B6-A0IA-01	BRCA	0.620013	7.06881		1342	TCGA-B6-A0IA-01	BRCA	0.620013	1.50574		1342	TCGA-B6-A0IA-01	BRCA	0.620013	5.88259
1343	TCGA-C8-A130-01	BRCA	0.797737	7.29678		1343	TCGA-C8-A130-01	BRCA	0.797737	3.71395		1343	TCGA-C8-A130-01	BRCA	0.797737	5.41375
1344	TCGA-BH-A0W3-01	BRCA	0.453891	8.08827		1344	TCGA-BH-A0W3-01	BRCA	0.453891	2.1736		1344	TCGA-BH-A0W3-01	BRCA	0.453891	6.48137
1345	TCGA-E2-A10C-01	BRCA	9.42711	7.5293		1345	TCGA-E2-A10C-01	BRCA	9.42711	2.96185		1345	TCGA-E2-A10C-01	BRCA	9.42711	5.60007
1346	TCGA-AN-A04A-01	BRCA	1.00084	7.19831		1346	TCGA-AN-A04A-01	BRCA	1.00084	2.00694		1346	TCGA-AN-A04A-01	BRCA	1.00084	6.6532
1347	TCGA-E9-A227-01	BRCA	0.434869	7.04211		1347	TCGA-E9-A227-01	BRCA	0.434869	2.29098		1347	TCGA-E9-A227-01	BRCA	0.434869	5.95963
1348	TCGA-AO-A0JG-01	BRCA	0.418529	7.51514		1348	TCGA-AO-A0JG-01	BRCA	0.418529	3.83168		1348	TCGA-AO-A0JG-01	BRCA	0.418529	6.60808
1349	TCGA-A2-A1G1-01	BRCA	0.720637	7.57437		1349	TCGA-A2-A1G1-01	BRCA	0.720637	2.75449		1349	TCGA-A2-A1G1-01	BRCA	0.720637	7.32521
1350	TCGA-AR-A24U-01	BRCA	0.738144	7.04847		1350	TCGA-AR-A24U-01	BRCA	0.738144	2.2111		1350	TCGA-AR-A24U-01	BRCA	0.738144	7.20109
1351	TCGA-AC-A2FG-01	BRCA	0.837094	7.30062		1351	TCGA-AC-A2FG-01	BRCA	0.837094	3.17492		1351	TCGA-AC-A2FG-01	BRCA	0.837094	6.16816
1352	TCGA-A8-A06R-01	BRCA	1.59943	7.01092		1352	TCGA-A8-A06R-01	BRCA	1.59943	2.57704		1352	TCGA-A8-A06R-01	BRCA	1.59943	6.41625
1353	TCGA-AR-A0U4-01	BRCA	4.23878	7.89791		1353	TCGA-AR-A0U4-01	BRCA	4.23878	2.23226		1353	TCGA-AR-A0U4-01	BRCA	4.23878	6.43763
1354	TCGA-A8-A09M-01	BRCA	3.51114	7.47968		1354	TCGA-A8-A09M-01	BRCA	3.51114	2.80307		1354	TCGA-A8-A09M-01	BRCA	3.51114	6.16889
1355	TCGA-D8-A27N-01	BRCA	1.138	6.86948		1355	TCGA-D8-A27N-01	BRCA	1.138	2.06867		1355	TCGA-D8-A27N-01	BRCA	1.138	6.25537
1356	TCGA-E2-A1L9-01	BRCA	0.637207	7.30642		1356	TCGA-E2-A1L9-01	BRCA	0.637207	2.77253		1356	TCGA-E2-A1L9-01	BRCA	0.637207	6.45978
1357	TCGA-BH-A5J0-01	BRCA	1.29907	7.38037		1357	TCGA-BH-A5J0-01	BRCA	1.29907	1.85813		1357	TCGA-BH-A5J0-01	BRCA	1.29907	4.48963
1358	TCGA-BH-A0HX-01	BRCA	1.70465	7.37891		1358	TCGA-BH-A0HX-01	BRCA	1.70465	2.64053		1358	TCGA-BH-A0HX-01	BRCA	1.70465	6.51031
1359	TCGA-E9-A22H-01	BRCA	0.680167	7.4158		1359	TCGA-E9-A22H-01	BRCA	0.680167	2.45556		1359	TCGA-E9-A22H-01	BRCA	0.680167	6.97998
1360	TCGA-A7-A5ZV-01	BRCA	3.63994	6.70474		1360	TCGA-A7-A5ZV-01	BRCA	3.63994	2.60047		1360	TCGA-A7-A5ZV-01	BRCA	3.63994	6.72864
1361	TCGA-OL-A66O-01	BRCA	0.570979	7.24561		1361	TCGA-OL-A66O-01	BRCA	0.570979	2.56178		1361	TCGA-OL-A66O-01	BRCA	0.570979	5.55379
1362	TCGA-D8-A1JA-01	BRCA	23.6767	7.30074		1362	TCGA-D8-A1JA-01	BRCA	23.6767	2.83587		1362	TCGA-D8-A1JA-01	BRCA	23.6767	7.67589
1363	TCGA-AC-A2FM-01	BRCA	0	7.75844		1363	TCGA-AC-A2FM-01	BRCA	0	2.24575		1363	TCGA-AC-A2FM-01	BRCA	0	7.30014
1364	TCGA-D8-A4Z1-01	BRCA	0.5918	7.60674		1364	TCGA-D8-A4Z1-01	BRCA	0.5918	3.44187		1364	TCGA-D8-A4Z1-01	BRCA	0.5918	6.00128
1365	TCGA-E2-A2P5-01	BRCA	0	8.28178		1365	TCGA-E2-A2P5-01	BRCA	0	1.9554		1365	TCGA-E2-A2P5-01	BRCA	0	6.04621
1366	TCGA-OL-A5RX-01	BRCA	0.473628	7.43351		1366	TCGA-OL-A5RX-01	BRCA	0.473628	3.12646		1366	TCGA-OL-A5RX-01	BRCA	0.473628	5.81611
1367	TCGA-E9-A1ND-01	BRCA	2.32783	6.86819		1367	TCGA-E9-A1ND-01	BRCA	2.32783	3.16161		1367	TCGA-E9-A1ND-01	BRCA	2.32783	6.33878
1368	TCGA-AO-A03T-01	BRCA	2.35431	7.03023		1368	TCGA-AO-A03T-01	BRCA	2.35431	2.16642		1368	TCGA-AO-A03T-01	BRCA	2.35431	4.99429
1369	TCGA-A2-A04N-01	BRCA	1.06431	7.77296		1369	TCGA-A2-A04N-01	BRCA	1.06431	2.81391		1369	TCGA-A2-A04N-01	BRCA	1.06431	6.33407
1370	TCGA-AO-A124-01	BRCA	3.67436	7.93744		1370	TCGA-AO-A124-01	BRCA	3.67436	3.7468		1370	TCGA-AO-A124-01	BRCA	3.67436	6.07558
1371	TCGA-B6-A0X0-01	BRCA	0.438674	7.90905		1371	TCGA-B6-A0X0-01	BRCA	0.438674	2.27921		1371	TCGA-B6-A0X0-01	BRCA	0.438674	5.68599
1372	TCGA-E9-A54X-01	BRCA	0	7.39747		1372	TCGA-E9-A54X-01	BRCA	0	2.62787		1372	TCGA-E9-A54X-01	BRCA	0	6.08146
1373	TCGA-E9-A1RE-01	BRCA	1.24738	7.60506		1373	TCGA-E9-A1RE-01	BRCA	1.24738	2.88124		1373	TCGA-E9-A1RE-01	BRCA	1.24738	7.17216
1374	TCGA-D8-A73W-01	BRCA	0.775581	7.1966		1374	TCGA-D8-A73W-01	BRCA	0.775581	1.6656		1374	TCGA-D8-A73W-01	BRCA	0.775581	5.3738
1375	TCGA-A1-A0SJ-01	BRCA	0.799851	7.72479		1375	TCGA-A1-A0SJ-01	BRCA	0.799851	2.37849		1375	TCGA-A1-A0SJ-01	BRCA	0.799851	6.42534
1376	TCGA-BH-A18P-01	BRCA	6.96934	7.75711		1376	TCGA-BH-A18P-01	BRCA	6.96934	2.8378		1376	TCGA-BH-A18P-01	BRCA	6.96934	6.73983
1377	TCGA-AR-A250-01	BRCA	3.04651	7.29659		1377	TCGA-AR-A250-01	BRCA	3.04651	1.96163		1377	TCGA-AR-A250-01	BRCA	3.04651	6.71242
1378	TCGA-AR-A2LO-01	BRCA	0.31879	7.68729		1378	TCGA-AR-A2LO-01	BRCA	0.31879	2.75785		1378	TCGA-AR-A2LO-01	BRCA	0.31879	6.47317
1379	TCGA-C8-A135-01	BRCA	1.31213	7.33788		1379	TCGA-C8-A135-01	BRCA	1.31213	2.26838		1379	TCGA-C8-A135-01	BRCA	1.31213	6.21427
1380	TCGA-AO-A0J3-01	BRCA	2.12426	7.26935		1380	TCGA-AO-A0J3-01	BRCA	2.12426	2.92383		1380	TCGA-AO-A0J3-01	BRCA	2.12426	6.32875
1381	TCGA-A2-A1G6-01	BRCA	0.224725	7.35392		1381	TCGA-A2-A1G6-01	BRCA	0.224725	3.5609		1381	TCGA-A2-A1G6-01	BRCA	0.224725	6.47681
1382	TCGA-GM-A2DM-01	BRCA	0.668462	7.16752		1382	TCGA-GM-A2DM-01	BRCA	0.668462	2.22464		1382	TCGA-GM-A2DM-01	BRCA	0.668462	6.49096
1383	TCGA-B6-A0IH-01	BRCA	0.840723	7.45974		1383	TCGA-B6-A0IH-01	BRCA	0.840723	2.97731		1383	TCGA-B6-A0IH-01	BRCA	0.840723	6.42893
1384	TCGA-A2-A3KC-01	BRCA	0	7.67354		1384	TCGA-A2-A3KC-01	BRCA	0	2.80877		1384	TCGA-A2-A3KC-01	BRCA	0	6.532
1385	TCGA-BH-A202-01	BRCA	0.679159	7.25675		1385	TCGA-BH-A202-01	BRCA	0.679159	2.53026		1385	TCGA-BH-A202-01	BRCA	0.679159	6.81461
1386	TCGA-E2-A1L7-01	BRCA	1.84266	8.17761		1386	TCGA-E2-A1L7-01	BRCA	1.84266	4.01435		1386	TCGA-E2-A1L7-01	BRCA	1.84266	5.77108
1387	TCGA-BH-A0HW-01	BRCA	0.855882	7.13449		1387	TCGA-BH-A0HW-01	BRCA	0.855882	2.7573		1387	TCGA-BH-A0HW-01	BRCA	0.855882	7.66761
1388	TCGA-E2-A1IF-01	BRCA	0.512221	7.2058		1388	TCGA-E2-A1IF-01	BRCA	0.512221	2.64622		1388	TCGA-E2-A1IF-01	BRCA	0.512221	5.67809
1389	TCGA-AO-A03N-01	BRCA	2.43262	7.5726		1389	TCGA-AO-A03N-01	BRCA	2.43262	1.6909		1389	TCGA-AO-A03N-01	BRCA	2.43262	5.70537
1390	TCGA-C8-A1HJ-01	BRCA	2.72119	7.66643		1390	TCGA-C8-A1HJ-01	BRCA	2.72119	4.13104		1390	TCGA-C8-A1HJ-01	BRCA	2.72119	6.23827
1391	TCGA-E9-A6HE-01	BRCA	0.378086	7.17261		1391	TCGA-E9-A6HE-01	BRCA	0.378086	2.14024		1391	TCGA-E9-A6HE-01	BRCA	0.378086	4.98528
1392	TCGA-AR-A1AN-01	BRCA	0.569058	7.26387		1392	TCGA-AR-A1AN-01	BRCA	0.569058	2.23826		1392	TCGA-AR-A1AN-01	BRCA	0.569058	6.54783
1393	TCGA-E2-A15C-01	BRCA	0.732454	7.57634		1393	TCGA-E2-A15C-01	BRCA	0.732454	2.69135		1393	TCGA-E2-A15C-01	BRCA	0.732454	7.01338
1394	TCGA-A7-A0CH-01	BRCA	0.810116	7.24645		1394	TCGA-A7-A0CH-01	BRCA	0.810116	2.79688		1394	TCGA-A7-A0CH-01	BRCA	0.810116	6.65033
1395	TCGA-C8-A278-01	BRCA	0.990498	7.11271		1395	TCGA-C8-A278-01	BRCA	0.990498	2.23878		1395	TCGA-C8-A278-01	BRCA	0.990498	6.16996
1396	TCGA-A7-A425-01	BRCA	0.54024	7.88348		1396	TCGA-A7-A425-01	BRCA	0.54024	2.27245		1396	TCGA-A7-A425-01	BRCA	0.54024	5.75339
1397	TCGA-E2-A15H-01	BRCA	0.748807	7.40822		1397	TCGA-E2-A15H-01	BRCA	0.748807	3.12172		1397	TCGA-E2-A15H-01	BRCA	0.748807	6.72875
1398	TCGA-A8-A06N-01	BRCA	0.920717	7.60209		1398	TCGA-A8-A06N-01	BRCA	0.920717	3.12121		1398	TCGA-A8-A06N-01	BRCA	0.920717	7.05763
1399	TCGA-E2-A570-01	BRCA	0.410201	7.39326		1399	TCGA-E2-A570-01	BRCA	0.410201	3.24309		1399	TCGA-E2-A570-01	BRCA	0.410201	5.98817
1400	TCGA-BH-A1FL-01	BRCA	0.536501	7.73989		1400	TCGA-BH-A1FL-01	BRCA	0.536501	2.53912		1400	TCGA-BH-A1FL-01	BRCA	0.536501	6.60018
1401	TCGA-E2-A56Z-01	BRCA	0.892162	7.61729		1401	TCGA-E2-A56Z-01	BRCA	0.892162	2.24045		1401	TCGA-E2-A56Z-01	BRCA	0.892162	6.23661
1402	TCGA-E9-A1RI-01	BRCA	0.34316	6.91569		1402	TCGA-E9-A1RI-01	BRCA	0.34316	3.49912		1402	TCGA-E9-A1RI-01	BRCA	0.34316	6.4121
1403	TCGA-BH-A0DP-01	BRCA	0.703229	7.38877		1403	TCGA-BH-A0DP-01	BRCA	0.703229	2.54627		1403	TCGA-BH-A0DP-01	BRCA	0.703229	6.27922
1404	TCGA-AR-A0U3-01	BRCA	0.760896	7.70806		1404	TCGA-AR-A0U3-01	BRCA	0.760896	2.31247		1404	TCGA-AR-A0U3-01	BRCA	0.760896	6.39824
1405	TCGA-BH-A18L-01	BRCA	1.02471	7.5273		1405	TCGA-BH-A18L-01	BRCA	1.02471	2.47615		1405	TCGA-BH-A18L-01	BRCA	1.02471	7.08124
1406	TCGA-A7-A3J1-01	BRCA	0	7.64154		1406	TCGA-A7-A3J1-01	BRCA	0	2.20129		1406	TCGA-A7-A3J1-01	BRCA	0	6.17144
1407	TCGA-AC-A6IW-01	BRCA	2.539	8.112		1407	TCGA-AC-A6IW-01	BRCA	2.539	3.10052		1407	TCGA-AC-A6IW-01	BRCA	2.539	5.47386
1408	TCGA-AC-A3YI-01	BRCA	0.26401	7.39248		1408	TCGA-AC-A3YI-01	BRCA	0.26401	2.84548		1408	TCGA-AC-A3YI-01	BRCA	0.26401	5.79998
1409	TCGA-D8-A1XG-01	BRCA	0.421769	7.56547		1409	TCGA-D8-A1XG-01	BRCA	0.421769	2.47329		1409	TCGA-D8-A1XG-01	BRCA	0.421769	6.45919
1410	TCGA-A8-A082-01	BRCA	0.476118	7.54911		1410	TCGA-A8-A082-01	BRCA	0.476118	2.32286		1410	TCGA-A8-A082-01	BRCA	0.476118	7.079
1411	TCGA-OL-A5RU-01	BRCA	0.715957	7.33962		1411	TCGA-OL-A5RU-01	BRCA	0.715957	2.4781		1411	TCGA-OL-A5RU-01	BRCA	0.715957	5.8042
1412	TCGA-BH-A0HA-01	BRCA	7.75145	7.23136		1412	TCGA-BH-A0HA-01	BRCA	7.75145	2.2483		1412	TCGA-BH-A0HA-01	BRCA	7.75145	5.71661
1413	TCGA-A2-A3XS-01	BRCA	0	7.49892		1413	TCGA-A2-A3XS-01	BRCA	0	3.1901		1413	TCGA-A2-A3XS-01	BRCA	0	5.46058
1414	TCGA-A2-A0ES-01	BRCA	0.217277	7.26931		1414	TCGA-A2-A0ES-01	BRCA	0.217277	3.1841		1414	TCGA-A2-A0ES-01	BRCA	0.217277	6.66591
1415	TCGA-B6-A0RN-01	BRCA	0.611294	7.40969		1415	TCGA-B6-A0RN-01	BRCA	0.611294	2.46977		1415	TCGA-B6-A0RN-01	BRCA	0.611294	6.56234
1416	TCGA-BH-A2L8-01	BRCA	11.3894	7.31615		1416	TCGA-BH-A2L8-01	BRCA	11.3894	2.37842		1416	TCGA-BH-A2L8-01	BRCA	11.3894	5.92617
1417	TCGA-E2-A108-01	BRCA	3.29462	7.44371		1417	TCGA-E2-A108-01	BRCA	3.29462	2.62425		1417	TCGA-E2-A108-01	BRCA	3.29462	6.28092
1418	TCGA-AN-A046-01	BRCA	151.468	7.09757		1418	TCGA-AN-A046-01	BRCA	151.468	1.78488		1418	TCGA-AN-A046-01	BRCA	151.468	5.45865
1419	TCGA-E2-A576-01	BRCA	1.01575	7.32776		1419	TCGA-E2-A576-01	BRCA	1.01575	1.59506		1419	TCGA-E2-A576-01	BRCA	1.01575	5.96187
1420	TCGA-A2-A3XX-01	BRCA	0.623312	7.48824		1420	TCGA-A2-A3XX-01	BRCA	0.623312	2.53486		1420	TCGA-A2-A3XX-01	BRCA	0.623312	5.74947
1421	TCGA-C8-A137-01	BRCA	1.09155	7.29113		1421	TCGA-C8-A137-01	BRCA	1.09155	1.89907		1421	TCGA-C8-A137-01	BRCA	1.09155	6.74434
1422	TCGA-A7-A4SC-01	BRCA	0.553679	7.66248		1422	TCGA-A7-A4SC-01	BRCA	0.553679	2.52518		1422	TCGA-A7-A4SC-01	BRCA	0.553679	5.63518
1423	TCGA-E2-A15M-01	BRCA	1.8943	6.87946		1423	TCGA-E2-A15M-01	BRCA	1.8943	3.15643		1423	TCGA-E2-A15M-01	BRCA	1.8943	7.2243
1424	TCGA-A8-A08I-01	BRCA	0.982204	7.1963		1424	TCGA-A8-A08I-01	BRCA	0.982204	2.21083		1424	TCGA-A8-A08I-01	BRCA	0.982204	6.04772
1425	TCGA-AC-A2FF-01	BRCA	0.250712	6.91678		1425	TCGA-AC-A2FF-01	BRCA	0.250712	2.99618		1425	TCGA-AC-A2FF-01	BRCA	0.250712	5.96226
1426	TCGA-E2-A1L6-01	BRCA	0.480038	7.44112		1426	TCGA-E2-A1L6-01	BRCA	0.480038	3.21616		1426	TCGA-E2-A1L6-01	BRCA	0.480038	6.65772
1427	TCGA-AR-A24S-01	BRCA	1.18037	7.38907		1427	TCGA-AR-A24S-01	BRCA	1.18037	2.89778		1427	TCGA-AR-A24S-01	BRCA	1.18037	7.10769
1428	TCGA-E2-A155-01	BRCA	1.57737	7.53006		1428	TCGA-E2-A155-01	BRCA	1.57737	3.11699		1428	TCGA-E2-A155-01	BRCA	1.57737	7.02562
1429	TCGA-C8-A12M-01	BRCA	1.42886	7.55426		1429	TCGA-C8-A12M-01	BRCA	1.42886	3.76729		1429	TCGA-C8-A12M-01	BRCA	1.42886	7.43363
1430	TCGA-E2-A14W-01	BRCA	2.25179	7.79776		1430	TCGA-E2-A14W-01	BRCA	2.25179	2.96169		1430	TCGA-E2-A14W-01	BRCA	2.25179	5.67417
1431	TCGA-B6-A0RQ-01	BRCA	0.912502	7.32418		1431	TCGA-B6-A0RQ-01	BRCA	0.912502	2.85607		1431	TCGA-B6-A0RQ-01	BRCA	0.912502	6.03518
1432	TCGA-EW-A1IW-01	BRCA	2.0572	7.73433		1432	TCGA-EW-A1IW-01	BRCA	2.0572	2.2297		1432	TCGA-EW-A1IW-01	BRCA	2.0572	6.21038
1433	TCGA-A1-A0SM-01	BRCA	0.489372	7.23271		1433	TCGA-A1-A0SM-01	BRCA	0.489372	2.70695		1433	TCGA-A1-A0SM-01	BRCA	0.489372	5.7264
1434	TCGA-E9-A1R6-01	BRCA	0.703695	7.4456		1434	TCGA-E9-A1R6-01	BRCA	0.703695	1.75935		1434	TCGA-E9-A1R6-01	BRCA	0.703695	6.34611
1435	TCGA-A2-A0CQ-01	BRCA	0.818032	7.18333		1435	TCGA-A2-A0CQ-01	BRCA	0.818032	2.83859		1435	TCGA-A2-A0CQ-01	BRCA	0.818032	5.26127
1436	TCGA-OL-A5D7-01	BRCA	1.16322	7.81246		1436	TCGA-OL-A5D7-01	BRCA	1.16322	2.21349		1436	TCGA-OL-A5D7-01	BRCA	1.16322	5.91683
1437	TCGA-D8-A143-01	BRCA	1.20279	8.23685		1437	TCGA-D8-A143-01	BRCA	1.20279	2.31311		1437	TCGA-D8-A143-01	BRCA	1.20279	5.85403
1438	TCGA-C8-A138-01	BRCA	1.07478	7.41394		1438	TCGA-C8-A138-01	BRCA	1.07478	3.09265		1438	TCGA-C8-A138-01	BRCA	1.07478	5.67914
1439	TCGA-E2-A14Q-01	BRCA	0.701994	7.60929		1439	TCGA-E2-A14Q-01	BRCA	0.701994	2.26447		1439	TCGA-E2-A14Q-01	BRCA	0.701994	6.31832
1440	TCGA-A2-A0YL-01	BRCA	0.571396	7.63278		1440	TCGA-A2-A0YL-01	BRCA	0.571396	3.15788		1440	TCGA-A2-A0YL-01	BRCA	0.571396	6.44812
1441	TCGA-PL-A8LY-01	BRCA	0.0219651	7.17491		1441	TCGA-PL-A8LY-01	BRCA	0.0219651	2.90968		1441	TCGA-PL-A8LY-01	BRCA	0.0219651	5.3563
1442	TCGA-LL-A440-01	BRCA	0.0453034	7.4017		1442	TCGA-LL-A440-01	BRCA	0.0453034	3.0396		1442	TCGA-LL-A440-01	BRCA	0.0453034	5.87787
1443	TCGA-D8-A27M-01	BRCA	1.65247	7.13828		1443	TCGA-D8-A27M-01	BRCA	1.65247	2.54992		1443	TCGA-D8-A27M-01	BRCA	1.65247	6.94677
1444	TCGA-BH-A0DS-01	BRCA	1.03157	7.02094		1444	TCGA-BH-A0DS-01	BRCA	1.03157	2.04271		1444	TCGA-BH-A0DS-01	BRCA	1.03157	5.90938
1445	TCGA-AC-A3TM-01	BRCA	0	7.18664		1445	TCGA-AC-A3TM-01	BRCA	0	2.04115		1445	TCGA-AC-A3TM-01	BRCA	0	4.77104
1446	TCGA-AR-A255-01	BRCA	1.78072	7.51373		1446	TCGA-AR-A255-01	BRCA	1.78072	2.4919		1446	TCGA-AR-A255-01	BRCA	1.78072	7.10581
1447	TCGA-B6-A0WY-01	BRCA	0.832977	7.53614		1447	TCGA-B6-A0WY-01	BRCA	0.832977	2.44686		1447	TCGA-B6-A0WY-01	BRCA	0.832977	6.36592
1448	TCGA-BH-A1ET-01	BRCA	0.620773	7.10345		1448	TCGA-BH-A1ET-01	BRCA	0.620773	2.68139		1448	TCGA-BH-A1ET-01	BRCA	0.620773	6.65285
1449	TCGA-AR-A24K-01	BRCA	0.725422	7.59878		1449	TCGA-AR-A24K-01	BRCA	0.725422	2.78209		1449	TCGA-AR-A24K-01	BRCA	0.725422	6.97482
1450	TCGA-B6-A0IJ-01	BRCA	3.84268	7.31345		1450	TCGA-B6-A0IJ-01	BRCA	3.84268	2.71159		1450	TCGA-B6-A0IJ-01	BRCA	3.84268	6.50088
1451	TCGA-D8-A1JN-01	BRCA	3.49738	7.45475		1451	TCGA-D8-A1JN-01	BRCA	3.49738	2.58348		1451	TCGA-D8-A1JN-01	BRCA	3.49738	6.22029
1452	TCGA-EW-A1P0-01	BRCA	0.529291	7.81525		1452	TCGA-EW-A1P0-01	BRCA	0.529291	2.48656		1452	TCGA-EW-A1P0-01	BRCA	0.529291	6.04915
1453	TCGA-A2-A25C-01	BRCA	0.942825	7.42233		1453	TCGA-A2-A25C-01	BRCA	0.942825	2.2593		1453	TCGA-A2-A25C-01	BRCA	0.942825	7.32074
1454	TCGA-S3-AA15-01	BRCA	0.454022	6.70647		1454	TCGA-S3-AA15-01	BRCA	0.454022	1.90989		1454	TCGA-S3-AA15-01	BRCA	0.454022	4.74609
1455	TCGA-AR-A1AW-01	BRCA	0.703305	6.64845		1455	TCGA-AR-A1AW-01	BRCA	0.703305	2.53603		1455	TCGA-AR-A1AW-01	BRCA	0.703305	6.23238
1456	TCGA-E9-A5FL-01	BRCA	1.6069	7.64944		1456	TCGA-E9-A5FL-01	BRCA	1.6069	2.27822		1456	TCGA-E9-A5FL-01	BRCA	1.6069	5.02979
1457	TCGA-A8-A092-01	BRCA	2.07829	7.52397		1457	TCGA-A8-A092-01	BRCA	2.07829	2.34547		1457	TCGA-A8-A092-01	BRCA	2.07829	6.58816
1458	TCGA-D8-A13Z-01	BRCA	2.05637	7.73595		1458	TCGA-D8-A13Z-01	BRCA	2.05637	2.16048		1458	TCGA-D8-A13Z-01	BRCA	2.05637	6.60194
1459	TCGA-AR-A24O-01	BRCA	0.48822	7.29025		1459	TCGA-AR-A24O-01	BRCA	0.48822	3.16642		1459	TCGA-AR-A24O-01	BRCA	0.48822	6.91811
1460	TCGA-AO-A0JD-01	BRCA	2.87063	7.82598		1460	TCGA-AO-A0JD-01	BRCA	2.87063	1.91338		1460	TCGA-AO-A0JD-01	BRCA	2.87063	6.31829
1461	TCGA-BH-A0HF-01	BRCA	23.0829	7.09618		1461	TCGA-BH-A0HF-01	BRCA	23.0829	2.68249		1461	TCGA-BH-A0HF-01	BRCA	23.0829	6.46149
1462	TCGA-PE-A5DD-01	BRCA	1.02775	7.65064		1462	TCGA-PE-A5DD-01	BRCA	1.02775	2.35182		1462	TCGA-PE-A5DD-01	BRCA	1.02775	5.80267
1463	TCGA-AR-A0U2-01	BRCA	1.30446	7.98882		1463	TCGA-AR-A0U2-01	BRCA	1.30446	4.33668		1463	TCGA-AR-A0U2-01	BRCA	1.30446	7.55032
1464	TCGA-AC-A3HN-01	BRCA	0.227503	7.46111		1464	TCGA-AC-A3HN-01	BRCA	0.227503	2.606		1464	TCGA-AC-A3HN-01	BRCA	0.227503	5.96488
1465	TCGA-AN-A0AL-01	BRCA	2.08445	7.42231		1465	TCGA-AN-A0AL-01	BRCA	2.08445	2.09169		1465	TCGA-AN-A0AL-01	BRCA	2.08445	6.16088
1466	TCGA-B6-A0RL-01	BRCA	1.21873	7.77262		1466	TCGA-B6-A0RL-01	BRCA	1.21873	2.79044		1466	TCGA-B6-A0RL-01	BRCA	1.21873	6.74
1467	TCGA-C8-A274-01	BRCA	5.14547	7.63555		1467	TCGA-C8-A274-01	BRCA	5.14547	2.28076		1467	TCGA-C8-A274-01	BRCA	5.14547	6.42616
1468	TCGA-A2-A0CP-01	BRCA	0.979411	7.37082		1468	TCGA-A2-A0CP-01	BRCA	0.979411	2.37837		1468	TCGA-A2-A0CP-01	BRCA	0.979411	5.64932
1469	TCGA-BH-A0H5-01	BRCA	2.71273	7.14901		1469	TCGA-BH-A0H5-01	BRCA	2.71273	2.26659		1469	TCGA-BH-A0H5-01	BRCA	2.71273	6.27863
1470	TCGA-A2-A0EW-01	BRCA	0.378719	7.3305		1470	TCGA-A2-A0EW-01	BRCA	0.378719	2.85893		1470	TCGA-A2-A0EW-01	BRCA	0.378719	5.94725
1471	TCGA-D8-A145-01	BRCA	0.991151	7.44736		1471	TCGA-D8-A145-01	BRCA	0.991151	3.03756		1471	TCGA-D8-A145-01	BRCA	0.991151	5.92168
1472	TCGA-A7-A13G-01	BRCA	0.546292	5.96565		1472	TCGA-A7-A13G-01	BRCA	0.546292	3.03948		1472	TCGA-A7-A13G-01	BRCA	0.546292	6.15291
1473	TCGA-AN-A0XS-01	BRCA	0.640865	7.69353		1473	TCGA-AN-A0XS-01	BRCA	0.640865	2.51367		1473	TCGA-AN-A0XS-01	BRCA	0.640865	6.36587
1474	TCGA-D8-A27V-01	BRCA	85.7807	7.37362		1474	TCGA-D8-A27V-01	BRCA	85.7807	2.43395		1474	TCGA-D8-A27V-01	BRCA	85.7807	7.0277
1475	TCGA-D8-A27F-01	BRCA	1.49521	7.92987		1475	TCGA-D8-A27F-01	BRCA	1.49521	2.81771		1475	TCGA-D8-A27F-01	BRCA	1.49521	7.01883
1476	TCGA-AN-A0AS-01	BRCA	1.08284	7.47055		1476	TCGA-AN-A0AS-01	BRCA	1.08284	1.95581		1476	TCGA-AN-A0AS-01	BRCA	1.08284	6.23567
1477	TCGA-AO-A0J5-01	BRCA	1.27029	7.38299		1477	TCGA-AO-A0J5-01	BRCA	1.27029	2.43055		1477	TCGA-AO-A0J5-01	BRCA	1.27029	5.7651
1478	TCGA-D8-A1Y0-01	BRCA	1.50521	7.58876		1478	TCGA-D8-A1Y0-01	BRCA	1.50521	2.79522		1478	TCGA-D8-A1Y0-01	BRCA	1.50521	7.10007
1479	TCGA-BH-A0EI-01	BRCA	0.43301	7.46019		1479	TCGA-BH-A0EI-01	BRCA	0.43301	2.93268		1479	TCGA-BH-A0EI-01	BRCA	0.43301	6.86463
1480	TCGA-BH-A0DI-01	BRCA	0.981782	7.1023		1480	TCGA-BH-A0DI-01	BRCA	0.981782	2.18575		1480	TCGA-BH-A0DI-01	BRCA	0.981782	5.77947
1481	TCGA-D8-A1XM-01	BRCA	1.23516	7.58112		1481	TCGA-D8-A1XM-01	BRCA	1.23516	2.04947		1481	TCGA-D8-A1XM-01	BRCA	1.23516	6.78917
1482	TCGA-BH-A0DZ-01	BRCA	5.94723	7.219		1482	TCGA-BH-A0DZ-01	BRCA	5.94723	1.25888		1482	TCGA-BH-A0DZ-01	BRCA	5.94723	6.44088
1483	TCGA-A8-A08H-01	BRCA	3.08013	7.0968		1483	TCGA-A8-A08H-01	BRCA	3.08013	2.2397		1483	TCGA-A8-A08H-01	BRCA	3.08013	6.22962
1484	TCGA-A2-A3Y0-01	BRCA	3.01368	7.5276		1484	TCGA-A2-A3Y0-01	BRCA	3.01368	2.21486		1484	TCGA-A2-A3Y0-01	BRCA	3.01368	5.55749
1485	TCGA-BH-A0C1-01	BRCA	0.800238	7.80052		1485	TCGA-BH-A0C1-01	BRCA	0.800238	2.45631		1485	TCGA-BH-A0C1-01	BRCA	0.800238	6.58482
1486	TCGA-BH-A0EB-01	BRCA	1.22715	7.03286		1486	TCGA-BH-A0EB-01	BRCA	1.22715	2.03214		1486	TCGA-BH-A0EB-01	BRCA	1.22715	6.29477
1487	TCGA-E2-A15T-01	BRCA	0.787431	7.70551		1487	TCGA-E2-A15T-01	BRCA	0.787431	2.65278		1487	TCGA-E2-A15T-01	BRCA	0.787431	7.87149
1488	TCGA-C8-A1HI-01	BRCA	1.1358	7.22633		1488	TCGA-C8-A1HI-01	BRCA	1.1358	2.33112		1488	TCGA-C8-A1HI-01	BRCA	1.1358	6.27667
1489	TCGA-A2-A0EM-01	BRCA	0.704183	7.38923		1489	TCGA-A2-A0EM-01	BRCA	0.704183	1.87924		1489	TCGA-A2-A0EM-01	BRCA	0.704183	6.39723
1490	TCGA-3C-AALJ-01	BRCA	0.531066	7.85171		1490	TCGA-3C-AALJ-01	BRCA	0.531066	3.64573		1490	TCGA-3C-AALJ-01	BRCA	0.531066	5.898
1491	TCGA-E9-A1RG-01	BRCA	0.995681	7.32697		1491	TCGA-E9-A1RG-01	BRCA	0.995681	1.02503		1491	TCGA-E9-A1RG-01	BRCA	0.995681	5.0983
1492	TCGA-A8-A0A7-01	BRCA	4.78255	6.62039		1492	TCGA-A8-A0A7-01	BRCA	4.78255	1.39463		1492	TCGA-A8-A0A7-01	BRCA	4.78255	5.84926
1493	TCGA-E2-A1B0-01	BRCA	1.09361	7.43268		1493	TCGA-E2-A1B0-01	BRCA	1.09361	2.1591		1493	TCGA-E2-A1B0-01	BRCA	1.09361	7.13527
1494	TCGA-BH-A28O-01	BRCA	0	7.46755		1494	TCGA-BH-A28O-01	BRCA	0	3.28905		1494	TCGA-BH-A28O-01	BRCA	0	5.68705
1495	TCGA-B6-A0RE-01	BRCA	3.8367	7.80028		1495	TCGA-B6-A0RE-01	BRCA	3.8367	1.94952		1495	TCGA-B6-A0RE-01	BRCA	3.8367	6.54323
1496	TCGA-A7-A13F-01	BRCA	0.923851	7.72299		1496	TCGA-A7-A13F-01	BRCA	0.923851	2.416		1496	TCGA-A7-A13F-01	BRCA	0.923851	6.31216
1497	TCGA-C8-A1HE-01	BRCA	1.06902	7.28855		1497	TCGA-C8-A1HE-01	BRCA	1.06902	2.42047		1497	TCGA-C8-A1HE-01	BRCA	1.06902	6.3258
1498	TCGA-BH-A1EY-01	BRCA	0.913731	7.42282		1498	TCGA-BH-A1EY-01	BRCA	0.913731	1.93918		1498	TCGA-BH-A1EY-01	BRCA	0.913731	7.15586
1499	TCGA-AC-A3TN-01	BRCA	0	7.35736		1499	TCGA-AC-A3TN-01	BRCA	0	2.1838		1499	TCGA-AC-A3TN-01	BRCA	0	5.37824
1500	TCGA-BH-A0DK-01	BRCA	2.38114	7.39319		1500	TCGA-BH-A0DK-01	BRCA	2.38114	2.14568		1500	TCGA-BH-A0DK-01	BRCA	2.38114	5.75076
1501	TCGA-A2-A04R-01	BRCA	2.03015	7.86907		1501	TCGA-A2-A04R-01	BRCA	2.03015	2.26346		1501	TCGA-A2-A04R-01	BRCA	2.03015	6.66069
1502	TCGA-E2-A1B4-01	BRCA	0.84224	7.62798		1502	TCGA-E2-A1B4-01	BRCA	0.84224	2.57764		1502	TCGA-E2-A1B4-01	BRCA	0.84224	5.93776
1503	TCGA-D8-A1XO-01	BRCA	0.336138	7.39526		1503	TCGA-D8-A1XO-01	BRCA	0.336138	2.51353		1503	TCGA-D8-A1XO-01	BRCA	0.336138	6.69408
1504	TCGA-AN-A0FD-01	BRCA	0.87818	7.49998		1504	TCGA-AN-A0FD-01	BRCA	0.87818	1.99424		1504	TCGA-AN-A0FD-01	BRCA	0.87818	6.73293
1505	TCGA-A8-A099-01	BRCA	0.84835	7.41196		1505	TCGA-A8-A099-01	BRCA	0.84835	1.78775		1505	TCGA-A8-A099-01	BRCA	0.84835	6.92518
1506	TCGA-GM-A5PV-01	BRCA	0.504498	7.58645		1506	TCGA-GM-A5PV-01	BRCA	0.504498	2.67114		1506	TCGA-GM-A5PV-01	BRCA	0.504498	6.11118
1507	TCGA-E9-A1R0-01	BRCA	0.656905	7.38018		1507	TCGA-E9-A1R0-01	BRCA	0.656905	2.84292		1507	TCGA-E9-A1R0-01	BRCA	0.656905	6.73242
1508	TCGA-AR-A1AP-01	BRCA	0.815616	7.52988		1508	TCGA-AR-A1AP-01	BRCA	0.815616	2.20244		1508	TCGA-AR-A1AP-01	BRCA	0.815616	5.44367
1509	TCGA-AC-A62X-01	BRCA	1.13399	7.56319		1509	TCGA-AC-A62X-01	BRCA	1.13399	3.19935		1509	TCGA-AC-A62X-01	BRCA	1.13399	6.38763
1510	TCGA-A2-A0EP-01	BRCA	0.107012	7.14711		1510	TCGA-A2-A0EP-01	BRCA	0.107012	2.73664		1510	TCGA-A2-A0EP-01	BRCA	0.107012	5.82161
1511	TCGA-E9-A1RF-01	BRCA	3.73019	7.19333		1511	TCGA-E9-A1RF-01	BRCA	3.73019	2.70144		1511	TCGA-E9-A1RF-01	BRCA	3.73019	5.89232
1512	TCGA-AR-A2LJ-01	BRCA	0	7.14214		1512	TCGA-AR-A2LJ-01	BRCA	0	1.73562		1512	TCGA-AR-A2LJ-01	BRCA	0	5.02862
1513	TCGA-E2-A9RU-01	BRCA	1.38339	6.72394		1513	TCGA-E2-A9RU-01	BRCA	1.38339	2.60801		1513	TCGA-E2-A9RU-01	BRCA	1.38339	5.33556
1514	TCGA-A2-A0YE-01	BRCA	0.695449	7.30942		1514	TCGA-A2-A0YE-01	BRCA	0.695449	3.64009		1514	TCGA-A2-A0YE-01	BRCA	0.695449	6.03701
1515	TCGA-AR-A5QN-01	BRCA	0.66468	7.68216		1515	TCGA-AR-A5QN-01	BRCA	0.66468	2.30077		1515	TCGA-AR-A5QN-01	BRCA	0.66468	6.24602
1516	TCGA-C8-A12Y-01	BRCA	0.672241	7.43752		1516	TCGA-C8-A12Y-01	BRCA	0.672241	2.15872		1516	TCGA-C8-A12Y-01	BRCA	0.672241	5.49642
1517	TCGA-AR-A24T-01	BRCA	0.568956	7.25156		1517	TCGA-AR-A24T-01	BRCA	0.568956	2.77041		1517	TCGA-AR-A24T-01	BRCA	0.568956	6.56045
1518	TCGA-GM-A2DK-01	BRCA	0.522485	7.10928		1518	TCGA-GM-A2DK-01	BRCA	0.522485	2.62991		1518	TCGA-GM-A2DK-01	BRCA	0.522485	6.44737
1519	TCGA-B6-A0RO-01	BRCA	0.895094	7.02105		1519	TCGA-B6-A0RO-01	BRCA	0.895094	1.3923		1519	TCGA-B6-A0RO-01	BRCA	0.895094	6.17326
1520	TCGA-D8-A142-01	BRCA	3.022	7.01733		1520	TCGA-D8-A142-01	BRCA	3.022	2.14284		1520	TCGA-D8-A142-01	BRCA	3.022	6.70045
1521	TCGA-C8-A8HP-01	BRCA	2.90601	7.27477		1521	TCGA-C8-A8HP-01	BRCA	2.90601	2.21282		1521	TCGA-C8-A8HP-01	BRCA	2.90601	5.83245
1522	TCGA-E9-A24A-01	BRCA	0.611271	7.32947		1522	TCGA-E9-A24A-01	BRCA	0.611271	2.74594		1522	TCGA-E9-A24A-01	BRCA	0.611271	6.72606
1523	TCGA-AO-A0JE-01	BRCA	1.21408	7.35568		1523	TCGA-AO-A0JE-01	BRCA	1.21408	2.16061		1523	TCGA-AO-A0JE-01	BRCA	1.21408	5.85921
1524	TCGA-AR-A1AU-01	BRCA	0.510863	7.4596		1524	TCGA-AR-A1AU-01	BRCA	0.510863	2.3736		1524	TCGA-AR-A1AU-01	BRCA	0.510863	6.95709
1525	TCGA-E9-A1QZ-01	BRCA	0.450423	6.84466		1525	TCGA-E9-A1QZ-01	BRCA	0.450423	2.54475		1525	TCGA-E9-A1QZ-01	BRCA	0.450423	6.51349
1526	TCGA-A7-A13H-01	BRCA	0	7.79428		1526	TCGA-A7-A13H-01	BRCA	0	2.9419		1526	TCGA-A7-A13H-01	BRCA	0	6.02929
1527	TCGA-B6-A40B-01	BRCA	0.834727	7.72499		1527	TCGA-B6-A40B-01	BRCA	0.834727	1.99306		1527	TCGA-B6-A40B-01	BRCA	0.834727	5.56596
1528	TCGA-GM-A3XG-01	BRCA	0	7.26376		1528	TCGA-GM-A3XG-01	BRCA	0	3.25241		1528	TCGA-GM-A3XG-01	BRCA	0	5.22624
1529	TCGA-E2-A109-01	BRCA	1.58812	7.84526		1529	TCGA-E2-A109-01	BRCA	1.58812	3.00576		1529	TCGA-E2-A109-01	BRCA	1.58812	6.1588
1530	TCGA-D8-A1JF-01	BRCA	1.1872	6.71303		1530	TCGA-D8-A1JF-01	BRCA	1.1872	1.50385		1530	TCGA-D8-A1JF-01	BRCA	1.1872	6.11945
1531	TCGA-E9-A1RA-01	BRCA	0.389379	7.57037		1531	TCGA-E9-A1RA-01	BRCA	0.389379	2.80001		1531	TCGA-E9-A1RA-01	BRCA	0.389379	6.08737
1532	TCGA-BH-A0DO-01	BRCA	0.52939	7.56908		1532	TCGA-BH-A0DO-01	BRCA	0.52939	3.19944		1532	TCGA-BH-A0DO-01	BRCA	0.52939	6.0589
1533	TCGA-A2-A4S0-01	BRCA	0	7.44573		1533	TCGA-A2-A4S0-01	BRCA	0	2.85516		1533	TCGA-A2-A4S0-01	BRCA	0	5.94009
1534	TCGA-A8-A07J-01	BRCA	0.879076	7.00559		1534	TCGA-A8-A07J-01	BRCA	0.879076	2.36671		1534	TCGA-A8-A07J-01	BRCA	0.879076	5.90334
1535	TCGA-AN-A0AJ-01	BRCA	2.07155	7.57144		1535	TCGA-AN-A0AJ-01	BRCA	2.07155	2.4725		1535	TCGA-AN-A0AJ-01	BRCA	2.07155	6.63274
1536	TCGA-AO-A12G-01	BRCA	0.954886	7.16199		1536	TCGA-AO-A12G-01	BRCA	0.954886	2.02743		1536	TCGA-AO-A12G-01	BRCA	0.954886	5.99581
1537	TCGA-AR-A2LM-01	BRCA	0.299386	7.49394		1537	TCGA-AR-A2LM-01	BRCA	0.299386	3.54407		1537	TCGA-AR-A2LM-01	BRCA	0.299386	6.59664
1538	TCGA-EW-A1PB-01	BRCA	3.56741	7.17791		1538	TCGA-EW-A1PB-01	BRCA	3.56741	1.95479		1538	TCGA-EW-A1PB-01	BRCA	3.56741	5.47835
1539	TCGA-A2-A0YT-01	BRCA	1.55018	7.7958		1539	TCGA-A2-A0YT-01	BRCA	1.55018	2.01849		1539	TCGA-A2-A0YT-01	BRCA	1.55018	7.10113
1540	TCGA-E2-A15E-01	BRCA	0.892107	7.1922		1540	TCGA-E2-A15E-01	BRCA	0.892107	3.25187		1540	TCGA-E2-A15E-01	BRCA	0.892107	6.01075
1541	TCGA-E9-A1R7-01	BRCA	1.18597	7.58492		1541	TCGA-E9-A1R7-01	BRCA	1.18597	1.87978		1541	TCGA-E9-A1R7-01	BRCA	1.18597	7.81705
1542	TCGA-BH-A0BD-01	BRCA	0.783069	7.35949		1542	TCGA-BH-A0BD-01	BRCA	0.783069	1.8109		1542	TCGA-BH-A0BD-01	BRCA	0.783069	6.89331
1543	TCGA-AN-A0AM-01	BRCA	2.21925	7.31068		1543	TCGA-AN-A0AM-01	BRCA	2.21925	1.55089		1543	TCGA-AN-A0AM-01	BRCA	2.21925	5.21564
1544	TCGA-B6-A0RG-01	BRCA	1.77918	7.83394		1544	TCGA-B6-A0RG-01	BRCA	1.77918	2.58646		1544	TCGA-B6-A0RG-01	BRCA	1.77918	6.33372
1545	TCGA-S3-AA10-01	BRCA	1.8907	7.8493		1545	TCGA-S3-AA10-01	BRCA	1.8907	2.38841		1545	TCGA-S3-AA10-01	BRCA	1.8907	6.17497
1546	TCGA-DS-A1OB-01	CESC	15.2277	7.19717		1546	TCGA-DS-A1OB-01	CESC	15.2277	2.98438		1546	TCGA-DS-A1OB-01	CESC	15.2277	6.06623
1547	TCGA-EK-A2R7-01	CESC	2.40767	7.55023		1547	TCGA-EK-A2R7-01	CESC	2.40767	3.23517		1547	TCGA-EK-A2R7-01	CESC	2.40767	6.03329
1548	TCGA-Q1-A5R3-01	CESC	1.26168	6.83145		1548	TCGA-Q1-A5R3-01	CESC	1.26168	0.803513		1548	TCGA-Q1-A5R3-01	CESC	1.26168	4.70499
1549	TCGA-C5-A7X5-01	CESC	4.04492	7.64168		1549	TCGA-C5-A7X5-01	CESC	4.04492	1.68322		1549	TCGA-C5-A7X5-01	CESC	4.04492	5.99129
1550	TCGA-HM-A3JK-01	CESC	1.01582	7.59798		1550	TCGA-HM-A3JK-01	CESC	1.01582	2.65727		1550	TCGA-HM-A3JK-01	CESC	1.01582	5.70513
1551	TCGA-EA-A556-01	CESC	0	7.95112		1551	TCGA-EA-A556-01	CESC	0	3.34372		1551	TCGA-EA-A556-01	CESC	0	5.64905
1552	TCGA-IR-A3L7-01	CESC	0.534466	7.84917		1552	TCGA-IR-A3L7-01	CESC	0.534466	3.20415		1552	TCGA-IR-A3L7-01	CESC	0.534466	6.48882
1553	TCGA-EK-A2RL-01	CESC	0.455166	7.88672		1553	TCGA-EK-A2RL-01	CESC	0.455166	3.32184		1553	TCGA-EK-A2RL-01	CESC	0.455166	6.72253
1554	TCGA-EK-A2RO-01	CESC	2.4769	7.34071		1554	TCGA-EK-A2RO-01	CESC	2.4769	2.30503		1554	TCGA-EK-A2RO-01	CESC	2.4769	5.94753
1555	TCGA-JW-A5VJ-01	CESC	4.03648	7.42889		1555	TCGA-JW-A5VJ-01	CESC	4.03648	2.54981		1555	TCGA-JW-A5VJ-01	CESC	4.03648	6.14567
1556	TCGA-C5-A1MK-01	CESC	7.90395	7.48312		1556	TCGA-C5-A1MK-01	CESC	7.90395	2.58316		1556	TCGA-C5-A1MK-01	CESC	7.90395	6.30493
1557	TCGA-C5-A1ME-01	CESC	1.61098	6.54649		1557	TCGA-C5-A1ME-01	CESC	1.61098	1.9236		1557	TCGA-C5-A1ME-01	CESC	1.61098	5.62065
1558	TCGA-EA-A5FO-01	CESC	1.3741	8.18883		1558	TCGA-EA-A5FO-01	CESC	1.3741	3.18819		1558	TCGA-EA-A5FO-01	CESC	1.3741	6.46713
1559	TCGA-C5-A1BM-01	CESC	3.42059	7.53056		1559	TCGA-C5-A1BM-01	CESC	3.42059	2.50956		1559	TCGA-C5-A1BM-01	CESC	3.42059	6.51311
1560	TCGA-HM-A4S6-01	CESC	0	7.95073		1560	TCGA-HM-A4S6-01	CESC	0	3.66089		1560	TCGA-HM-A4S6-01	CESC	0	7.16632
1561	TCGA-EA-A5ZF-01	CESC	1.29362	7.7928		1561	TCGA-EA-A5ZF-01	CESC	1.29362	3.51258		1561	TCGA-EA-A5ZF-01	CESC	1.29362	6.03242
1562	TCGA-C5-A1M6-01	CESC	3.52138	7.86214		1562	TCGA-C5-A1M6-01	CESC	3.52138	3.33726		1562	TCGA-C5-A1M6-01	CESC	3.52138	5.90806
1563	TCGA-DG-A2KK-01	CESC	6.10942	7.78934		1563	TCGA-DG-A2KK-01	CESC	6.10942	2.62249		1563	TCGA-DG-A2KK-01	CESC	6.10942	5.90784
1564	TCGA-HG-A2PA-01	CESC	1.24579	7.22989		1564	TCGA-HG-A2PA-01	CESC	1.24579	2.3348		1564	TCGA-HG-A2PA-01	CESC	1.24579	6.46787
1565	TCGA-FU-A5XV-01	CESC	1.7449	7.6022		1565	TCGA-FU-A5XV-01	CESC	1.7449	1.80428		1565	TCGA-FU-A5XV-01	CESC	1.7449	7.46821
1566	TCGA-C5-A1MF-01	CESC	2.41172	6.16124		1566	TCGA-C5-A1MF-01	CESC	2.41172	2.08696		1566	TCGA-C5-A1MF-01	CESC	2.41172	4.92303
1567	TCGA-C5-A2LX-01	CESC	3.78757	6.95345		1567	TCGA-C5-A2LX-01	CESC	3.78757	2.09941		1567	TCGA-C5-A2LX-01	CESC	3.78757	6.68604
1568	TCGA-HM-A3JJ-01	CESC	1.19258	7.84906		1568	TCGA-HM-A3JJ-01	CESC	1.19258	2.62993		1568	TCGA-HM-A3JJ-01	CESC	1.19258	6.47628
1569	TCGA-LP-A4AW-01	CESC	1.85792	7.62349		1569	TCGA-LP-A4AW-01	CESC	1.85792	2.765		1569	TCGA-LP-A4AW-01	CESC	1.85792	6.46098
1570	TCGA-EK-A2RE-01	CESC	0.344513	7.22752		1570	TCGA-EK-A2RE-01	CESC	0.344513	1.55277		1570	TCGA-EK-A2RE-01	CESC	0.344513	6.99038
1571	TCGA-EK-A2RC-01	CESC	3.33268	7.36538		1571	TCGA-EK-A2RC-01	CESC	3.33268	2.75249		1571	TCGA-EK-A2RC-01	CESC	3.33268	6.14613
1572	TCGA-EA-A3HU-01	CESC	21.0332	7.7424		1572	TCGA-EA-A3HU-01	CESC	21.0332	2.31638		1572	TCGA-EA-A3HU-01	CESC	21.0332	6.23828
1573	TCGA-EK-A2PI-01	CESC	1.62013	7.14176		1573	TCGA-EK-A2PI-01	CESC	1.62013	3.50857		1573	TCGA-EK-A2PI-01	CESC	1.62013	5.95007
1574	TCGA-EA-A3QE-01	CESC	1.14262	7.18853		1574	TCGA-EA-A3QE-01	CESC	1.14262	2.20084		1574	TCGA-EA-A3QE-01	CESC	1.14262	6.53988
1575	TCGA-EA-A4BA-01	CESC	0	8.15351		1575	TCGA-EA-A4BA-01	CESC	0	3.33428		1575	TCGA-EA-A4BA-01	CESC	0	5.54866
1576	TCGA-EA-A411-01	CESC	1.05992	7.6071		1576	TCGA-EA-A411-01	CESC	1.05992	3.34289		1576	TCGA-EA-A411-01	CESC	1.05992	5.96297
1577	TCGA-IR-A3LL-01	CESC	8.14846	7.56894		1577	TCGA-IR-A3LL-01	CESC	8.14846	3.0316		1577	TCGA-IR-A3LL-01	CESC	8.14846	5.97962
1578	TCGA-IR-A3LF-01	CESC	2.07178	7.95495		1578	TCGA-IR-A3LF-01	CESC	2.07178	3.47866		1578	TCGA-IR-A3LF-01	CESC	2.07178	6.20434
1579	TCGA-EK-A3GJ-01	CESC	4.70403	7.31911		1579	TCGA-EK-A3GJ-01	CESC	4.70403	2.56458		1579	TCGA-EK-A3GJ-01	CESC	4.70403	6.53471
1580	TCGA-EK-A3GK-01	CESC	25.4965	8.01791		1580	TCGA-EK-A3GK-01	CESC	25.4965	2.46613		1580	TCGA-EK-A3GK-01	CESC	25.4965	6.97126
1581	TCGA-EA-A3HT-01	CESC	1.94397	7.25782		1581	TCGA-EA-A3HT-01	CESC	1.94397	2.89252		1581	TCGA-EA-A3HT-01	CESC	1.94397	6.86451
1582	TCGA-C5-A2M1-01	CESC	1.7445	7.54206		1582	TCGA-C5-A2M1-01	CESC	1.7445	2.61827		1582	TCGA-C5-A2M1-01	CESC	1.7445	6.7385
1583	TCGA-JW-A5VL-01	CESC	40.845	8.05923		1583	TCGA-JW-A5VL-01	CESC	40.845	1.90151		1583	TCGA-JW-A5VL-01	CESC	40.845	6.83658
1584	TCGA-FU-A3EO-01	CESC	1.03305	6.49074		1584	TCGA-FU-A3EO-01	CESC	1.03305	1.03487		1584	TCGA-FU-A3EO-01	CESC	1.03305	5.24745
1585	TCGA-JX-A3Q0-01	CESC	14.8831	7.82177		1585	TCGA-JX-A3Q0-01	CESC	14.8831	2.06441		1585	TCGA-JX-A3Q0-01	CESC	14.8831	5.91579
1586	TCGA-ZJ-AAX8-01	CESC	1.11806	8.1162		1586	TCGA-ZJ-AAX8-01	CESC	1.11806	2.52203		1586	TCGA-ZJ-AAX8-01	CESC	1.11806	6.95367
1587	TCGA-DR-A0ZL-01	CESC	1.55164	7.85656		1587	TCGA-DR-A0ZL-01	CESC	1.55164	3.03483		1587	TCGA-DR-A0ZL-01	CESC	1.55164	7.20585
1588	TCGA-BI-A0VR-01	CESC	2.76533	7.59171		1588	TCGA-BI-A0VR-01	CESC	2.76533	2.31346		1588	TCGA-BI-A0VR-01	CESC	2.76533	6.42927
1589	TCGA-FU-A23L-01	CESC	4.29288	7.3305		1589	TCGA-FU-A23L-01	CESC	4.29288	2.99337		1589	TCGA-FU-A23L-01	CESC	4.29288	6.22498
1590	TCGA-VS-A8EJ-01	CESC	2.74637	7.37505		1590	TCGA-VS-A8EJ-01	CESC	2.74637	3.05383		1590	TCGA-VS-A8EJ-01	CESC	2.74637	4.73598
1591	TCGA-DS-A0VK-01	CESC	2.98377	7.59172		1591	TCGA-DS-A0VK-01	CESC	2.98377	2.35832		1591	TCGA-DS-A0VK-01	CESC	2.98377	6.83573
1592	TCGA-LP-A4AX-01	CESC	0.740462	7.47015		1592	TCGA-LP-A4AX-01	CESC	0.740462	2.9853		1592	TCGA-LP-A4AX-01	CESC	0.740462	6.26686
1593	TCGA-EK-A2RJ-01	CESC	7.28538	6.60321		1593	TCGA-EK-A2RJ-01	CESC	7.28538	2.12447		1593	TCGA-EK-A2RJ-01	CESC	7.28538	6.41467
1594	TCGA-C5-A1MI-01	CESC	1.1495	8.13341		1594	TCGA-C5-A1MI-01	CESC	1.1495	2.56287		1594	TCGA-C5-A1MI-01	CESC	1.1495	6.99892
1595	TCGA-EA-A5ZD-01	CESC	0.412296	7.73339		1595	TCGA-EA-A5ZD-01	CESC	0.412296	2.8635		1595	TCGA-EA-A5ZD-01	CESC	0.412296	6.769
1596	TCGA-MY-A5BF-01	CESC	0	7.62808		1596	TCGA-MY-A5BF-01	CESC	0	2.77998		1596	TCGA-MY-A5BF-01	CESC	0	6.90863
1597	TCGA-C5-A1BL-01	CESC	5.74989	7.71067		1597	TCGA-C5-A1BL-01	CESC	5.74989	2.50202		1597	TCGA-C5-A1BL-01	CESC	5.74989	6.9162
1598	TCGA-C5-A1M5-01	CESC	1.48914	7.84415		1598	TCGA-C5-A1M5-01	CESC	1.48914	2.63989		1598	TCGA-C5-A1M5-01	CESC	1.48914	6.33751
1599	TCGA-DS-A5RQ-01	CESC	1.8881	6.90458		1599	TCGA-DS-A5RQ-01	CESC	1.8881	2.14654		1599	TCGA-DS-A5RQ-01	CESC	1.8881	6.75898
1600	TCGA-JW-A5VG-01	CESC	0.59734	8.07829		1600	TCGA-JW-A5VG-01	CESC	0.59734	2.65417		1600	TCGA-JW-A5VG-01	CESC	0.59734	6.58131
1601	TCGA-DS-A1OD-01	CESC	3.07291	7.41261		1601	TCGA-DS-A1OD-01	CESC	3.07291	3.25497		1601	TCGA-DS-A1OD-01	CESC	3.07291	6.07658
1602	TCGA-Q1-A5R1-01	CESC	1.12698	7.57478		1602	TCGA-Q1-A5R1-01	CESC	1.12698	2.88378		1602	TCGA-Q1-A5R1-01	CESC	1.12698	6.15736
1603	TCGA-LP-A5U2-01	CESC	4.26636	8.19454		1603	TCGA-LP-A5U2-01	CESC	4.26636	2.66806		1603	TCGA-LP-A5U2-01	CESC	4.26636	6.23724
1604	TCGA-EK-A2R9-01	CESC	0.953817	7.71543		1604	TCGA-EK-A2R9-01	CESC	0.953817	2.70873		1604	TCGA-EK-A2R9-01	CESC	0.953817	5.29353
1605	TCGA-EK-A3GM-01	CESC	3.46031	7.55587		1605	TCGA-EK-A3GM-01	CESC	3.46031	2.38096		1605	TCGA-EK-A3GM-01	CESC	3.46031	7.25715
1606	TCGA-FU-A3WB-01	CESC	1.35236	8.26415		1606	TCGA-FU-A3WB-01	CESC	1.35236	2.98862		1606	TCGA-FU-A3WB-01	CESC	1.35236	6.74832
1607	TCGA-C5-A1ML-01	CESC	1.89865	7.66231		1607	TCGA-C5-A1ML-01	CESC	1.89865	2.93343		1607	TCGA-C5-A1ML-01	CESC	1.89865	6.1307
1608	TCGA-IR-A3LB-01	CESC	0.929138	7.64644		1608	TCGA-IR-A3LB-01	CESC	0.929138	3.45803		1608	TCGA-IR-A3LB-01	CESC	0.929138	6.8739
1609	TCGA-EK-A2RK-01	CESC	4.48664	7.69412		1609	TCGA-EK-A2RK-01	CESC	4.48664	2.56437		1609	TCGA-EK-A2RK-01	CESC	4.48664	6.88396
1610	TCGA-C5-A3HL-01	CESC	0	7.54277		1610	TCGA-C5-A3HL-01	CESC	0	2.65872		1610	TCGA-C5-A3HL-01	CESC	0	6.71473
1611	TCGA-Q1-A5R2-01	CESC	6.9565	7.18347		1611	TCGA-Q1-A5R2-01	CESC	6.9565	1.38087		1611	TCGA-Q1-A5R2-01	CESC	6.9565	5.09188
1612	TCGA-FU-A3HY-01	CESC	3.44472	7.60685		1612	TCGA-FU-A3HY-01	CESC	3.44472	2.27036		1612	TCGA-FU-A3HY-01	CESC	3.44472	7.36075
1613	TCGA-EA-A439-01	CESC	2.04603	7.81935		1613	TCGA-EA-A439-01	CESC	2.04603	3.61005		1613	TCGA-EA-A439-01	CESC	2.04603	6.82882
1614	TCGA-C5-A1M7-01	CESC	2.83321	7.95759		1614	TCGA-C5-A1M7-01	CESC	2.83321	2.92617		1614	TCGA-C5-A1M7-01	CESC	2.83321	6.8033
1615	TCGA-EA-A50E-01	CESC	0	7.55434		1615	TCGA-EA-A50E-01	CESC	0	2.19715		1615	TCGA-EA-A50E-01	CESC	0	7.03071
1616	TCGA-BI-A20A-01	CESC	1.42178	7.53274		1616	TCGA-BI-A20A-01	CESC	1.42178	2.78096		1616	TCGA-BI-A20A-01	CESC	1.42178	6.11961
1617	TCGA-C5-A2LV-01	CESC	1.24257	7.26515		1617	TCGA-C5-A2LV-01	CESC	1.24257	2.09368		1617	TCGA-C5-A2LV-01	CESC	1.24257	5.73504
1618	TCGA-C5-A2LZ-01	CESC	0	7.51252		1618	TCGA-C5-A2LZ-01	CESC	0	3.05532		1618	TCGA-C5-A2LZ-01	CESC	0	6.46471
1619	TCGA-EK-A3GN-01	CESC	0.97909	7.71943		1619	TCGA-EK-A3GN-01	CESC	0.97909	3.30364		1619	TCGA-EK-A3GN-01	CESC	0.97909	6.64712
1620	TCGA-LP-A5U3-01	CESC	0.845305	7.65833		1620	TCGA-LP-A5U3-01	CESC	0.845305	1.69837		1620	TCGA-LP-A5U3-01	CESC	0.845305	6.95862
1621	TCGA-EK-A2PG-01	CESC	11.5596	7.22392		1621	TCGA-EK-A2PG-01	CESC	11.5596	2.66046		1621	TCGA-EK-A2PG-01	CESC	11.5596	5.88731
1622	TCGA-DG-A2KL-01	CESC	3.2469	7.7061		1622	TCGA-DG-A2KL-01	CESC	3.2469	2.82607		1622	TCGA-DG-A2KL-01	CESC	3.2469	6.98039
1623	TCGA-DS-A0VM-01	CESC	7.12553	7.27921		1623	TCGA-DS-A0VM-01	CESC	7.12553	2.63572		1623	TCGA-DS-A0VM-01	CESC	7.12553	6.2762
1624	TCGA-EA-A3HR-01	CESC	1.30289	7.59938		1624	TCGA-EA-A3HR-01	CESC	1.30289	2.25905		1624	TCGA-EA-A3HR-01	CESC	1.30289	6.94997
1625	TCGA-C5-A2M2-01	CESC	1.10665	7.80256		1625	TCGA-C5-A2M2-01	CESC	1.10665	3.00698		1625	TCGA-C5-A2M2-01	CESC	1.10665	6.32207
1626	TCGA-EX-A3L1-01	CESC	0.798237	7.76597		1626	TCGA-EX-A3L1-01	CESC	0.798237	1.40815		1626	TCGA-EX-A3L1-01	CESC	0.798237	6.87512
1627	TCGA-MY-A5BE-01	CESC	0	7.52128		1627	TCGA-MY-A5BE-01	CESC	0	2.43382		1627	TCGA-MY-A5BE-01	CESC	0	6.67386
1628	TCGA-C5-A3HD-01	CESC	0	7.44051		1628	TCGA-C5-A3HD-01	CESC	0	2.8887		1628	TCGA-C5-A3HD-01	CESC	0	7.09645
1629	TCGA-JX-A3PZ-01	CESC	0.993091	7.44344		1629	TCGA-JX-A3PZ-01	CESC	0.993091	2.12812		1629	TCGA-JX-A3PZ-01	CESC	0.993091	5.5234
1630	TCGA-IR-A3LA-01	CESC	21.4853	8.06396		1630	TCGA-IR-A3LA-01	CESC	21.4853	2.31292		1630	TCGA-IR-A3LA-01	CESC	21.4853	6.6296
1631	TCGA-IR-A3LK-01	CESC	25.49	8.09192		1631	TCGA-IR-A3LK-01	CESC	25.49	1.92996		1631	TCGA-IR-A3LK-01	CESC	25.49	6.5022
1632	TCGA-HM-A6W2-06	CESC	0	7.97517		1632	TCGA-HM-A6W2-06	CESC	0	3.04547		1632	TCGA-HM-A6W2-06	CESC	0	6.97791
1633	TCGA-EK-A2PM-01	CESC	5.82865	7.83768		1633	TCGA-EK-A2PM-01	CESC	5.82865	2.7922		1633	TCGA-EK-A2PM-01	CESC	5.82865	6.2123
1634	TCGA-FU-A3TQ-01	CESC	1.09506	7.65937		1634	TCGA-FU-A3TQ-01	CESC	1.09506	2.99143		1634	TCGA-FU-A3TQ-01	CESC	1.09506	6.91821
1635	TCGA-FU-A40J-01	CESC	3.91155	7.576		1635	TCGA-FU-A40J-01	CESC	3.91155	4.16888		1635	TCGA-FU-A40J-01	CESC	3.91155	6.68065
1636	TCGA-C5-A1BQ-01	CESC	0	7.38465		1636	TCGA-C5-A1BQ-01	CESC	0	2.62749		1636	TCGA-C5-A1BQ-01	CESC	0	6.18792
1637	TCGA-C5-A1MN-01	CESC	3.83951	7.40101		1637	TCGA-C5-A1MN-01	CESC	3.83951	2.17879		1637	TCGA-C5-A1MN-01	CESC	3.83951	6.43968
1638	TCGA-MY-A5BD-01	CESC	0	7.82083		1638	TCGA-MY-A5BD-01	CESC	0	3.22904		1638	TCGA-MY-A5BD-01	CESC	0	5.92462
1639	TCGA-C5-A3HF-01	CESC	0.608455	7.8271		1639	TCGA-C5-A3HF-01	CESC	0.608455	2.57736		1639	TCGA-C5-A3HF-01	CESC	0.608455	6.26102
1640	TCGA-HM-A6W2-01	CESC	0.765539	7.47641		1640	TCGA-HM-A6W2-01	CESC	0.765539	3.32817		1640	TCGA-HM-A6W2-01	CESC	0.765539	4.9079
1641	TCGA-C5-A2LS-01	CESC	0.978001	7.61133		1641	TCGA-C5-A2LS-01	CESC	0.978001	3.52351		1641	TCGA-C5-A2LS-01	CESC	0.978001	6.57664
1642	TCGA-MU-A51Y-01	CESC	0	7.79581		1642	TCGA-MU-A51Y-01	CESC	0	2.44078		1642	TCGA-MU-A51Y-01	CESC	0	7.1071
1643	TCGA-EA-A5ZE-01	CESC	0.870828	7.6179		1643	TCGA-EA-A5ZE-01	CESC	0.870828	3.10759		1643	TCGA-EA-A5ZE-01	CESC	0.870828	7.17963
1644	TCGA-IR-A3LI-01	CESC	6.56455	7.60623		1644	TCGA-IR-A3LI-01	CESC	6.56455	1.8549		1644	TCGA-IR-A3LI-01	CESC	6.56455	5.43372
1645	TCGA-FU-A3NI-01	CESC	1.87886	7.89335		1645	TCGA-FU-A3NI-01	CESC	1.87886	2.26831		1645	TCGA-FU-A3NI-01	CESC	1.87886	6.59901
1646	TCGA-DG-A2KM-01	CESC	3.27219	6.95037		1646	TCGA-DG-A2KM-01	CESC	3.27219	1.7057		1646	TCGA-DG-A2KM-01	CESC	3.27219	6.40905
1647	TCGA-DG-A2KJ-01	CESC	1.67839	6.7186		1647	TCGA-DG-A2KJ-01	CESC	1.67839	0.916479		1647	TCGA-DG-A2KJ-01	CESC	1.67839	4.16109
1648	TCGA-C5-A1BN-01	CESC	1.74653	7.86363		1648	TCGA-C5-A1BN-01	CESC	1.74653	2.36841		1648	TCGA-C5-A1BN-01	CESC	1.74653	6.67433
1649	TCGA-EK-A2R8-01	CESC	5.57085	7.75695		1649	TCGA-EK-A2R8-01	CESC	5.57085	2.5238		1649	TCGA-EK-A2R8-01	CESC	5.57085	6.6525
1650	TCGA-C5-A1BJ-01	CESC	3.77401	7.75526		1650	TCGA-C5-A1BJ-01	CESC	3.77401	2.54775		1650	TCGA-C5-A1BJ-01	CESC	3.77401	6.81409
1651	TCGA-VS-A9UJ-01	CESC	7.43378	7.91856		1651	TCGA-VS-A9UJ-01	CESC	7.43378	2.90151		1651	TCGA-VS-A9UJ-01	CESC	7.43378	6.1263
1652	TCGA-EA-A3HQ-01	CESC	1.74838	8.18892		1652	TCGA-EA-A3HQ-01	CESC	1.74838	2.91264		1652	TCGA-EA-A3HQ-01	CESC	1.74838	7.11146
1653	TCGA-JX-A5QV-01	CESC	0.924924	7.38045		1653	TCGA-JX-A5QV-01	CESC	0.924924	2.80827		1653	TCGA-JX-A5QV-01	CESC	0.924924	6.45293
1654	TCGA-C5-A1M8-01	CESC	1.69286	7.41684		1654	TCGA-C5-A1M8-01	CESC	1.69286	2.82586		1654	TCGA-C5-A1M8-01	CESC	1.69286	6.43796
1655	TCGA-C5-A0TN-01	CESC	0.571099	7.99381		1655	TCGA-C5-A0TN-01	CESC	0.571099	2.29578		1655	TCGA-C5-A0TN-01	CESC	0.571099	5.97132
1656	TCGA-LP-A4AU-01	CESC	0.817021	7.71708		1656	TCGA-LP-A4AU-01	CESC	0.817021	1.80276		1656	TCGA-LP-A4AU-01	CESC	0.817021	6.5777
1657	TCGA-C5-A2LY-01	CESC	1.68561	7.02014		1657	TCGA-C5-A2LY-01	CESC	1.68561	1.86875		1657	TCGA-C5-A2LY-01	CESC	1.68561	5.60334
1658	TCGA-EK-A2GZ-01	CESC	1.24437	7.18129		1658	TCGA-EK-A2GZ-01	CESC	1.24437	2.02703		1658	TCGA-EK-A2GZ-01	CESC	1.24437	6.56004
1659	TCGA-FU-A2QG-01	CESC	1.57021	7.67797		1659	TCGA-FU-A2QG-01	CESC	1.57021	2.15147		1659	TCGA-FU-A2QG-01	CESC	1.57021	7.21631
1660	TCGA-BI-A0VS-01	CESC	2.96881	7.79299		1660	TCGA-BI-A0VS-01	CESC	2.96881	2.92607		1660	TCGA-BI-A0VS-01	CESC	2.96881	6.77627
1661	TCGA-DG-A2KH-01	CESC	1.2982	7.79039		1661	TCGA-DG-A2KH-01	CESC	1.2982	3.09418		1661	TCGA-DG-A2KH-01	CESC	1.2982	6.48451
1662	TCGA-EK-A2RB-01	CESC	2.0572	7.08496		1662	TCGA-EK-A2RB-01	CESC	2.0572	2.46537		1662	TCGA-EK-A2RB-01	CESC	2.0572	5.45102
1663	TCGA-EK-A2IP-01	CESC	2.26881	7.24187		1663	TCGA-EK-A2IP-01	CESC	2.26881	3.54535		1663	TCGA-EK-A2IP-01	CESC	2.26881	6.33948
1664	TCGA-DS-A1OC-01	CESC	7.78876	7.73131		1664	TCGA-DS-A1OC-01	CESC	7.78876	3.03382		1664	TCGA-DS-A1OC-01	CESC	7.78876	7.54766
1665	TCGA-EA-A1QT-01	CESC	1.88642	7.80121		1665	TCGA-EA-A1QT-01	CESC	1.88642	2.57623		1665	TCGA-EA-A1QT-01	CESC	1.88642	6.17
1666	TCGA-FU-A3TX-01	CESC	1.2352	7.802		1666	TCGA-FU-A3TX-01	CESC	1.2352	2.68169		1666	TCGA-FU-A3TX-01	CESC	1.2352	6.3938
1667	TCGA-FU-A3YQ-01	CESC	1.31367	7.13371		1667	TCGA-FU-A3YQ-01	CESC	1.31367	2.4385		1667	TCGA-FU-A3YQ-01	CESC	1.31367	7.07372
1668	TCGA-EA-A5O9-01	CESC	1.08482	7.62673		1668	TCGA-EA-A5O9-01	CESC	1.08482	2.14096		1668	TCGA-EA-A5O9-01	CESC	1.08482	5.70404
1669	TCGA-JW-A5VK-01	CESC	0.836227	7.44857		1669	TCGA-JW-A5VK-01	CESC	0.836227	1.67403		1669	TCGA-JW-A5VK-01	CESC	0.836227	5.1157
1670	TCGA-C5-A1M9-01	CESC	1.14305	8.02094		1670	TCGA-C5-A1M9-01	CESC	1.14305	2.61204		1670	TCGA-C5-A1M9-01	CESC	1.14305	6.44333
1671	TCGA-EA-A44S-01	CESC	0	7.36824		1671	TCGA-EA-A44S-01	CESC	0	3.15614		1671	TCGA-EA-A44S-01	CESC	0	6.71714
1672	TCGA-EA-A43B-01	CESC	3.26323	7.28801		1672	TCGA-EA-A43B-01	CESC	3.26323	1.97704		1672	TCGA-EA-A43B-01	CESC	3.26323	5.51661
1673	TCGA-FU-A3HZ-01	CESC	44.3333	7.87956		1673	TCGA-FU-A3HZ-01	CESC	44.3333	2.20217		1673	TCGA-FU-A3HZ-01	CESC	44.3333	5.81683
1674	TCGA-C5-A1MJ-01	CESC	2.30391	8.00755		1674	TCGA-C5-A1MJ-01	CESC	2.30391	3.40411		1674	TCGA-C5-A1MJ-01	CESC	2.30391	6.25428
1675	TCGA-EA-A3QD-01	CESC	1.89678	7.29508		1675	TCGA-EA-A3QD-01	CESC	1.89678	2.46754		1675	TCGA-EA-A3QD-01	CESC	1.89678	5.96795
1676	TCGA-C5-A1BK-01	CESC	4.2194	7.49211		1676	TCGA-C5-A1BK-01	CESC	4.2194	2.09681		1676	TCGA-C5-A1BK-01	CESC	4.2194	5.9946
1677	TCGA-EK-A2RN-01	CESC	2.87114	6.55487		1677	TCGA-EK-A2RN-01	CESC	2.87114	3.91572		1677	TCGA-EK-A2RN-01	CESC	2.87114	5.9254
1678	TCGA-DS-A0VN-01	CESC	3.25254	7.26047		1678	TCGA-DS-A0VN-01	CESC	3.25254	1.79781		1678	TCGA-DS-A0VN-01	CESC	3.25254	6.42134
1679	TCGA-FU-A23K-01	CESC	2.66604	7.30614		1679	TCGA-FU-A23K-01	CESC	2.66604	1.70881		1679	TCGA-FU-A23K-01	CESC	2.66604	4.96139
1680	TCGA-EA-A410-01	CESC	31.9216	8.01108		1680	TCGA-EA-A410-01	CESC	31.9216	2.2906		1680	TCGA-EA-A410-01	CESC	31.9216	7.69528
1681	TCGA-FU-A57G-01	CESC	0	7.53702		1681	TCGA-FU-A57G-01	CESC	0	3.49262		1681	TCGA-FU-A57G-01	CESC	0	6.37292
1682	TCGA-EK-A2PK-01	CESC	0.485337	7.2009		1682	TCGA-EK-A2PK-01	CESC	0.485337	2.41744		1682	TCGA-EK-A2PK-01	CESC	0.485337	7.02914
1683	TCGA-C5-A1MQ-01	CESC	1.08851	6.6908		1683	TCGA-C5-A1MQ-01	CESC	1.08851	0.927159		1683	TCGA-C5-A1MQ-01	CESC	1.08851	4.63776
1684	TCGA-EA-A3HS-01	CESC	15.3382	7.48429		1684	TCGA-EA-A3HS-01	CESC	15.3382	2.87004		1684	TCGA-EA-A3HS-01	CESC	15.3382	6.87247
1685	TCGA-DR-A0ZM-01	CESC	31.1626	7.30045		1685	TCGA-DR-A0ZM-01	CESC	31.1626	2.97844		1685	TCGA-DR-A0ZM-01	CESC	31.1626	5.46515
1686	TCGA-VS-A9UI-01	CESC	2.45841	7.34266		1686	TCGA-VS-A9UI-01	CESC	2.45841	1.85832		1686	TCGA-VS-A9UI-01	CESC	2.45841	5.89359
1687	TCGA-C5-A2LT-01	CESC	0.619677	7.35692		1687	TCGA-C5-A2LT-01	CESC	0.619677	1.87345		1687	TCGA-C5-A2LT-01	CESC	0.619677	6.50763
1688	TCGA-EA-A3Y4-01	CESC	2.45745	6.85154		1688	TCGA-EA-A3Y4-01	CESC	2.45745	2.19316		1688	TCGA-EA-A3Y4-01	CESC	2.45745	5.33378
1689	TCGA-EX-A1H6-01	CESC	1.72757	7.31502		1689	TCGA-EX-A1H6-01	CESC	1.72757	3.43045		1689	TCGA-EX-A1H6-01	CESC	1.72757	5.99643
1690	TCGA-C5-A1BE-01	CESC	1.78929	8.08623		1690	TCGA-C5-A1BE-01	CESC	1.78929	2.36677		1690	TCGA-C5-A1BE-01	CESC	1.78929	6.74446
1691	TCGA-JW-A5VH-01	CESC	1.43649	8.02416		1691	TCGA-JW-A5VH-01	CESC	1.43649	3.05038		1691	TCGA-JW-A5VH-01	CESC	1.43649	6.82762
1692	TCGA-MA-AA3Y-01	CESC	3.14265	8.20853		1692	TCGA-MA-AA3Y-01	CESC	3.14265	1.63907		1692	TCGA-MA-AA3Y-01	CESC	3.14265	6.81216
1693	TCGA-VS-A8EK-01	CESC	4.41925	7.83206		1693	TCGA-VS-A8EK-01	CESC	4.41925	2.46732		1693	TCGA-VS-A8EK-01	CESC	4.41925	7.16048
1694	TCGA-LP-A4AV-01	CESC	8.67899	6.67143		1694	TCGA-LP-A4AV-01	CESC	8.67899	0.983831		1694	TCGA-LP-A4AV-01	CESC	8.67899	4.96398
1695	TCGA-EK-A2PL-01	CESC	3.56121	7.08891		1695	TCGA-EK-A2PL-01	CESC	3.56121	2.11238		1695	TCGA-EK-A2PL-01	CESC	3.56121	6.13044
1696	TCGA-EK-A2H1-01	CESC	0.554772	7.19937		1696	TCGA-EK-A2H1-01	CESC	0.554772	1.74284		1696	TCGA-EK-A2H1-01	CESC	0.554772	5.91061
1697	TCGA-C5-A1BF-01	CESC	1.75878	7.38229		1697	TCGA-C5-A1BF-01	CESC	1.75878	1.82833		1697	TCGA-C5-A1BF-01	CESC	1.75878	6.39227
1698	TCGA-DS-A3LQ-01	CESC	0.759043	7.28441		1698	TCGA-DS-A3LQ-01	CESC	0.759043	1.62647		1698	TCGA-DS-A3LQ-01	CESC	0.759043	6.67103
1699	TCGA-C5-A1MP-01	CESC	1.24246	7.31115		1699	TCGA-C5-A1MP-01	CESC	1.24246	2.55118		1699	TCGA-C5-A1MP-01	CESC	1.24246	6.36948
1700	TCGA-EK-A2RA-01	CESC	4.18118	7.34541		1700	TCGA-EK-A2RA-01	CESC	4.18118	3.80464		1700	TCGA-EK-A2RA-01	CESC	4.18118	6.38805
1701	TCGA-EX-A1H5-01	CESC	1.09232	7.94899		1701	TCGA-EX-A1H5-01	CESC	1.09232	2.82024		1701	TCGA-EX-A1H5-01	CESC	1.09232	6.62081
1702	TCGA-JW-A5VI-01	CESC	1.40386	7.59361		1702	TCGA-JW-A5VI-01	CESC	1.40386	2.31864		1702	TCGA-JW-A5VI-01	CESC	1.40386	6.82075
1703	TCGA-JX-A3Q8-01	CESC	1.11978	7.57056		1703	TCGA-JX-A3Q8-01	CESC	1.11978	2.82592		1703	TCGA-JX-A3Q8-01	CESC	1.11978	5.20561
1704	TCGA-IR-A3LC-01	CESC	0.71711	7.36458		1704	TCGA-IR-A3LC-01	CESC	0.71711	3.05029		1704	TCGA-IR-A3LC-01	CESC	0.71711	6.41218
1705	TCGA-EK-A2H0-01	CESC	3.27399	7.68606		1705	TCGA-EK-A2H0-01	CESC	3.27399	2.39318		1705	TCGA-EK-A2H0-01	CESC	3.27399	7.02111
1706	TCGA-IR-A3LH-01	CESC	16.4343	7.56927		1706	TCGA-IR-A3LH-01	CESC	16.4343	2.54412		1706	TCGA-IR-A3LH-01	CESC	16.4343	5.86204
1707	TCGA-DS-A1OA-01	CESC	1.27131	7.52812		1707	TCGA-DS-A1OA-01	CESC	1.27131	2.72331		1707	TCGA-DS-A1OA-01	CESC	1.27131	6.68894
1708	TCGA-DS-A0VL-01	CESC	1.65088	7.99643		1708	TCGA-DS-A0VL-01	CESC	1.65088	2.48946		1708	TCGA-DS-A0VL-01	CESC	1.65088	6.545
1709	TCGA-EA-A1QS-01	CESC	1.11613	7.28511		1709	TCGA-EA-A1QS-01	CESC	1.11613	3.27297		1709	TCGA-EA-A1QS-01	CESC	1.11613	6.06119
1710	TCGA-3X-AAVA-01	CHOL	0.55071	7.36454		1710	TCGA-3X-AAVA-01	CHOL	0.55071	2.71141		1710	TCGA-3X-AAVA-01	CHOL	0.55071	5.85102
1711	TCGA-3X-AAVE-01	CHOL	0.701996	7.66869		1711	TCGA-3X-AAVE-01	CHOL	0.701996	3.12733		1711	TCGA-3X-AAVE-01	CHOL	0.701996	6.62493
1712	TCGA-ZH-A8Y5-01	CHOL	0.448741	7.81151		1712	TCGA-ZH-A8Y5-01	CHOL	0.448741	2.29139		1712	TCGA-ZH-A8Y5-01	CHOL	0.448741	6.09197
1713	TCGA-ZH-A8Y6-01	CHOL	0.677536	7.46737		1713	TCGA-ZH-A8Y6-01	CHOL	0.677536	2.8725		1713	TCGA-ZH-A8Y6-01	CHOL	0.677536	6.47333
1714	TCGA-W5-AA2G-01	CHOL	0.678445	7.37742		1714	TCGA-W5-AA2G-01	CHOL	0.678445	2.26573		1714	TCGA-W5-AA2G-01	CHOL	0.678445	5.75928
1715	TCGA-3X-AAVB-01	CHOL	0.545694	7.0864		1715	TCGA-3X-AAVB-01	CHOL	0.545694	2.66956		1715	TCGA-3X-AAVB-01	CHOL	0.545694	6.36267
1716	TCGA-ZH-A8Y8-01	CHOL	0.603776	6.87376		1716	TCGA-ZH-A8Y8-01	CHOL	0.603776	3.03303		1716	TCGA-ZH-A8Y8-01	CHOL	0.603776	5.63671
1717	TCGA-ZU-A8S4-01	CHOL	0.760848	7.65538		1717	TCGA-ZU-A8S4-01	CHOL	0.760848	2.04034		1717	TCGA-ZU-A8S4-01	CHOL	0.760848	5.16509
1718	TCGA-W5-AA2I-01	CHOL	0.959692	7.47144		1718	TCGA-W5-AA2I-01	CHOL	0.959692	3.52429		1718	TCGA-W5-AA2I-01	CHOL	0.959692	4.96111
1719	TCGA-ZD-A8I3-01	CHOL	0.73054	7.43271		1719	TCGA-ZD-A8I3-01	CHOL	0.73054	3.10576		1719	TCGA-ZD-A8I3-01	CHOL	0.73054	5.60541
1720	TCGA-W5-AA30-01	CHOL	1.05538	7.53608		1720	TCGA-W5-AA30-01	CHOL	1.05538	4.20686		1720	TCGA-W5-AA30-01	CHOL	1.05538	5.66271
1721	TCGA-W6-AA0S-01	CHOL	0.765881	7.4425		1721	TCGA-W6-AA0S-01	CHOL	0.765881	1.95144		1721	TCGA-W6-AA0S-01	CHOL	0.765881	6.2951
1722	TCGA-W5-AA2H-01	CHOL	0.0474127	6.96745		1722	TCGA-W5-AA2H-01	CHOL	0.0474127	2.52753		1722	TCGA-W5-AA2H-01	CHOL	0.0474127	5.30881
1723	TCGA-W5-AA2T-01	CHOL	0.688638	8.06191		1723	TCGA-W5-AA2T-01	CHOL	0.688638	3.44698		1723	TCGA-W5-AA2T-01	CHOL	0.688638	5.2471
1724	TCGA-3X-AAV9-01	CHOL	0.629106	7.00441		1724	TCGA-3X-AAV9-01	CHOL	0.629106	2.40069		1724	TCGA-3X-AAV9-01	CHOL	0.629106	5.65937
1725	TCGA-YR-A95A-01	CHOL	0.519123	7.11894		1725	TCGA-YR-A95A-01	CHOL	0.519123	2.89804		1725	TCGA-YR-A95A-01	CHOL	0.519123	4.85747
1726	TCGA-W5-AA2X-01	CHOL	1.11644	7.56535		1726	TCGA-W5-AA2X-01	CHOL	1.11644	2.90146		1726	TCGA-W5-AA2X-01	CHOL	1.11644	6.97054
1727	TCGA-W5-AA2Z-01	CHOL	0.531219	7.49881		1727	TCGA-W5-AA2Z-01	CHOL	0.531219	3.69548		1727	TCGA-W5-AA2Z-01	CHOL	0.531219	6.10544
1728	TCGA-W5-AA31-01	CHOL	0.906464	7.88874		1728	TCGA-W5-AA31-01	CHOL	0.906464	3.00281		1728	TCGA-W5-AA31-01	CHOL	0.906464	6.33294
1729	TCGA-ZH-A8Y4-01	CHOL	1.03201	7.44514		1729	TCGA-ZH-A8Y4-01	CHOL	1.03201	2.61358		1729	TCGA-ZH-A8Y4-01	CHOL	1.03201	5.3518
1730	TCGA-W5-AA2O-01	CHOL	0.513328	7.45533		1730	TCGA-W5-AA2O-01	CHOL	0.513328	2.68263		1730	TCGA-W5-AA2O-01	CHOL	0.513328	5.58261
1731	TCGA-W5-AA2W-01	CHOL	0.536132	7.55239		1731	TCGA-W5-AA2W-01	CHOL	0.536132	2.21561		1731	TCGA-W5-AA2W-01	CHOL	0.536132	6.53622
1732	TCGA-W5-AA33-01	CHOL	0.574152	7.74667		1732	TCGA-W5-AA33-01	CHOL	0.574152	3.00101		1732	TCGA-W5-AA33-01	CHOL	0.574152	5.4363
1733	TCGA-W5-AA2Q-01	CHOL	0.840875	7.47556		1733	TCGA-W5-AA2Q-01	CHOL	0.840875	3.14858		1733	TCGA-W5-AA2Q-01	CHOL	0.840875	6.34131
1734	TCGA-W5-AA36-01	CHOL	0.884217	7.20952		1734	TCGA-W5-AA36-01	CHOL	0.884217	1.31069		1734	TCGA-W5-AA36-01	CHOL	0.884217	4.93399
1735	TCGA-W5-AA39-01	CHOL	14.9489	6.94248		1735	TCGA-W5-AA39-01	CHOL	14.9489	2.06686		1735	TCGA-W5-AA39-01	CHOL	14.9489	4.31552
1736	TCGA-ZH-A8Y1-01	CHOL	0.727698	7.56337		1736	TCGA-ZH-A8Y1-01	CHOL	0.727698	3.32234		1736	TCGA-ZH-A8Y1-01	CHOL	0.727698	5.97138
1737	TCGA-4G-AAZO-01	CHOL	0.699647	7.3608		1737	TCGA-4G-AAZO-01	CHOL	0.699647	4.0321		1737	TCGA-4G-AAZO-01	CHOL	0.699647	6.33423
1738	TCGA-ZH-A8Y2-01	CHOL	1.00094	7.62793		1738	TCGA-ZH-A8Y2-01	CHOL	1.00094	3.70218		1738	TCGA-ZH-A8Y2-01	CHOL	1.00094	5.98097
1739	TCGA-W5-AA38-01	CHOL	0.601545	6.81892		1739	TCGA-W5-AA38-01	CHOL	0.601545	2.41757		1739	TCGA-W5-AA38-01	CHOL	0.601545	5.26732
1740	TCGA-W5-AA2U-01	CHOL	1.30954	7.26324		1740	TCGA-W5-AA2U-01	CHOL	1.30954	2.74393		1740	TCGA-W5-AA2U-01	CHOL	1.30954	5.63305
1741	TCGA-3X-AAVC-01	CHOL	0.924284	7.75815		1741	TCGA-3X-AAVC-01	CHOL	0.924284	2.34444		1741	TCGA-3X-AAVC-01	CHOL	0.924284	5.74456
1742	TCGA-WD-A7RX-01	CHOL	0.532968	7.10937		1742	TCGA-WD-A7RX-01	CHOL	0.532968	2.51271		1742	TCGA-WD-A7RX-01	CHOL	0.532968	5.05027
1743	TCGA-4G-AAZT-01	CHOL	0.860304	7.03786		1743	TCGA-4G-AAZT-01	CHOL	0.860304	2.23206		1743	TCGA-4G-AAZT-01	CHOL	0.860304	4.82265
1744	TCGA-W5-AA2R-01	CHOL	0.401548	7.55618		1744	TCGA-W5-AA2R-01	CHOL	0.401548	3.25147		1744	TCGA-W5-AA2R-01	CHOL	0.401548	6.03123
1745	TCGA-W5-AA34-01	CHOL	0.641454	7.01976		1745	TCGA-W5-AA34-01	CHOL	0.641454	3.41705		1745	TCGA-W5-AA34-01	CHOL	0.641454	5.97723
1746	TCGA-4T-AA8H-01	COAD	2.83327	7.91411		1746	TCGA-4T-AA8H-01	COAD	2.83327	1.87457		1746	TCGA-4T-AA8H-01	COAD	2.83327	6.42932
1747	TCGA-A6-2675-01	COAD	2.12485	7.95229		1747	TCGA-A6-2675-01	COAD	2.12485	1.88012		1747	TCGA-A6-2675-01	COAD	2.12485	7.2589
1748	TCGA-A6-6781-01	COAD	45.6616	6.61097		1748	TCGA-A6-6781-01	COAD	45.6616	2.63336		1748	TCGA-A6-6781-01	COAD	45.6616	7.29085
1749	TCGA-CM-6169-01	COAD	2.51666	7.38432		1749	TCGA-CM-6169-01	COAD	2.51666	2.47916		1749	TCGA-CM-6169-01	COAD	2.51666	7.66103
1750	TCGA-D5-6931-01	COAD	7.36615	8.31274		1750	TCGA-D5-6931-01	COAD	7.36615	1.64711		1750	TCGA-D5-6931-01	COAD	7.36615	7.19363
1751	TCGA-SS-A7HO-01	COAD	3.47024	7.94283		1751	TCGA-SS-A7HO-01	COAD	3.47024	2.3834		1751	TCGA-SS-A7HO-01	COAD	3.47024	7.47404
1752	TCGA-AZ-6605-01	COAD	2.59161	7.65082		1752	TCGA-AZ-6605-01	COAD	2.59161	1.9885		1752	TCGA-AZ-6605-01	COAD	2.59161	6.70613
1753	TCGA-CA-6717-01	COAD	246.327	7.79874		1753	TCGA-CA-6717-01	COAD	246.327	1.86127		1753	TCGA-CA-6717-01	COAD	246.327	7.05507
1754	TCGA-NH-A8F7-01	COAD	2.75326	8.09996		1754	TCGA-NH-A8F7-01	COAD	2.75326	1.66899		1754	TCGA-NH-A8F7-01	COAD	2.75326	7.95897
1755	TCGA-AD-6965-01	COAD	2.70397	8.26581		1755	TCGA-AD-6965-01	COAD	2.70397	2.15364		1755	TCGA-AD-6965-01	COAD	2.70397	6.86881
1756	TCGA-AA-A02H-01	COAD	2.32066	7.96577		1756	TCGA-AA-A02H-01	COAD	2.32066	1.66666		1756	TCGA-AA-A02H-01	COAD	2.32066	6.97527
1757	TCGA-AA-3680-01	COAD	2.94024	7.94125		1757	TCGA-AA-3680-01	COAD	2.94024	1.81357		1757	TCGA-AA-3680-01	COAD	2.94024	7.28355
1758	TCGA-A6-6650-01	COAD	0	7.40085		1758	TCGA-A6-6650-01	COAD	0	2.25817		1758	TCGA-A6-6650-01	COAD	0	7.49369
1759	TCGA-G4-6311-01	COAD	3.06604	8.20655		1759	TCGA-G4-6311-01	COAD	3.06604	1.83413		1759	TCGA-G4-6311-01	COAD	3.06604	6.91832
1760	TCGA-A6-2677-01	COAD	2.88574	7.09717		1760	TCGA-A6-2677-01	COAD	2.88574	3.49792		1760	TCGA-A6-2677-01	COAD	2.88574	8.04005
1761	TCGA-CK-4951-01	COAD	106.095	7.67511		1761	TCGA-CK-4951-01	COAD	106.095	1.8006		1761	TCGA-CK-4951-01	COAD	106.095	6.62008
1762	TCGA-CK-6748-01	COAD	1.28835	7.79838		1762	TCGA-CK-6748-01	COAD	1.28835	1.15778		1762	TCGA-CK-6748-01	COAD	1.28835	7.00661
1763	TCGA-CA-5255-01	COAD	1.12738	7.41639		1763	TCGA-CA-5255-01	COAD	1.12738	1.24143		1763	TCGA-CA-5255-01	COAD	1.12738	6.58146
1764	TCGA-CK-4952-01	COAD	3.43662	8.69088		1764	TCGA-CK-4952-01	COAD	3.43662	2.41588		1764	TCGA-CK-4952-01	COAD	3.43662	6.84137
1765	TCGA-AZ-4315-01	COAD	158.566	7.26837		1765	TCGA-AZ-4315-01	COAD	158.566	1.15985		1765	TCGA-AZ-4315-01	COAD	158.566	5.84735
1766	TCGA-G4-6626-01	COAD	2.67989	8.57383		1766	TCGA-G4-6626-01	COAD	2.67989	1.52978		1766	TCGA-G4-6626-01	COAD	2.67989	7.3826
1767	TCGA-DM-A1D7-01	COAD	3.00235	7.62723		1767	TCGA-DM-A1D7-01	COAD	3.00235	1.95408		1767	TCGA-DM-A1D7-01	COAD	3.00235	6.60528
1768	TCGA-AA-3531-01	COAD	2.87856	8.0981		1768	TCGA-AA-3531-01	COAD	2.87856	1.41786		1768	TCGA-AA-3531-01	COAD	2.87856	5.65704
1769	TCGA-A6-5662-01	COAD	1.45685	7.80088		1769	TCGA-A6-5662-01	COAD	1.45685	1.18997		1769	TCGA-A6-5662-01	COAD	1.45685	6.96874
1770	TCGA-CM-4744-01	COAD	3.34496	7.48883		1770	TCGA-CM-4744-01	COAD	3.34496	1.43419		1770	TCGA-CM-4744-01	COAD	3.34496	5.77947
1771	TCGA-D5-5540-01	COAD	2.55889	7.19744		1771	TCGA-D5-5540-01	COAD	2.55889	1.58591		1771	TCGA-D5-5540-01	COAD	2.55889	6.83693
1772	TCGA-CM-5863-01	COAD	1.58925	7.43415		1772	TCGA-CM-5863-01	COAD	1.58925	1.7489		1772	TCGA-CM-5863-01	COAD	1.58925	6.63803
1773	TCGA-A6-5666-01	COAD	2.08215	7.66659		1773	TCGA-A6-5666-01	COAD	2.08215	1.8115		1773	TCGA-A6-5666-01	COAD	2.08215	7.19385
1774	TCGA-AA-3973-01	COAD	2.32544	7.66669		1774	TCGA-AA-3973-01	COAD	2.32544	1.36637		1774	TCGA-AA-3973-01	COAD	2.32544	6.61576
1775	TCGA-CM-4748-01	COAD	1.58957	7.95969		1775	TCGA-CM-4748-01	COAD	1.58957	1.87877		1775	TCGA-CM-4748-01	COAD	1.58957	6.08726
1776	TCGA-D5-6530-01	COAD	27.4763	7.79658		1776	TCGA-D5-6530-01	COAD	27.4763	1.71513		1776	TCGA-D5-6530-01	COAD	27.4763	7.00521
1777	TCGA-A6-6137-01	COAD	2.69316	7.91567		1777	TCGA-A6-6137-01	COAD	2.69316	1.90804		1777	TCGA-A6-6137-01	COAD	2.69316	7.36736
1778	TCGA-DM-A1D6-01	COAD	2.27765	8.19069		1778	TCGA-DM-A1D6-01	COAD	2.27765	1.71824		1778	TCGA-DM-A1D6-01	COAD	2.27765	6.8629
1779	TCGA-D5-6923-01	COAD	0	8.31044		1779	TCGA-D5-6923-01	COAD	0	1.77706		1779	TCGA-D5-6923-01	COAD	0	7.31384
1780	TCGA-F4-6463-01	COAD	1.71467	8.15436		1780	TCGA-F4-6463-01	COAD	1.71467	2.57004		1780	TCGA-F4-6463-01	COAD	1.71467	7.16353
1781	TCGA-AZ-6599-01	COAD	5.48785	8.01251		1781	TCGA-AZ-6599-01	COAD	5.48785	2.28887		1781	TCGA-AZ-6599-01	COAD	5.48785	6.55687
1782	TCGA-D5-6532-01	COAD	2.31662	8.01563		1782	TCGA-D5-6532-01	COAD	2.31662	1.20123		1782	TCGA-D5-6532-01	COAD	2.31662	7.14122
1783	TCGA-AA-3489-01	COAD	2.80925	7.57382		1783	TCGA-AA-3489-01	COAD	2.80925	2.06955		1783	TCGA-AA-3489-01	COAD	2.80925	6.70099
1784	TCGA-CM-6171-01	COAD	28.7088	8.02955		1784	TCGA-CM-6171-01	COAD	28.7088	2.48805		1784	TCGA-CM-6171-01	COAD	28.7088	6.59199
1785	TCGA-DM-A28C-01	COAD	2.49234	8.16885		1785	TCGA-DM-A28C-01	COAD	2.49234	1.81726		1785	TCGA-DM-A28C-01	COAD	2.49234	6.96864
1786	TCGA-AA-A01T-01	COAD	2.52526	7.71819		1786	TCGA-AA-A01T-01	COAD	2.52526	0.23125		1786	TCGA-AA-A01T-01	COAD	2.52526	4.09225
1787	TCGA-AA-A02E-01	COAD	3.96761	7.9811		1787	TCGA-AA-A02E-01	COAD	3.96761	1.48998		1787	TCGA-AA-A02E-01	COAD	3.96761	6.87759
1788	TCGA-CM-5860-01	COAD	2.49976	7.87273		1788	TCGA-CM-5860-01	COAD	2.49976	1.9194		1788	TCGA-CM-5860-01	COAD	2.49976	6.95098
1789	TCGA-A6-6141-01	COAD	0	7.80367		1789	TCGA-A6-6141-01	COAD	0	1.87137		1789	TCGA-A6-6141-01	COAD	0	6.95619
1790	TCGA-G4-6628-01	COAD	48.9259	8.11108		1790	TCGA-G4-6628-01	COAD	48.9259	2.10032		1790	TCGA-G4-6628-01	COAD	48.9259	6.24749
1791	TCGA-AA-3688-01	COAD	1.83038	8.10689		1791	TCGA-AA-3688-01	COAD	1.83038	1.38317		1791	TCGA-AA-3688-01	COAD	1.83038	6.9207
1792	TCGA-AA-3492-01	COAD	50.8333	7.46516		1792	TCGA-AA-3492-01	COAD	50.8333	0.819831		1792	TCGA-AA-3492-01	COAD	50.8333	5.47098
1793	TCGA-AA-3819-01	COAD	5.02211	7.99011		1793	TCGA-AA-3819-01	COAD	5.02211	2.27966		1793	TCGA-AA-3819-01	COAD	5.02211	6.75075
1794	TCGA-A6-2678-01	COAD	4.25058	7.8717		1794	TCGA-A6-2678-01	COAD	4.25058	1.72341		1794	TCGA-A6-2678-01	COAD	4.25058	7.40159
1795	TCGA-AA-3521-01	COAD	2.75126	7.77995		1795	TCGA-AA-3521-01	COAD	2.75126	1.86719		1795	TCGA-AA-3521-01	COAD	2.75126	6.73691
1796	TCGA-DM-A1DA-01	COAD	6.293	7.89713		1796	TCGA-DM-A1DA-01	COAD	6.293	1.55059		1796	TCGA-DM-A1DA-01	COAD	6.293	6.53247
1797	TCGA-F4-6855-01	COAD	2.32655	7.49428		1797	TCGA-F4-6855-01	COAD	2.32655	1.94269		1797	TCGA-F4-6855-01	COAD	2.32655	6.56353
1798	TCGA-F4-6856-01	COAD	24.7793	7.76928		1798	TCGA-F4-6856-01	COAD	24.7793	1.65371		1798	TCGA-F4-6856-01	COAD	24.7793	6.63872
1799	TCGA-DM-A0X9-01	COAD	4.13368	7.75762		1799	TCGA-DM-A0X9-01	COAD	4.13368	1.94943		1799	TCGA-DM-A0X9-01	COAD	4.13368	6.51881
1800	TCGA-A6-5659-01	COAD	4.54914	6.77502		1800	TCGA-A6-5659-01	COAD	4.54914	2.31704		1800	TCGA-A6-5659-01	COAD	4.54914	7.20703
1801	TCGA-AZ-6598-01	COAD	56.5754	8.16178		1801	TCGA-AZ-6598-01	COAD	56.5754	1.96925		1801	TCGA-AZ-6598-01	COAD	56.5754	6.82018
1802	TCGA-AA-3519-01	COAD	3.07697	7.42684		1802	TCGA-AA-3519-01	COAD	3.07697	0.968396		1802	TCGA-AA-3519-01	COAD	3.07697	6.44781
1803	TCGA-DM-A1HB-01	COAD	27.4054	7.75057		1803	TCGA-DM-A1HB-01	COAD	27.4054	1.73839		1803	TCGA-DM-A1HB-01	COAD	27.4054	6.51869
1804	TCGA-A6-A567-01	COAD	1.25298	7.51261		1804	TCGA-A6-A567-01	COAD	1.25298	2.55046		1804	TCGA-A6-A567-01	COAD	1.25298	7.406
1805	TCGA-CA-5796-01	COAD	1.42849	7.25103		1805	TCGA-CA-5796-01	COAD	1.42849	1.13109		1805	TCGA-CA-5796-01	COAD	1.42849	7.35637
1806	TCGA-5M-AAT6-01	COAD	43.2528	7.74016		1806	TCGA-5M-AAT6-01	COAD	43.2528	2.13076		1806	TCGA-5M-AAT6-01	COAD	43.2528	6.42179
1807	TCGA-CM-6163-01	COAD	2.35804	7.92901		1807	TCGA-CM-6163-01	COAD	2.35804	1.71037		1807	TCGA-CM-6163-01	COAD	2.35804	7.48374
1808	TCGA-AD-6889-01	COAD	43.0398	7.38711		1808	TCGA-AD-6889-01	COAD	43.0398	2.08657		1808	TCGA-AD-6889-01	COAD	43.0398	5.89244
1809	TCGA-CM-4751-01	COAD	2.21595	8.00616		1809	TCGA-CM-4751-01	COAD	2.21595	2.17741		1809	TCGA-CM-4751-01	COAD	2.21595	6.91945
1810	TCGA-AA-3982-01	COAD	3.59295	7.88307		1810	TCGA-AA-3982-01	COAD	3.59295	1.70584		1810	TCGA-AA-3982-01	COAD	3.59295	7.06481
1811	TCGA-D5-6924-01	COAD	3.58723	7.65317		1811	TCGA-D5-6924-01	COAD	3.58723	1.65063		1811	TCGA-D5-6924-01	COAD	3.58723	7.02261
1812	TCGA-AA-3502-01	COAD	4.15674	7.14824		1812	TCGA-AA-3502-01	COAD	4.15674	1.78181		1812	TCGA-AA-3502-01	COAD	4.15674	5.76495
1813	TCGA-D5-7000-01	COAD	2.50377	8.03812		1813	TCGA-D5-7000-01	COAD	2.50377	1.88986		1813	TCGA-D5-7000-01	COAD	2.50377	6.80396
1814	TCGA-D5-6540-01	COAD	29.8661	7.88253		1814	TCGA-D5-6540-01	COAD	29.8661	2.08246		1814	TCGA-D5-6540-01	COAD	29.8661	6.8859
1815	TCGA-D5-6932-01	COAD	3.08356	7.93672		1815	TCGA-D5-6932-01	COAD	3.08356	1.37904		1815	TCGA-D5-6932-01	COAD	3.08356	6.60158
1816	TCGA-CK-5912-01	COAD	1.42334	7.69115		1816	TCGA-CK-5912-01	COAD	1.42334	2.44149		1816	TCGA-CK-5912-01	COAD	1.42334	7.69996
1817	TCGA-AA-3538-01	COAD	2.28382	7.9761		1817	TCGA-AA-3538-01	COAD	2.28382	1.65824		1817	TCGA-AA-3538-01	COAD	2.28382	7.11624
1818	TCGA-AA-3655-01	COAD	1.8803	8.10947		1818	TCGA-AA-3655-01	COAD	1.8803	2.12986		1818	TCGA-AA-3655-01	COAD	1.8803	7.01778
1819	TCGA-AA-3989-01	COAD	3.25615	7.93523		1819	TCGA-AA-3989-01	COAD	3.25615	0.954471		1819	TCGA-AA-3989-01	COAD	3.25615	6.17274
1820	TCGA-5M-AAT4-01	COAD	3.88709	8.01442		1820	TCGA-5M-AAT4-01	COAD	3.88709	1.61749		1820	TCGA-5M-AAT4-01	COAD	3.88709	6.74474
1821	TCGA-AA-A02R-01	COAD	36.1982	8.09878		1821	TCGA-AA-A02R-01	COAD	36.1982	1.29468		1821	TCGA-AA-A02R-01	COAD	36.1982	5.82152
1822	TCGA-A6-6649-01	COAD	2.78624	7.95434		1822	TCGA-A6-6649-01	COAD	2.78624	2.31282		1822	TCGA-A6-6649-01	COAD	2.78624	6.66212
1823	TCGA-A6-3809-01	COAD	27.8425	6.88734		1823	TCGA-A6-3809-01	COAD	27.8425	2.79304		1823	TCGA-A6-3809-01	COAD	27.8425	7.92855
1824	TCGA-AY-4070-01	COAD	4.26862	7.73787		1824	TCGA-AY-4070-01	COAD	4.26862	1.95686		1824	TCGA-AY-4070-01	COAD	4.26862	5.76473
1825	TCGA-G4-6299-01	COAD	3.77129	8.30377		1825	TCGA-G4-6299-01	COAD	3.77129	2.08051		1825	TCGA-G4-6299-01	COAD	3.77129	6.4331
1826	TCGA-AA-A02O-01	COAD	4.47782	7.94225		1826	TCGA-AA-A02O-01	COAD	4.47782	0.918642		1826	TCGA-AA-A02O-01	COAD	4.47782	4.83462
1827	TCGA-NH-A50T-01	COAD	3.01875	7.88834		1827	TCGA-NH-A50T-01	COAD	3.01875	1.80225		1827	TCGA-NH-A50T-01	COAD	3.01875	7.4029
1828	TCGA-DM-A0XD-01	COAD	3.69074	7.57536		1828	TCGA-DM-A0XD-01	COAD	3.69074	1.63167		1828	TCGA-DM-A0XD-01	COAD	3.69074	6.88162
1829	TCGA-AU-6004-01	COAD	24.3311	8.0996		1829	TCGA-AU-6004-01	COAD	24.3311	2.17989		1829	TCGA-AU-6004-01	COAD	24.3311	6.60152
1830	TCGA-AA-3841-01	COAD	1.87571	7.74357		1830	TCGA-AA-3841-01	COAD	1.87571	0.531438		1830	TCGA-AA-3841-01	COAD	1.87571	4.38045
1831	TCGA-DM-A28E-01	COAD	2.23004	7.94184		1831	TCGA-DM-A28E-01	COAD	2.23004	1.9994		1831	TCGA-DM-A28E-01	COAD	2.23004	7.48417
1832	TCGA-AA-3514-01	COAD	4.44208	7.81269		1832	TCGA-AA-3514-01	COAD	4.44208	0.433035		1832	TCGA-AA-3514-01	COAD	4.44208	4.05884
1833	TCGA-A6-5665-01	COAD	42.1424	7.5909		1833	TCGA-A6-5665-01	COAD	42.1424	2.63182		1833	TCGA-A6-5665-01	COAD	42.1424	7.16596
1834	TCGA-G4-6315-01	COAD	3.16868	8.27387		1834	TCGA-G4-6315-01	COAD	3.16868	1.82862		1834	TCGA-G4-6315-01	COAD	3.16868	7.25937
1835	TCGA-F4-6459-01	COAD	3.10197	8.13408		1835	TCGA-F4-6459-01	COAD	3.10197	2.32837		1835	TCGA-F4-6459-01	COAD	3.10197	7.05805
1836	TCGA-D5-6926-01	COAD	2.52955	7.88496		1836	TCGA-D5-6926-01	COAD	2.52955	2.67206		1836	TCGA-D5-6926-01	COAD	2.52955	6.76763
1837	TCGA-CK-6747-01	COAD	3.44575	8.10909		1837	TCGA-CK-6747-01	COAD	3.44575	1.26259		1837	TCGA-CK-6747-01	COAD	3.44575	6.87321
1838	TCGA-DM-A1D8-01	COAD	3.44127	7.77209		1838	TCGA-DM-A1D8-01	COAD	3.44127	2.23396		1838	TCGA-DM-A1D8-01	COAD	3.44127	6.69094
1839	TCGA-AA-3858-01	COAD	1.60352	8.46884		1839	TCGA-AA-3858-01	COAD	1.60352	1.20365		1839	TCGA-AA-3858-01	COAD	1.60352	6.16025
1840	TCGA-AA-3522-01	COAD	2.86801	7.38321		1840	TCGA-AA-3522-01	COAD	2.86801	1.31163		1840	TCGA-AA-3522-01	COAD	2.86801	7.15508
1841	TCGA-AA-3544-01	COAD	3.18217	7.59811		1841	TCGA-AA-3544-01	COAD	3.18217	1.0464		1841	TCGA-AA-3544-01	COAD	3.18217	6.04098
1842	TCGA-NH-A6GA-01	COAD	1.91415	8.26579		1842	TCGA-NH-A6GA-01	COAD	1.91415	1.82345		1842	TCGA-NH-A6GA-01	COAD	1.91415	7.15694
1843	TCGA-D5-6537-01	COAD	2.724	7.9238		1843	TCGA-D5-6537-01	COAD	2.724	1.59024		1843	TCGA-D5-6537-01	COAD	2.724	7.29798
1844	TCGA-G4-6302-01	COAD	23.7555	7.32939		1844	TCGA-G4-6302-01	COAD	23.7555	3.03694		1844	TCGA-G4-6302-01	COAD	23.7555	6.03527
1845	TCGA-A6-2685-01	COAD	1.08447	7.31456		1845	TCGA-A6-2685-01	COAD	1.08447	1.57421		1845	TCGA-A6-2685-01	COAD	1.08447	5.09697
1846	TCGA-AA-3712-01	COAD	3.04722	8.30673		1846	TCGA-AA-3712-01	COAD	3.04722	1.61834		1846	TCGA-AA-3712-01	COAD	3.04722	6.73895
1847	TCGA-AA-3846-01	COAD	2.57696	7.58379		1847	TCGA-AA-3846-01	COAD	2.57696	2.57786		1847	TCGA-AA-3846-01	COAD	2.57696	7.4339
1848	TCGA-A6-A565-01	COAD	8.98757	7.32351		1848	TCGA-A6-A565-01	COAD	8.98757	2.51056		1848	TCGA-A6-A565-01	COAD	8.98757	6.88203
1849	TCGA-AU-3779-01	COAD	2.32228	7.73504		1849	TCGA-AU-3779-01	COAD	2.32228	1.48275		1849	TCGA-AU-3779-01	COAD	2.32228	6.63518
1850	TCGA-A6-2684-01	COAD	2.31576	6.6426		1850	TCGA-A6-2684-01	COAD	2.31576	3.02416		1850	TCGA-A6-2684-01	COAD	2.31576	7.08264
1851	TCGA-AA-3561-01	COAD	2.77907	7.1499		1851	TCGA-AA-3561-01	COAD	2.77907	1.05088		1851	TCGA-AA-3561-01	COAD	2.77907	6.15535
1852	TCGA-CM-5341-01	COAD	3.64451	5.52643		1852	TCGA-CM-5341-01	COAD	3.64451	1.71498		1852	TCGA-CM-5341-01	COAD	3.64451	6.2818
1853	TCGA-A6-2683-01	COAD	5.61734	7.77272		1853	TCGA-A6-2683-01	COAD	5.61734	0.370483		1853	TCGA-A6-2683-01	COAD	5.61734	3.96771
1854	TCGA-AA-A004-01	COAD	2.13738	7.93322		1854	TCGA-AA-A004-01	COAD	2.13738	0.220088		1854	TCGA-AA-A004-01	COAD	2.13738	3.58473
1855	TCGA-AA-3529-01	COAD	1.29206	8.22565		1855	TCGA-AA-3529-01	COAD	1.29206	1.77612		1855	TCGA-AA-3529-01	COAD	1.29206	6.39925
1856	TCGA-AA-3952-01	COAD	2.8109	7.02598		1856	TCGA-AA-3952-01	COAD	2.8109	1.34494		1856	TCGA-AA-3952-01	COAD	2.8109	6.36064
1857	TCGA-D5-5537-01	COAD	2.34672	7.26376		1857	TCGA-D5-5537-01	COAD	2.34672	2.09571		1857	TCGA-D5-5537-01	COAD	2.34672	6.61381
1858	TCGA-AA-3837-01	COAD	3.33345	7.90324		1858	TCGA-AA-3837-01	COAD	3.33345	1.27975		1858	TCGA-AA-3837-01	COAD	3.33345	6.61671
1859	TCGA-AA-3511-01	COAD	3.11564	7.864		1859	TCGA-AA-3511-01	COAD	3.11564	1.65778		1859	TCGA-AA-3511-01	COAD	3.11564	6.51951
1860	TCGA-D5-6922-01	COAD	2.44632	8.25758		1860	TCGA-D5-6922-01	COAD	2.44632	2.53997		1860	TCGA-D5-6922-01	COAD	2.44632	7.18715
1861	TCGA-CM-6674-01	COAD	21.115	7.85468		1861	TCGA-CM-6674-01	COAD	21.115	1.62242		1861	TCGA-CM-6674-01	COAD	21.115	6.50086
1862	TCGA-CK-5914-01	COAD	3.15341	8.13162		1862	TCGA-CK-5914-01	COAD	3.15341	2.08526		1862	TCGA-CK-5914-01	COAD	3.15341	7.76952
1863	TCGA-G4-6320-01	COAD	23.6044	8.0462		1863	TCGA-G4-6320-01	COAD	23.6044	2.16278		1863	TCGA-G4-6320-01	COAD	23.6044	6.6727
1864	TCGA-QL-A97D-01	COAD	4.98078	8.07044		1864	TCGA-QL-A97D-01	COAD	4.98078	2.15919		1864	TCGA-QL-A97D-01	COAD	4.98078	7.18158
1865	TCGA-CM-5868-01	COAD	2.01778	7.87827		1865	TCGA-CM-5868-01	COAD	2.01778	2.01212		1865	TCGA-CM-5868-01	COAD	2.01778	7.19374
1866	TCGA-AA-3534-01	COAD	3.26469	8.06136		1866	TCGA-AA-3534-01	COAD	3.26469	2.13039		1866	TCGA-AA-3534-01	COAD	3.26469	7.89986
1867	TCGA-AA-3693-01	COAD	3.73865	7.15272		1867	TCGA-AA-3693-01	COAD	3.73865	2.10565		1867	TCGA-AA-3693-01	COAD	3.73865	7.07534
1868	TCGA-AA-A02J-01	COAD	0	8.3323		1868	TCGA-AA-A02J-01	COAD	0	1.34275		1868	TCGA-AA-A02J-01	COAD	0	6.40342
1869	TCGA-D5-5541-01	COAD	1.34758	7.78817		1869	TCGA-D5-5541-01	COAD	1.34758	2.12284		1869	TCGA-D5-5541-01	COAD	1.34758	6.96369
1870	TCGA-A6-5657-01	COAD	2.46258	8.50141		1870	TCGA-A6-5657-01	COAD	2.46258	1.87334		1870	TCGA-A6-5657-01	COAD	2.46258	7.09223
1871	TCGA-AA-3812-01	COAD	3.05463	7.37076		1871	TCGA-AA-3812-01	COAD	3.05463	0.427849		1871	TCGA-AA-3812-01	COAD	3.05463	4.18989
1872	TCGA-DM-A1D4-01	COAD	4.11912	7.91902		1872	TCGA-DM-A1D4-01	COAD	4.11912	1.76981		1872	TCGA-DM-A1D4-01	COAD	4.11912	6.843
1873	TCGA-AA-3854-01	COAD	3.78129	7.61882		1873	TCGA-AA-3854-01	COAD	3.78129	1.81226		1873	TCGA-AA-3854-01	COAD	3.78129	6.95025
1874	TCGA-CK-4950-01	COAD	4.14305	8.02639		1874	TCGA-CK-4950-01	COAD	4.14305	1.04928		1874	TCGA-CK-4950-01	COAD	4.14305	6.38885
1875	TCGA-D5-6541-01	COAD	2.01389	7.10645		1875	TCGA-D5-6541-01	COAD	2.01389	2.36797		1875	TCGA-D5-6541-01	COAD	2.01389	7.27316
1876	TCGA-QG-A5YV-01	COAD	4.18135	8.16499		1876	TCGA-QG-A5YV-01	COAD	4.18135	1.92709		1876	TCGA-QG-A5YV-01	COAD	4.18135	6.86373
1877	TCGA-AD-6901-01	COAD	5.57131	7.32375		1877	TCGA-AD-6901-01	COAD	5.57131	2.23698		1877	TCGA-AD-6901-01	COAD	5.57131	6.63984
1878	TCGA-AA-3526-01	COAD	3.80003	7.51386		1878	TCGA-AA-3526-01	COAD	3.80003	1.91691		1878	TCGA-AA-3526-01	COAD	3.80003	6.62868
1879	TCGA-DM-A1HA-01	COAD	3.43511	7.70144		1879	TCGA-DM-A1HA-01	COAD	3.43511	1.39847		1879	TCGA-DM-A1HA-01	COAD	3.43511	6.56922
1880	TCGA-AA-A02W-01	COAD	2.71243	7.93258		1880	TCGA-AA-A02W-01	COAD	2.71243	2.34813		1880	TCGA-AA-A02W-01	COAD	2.71243	7.25961
1881	TCGA-AA-A02Y-01	COAD	3.32019	7.7769		1881	TCGA-AA-A02Y-01	COAD	3.32019	1.03034		1881	TCGA-AA-A02Y-01	COAD	3.32019	6.24008
1882	TCGA-A6-6780-01	COAD	27.5954	7.11236		1882	TCGA-A6-6780-01	COAD	27.5954	2.75441		1882	TCGA-A6-6780-01	COAD	27.5954	8.1114
1883	TCGA-CM-4752-01	COAD	2.65852	7.45161		1883	TCGA-CM-4752-01	COAD	2.65852	1.3896		1883	TCGA-CM-4752-01	COAD	2.65852	5.79994
1884	TCGA-AD-A5EK-01	COAD	1.84831	7.99852		1884	TCGA-AD-A5EK-01	COAD	1.84831	1.93337		1884	TCGA-AD-A5EK-01	COAD	1.84831	6.72339
1885	TCGA-CM-6164-01	COAD	1.55724	8.05439		1885	TCGA-CM-6164-01	COAD	1.55724	1.74156		1885	TCGA-CM-6164-01	COAD	1.55724	7.30882
1886	TCGA-DM-A28H-01	COAD	3.02871	8.34498		1886	TCGA-DM-A28H-01	COAD	3.02871	2.28893		1886	TCGA-DM-A28H-01	COAD	3.02871	6.91766
1887	TCGA-D5-6898-01	COAD	1.7674	8.05127		1887	TCGA-D5-6898-01	COAD	1.7674	1.87563		1887	TCGA-D5-6898-01	COAD	1.7674	7.07973
1888	TCGA-CM-5864-01	COAD	4.44017	7.62674		1888	TCGA-CM-5864-01	COAD	4.44017	1.9209		1888	TCGA-CM-5864-01	COAD	4.44017	7.00373
1889	TCGA-NH-A6GB-01	COAD	3.45156	7.89873		1889	TCGA-NH-A6GB-01	COAD	3.45156	1.83781		1889	TCGA-NH-A6GB-01	COAD	3.45156	6.75658
1890	TCGA-NH-A8F8-01	COAD	2.28264	7.84242		1890	TCGA-NH-A8F8-01	COAD	2.28264	1.98177		1890	TCGA-NH-A8F8-01	COAD	2.28264	6.61959
1891	TCGA-CM-6677-01	COAD	3.32789	7.9735		1891	TCGA-CM-6677-01	COAD	3.32789	1.54898		1891	TCGA-CM-6677-01	COAD	3.32789	6.90231
1892	TCGA-DM-A1D9-01	COAD	2.90511	8.03358		1892	TCGA-DM-A1D9-01	COAD	2.90511	2.41231		1892	TCGA-DM-A1D9-01	COAD	2.90511	6.99518
1893	TCGA-D5-6930-01	COAD	30.6645	7.63001		1893	TCGA-D5-6930-01	COAD	30.6645	1.22897		1893	TCGA-D5-6930-01	COAD	30.6645	6.12778
1894	TCGA-CA-5797-01	COAD	1.43799	8.18398		1894	TCGA-CA-5797-01	COAD	1.43799	2.17509		1894	TCGA-CA-5797-01	COAD	1.43799	6.94379
1895	TCGA-D5-6531-01	COAD	3.98453	8.04138		1895	TCGA-D5-6531-01	COAD	3.98453	1.14974		1895	TCGA-D5-6531-01	COAD	3.98453	7.60364
1896	TCGA-AZ-4615-01	COAD	24.5205	7.67334		1896	TCGA-AZ-4615-01	COAD	24.5205	2.3309		1896	TCGA-AZ-4615-01	COAD	24.5205	6.96973
1897	TCGA-A6-5656-01	COAD	2.41361	6.82085		1897	TCGA-A6-5656-01	COAD	2.41361	2.95546		1897	TCGA-A6-5656-01	COAD	2.41361	7.83098
1898	TCGA-CM-4743-01	COAD	26.9773	7.43716		1898	TCGA-CM-4743-01	COAD	26.9773	1.73479		1898	TCGA-CM-4743-01	COAD	26.9773	5.85832
1899	TCGA-AA-A01K-01	COAD	0	8.13268		1899	TCGA-AA-A01K-01	COAD	0	2.04639		1899	TCGA-AA-A01K-01	COAD	0	7.08272
1900	TCGA-NH-A50U-01	COAD	1.92244	8.07073		1900	TCGA-NH-A50U-01	COAD	1.92244	1.92862		1900	TCGA-NH-A50U-01	COAD	1.92244	7.02687
1901	TCGA-D5-6928-01	COAD	40.1899	7.35739		1901	TCGA-D5-6928-01	COAD	40.1899	1.98548		1901	TCGA-D5-6928-01	COAD	40.1899	6.52214
1902	TCGA-DM-A28K-01	COAD	2.45245	7.79447		1902	TCGA-DM-A28K-01	COAD	2.45245	1.7553		1902	TCGA-DM-A28K-01	COAD	2.45245	6.51455
1903	TCGA-AY-6196-01	COAD	5.41839	6.90845		1903	TCGA-AY-6196-01	COAD	5.41839	2.11739		1903	TCGA-AY-6196-01	COAD	5.41839	6.21358
1904	TCGA-CM-5344-01	COAD	1.38318	8.32275		1904	TCGA-CM-5344-01	COAD	1.38318	1.87385		1904	TCGA-CM-5344-01	COAD	1.38318	7.28836
1905	TCGA-G4-6309-01	COAD	20.7141	7.9982		1905	TCGA-G4-6309-01	COAD	20.7141	1.83166		1905	TCGA-G4-6309-01	COAD	20.7141	6.65711
1906	TCGA-CM-6165-01	COAD	2.54361	7.64788		1906	TCGA-CM-6165-01	COAD	2.54361	2.3349		1906	TCGA-CM-6165-01	COAD	2.54361	7.52959
1907	TCGA-AY-5543-01	COAD	2.28385	7.73325		1907	TCGA-AY-5543-01	COAD	2.28385	1.58023		1907	TCGA-AY-5543-01	COAD	2.28385	6.69129
1908	TCGA-CM-6167-01	COAD	1.83461	7.20741		1908	TCGA-CM-6167-01	COAD	1.83461	3.69383		1908	TCGA-CM-6167-01	COAD	1.83461	6.726
1909	TCGA-AA-3664-01	COAD	3.88627	8.25557		1909	TCGA-AA-3664-01	COAD	3.88627	2.92705		1909	TCGA-AA-3664-01	COAD	3.88627	7.26731
1910	TCGA-D5-6535-01	COAD	3.76595	8.06177		1910	TCGA-D5-6535-01	COAD	3.76595	1.41902		1910	TCGA-D5-6535-01	COAD	3.76595	6.98072
1911	TCGA-CM-6678-01	COAD	3.07774	7.67244		1911	TCGA-CM-6678-01	COAD	3.07774	1.31011		1911	TCGA-CM-6678-01	COAD	3.07774	6.47367
1912	TCGA-CM-4746-01	COAD	17.8106	7.25736		1912	TCGA-CM-4746-01	COAD	17.8106	0.748308		1912	TCGA-CM-4746-01	COAD	17.8106	5.20315
1913	TCGA-A6-6652-01	COAD	1.90257	8.13187		1913	TCGA-A6-6652-01	COAD	1.90257	1.90523		1913	TCGA-A6-6652-01	COAD	1.90257	7.12808
1914	TCGA-A6-5661-01	COAD	29.0233	7.34671		1914	TCGA-A6-5661-01	COAD	29.0233	2.19969		1914	TCGA-A6-5661-01	COAD	29.0233	7.29433
1915	TCGA-5M-AATE-01	COAD	2.55267	7.92297		1915	TCGA-5M-AATE-01	COAD	2.55267	2.09203		1915	TCGA-5M-AATE-01	COAD	2.55267	6.6024
1916	TCGA-DM-A1D0-01	COAD	2.30023	8.01999		1916	TCGA-DM-A1D0-01	COAD	2.30023	2.20563		1916	TCGA-DM-A1D0-01	COAD	2.30023	6.98989
1917	TCGA-AA-3681-01	COAD	2.77756	8.03356		1917	TCGA-AA-3681-01	COAD	2.77756	1.45761		1917	TCGA-AA-3681-01	COAD	2.77756	6.99704
1918	TCGA-D5-5538-01	COAD	2.53442	7.7468		1918	TCGA-D5-5538-01	COAD	2.53442	1.56427		1918	TCGA-D5-5538-01	COAD	2.53442	7.06857
1919	TCGA-CM-6679-01	COAD	1.67179	7.57195		1919	TCGA-CM-6679-01	COAD	1.67179	2.34684		1919	TCGA-CM-6679-01	COAD	1.67179	6.7793
1920	TCGA-T9-A92H-01	COAD	3.75636	8.16156		1920	TCGA-T9-A92H-01	COAD	3.75636	1.23942		1920	TCGA-T9-A92H-01	COAD	3.75636	7.25426
1921	TCGA-AA-3818-01	COAD	3.80595	7.95779		1921	TCGA-AA-3818-01	COAD	3.80595	1.46885		1921	TCGA-AA-3818-01	COAD	3.80595	6.63288
1922	TCGA-CA-5254-01	COAD	4.91404	7.80575		1922	TCGA-CA-5254-01	COAD	4.91404	1.51826		1922	TCGA-CA-5254-01	COAD	4.91404	6.67989
1923	TCGA-AD-5900-01	COAD	35.3574	8.01123		1923	TCGA-AD-5900-01	COAD	35.3574	1.86168		1923	TCGA-AD-5900-01	COAD	35.3574	6.35413
1924	TCGA-CA-6719-01	COAD	3.00233	8.375		1924	TCGA-CA-6719-01	COAD	3.00233	1.99111		1924	TCGA-CA-6719-01	COAD	3.00233	7.21682
1925	TCGA-A6-6654-01	COAD	4.22073	8.00016		1925	TCGA-A6-6654-01	COAD	4.22073	1.85937		1925	TCGA-A6-6654-01	COAD	4.22073	6.83144
1926	TCGA-CM-6161-01	COAD	1.87484	8.09505		1926	TCGA-CM-6161-01	COAD	1.87484	2.16007		1926	TCGA-CM-6161-01	COAD	1.87484	7.33297
1927	TCGA-AA-3814-01	COAD	2.48646	7.70363		1927	TCGA-AA-3814-01	COAD	2.48646	1.44083		1927	TCGA-AA-3814-01	COAD	2.48646	6.59151
1928	TCGA-AA-3532-01	COAD	2.83302	7.7798		1928	TCGA-AA-3532-01	COAD	2.83302	1.67541		1928	TCGA-AA-3532-01	COAD	2.83302	6.54226
1929	TCGA-AZ-6606-01	COAD	3.27385	8.03863		1929	TCGA-AZ-6606-01	COAD	3.27385	1.64661		1929	TCGA-AZ-6606-01	COAD	3.27385	6.85895
1930	TCGA-CK-4947-01	COAD	2.09816	7.89128		1930	TCGA-CK-4947-01	COAD	2.09816	1.90436		1930	TCGA-CK-4947-01	COAD	2.09816	7.22851
1931	TCGA-A6-2674-01	COAD	2.42392	6.32276		1931	TCGA-A6-2674-01	COAD	2.42392	2.71847		1931	TCGA-A6-2674-01	COAD	2.42392	6.90873
1932	TCGA-CA-6716-01	COAD	3.60195	7.83812		1932	TCGA-CA-6716-01	COAD	3.60195	2.19692		1932	TCGA-CA-6716-01	COAD	3.60195	6.53227
1933	TCGA-NH-A6GC-01	COAD	2.63173	7.5341		1933	TCGA-NH-A6GC-01	COAD	2.63173	3.23121		1933	TCGA-NH-A6GC-01	COAD	2.63173	6.68742
1934	TCGA-AA-3848-01	COAD	3.58685	7.96325		1934	TCGA-AA-3848-01	COAD	3.58685	0.790664		1934	TCGA-AA-3848-01	COAD	3.58685	4.72241
1935	TCGA-AA-3684-01	COAD	3.35151	7.37934		1935	TCGA-AA-3684-01	COAD	3.35151	0.842443		1935	TCGA-AA-3684-01	COAD	3.35151	4.14786
1936	TCGA-F4-6807-01	COAD	3.84701	7.76043		1936	TCGA-F4-6807-01	COAD	3.84701	1.88059		1936	TCGA-F4-6807-01	COAD	3.84701	6.8516
1937	TCGA-AA-3875-01	COAD	3.25119	7.97103		1937	TCGA-AA-3875-01	COAD	3.25119	2.43502		1937	TCGA-AA-3875-01	COAD	3.25119	7.15563
1938	TCGA-G4-6297-01	COAD	2.05304	7.91755		1938	TCGA-G4-6297-01	COAD	2.05304	1.97875		1938	TCGA-G4-6297-01	COAD	2.05304	6.19133
1939	TCGA-A6-5660-01	COAD	2.79135	7.78322		1939	TCGA-A6-5660-01	COAD	2.79135	1.67093		1939	TCGA-A6-5660-01	COAD	2.79135	7.32291
1940	TCGA-AZ-6607-01	COAD	1.62058	7.38281		1940	TCGA-AZ-6607-01	COAD	1.62058	1.36333		1940	TCGA-AZ-6607-01	COAD	1.62058	7.34956
1941	TCGA-AA-3524-01	COAD	2.5892	7.71004		1941	TCGA-AA-3524-01	COAD	2.5892	1.67295		1941	TCGA-AA-3524-01	COAD	2.5892	7.03563
1942	TCGA-AA-3975-01	COAD	4.22221	7.97278		1942	TCGA-AA-3975-01	COAD	4.22221	1.4881		1942	TCGA-AA-3975-01	COAD	4.22221	6.36346
1943	TCGA-AA-3666-01	COAD	4.40318	7.47242		1943	TCGA-AA-3666-01	COAD	4.40318	3.26647		1943	TCGA-AA-3666-01	COAD	4.40318	6.90091
1944	TCGA-CM-6168-01	COAD	5.07584	7.785		1944	TCGA-CM-6168-01	COAD	5.07584	2.18671		1944	TCGA-CM-6168-01	COAD	5.07584	7.17342
1945	TCGA-G4-6588-01	COAD	48.0702	8.42112		1945	TCGA-G4-6588-01	COAD	48.0702	1.97486		1945	TCGA-G4-6588-01	COAD	48.0702	6.73027
1946	TCGA-CM-5348-01	COAD	3.98632	7.84543		1946	TCGA-CM-5348-01	COAD	3.98632	2.17964		1946	TCGA-CM-5348-01	COAD	3.98632	6.57819
1947	TCGA-AA-3833-01	COAD	16.0336	7.79297		1947	TCGA-AA-3833-01	COAD	16.0336	1.33636		1947	TCGA-AA-3833-01	COAD	16.0336	6.00654
1948	TCGA-G4-6295-01	COAD	3.33291	8.26718		1948	TCGA-G4-6295-01	COAD	3.33291	2.48919		1948	TCGA-G4-6295-01	COAD	3.33291	7.18831
1949	TCGA-CK-5915-01	COAD	2.0133	8.23852		1949	TCGA-CK-5915-01	COAD	2.0133	1.64889		1949	TCGA-CK-5915-01	COAD	2.0133	7.90038
1950	TCGA-AA-3520-01	COAD	3.39118	7.95894		1950	TCGA-AA-3520-01	COAD	3.39118	1.19148		1950	TCGA-AA-3520-01	COAD	3.39118	6.42038
1951	TCGA-G4-6303-01	COAD	2.05539	8.03069		1951	TCGA-G4-6303-01	COAD	2.05539	1.44924		1951	TCGA-G4-6303-01	COAD	2.05539	7.37645
1952	TCGA-AA-A03F-01	COAD	3.42267	7.81365		1952	TCGA-AA-A03F-01	COAD	3.42267	0.690349		1952	TCGA-AA-A03F-01	COAD	3.42267	4.16322
1953	TCGA-DM-A1DB-01	COAD	1.37279	8.27111		1953	TCGA-DM-A1DB-01	COAD	1.37279	1.60677		1953	TCGA-DM-A1DB-01	COAD	1.37279	7.42277
1954	TCGA-CM-6170-01	COAD	1.94105	7.88696		1954	TCGA-CM-6170-01	COAD	1.94105	1.97559		1954	TCGA-CM-6170-01	COAD	1.94105	7.44884
1955	TCGA-QG-A5YW-01	COAD	3.94889	7.46569		1955	TCGA-QG-A5YW-01	COAD	3.94889	1.91571		1955	TCGA-QG-A5YW-01	COAD	3.94889	6.32524
1956	TCGA-AA-A024-01	COAD	2.5117	7.36166		1956	TCGA-AA-A024-01	COAD	2.5117	1.20261		1956	TCGA-AA-A024-01	COAD	2.5117	6.14944
1957	TCGA-DM-A285-01	COAD	4.11488	7.6278		1957	TCGA-DM-A285-01	COAD	4.11488	2.26231		1957	TCGA-DM-A285-01	COAD	4.11488	7.58711
1958	TCGA-QG-A5YX-01	COAD	2.02765	7.64092		1958	TCGA-QG-A5YX-01	COAD	2.02765	1.87566		1958	TCGA-QG-A5YX-01	COAD	2.02765	6.87651
1959	TCGA-AA-A017-01	COAD	1.70408	7.78197		1959	TCGA-AA-A017-01	COAD	1.70408	1.45622		1959	TCGA-AA-A017-01	COAD	1.70408	6.77316
1960	TCGA-D5-6920-01	COAD	2.53513	7.92041		1960	TCGA-D5-6920-01	COAD	2.53513	1.63792		1960	TCGA-D5-6920-01	COAD	2.53513	6.7266
1961	TCGA-D5-6534-01	COAD	3.62779	7.23761		1961	TCGA-D5-6534-01	COAD	3.62779	1.93509		1961	TCGA-D5-6534-01	COAD	3.62779	6.66677
1962	TCGA-AA-3496-01	COAD	3.11241	7.75855		1962	TCGA-AA-3496-01	COAD	3.11241	2.04		1962	TCGA-AA-3496-01	COAD	3.11241	7.26597
1963	TCGA-AA-3685-01	COAD	2.19413	7.30861		1963	TCGA-AA-3685-01	COAD	2.19413	1.20577		1963	TCGA-AA-3685-01	COAD	2.19413	5.69387
1964	TCGA-DM-A282-01	COAD	2.4771	7.97387		1964	TCGA-DM-A282-01	COAD	2.4771	2.56569		1964	TCGA-DM-A282-01	COAD	2.4771	6.4978
1965	TCGA-F4-6805-01	COAD	1.66722	7.97606		1965	TCGA-F4-6805-01	COAD	1.66722	2.13799		1965	TCGA-F4-6805-01	COAD	1.66722	6.84894
1966	TCGA-F4-6460-01	COAD	3.06543	8.20105		1966	TCGA-F4-6460-01	COAD	3.06543	2.31845		1966	TCGA-F4-6460-01	COAD	3.06543	7.0099
1967	TCGA-AZ-5407-01	COAD	2.31065	7.78619		1967	TCGA-AZ-5407-01	COAD	2.31065	1.59858		1967	TCGA-AZ-5407-01	COAD	2.31065	6.58605
1968	TCGA-D5-6929-01	COAD	2.692	7.47688		1968	TCGA-D5-6929-01	COAD	2.692	1.49829		1968	TCGA-D5-6929-01	COAD	2.692	6.79323
1969	TCGA-AA-3984-01	COAD	130.374	8.4217		1969	TCGA-AA-3984-01	COAD	130.374	2.22682		1969	TCGA-AA-3984-01	COAD	130.374	8.00341
1970	TCGA-A6-5664-01	COAD	1.43868	7.89367		1970	TCGA-A6-5664-01	COAD	1.43868	2.11713		1970	TCGA-A6-5664-01	COAD	1.43868	6.83667
1971	TCGA-AM-5821-01	COAD	30.0037	7.78004		1971	TCGA-AM-5821-01	COAD	30.0037	1.61483		1971	TCGA-AM-5821-01	COAD	30.0037	7.61916
1972	TCGA-AA-3956-01	COAD	4.27677	7.90378		1972	TCGA-AA-3956-01	COAD	4.27677	1.7255		1972	TCGA-AA-3956-01	COAD	4.27677	7.02765
1973	TCGA-G4-6298-01	COAD	1.98676	8.11062		1973	TCGA-G4-6298-01	COAD	1.98676	1.69804		1973	TCGA-G4-6298-01	COAD	1.98676	6.53908
1974	TCGA-DM-A28F-01	COAD	5.7077	8.43767		1974	TCGA-DM-A28F-01	COAD	5.7077	1.64499		1974	TCGA-DM-A28F-01	COAD	5.7077	7.1405
1975	TCGA-A6-6142-01	COAD	2.00974	7.72994		1975	TCGA-A6-6142-01	COAD	2.00974	1.87029		1975	TCGA-A6-6142-01	COAD	2.00974	6.08338
1976	TCGA-G4-6304-01	COAD	23.0904	7.47157		1976	TCGA-G4-6304-01	COAD	23.0904	2.23685		1976	TCGA-G4-6304-01	COAD	23.0904	6.10209
1977	TCGA-F4-6806-01	COAD	2.46219	7.65956		1977	TCGA-F4-6806-01	COAD	2.46219	2.03595		1977	TCGA-F4-6806-01	COAD	2.46219	6.89804
1978	TCGA-AY-A8YK-01	COAD	1.39326	8.03624		1978	TCGA-AY-A8YK-01	COAD	1.39326	1.58286		1978	TCGA-AY-A8YK-01	COAD	1.39326	7.0305
1979	TCGA-AA-3852-01	COAD	4.0467	7.84617		1979	TCGA-AA-3852-01	COAD	4.0467	1.51562		1979	TCGA-AA-3852-01	COAD	4.0467	6.22595
1980	TCGA-D5-5539-01	COAD	2.26144	7.62868		1980	TCGA-D5-5539-01	COAD	2.26144	1.56168		1980	TCGA-D5-5539-01	COAD	2.26144	6.82982
1981	TCGA-AA-3994-01	COAD	4.8136	7.90931		1981	TCGA-AA-3994-01	COAD	4.8136	1.02094		1981	TCGA-AA-3994-01	COAD	4.8136	6.39253
1982	TCGA-G4-6307-01	COAD	1.71515	8.06154		1982	TCGA-G4-6307-01	COAD	1.71515	1.96019		1982	TCGA-G4-6307-01	COAD	1.71515	6.26827
1983	TCGA-CM-4747-01	COAD	1.93087	7.58554		1983	TCGA-CM-4747-01	COAD	1.93087	0.617713		1983	TCGA-CM-4747-01	COAD	1.93087	4.56586
1984	TCGA-NH-A50V-01	COAD	3.72216	7.62221		1984	TCGA-NH-A50V-01	COAD	3.72216	2.38726		1984	TCGA-NH-A50V-01	COAD	3.72216	6.79484
1985	TCGA-A6-5667-01	COAD	1.47582	8.37663		1985	TCGA-A6-5667-01	COAD	1.47582	1.91173		1985	TCGA-A6-5667-01	COAD	1.47582	6.90511
1986	TCGA-NH-A5IV-01	COAD	56.2941	8.17887		1986	TCGA-NH-A5IV-01	COAD	56.2941	2.38243		1986	TCGA-NH-A5IV-01	COAD	56.2941	6.34821
1987	TCGA-AA-3667-01	COAD	1.92234	7.69431		1987	TCGA-AA-3667-01	COAD	1.92234	0.681803		1987	TCGA-AA-3667-01	COAD	1.92234	4.54942
1988	TCGA-QG-A5Z2-01	COAD	25.7145	7.81493		1988	TCGA-QG-A5Z2-01	COAD	25.7145	2.17071		1988	TCGA-QG-A5Z2-01	COAD	25.7145	7.01408
1989	TCGA-AA-A01X-01	COAD	1.79828	7.55879		1989	TCGA-AA-A01X-01	COAD	1.79828	1.04988		1989	TCGA-AA-A01X-01	COAD	1.79828	5.50305
1990	TCGA-AY-6197-01	COAD	27.3248	8.01412		1990	TCGA-AY-6197-01	COAD	27.3248	1.81147		1990	TCGA-AY-6197-01	COAD	27.3248	6.98312
1991	TCGA-AA-3517-01	COAD	1.57071	8.01558		1991	TCGA-AA-3517-01	COAD	1.57071	1.72954		1991	TCGA-AA-3517-01	COAD	1.57071	5.72218
1992	TCGA-AA-3968-01	COAD	3.96643	8.00174		1992	TCGA-AA-3968-01	COAD	3.96643	2.15627		1992	TCGA-AA-3968-01	COAD	3.96643	7.89375
1993	TCGA-AA-3713-01	COAD	26.3572	8.18212		1993	TCGA-AA-3713-01	COAD	26.3572	2.15441		1993	TCGA-AA-3713-01	COAD	26.3572	7.11024
1994	TCGA-AA-3527-01	COAD	3.35536	7.52569		1994	TCGA-AA-3527-01	COAD	3.35536	0.3588		1994	TCGA-AA-3527-01	COAD	3.35536	3.37122
1995	TCGA-AA-3673-01	COAD	1.89753	8.01308		1995	TCGA-AA-3673-01	COAD	1.89753	1.71063		1995	TCGA-AA-3673-01	COAD	1.89753	7.74261
1996	TCGA-AA-3856-01	COAD	1.66081	7.69073		1996	TCGA-AA-3856-01	COAD	1.66081	1.68993		1996	TCGA-AA-3856-01	COAD	1.66081	6.51813
1997	TCGA-CM-6676-01	COAD	2.32922	8.08582		1997	TCGA-CM-6676-01	COAD	2.32922	1.91997		1997	TCGA-CM-6676-01	COAD	2.32922	7.10406
1998	TCGA-DM-A28M-01	COAD	2.3848	7.62152		1998	TCGA-DM-A28M-01	COAD	2.3848	1.65019		1998	TCGA-DM-A28M-01	COAD	2.3848	6.77184
[truncated: 7,386 more rows]

## Sheet: MSI
	Samlpe	Type	MSI.score	Genes			Samlpe	Type	MSI.score	Genes			Samlpe	Type	MSI.score	Genes
1	TCGA-OR-A5LR-01	ACC	0.394075	6.96911		1	TCGA-OR-A5LR-01	ACC	0.394075	2.28697		1	TCGA-OR-A5LR-01	ACC	0.394075	3.66811
2	TCGA-OR-A5JX-01	ACC	0.356482	7.70932		2	TCGA-OR-A5JX-01	ACC	0.356482	2.86247		2	TCGA-OR-A5JX-01	ACC	0.356482	3.76178
3	TCGA-OU-A5PI-01	ACC	0.383165	6.77537		3	TCGA-OU-A5PI-01	ACC	0.383165	2.87802		3	TCGA-OU-A5PI-01	ACC	0.383165	5.2856
4	TCGA-OR-A5JA-01	ACC	0.386259	7.27575		4	TCGA-OR-A5JA-01	ACC	0.386259	2.47002		4	TCGA-OR-A5JA-01	ACC	0.386259	4.96281
5	TCGA-OR-A5KY-01	ACC	0.396598	7.50729		5	TCGA-OR-A5KY-01	ACC	0.396598	2.34105		5	TCGA-OR-A5KY-01	ACC	0.396598	4.60842
6	TCGA-OR-A5L9-01	ACC	0.396598	6.44616		6	TCGA-OR-A5L9-01	ACC	0.396598	1.90293		6	TCGA-OR-A5L9-01	ACC	0.396598	3.30285
7	TCGA-PK-A5H9-01	ACC	0.351289	7.45341		7	TCGA-PK-A5H9-01	ACC	0.351289	2.51318		7	TCGA-PK-A5H9-01	ACC	0.351289	5.22634
8	TCGA-OR-A5JK-01	ACC	0.373286	7.42228		8	TCGA-OR-A5JK-01	ACC	0.373286	2.29314		8	TCGA-OR-A5JK-01	ACC	0.373286	3.66407
9	TCGA-OR-A5LJ-01	ACC	0.599889	6.74059		9	TCGA-OR-A5LJ-01	ACC	0.599889	2.93537		9	TCGA-OR-A5LJ-01	ACC	0.599889	5.19327
10	TCGA-OR-A5K9-01	ACC	0.371726	7.97871		10	TCGA-OR-A5K9-01	ACC	0.371726	1.99965		10	TCGA-OR-A5K9-01	ACC	0.371726	5.43516
11	TCGA-OR-A5LA-01	ACC	0.365916	6.37989		11	TCGA-OR-A5LA-01	ACC	0.365916	2.05623		11	TCGA-OR-A5LA-01	ACC	0.365916	3.45081
12	TCGA-OR-A5JP-01	ACC	0.346758	7.75896		12	TCGA-OR-A5JP-01	ACC	0.346758	1.70695		12	TCGA-OR-A5JP-01	ACC	0.346758	4.36638
13	TCGA-OR-A5LO-01	ACC	0.401958	7.1941		13	TCGA-OR-A5LO-01	ACC	0.401958	2.28638		13	TCGA-OR-A5LO-01	ACC	0.401958	4.65055
14	TCGA-P6-A5OG-01	ACC	0.37829	7.44759		14	TCGA-P6-A5OG-01	ACC	0.37829	3.76865		14	TCGA-P6-A5OG-01	ACC	0.37829	5.11574
15	TCGA-OR-A5J6-01	ACC	0.3667	6.7117		15	TCGA-OR-A5J6-01	ACC	0.3667	1.37144		15	TCGA-OR-A5J6-01	ACC	0.3667	4.14021
16	TCGA-OR-A5LT-01	ACC	0.410775	7.31408		16	TCGA-OR-A5LT-01	ACC	0.410775	2.54832		16	TCGA-OR-A5LT-01	ACC	0.410775	4.4655
17	TCGA-OR-A5JY-01	ACC	0.370611	6.96228		17	TCGA-OR-A5JY-01	ACC	0.370611	2.71956		17	TCGA-OR-A5JY-01	ACC	0.370611	5.72579
18	TCGA-OR-A5JV-01	ACC	0.390558	6.88642		18	TCGA-OR-A5JV-01	ACC	0.390558	2.86086		18	TCGA-OR-A5JV-01	ACC	0.390558	4.89186
19	TCGA-OR-A5JT-01	ACC	0.378623	6.96131		19	TCGA-OR-A5JT-01	ACC	0.378623	2.28549		19	TCGA-OR-A5JT-01	ACC	0.378623	3.11902
20	TCGA-OR-A5KX-01	ACC	0.358846	7.41241		20	TCGA-OR-A5KX-01	ACC	0.358846	2.35609		20	TCGA-OR-A5KX-01	ACC	0.358846	4.7973
21	TCGA-OR-A5K3-01	ACC	0.410558	7.14231		21	TCGA-OR-A5K3-01	ACC	0.410558	1.70291		21	TCGA-OR-A5K3-01	ACC	0.410558	3.20056
22	TCGA-OR-A5JZ-01	ACC	0.416948	6.83446		22	TCGA-OR-A5JZ-01	ACC	0.416948	1.75183		22	TCGA-OR-A5JZ-01	ACC	0.416948	4.37679
23	TCGA-OR-A5LC-01	ACC	0.370722	7.4818		23	TCGA-OR-A5LC-01	ACC	0.370722	2.08847		23	TCGA-OR-A5LC-01	ACC	0.370722	5.28458
24	TCGA-OR-A5LH-01	ACC	0.397474	6.53534		24	TCGA-OR-A5LH-01	ACC	0.397474	2.69506		24	TCGA-OR-A5LH-01	ACC	0.397474	4.3966
25	TCGA-OR-A5LM-01	ACC	0.405883	7.44614		25	TCGA-OR-A5LM-01	ACC	0.405883	1.36407		25	TCGA-OR-A5LM-01	ACC	0.405883	3.68951
26	TCGA-OR-A5J5-01	ACC	0.606347	7.8912		26	TCGA-OR-A5J5-01	ACC	0.606347	3.15989		26	TCGA-OR-A5J5-01	ACC	0.606347	4.05197
27	TCGA-P6-A5OF-01	ACC	0.399773	7.54338		27	TCGA-P6-A5OF-01	ACC	0.399773	2.51026		27	TCGA-P6-A5OF-01	ACC	0.399773	5.22144
28	TCGA-OR-A5LD-01	ACC	0.367483	7.2597		28	TCGA-OR-A5LD-01	ACC	0.367483	3.29752		28	TCGA-OR-A5LD-01	ACC	0.367483	4.01076
29	TCGA-OR-A5L3-01	ACC	0.36233	6.66962		29	TCGA-OR-A5L3-01	ACC	0.36233	2.83623		29	TCGA-OR-A5L3-01	ACC	0.36233	3.77118
30	TCGA-OR-A5LK-01	ACC	0.366028	6.98857		30	TCGA-OR-A5LK-01	ACC	0.366028	2.03973		30	TCGA-OR-A5LK-01	ACC	0.366028	3.89606
31	TCGA-OR-A5LG-01	ACC	0.362666	7.14421		31	TCGA-OR-A5LG-01	ACC	0.362666	2.95583		31	TCGA-OR-A5LG-01	ACC	0.362666	3.87699
32	TCGA-OR-A5KO-01	ACC	0.393306	8.02934		32	TCGA-OR-A5KO-01	ACC	0.393306	2.51864		32	TCGA-OR-A5KO-01	ACC	0.393306	5.24573
33	TCGA-OR-A5JJ-01	ACC	0.391988	7.78636		33	TCGA-OR-A5JJ-01	ACC	0.391988	2.57022		33	TCGA-OR-A5JJ-01	ACC	0.391988	5.70518
34	TCGA-OR-A5JL-01	ACC	0.38659	6.40769		34	TCGA-OR-A5JL-01	ACC	0.38659	3.50651		34	TCGA-OR-A5JL-01	ACC	0.38659	4.43988
35	TCGA-OR-A5KV-01	ACC	0.363339	7.34382		35	TCGA-OR-A5KV-01	ACC	0.363339	1.6783		35	TCGA-OR-A5KV-01	ACC	0.363339	3.73906
36	TCGA-OR-A5JE-01	ACC	0.369718	6.88718		36	TCGA-OR-A5JE-01	ACC	0.369718	1.64306		36	TCGA-OR-A5JE-01	ACC	0.369718	4.38933
37	TCGA-PK-A5HB-01	ACC	0.556307	7.68264		37	TCGA-PK-A5HB-01	ACC	0.556307	1.69442		37	TCGA-PK-A5HB-01	ACC	0.556307	5.92192
38	TCGA-OR-A5JM-01	ACC	0.367707	7.85354		38	TCGA-OR-A5JM-01	ACC	0.367707	2.25794		38	TCGA-OR-A5JM-01	ACC	0.367707	5.99747
39	TCGA-OR-A5JD-01	ACC	0.378845	6.56856		39	TCGA-OR-A5JD-01	ACC	0.378845	2.03438		39	TCGA-OR-A5JD-01	ACC	0.378845	4.07138
40	TCGA-OR-A5LN-01	ACC	0.365581	7.45479		40	TCGA-OR-A5LN-01	ACC	0.365581	2.52334		40	TCGA-OR-A5LN-01	ACC	0.365581	4.29593
41	TCGA-OR-A5K6-01	ACC	0.354114	7.06368		41	TCGA-OR-A5K6-01	ACC	0.354114	1.80146		41	TCGA-OR-A5K6-01	ACC	0.354114	4.71547
42	TCGA-OR-A5JR-01	ACC	0.380729	6.99631		42	TCGA-OR-A5JR-01	ACC	0.380729	1.882		42	TCGA-OR-A5JR-01	ACC	0.380729	3.88048
43	TCGA-OR-A5L6-01	ACC	0.413594	6.91432		43	TCGA-OR-A5L6-01	ACC	0.413594	3.04612		43	TCGA-OR-A5L6-01	ACC	0.413594	4.24289
44	TCGA-OR-A5JI-01	ACC	0.357946	7.258		44	TCGA-OR-A5JI-01	ACC	0.357946	2.16454		44	TCGA-OR-A5JI-01	ACC	0.357946	4.87275
45	TCGA-OR-A5J2-01	ACC	0.404467	7.41534		45	TCGA-OR-A5J2-01	ACC	0.404467	2.28835		45	TCGA-OR-A5J2-01	ACC	0.404467	5.61375
46	TCGA-OR-A5LL-01	ACC	0.369383	7.52213		46	TCGA-OR-A5LL-01	ACC	0.369383	1.04079		46	TCGA-OR-A5LL-01	ACC	0.369383	4.2257
47	TCGA-OR-A5K1-01	ACC	0.40174	6.97041		47	TCGA-OR-A5K1-01	ACC	0.40174	1.80737		47	TCGA-OR-A5K1-01	ACC	0.40174	3.75897
48	TCGA-PK-A5HA-01	ACC	0.380951	7.72032		48	TCGA-PK-A5HA-01	ACC	0.380951	2.17775		48	TCGA-PK-A5HA-01	ACC	0.380951	5.21545
49	TCGA-OR-A5K2-01	ACC	0.339023	6.98237		49	TCGA-OR-A5K2-01	ACC	0.339023	1.91107		49	TCGA-OR-A5K2-01	ACC	0.339023	4.63852
50	TCGA-OR-A5JO-01	ACC	0.348572	6.78632		50	TCGA-OR-A5JO-01	ACC	0.348572	2.59474		50	TCGA-OR-A5JO-01	ACC	0.348572	4.87345
51	TCGA-OR-A5KU-01	ACC	0.377624	7.2748		51	TCGA-OR-A5KU-01	ACC	0.377624	2.6463		51	TCGA-OR-A5KU-01	ACC	0.377624	4.44861
52	TCGA-OR-A5LB-01	ACC	0.611267	7.48473		52	TCGA-OR-A5LB-01	ACC	0.611267	2.24616		52	TCGA-OR-A5LB-01	ACC	0.611267	4.52739
53	TCGA-OR-A5L8-01	ACC	0.393855	7.62022		53	TCGA-OR-A5L8-01	ACC	0.393855	2.88159		53	TCGA-OR-A5L8-01	ACC	0.393855	4.61225
54	TCGA-OR-A5J1-01	ACC	0.350497	7.17762		54	TCGA-OR-A5J1-01	ACC	0.350497	4.00238		54	TCGA-OR-A5J1-01	ACC	0.350497	5.13986
55	TCGA-OR-A5K0-01	ACC	0.364124	7.20078		55	TCGA-OR-A5K0-01	ACC	0.364124	1.51648		55	TCGA-OR-A5K0-01	ACC	0.364124	6.00262
56	TCGA-OR-A5K8-01	ACC	0.394734	7.46756		56	TCGA-OR-A5K8-01	ACC	0.394734	2.05734		56	TCGA-OR-A5K8-01	ACC	0.394734	4.05585
57	TCGA-OR-A5L5-01	ACC	0.379177	6.66985		57	TCGA-OR-A5L5-01	ACC	0.379177	2.49406		57	TCGA-OR-A5L5-01	ACC	0.379177	3.84461
58	TCGA-OR-A5KT-01	ACC	0.353549	6.47798		58	TCGA-OR-A5KT-01	ACC	0.353549	2.22046		58	TCGA-OR-A5KT-01	ACC	0.353549	4.72771
59	TCGA-OR-A5JF-01	ACC	0.362217	7.55972		59	TCGA-OR-A5JF-01	ACC	0.362217	2.16029		59	TCGA-OR-A5JF-01	ACC	0.362217	4.48699
60	TCGA-OR-A5L4-01	ACC	0.384492	7.51677		60	TCGA-OR-A5L4-01	ACC	0.384492	1.88348		60	TCGA-OR-A5L4-01	ACC	0.384492	4.39954
61	TCGA-OR-A5JS-01	ACC	0.363676	7.36575		61	TCGA-OR-A5JS-01	ACC	0.363676	2.57379		61	TCGA-OR-A5JS-01	ACC	0.363676	4.62258
62	TCGA-OR-A5K5-01	ACC	0.363115	6.8537		62	TCGA-OR-A5K5-01	ACC	0.363115	1.47819		62	TCGA-OR-A5K5-01	ACC	0.363115	4.96902
63	TCGA-OR-A5JG-01	ACC	0.401194	7.38393		63	TCGA-OR-A5JG-01	ACC	0.401194	1.8077		63	TCGA-OR-A5JG-01	ACC	0.401194	4.08045
64	TCGA-PK-A5H8-01	ACC	0.393855	7.70292		64	TCGA-PK-A5H8-01	ACC	0.393855	1.91049		64	TCGA-PK-A5H8-01	ACC	0.393855	3.61542
65	TCGA-OR-A5LE-01	ACC	0.359071	7.19031		65	TCGA-OR-A5LE-01	ACC	0.359071	3.36425		65	TCGA-OR-A5LE-01	ACC	0.359071	5.29351
66	TCGA-OR-A5JB-01	ACC	0.36793	7.43994		66	TCGA-OR-A5JB-01	ACC	0.36793	3.32307		66	TCGA-OR-A5JB-01	ACC	0.36793	5.94252
67	TCGA-OR-A5J3-01	ACC	0.425889	7.24771		67	TCGA-OR-A5J3-01	ACC	0.425889	2.15841		67	TCGA-OR-A5J3-01	ACC	0.425889	3.55795
68	TCGA-OR-A5JQ-01	ACC	0.371615	7.11862		68	TCGA-OR-A5JQ-01	ACC	0.371615	2.23218		68	TCGA-OR-A5JQ-01	ACC	0.371615	5.44681
69	TCGA-OR-A5J7-01	ACC	0.371838	7.17913		69	TCGA-OR-A5J7-01	ACC	0.371838	1.76967		69	TCGA-OR-A5J7-01	ACC	0.371838	4.73928
70	TCGA-OR-A5KZ-01	ACC	0.412944	8.03404		70	TCGA-OR-A5KZ-01	ACC	0.412944	3.40095		70	TCGA-OR-A5KZ-01	ACC	0.412944	5.65976
71	TCGA-OR-A5KW-01	ACC	0.402613	7.31343		71	TCGA-OR-A5KW-01	ACC	0.402613	1.88943		71	TCGA-OR-A5KW-01	ACC	0.402613	3.20159
72	TCGA-PA-A5YG-01	ACC	0.377068	7.03263		72	TCGA-PA-A5YG-01	ACC	0.377068	2.02247		72	TCGA-PA-A5YG-01	ACC	0.377068	4.58629
73	TCGA-OR-A5J9-01	ACC	0.397584	7.72517		73	TCGA-OR-A5J9-01	ACC	0.397584	2.8142		73	TCGA-OR-A5J9-01	ACC	0.397584	4.76479
74	TCGA-OR-A5K4-01	ACC	0.406972	7.52526		74	TCGA-OR-A5K4-01	ACC	0.406972	2.75189		74	TCGA-OR-A5K4-01	ACC	0.406972	3.68865
75	TCGA-OR-A5J8-01	ACC	0.400866	7.35727		75	TCGA-OR-A5J8-01	ACC	0.400866	2.1487		75	TCGA-OR-A5J8-01	ACC	0.400866	4.83426
76	TCGA-OR-A5LS-01	ACC	0.392867	7.46131		76	TCGA-OR-A5LS-01	ACC	0.392867	2.34898		76	TCGA-OR-A5LS-01	ACC	0.392867	5.0536
77	TCGA-OR-A5JW-01	ACC	0.357383	7.45741		77	TCGA-OR-A5JW-01	ACC	0.357383	1.86326		77	TCGA-OR-A5JW-01	ACC	0.357383	4.92821
78	TCGA-OR-A5JC-01	ACC	0.376068	7.52968		78	TCGA-OR-A5JC-01	ACC	0.376068	2.26947		78	TCGA-OR-A5JC-01	ACC	0.376068	3.82337
79	TCGA-OR-A5LP-01	ACC	0.382723	7.28562		79	TCGA-OR-A5LP-01	ACC	0.382723	1.65713		79	TCGA-OR-A5LP-01	ACC	0.382723	4.47794
80	TCGA-UY-A9PF-01	BLCA	0.392427	7.31647		80	TCGA-UY-A9PF-01	BLCA	0.392427	2.60448		80	TCGA-UY-A9PF-01	BLCA	0.392427	6.6709
81	TCGA-CF-A47S-01	BLCA	0.374066	7.3559		81	TCGA-CF-A47S-01	BLCA	0.374066	1.82153		81	TCGA-CF-A47S-01	BLCA	0.374066	6.28092
82	TCGA-4Z-AA89-01	BLCA	0.40719	7.67225		82	TCGA-4Z-AA89-01	BLCA	0.40719	2.68783		82	TCGA-4Z-AA89-01	BLCA	0.40719	6.04207
83	TCGA-UY-A78M-01	BLCA	0.412402	7.17927		83	TCGA-UY-A78M-01	BLCA	0.412402	1.88449		83	TCGA-UY-A78M-01	BLCA	0.412402	5.86466
84	TCGA-GC-A3BM-01	BLCA	0.400319	7.76993		84	TCGA-GC-A3BM-01	BLCA	0.400319	2.5972		84	TCGA-GC-A3BM-01	BLCA	0.400319	6.13355
85	TCGA-K4-A4AB-01	BLCA	0.390338	7.57611		85	TCGA-K4-A4AB-01	BLCA	0.390338	2.55052		85	TCGA-K4-A4AB-01	BLCA	0.390338	5.84244
86	TCGA-FD-A5C0-01	BLCA	0.40174	7.83373		86	TCGA-FD-A5C0-01	BLCA	0.40174	3.00121		86	TCGA-FD-A5C0-01	BLCA	0.40174	6.40024
87	TCGA-G2-A2EK-01	BLCA	0.371057	7.56471		87	TCGA-G2-A2EK-01	BLCA	0.371057	2.52245		87	TCGA-G2-A2EK-01	BLCA	0.371057	6.17995
88	TCGA-BL-A13J-01	BLCA	0.485427	6.74341		88	TCGA-BL-A13J-01	BLCA	0.485427	2.75622		88	TCGA-BL-A13J-01	BLCA	0.485427	7.39012
89	TCGA-CF-A1HR-01	BLCA	0.353549	7.1619		89	TCGA-CF-A1HR-01	BLCA	0.353549	1.89224		89	TCGA-CF-A1HR-01	BLCA	0.353549	6.2757
90	TCGA-GC-A3RD-01	BLCA	0.434348	7.76775		90	TCGA-GC-A3RD-01	BLCA	0.434348	1.8951		90	TCGA-GC-A3RD-01	BLCA	0.434348	6.29729
91	TCGA-E7-A5KE-01	BLCA	0.409255	8.01042		91	TCGA-E7-A5KE-01	BLCA	0.409255	3.28718		91	TCGA-E7-A5KE-01	BLCA	0.409255	5.95115
92	TCGA-ZF-A9R9-01	BLCA	0.402176	7.40819		92	TCGA-ZF-A9R9-01	BLCA	0.402176	2.79446		92	TCGA-ZF-A9R9-01	BLCA	0.402176	6.57746
93	TCGA-UY-A9PD-01	BLCA	0.415218	7.81129		93	TCGA-UY-A9PD-01	BLCA	0.415218	2.28179		93	TCGA-UY-A9PD-01	BLCA	0.415218	5.50806
94	TCGA-S5-AA26-01	BLCA	0.417704	7.74285		94	TCGA-S5-AA26-01	BLCA	0.417704	3.65363		94	TCGA-S5-AA26-01	BLCA	0.417704	5.19376
95	TCGA-GC-A3RC-01	BLCA	0.414893	7.52039		95	TCGA-GC-A3RC-01	BLCA	0.414893	1.08748		95	TCGA-GC-A3RC-01	BLCA	0.414893	6.98525
96	TCGA-GD-A3OS-01	BLCA	0.443925	7.55354		96	TCGA-GD-A3OS-01	BLCA	0.443925	3.11039		96	TCGA-GD-A3OS-01	BLCA	0.443925	5.42664
97	TCGA-XF-AAN5-01	BLCA	0.433494	7.53836		97	TCGA-XF-AAN5-01	BLCA	0.433494	2.46729		97	TCGA-XF-AAN5-01	BLCA	0.433494	7.76108
98	TCGA-FD-A3SR-01	BLCA	0.410667	7.69424		98	TCGA-FD-A3SR-01	BLCA	0.410667	2.41701		98	TCGA-FD-A3SR-01	BLCA	0.410667	6.17805
99	TCGA-C4-A0F7-01	BLCA	0.367595	8.21301		99	TCGA-C4-A0F7-01	BLCA	0.367595	2.42374		99	TCGA-C4-A0F7-01	BLCA	0.367595	6.3969
100	TCGA-XF-AAMR-01	BLCA	0.412836	6.99163		100	TCGA-XF-AAMR-01	BLCA	0.412836	3.74607		100	TCGA-XF-AAMR-01	BLCA	0.412836	5.93948
101	TCGA-XF-AAN7-01	BLCA	0.43328	8.46265		101	TCGA-XF-AAN7-01	BLCA	0.43328	3.45148		101	TCGA-XF-AAN7-01	BLCA	0.43328	5.2686
102	TCGA-UY-A8OD-01	BLCA	0.413702	7.23475		102	TCGA-UY-A8OD-01	BLCA	0.413702	2.96931		102	TCGA-UY-A8OD-01	BLCA	0.413702	6.25791
103	TCGA-FD-A3SP-01	BLCA	0.410667	7.4803		103	TCGA-FD-A3SP-01	BLCA	0.410667	3.41285		103	TCGA-FD-A3SP-01	BLCA	0.410667	6.24131
104	TCGA-DK-A2HX-01	BLCA	0.378734	6.92337		104	TCGA-DK-A2HX-01	BLCA	0.378734	2.64153		104	TCGA-DK-A2HX-01	BLCA	0.378734	6.70956
105	TCGA-CF-A8HX-01	BLCA	0.418244	7.90366		105	TCGA-CF-A8HX-01	BLCA	0.418244	3.53993		105	TCGA-CF-A8HX-01	BLCA	0.418244	4.93365
106	TCGA-E7-A85H-01	BLCA	0.426318	7.76176		106	TCGA-E7-A85H-01	BLCA	0.426318	2.53779		106	TCGA-E7-A85H-01	BLCA	0.426318	6.88331
107	TCGA-ZF-A9RL-01	BLCA	0.400429	7.54258		107	TCGA-ZF-A9RL-01	BLCA	0.400429	2.92566		107	TCGA-ZF-A9RL-01	BLCA	0.400429	6.83407
108	TCGA-UY-A9PB-01	BLCA	0.411752	7.51845		108	TCGA-UY-A9PB-01	BLCA	0.411752	2.31482		108	TCGA-UY-A9PB-01	BLCA	0.411752	5.64976
109	TCGA-GV-A3JV-01	BLCA	0.418136	7.79058		109	TCGA-GV-A3JV-01	BLCA	0.418136	2.11692		109	TCGA-GV-A3JV-01	BLCA	0.418136	7.45935
110	TCGA-GD-A6C6-01	BLCA	0.435629	7.04952		110	TCGA-GD-A6C6-01	BLCA	0.435629	0.664539		110	TCGA-GD-A6C6-01	BLCA	0.435629	4.69479
111	TCGA-XF-A9SW-01	BLCA	0.426748	6.44552		111	TCGA-XF-A9SW-01	BLCA	0.426748	3.48184		111	TCGA-XF-A9SW-01	BLCA	0.426748	6.51891
112	TCGA-ZF-AA53-01	BLCA	0.40414	7.01628		112	TCGA-ZF-AA53-01	BLCA	0.40414	1.58723		112	TCGA-ZF-AA53-01	BLCA	0.40414	5.95991
113	TCGA-BT-A20N-01	BLCA	0.377957	7.96301		113	TCGA-BT-A20N-01	BLCA	0.377957	2.04289		113	TCGA-BT-A20N-01	BLCA	0.377957	6.88102
114	TCGA-XF-A8HI-01	BLCA	0.390338	7.71798		114	TCGA-XF-A8HI-01	BLCA	0.390338	3.15961		114	TCGA-XF-A8HI-01	BLCA	0.390338	5.93485
115	TCGA-XF-AAMJ-01	BLCA	0.422556	7.23155		115	TCGA-XF-AAMJ-01	BLCA	0.422556	2.7598		115	TCGA-XF-AAMJ-01	BLCA	0.422556	6.54255
116	TCGA-G2-AA3B-01	BLCA	0.402395	7.82528		116	TCGA-G2-AA3B-01	BLCA	0.402395	2.54708		116	TCGA-G2-AA3B-01	BLCA	0.402395	6.48954
117	TCGA-E7-A97P-01	BLCA	0.399007	7.5962		117	TCGA-E7-A97P-01	BLCA	0.399007	1.96288		117	TCGA-E7-A97P-01	BLCA	0.399007	6.63187
118	TCGA-G2-AA3D-01	BLCA	0.409147	7.73085		118	TCGA-G2-AA3D-01	BLCA	0.409147	2.10379		118	TCGA-G2-AA3D-01	BLCA	0.409147	5.73757
119	TCGA-BL-A3JM-01	BLCA	0.421264	8.70687		119	TCGA-BL-A3JM-01	BLCA	0.421264	2.55826		119	TCGA-BL-A3JM-01	BLCA	0.421264	6.58912
120	TCGA-GV-A3JZ-01	BLCA	0.268674	8.02006		120	TCGA-GV-A3JZ-01	BLCA	0.268674	2.55053		120	TCGA-GV-A3JZ-01	BLCA	0.268674	7.3808
121	TCGA-ZF-A9R5-01	BLCA	0.427177	7.56836		121	TCGA-ZF-A9R5-01	BLCA	0.427177	3.27477		121	TCGA-ZF-A9R5-01	BLCA	0.427177	6.29616
122	TCGA-UY-A9PH-01	BLCA	0.398022	7.61943		122	TCGA-UY-A9PH-01	BLCA	0.398022	2.05448		122	TCGA-UY-A9PH-01	BLCA	0.398022	6.5337
123	TCGA-E7-A7XN-01	BLCA	0.405666	8.02142		123	TCGA-E7-A7XN-01	BLCA	0.405666	1.66811		123	TCGA-E7-A7XN-01	BLCA	0.405666	6.57383
124	TCGA-XF-A9T8-01	BLCA	0.395611	7.59361		124	TCGA-XF-A9T8-01	BLCA	0.395611	2.04783		124	TCGA-XF-A9T8-01	BLCA	0.395611	6.38897
125	TCGA-DK-A3X1-01	BLCA	0.415326	7.76036		125	TCGA-DK-A3X1-01	BLCA	0.415326	2.25049		125	TCGA-DK-A3X1-01	BLCA	0.415326	6.0311
126	TCGA-E5-A4TZ-01	BLCA	0.423632	8.10831		126	TCGA-E5-A4TZ-01	BLCA	0.423632	2.77088		126	TCGA-E5-A4TZ-01	BLCA	0.423632	7.42323
127	TCGA-XF-AAN3-01	BLCA	0.403813	7.199		127	TCGA-XF-AAN3-01	BLCA	0.403813	2.64073		127	TCGA-XF-AAN3-01	BLCA	0.403813	6.19764
128	TCGA-E7-A7DV-01	BLCA	0.400429	6.78981		128	TCGA-E7-A7DV-01	BLCA	0.400429	1.13332		128	TCGA-E7-A7DV-01	BLCA	0.400429	4.89132
129	TCGA-BT-A20O-01	BLCA	0.357608	7.58437		129	TCGA-BT-A20O-01	BLCA	0.357608	2.14689		129	TCGA-BT-A20O-01	BLCA	0.357608	5.97361
130	TCGA-GV-A3QI-01	BLCA	0.358621	7.70956		130	TCGA-GV-A3QI-01	BLCA	0.358621	3.17318		130	TCGA-GV-A3QI-01	BLCA	0.358621	6.77935
131	TCGA-UY-A9PE-01	BLCA	0.411318	7.55376		131	TCGA-UY-A9PE-01	BLCA	0.411318	2.32023		131	TCGA-UY-A9PE-01	BLCA	0.411318	5.94269
132	TCGA-DK-AA77-01	BLCA	0.417596	7.8408		132	TCGA-DK-AA77-01	BLCA	0.417596	2.65254		132	TCGA-DK-AA77-01	BLCA	0.417596	5.85829
133	TCGA-FD-A6TD-01	BLCA	0.409147	7.66229		133	TCGA-FD-A6TD-01	BLCA	0.409147	2.05138		133	TCGA-FD-A6TD-01	BLCA	0.409147	6.09111
134	TCGA-DK-AA6U-01	BLCA	0.399882	7.97534		134	TCGA-DK-AA6U-01	BLCA	0.399882	2.87818		134	TCGA-DK-AA6U-01	BLCA	0.399882	6.38073
135	TCGA-GU-A767-01	BLCA	0.406863	7.22052		135	TCGA-GU-A767-01	BLCA	0.406863	2.0146		135	TCGA-GU-A767-01	BLCA	0.406863	4.84357
136	TCGA-DK-A1AE-01	BLCA	0.369159	8.04966		136	TCGA-DK-A1AE-01	BLCA	0.369159	2.57113		136	TCGA-DK-A1AE-01	BLCA	0.369159	6.74012
137	TCGA-DK-A1AA-01	BLCA	0.36087	7.55915		137	TCGA-DK-A1AA-01	BLCA	0.36087	2.37627		137	TCGA-DK-A1AA-01	BLCA	0.36087	6.2466
138	TCGA-DK-A3IS-01	BLCA	0.340163	8.0368		138	TCGA-DK-A3IS-01	BLCA	0.340163	2.35525		138	TCGA-DK-A3IS-01	BLCA	0.340163	5.53879
139	TCGA-DK-A3WY-01	BLCA	0.400429	7.48684		139	TCGA-DK-A3WY-01	BLCA	0.400429	2.55035		139	TCGA-DK-A3WY-01	BLCA	0.400429	5.83251
140	TCGA-DK-AA75-01	BLCA	0.409472	7.90085		140	TCGA-DK-AA75-01	BLCA	0.409472	2.6991		140	TCGA-DK-AA75-01	BLCA	0.409472	5.72093
141	TCGA-MV-A51V-01	BLCA	0.374956	7.29121		141	TCGA-MV-A51V-01	BLCA	0.374956	1.89635		141	TCGA-MV-A51V-01	BLCA	0.374956	6.38021
142	TCGA-E7-A6MD-01	BLCA	0.409364	7.79367		142	TCGA-E7-A6MD-01	BLCA	0.409364	2.3859		142	TCGA-E7-A6MD-01	BLCA	0.409364	6.65353
143	TCGA-K4-A3WU-01	BLCA	0.416299	7.14973		143	TCGA-K4-A3WU-01	BLCA	0.416299	3.05167		143	TCGA-K4-A3WU-01	BLCA	0.416299	5.79032
144	TCGA-YC-A8S6-01	BLCA	0.403922	7.81785		144	TCGA-YC-A8S6-01	BLCA	0.403922	2.69601		144	TCGA-YC-A8S6-01	BLCA	0.403922	6.43272
145	TCGA-UY-A78N-01	BLCA	0.399007	8.1043		145	TCGA-UY-A78N-01	BLCA	0.399007	2.59153		145	TCGA-UY-A78N-01	BLCA	0.399007	6.27363
146	TCGA-2F-A9KP-01	BLCA	0.404249	8.39598		146	TCGA-2F-A9KP-01	BLCA	0.404249	2.31357		146	TCGA-2F-A9KP-01	BLCA	0.404249	4.2934
147	TCGA-FD-A6TC-01	BLCA	0.412619	7.60668		147	TCGA-FD-A6TC-01	BLCA	0.412619	2.4815		147	TCGA-FD-A6TC-01	BLCA	0.412619	6.38314
148	TCGA-4Z-AA80-01	BLCA	0.415218	8.10091		148	TCGA-4Z-AA80-01	BLCA	0.415218	3.27636		148	TCGA-4Z-AA80-01	BLCA	0.415218	7.43415
149	TCGA-DK-A3WW-01	BLCA	0.409472	7.26717		149	TCGA-DK-A3WW-01	BLCA	0.409472	1.90447		149	TCGA-DK-A3WW-01	BLCA	0.409472	6.15096
150	TCGA-XF-A9SI-01	BLCA	0.414352	7.5473		150	TCGA-XF-A9SI-01	BLCA	0.414352	2.29196		150	TCGA-XF-A9SI-01	BLCA	0.414352	5.81317
151	TCGA-XF-AAMQ-01	BLCA	0.411318	7.99913		151	TCGA-XF-AAMQ-01	BLCA	0.411318	2.31374		151	TCGA-XF-AAMQ-01	BLCA	0.411318	6.27495
152	TCGA-K4-A54R-01	BLCA	0.389677	8.23696		152	TCGA-K4-A54R-01	BLCA	0.389677	1.65		152	TCGA-K4-A54R-01	BLCA	0.389677	5.7281
153	TCGA-GV-A3QG-01	BLCA	0.41846	7.55473		153	TCGA-GV-A3QG-01	BLCA	0.41846	2.20505		153	TCGA-GV-A3QG-01	BLCA	0.41846	6.87327
154	TCGA-DK-A2I4-01	BLCA	0.291132	7.81863		154	TCGA-DK-A2I4-01	BLCA	0.291132	2.61912		154	TCGA-DK-A2I4-01	BLCA	0.291132	6.40834
155	TCGA-FD-A6TK-01	BLCA	0.39605	7.67405		155	TCGA-FD-A6TK-01	BLCA	0.39605	2.24109		155	TCGA-FD-A6TK-01	BLCA	0.39605	6.29318
156	TCGA-E7-A678-01	BLCA	0.38648	7.09432		156	TCGA-E7-A678-01	BLCA	0.38648	1.61954		156	TCGA-E7-A678-01	BLCA	0.38648	5.59586
157	TCGA-K4-A5RH-01	BLCA	0.390448	7.59191		157	TCGA-K4-A5RH-01	BLCA	0.390448	2.90654		157	TCGA-K4-A5RH-01	BLCA	0.390448	5.68063
158	TCGA-XF-A8HC-01	BLCA	0.401084	7.68919		158	TCGA-XF-A8HC-01	BLCA	0.401084	2.95528		158	TCGA-XF-A8HC-01	BLCA	0.401084	6.24325
159	TCGA-BT-A20T-01	BLCA	0.377735	7.51177		159	TCGA-BT-A20T-01	BLCA	0.377735	2.51002		159	TCGA-BT-A20T-01	BLCA	0.377735	5.72589
160	TCGA-CU-A5W6-01	BLCA	0.392537	7.39625		160	TCGA-CU-A5W6-01	BLCA	0.392537	2.13514		160	TCGA-CU-A5W6-01	BLCA	0.392537	6.06563
161	TCGA-CF-A47Y-01	BLCA	0.401084	7.30048		161	TCGA-CF-A47Y-01	BLCA	0.401084	2.73411		161	TCGA-CF-A47Y-01	BLCA	0.401084	5.65147
162	TCGA-UY-A78K-01	BLCA	0.407298	7.64006		162	TCGA-UY-A78K-01	BLCA	0.407298	2.51723		162	TCGA-UY-A78K-01	BLCA	0.407298	6.90205
163	TCGA-E7-A7DU-01	BLCA	0.414136	7.74722		163	TCGA-E7-A7DU-01	BLCA	0.414136	1.99899		163	TCGA-E7-A7DU-01	BLCA	0.414136	5.25268
164	TCGA-XF-AAMT-01	BLCA	0.419755	7.57322		164	TCGA-XF-AAMT-01	BLCA	0.419755	2.99727		164	TCGA-XF-AAMT-01	BLCA	0.419755	6.16571
165	TCGA-FD-A3SJ-01	BLCA	0.412402	7.44111		165	TCGA-FD-A3SJ-01	BLCA	0.412402	4.00905		165	TCGA-FD-A3SJ-01	BLCA	0.412402	6.80888
166	TCGA-GU-A764-01	BLCA	0.411643	7.38693		166	TCGA-GU-A764-01	BLCA	0.411643	2.34168		166	TCGA-GU-A764-01	BLCA	0.411643	5.80593
167	TCGA-BT-A2LD-01	BLCA	0.440633	7.46264		167	TCGA-BT-A2LD-01	BLCA	0.440633	1.58026		167	TCGA-BT-A2LD-01	BLCA	0.440633	5.246
168	TCGA-DK-A6B2-01	BLCA	0.394295	7.91529		168	TCGA-DK-A6B2-01	BLCA	0.394295	2.16184		168	TCGA-DK-A6B2-01	BLCA	0.394295	6.54895
169	TCGA-DK-A3IM-01	BLCA	0.434134	8.00289		169	TCGA-DK-A3IM-01	BLCA	0.434134	2.60777		169	TCGA-DK-A3IM-01	BLCA	0.434134	7.07455
170	TCGA-GU-A766-01	BLCA	0.424922	7.68261		170	TCGA-GU-A766-01	BLCA	0.424922	1.27481		170	TCGA-GU-A766-01	BLCA	0.424922	5.4995
171	TCGA-LT-A5Z6-01	BLCA	0.391768	7.85985		171	TCGA-LT-A5Z6-01	BLCA	0.391768	2.48832		171	TCGA-LT-A5Z6-01	BLCA	0.391768	6.86387
172	TCGA-BL-A0C8-01	BLCA	0.372061	6.65394		172	TCGA-BL-A0C8-01	BLCA	0.372061	2.63526		172	TCGA-BL-A0C8-01	BLCA	0.372061	8.16748
173	TCGA-FT-A3EE-01	BLCA	0.422664	7.68205		173	TCGA-FT-A3EE-01	BLCA	0.422664	1.93379		173	TCGA-FT-A3EE-01	BLCA	0.422664	6.50576
174	TCGA-G2-AA3C-01	BLCA	0.405012	7.16144		174	TCGA-G2-AA3C-01	BLCA	0.405012	1.51499		174	TCGA-G2-AA3C-01	BLCA	0.405012	4.6889
175	TCGA-KQ-A41S-01	BLCA	0.388686	7.4239		175	TCGA-KQ-A41S-01	BLCA	0.388686	2.24696		175	TCGA-KQ-A41S-01	BLCA	0.388686	6.64088
176	TCGA-DK-A3IU-01	BLCA	0.425782	7.6779		176	TCGA-DK-A3IU-01	BLCA	0.425782	2.295		176	TCGA-DK-A3IU-01	BLCA	0.425782	6.07139
177	TCGA-BT-A0YX-01	BLCA	0.348686	7.20202		177	TCGA-BT-A0YX-01	BLCA	0.348686	1.92854		177	TCGA-BT-A0YX-01	BLCA	0.348686	6.60201
178	TCGA-2F-A9KO-01	BLCA	0.408277	7.66602		178	TCGA-2F-A9KO-01	BLCA	0.408277	2.69654		178	TCGA-2F-A9KO-01	BLCA	0.408277	6.1379
179	TCGA-DK-AA6L-01	BLCA	0.412402	7.28874		179	TCGA-DK-AA6L-01	BLCA	0.412402	3.26851		179	TCGA-DK-AA6L-01	BLCA	0.412402	6.78337
180	TCGA-XF-A9SP-01	BLCA	0.41186	7.27491		180	TCGA-XF-A9SP-01	BLCA	0.41186	2.44399		180	TCGA-XF-A9SP-01	BLCA	0.41186	5.51026
181	TCGA-E7-A4XJ-01	BLCA	0.402395	7.65887		181	TCGA-E7-A4XJ-01	BLCA	0.402395	2.88161		181	TCGA-E7-A4XJ-01	BLCA	0.402395	5.32709
182	TCGA-CU-A0YR-01	BLCA	0.35095	7.97209		182	TCGA-CU-A0YR-01	BLCA	0.35095	1.17658		182	TCGA-CU-A0YR-01	BLCA	0.35095	8.16597
183	TCGA-4Z-AA7Y-01	BLCA	0.406319	7.92875		183	TCGA-4Z-AA7Y-01	BLCA	0.406319	2.0705		183	TCGA-4Z-AA7Y-01	BLCA	0.406319	5.99401
184	TCGA-BT-A3PJ-01	BLCA	0.411209	7.99563		184	TCGA-BT-A3PJ-01	BLCA	0.411209	1.85357		184	TCGA-BT-A3PJ-01	BLCA	0.411209	6.50956
185	TCGA-ZF-A9R1-01	BLCA	0.397146	8.01069		185	TCGA-ZF-A9R1-01	BLCA	0.397146	2.90546		185	TCGA-ZF-A9R1-01	BLCA	0.397146	6.56891
186	TCGA-FD-A43P-01	BLCA	0.408929	7.92078		186	TCGA-FD-A43P-01	BLCA	0.408929	2.43924		186	TCGA-FD-A43P-01	BLCA	0.408929	6.12471
187	TCGA-BT-A20U-01	BLCA	0.37951	7.76852		187	TCGA-BT-A20U-01	BLCA	0.37951	2.01344		187	TCGA-BT-A20U-01	BLCA	0.37951	6.66836
188	TCGA-FJ-A3Z9-01	BLCA	0.353775	8.00114		188	TCGA-FJ-A3Z9-01	BLCA	0.353775	2.94475		188	TCGA-FJ-A3Z9-01	BLCA	0.353775	6.39335
189	TCGA-DK-A6AV-01	BLCA	0.405121	8.28495		189	TCGA-DK-A6AV-01	BLCA	0.405121	2.34551		189	TCGA-DK-A6AV-01	BLCA	0.405121	6.02742
190	TCGA-XF-A9SK-01	BLCA	0.423417	7.2071		190	TCGA-XF-A9SK-01	BLCA	0.423417	1.92536		190	TCGA-XF-A9SK-01	BLCA	0.423417	4.57556
191	TCGA-FD-A43Y-01	BLCA	0.413377	7.16936		191	TCGA-FD-A43Y-01	BLCA	0.413377	2.08263		191	TCGA-FD-A43Y-01	BLCA	0.413377	6.26644
192	TCGA-FD-A5BY-01	BLCA	0.388906	7.52972		192	TCGA-FD-A5BY-01	BLCA	0.388906	2.75882		192	TCGA-FD-A5BY-01	BLCA	0.388906	7.19848
193	TCGA-CU-A3YL-01	BLCA	0.399663	7.76646		193	TCGA-CU-A3YL-01	BLCA	0.399663	2.94548		193	TCGA-CU-A3YL-01	BLCA	0.399663	6.18996
194	TCGA-2F-A9KT-01	BLCA	0.412402	7.82779		194	TCGA-2F-A9KT-01	BLCA	0.412402	2.2492		194	TCGA-2F-A9KT-01	BLCA	0.412402	6.93196
195	TCGA-BT-A2LB-01	BLCA	0.384934	7.30259		195	TCGA-BT-A2LB-01	BLCA	0.384934	2.76464		195	TCGA-BT-A2LB-01	BLCA	0.384934	6.15923
196	TCGA-5N-A9KM-01	BLCA	0.423309	6.33703		196	TCGA-5N-A9KM-01	BLCA	0.423309	2.38214		196	TCGA-5N-A9KM-01	BLCA	0.423309	6.09456
197	TCGA-DK-A3IT-01	BLCA	0.398569	7.70892		197	TCGA-DK-A3IT-01	BLCA	0.398569	2.3305		197	TCGA-DK-A3IT-01	BLCA	0.398569	6.07051
198	TCGA-XF-AAMY-01	BLCA	0.429964	7.83691		198	TCGA-XF-AAMY-01	BLCA	0.429964	2.76844		198	TCGA-XF-AAMY-01	BLCA	0.429964	7.14507
199	TCGA-BT-A20V-01	BLCA	0.410558	7.63106		199	TCGA-BT-A20V-01	BLCA	0.410558	2.49925		199	TCGA-BT-A20V-01	BLCA	0.410558	6.01951
200	TCGA-E7-A541-01	BLCA	0.395611	7.76565		200	TCGA-E7-A541-01	BLCA	0.395611	2.63782		200	TCGA-E7-A541-01	BLCA	0.395611	6.40726
201	TCGA-ZF-AA5P-01	BLCA	0.414136	6.99414		201	TCGA-ZF-AA5P-01	BLCA	0.414136	3.39532		201	TCGA-ZF-AA5P-01	BLCA	0.414136	5.87764
202	TCGA-ZF-AA4W-01	BLCA	0.499884	7.52678		202	TCGA-ZF-AA4W-01	BLCA	0.499884	1.90779		202	TCGA-ZF-AA4W-01	BLCA	0.499884	6.45684
203	TCGA-ZF-A9RE-01	BLCA	0.405883	7.76236		203	TCGA-ZF-A9RE-01	BLCA	0.405883	2.91544		203	TCGA-ZF-A9RE-01	BLCA	0.405883	6.75772
204	TCGA-DK-A1AD-01	BLCA	0.366028	7.53979		204	TCGA-DK-A1AD-01	BLCA	0.366028	2.7874		204	TCGA-DK-A1AD-01	BLCA	0.366028	6.3304
205	TCGA-GU-A42Q-01	BLCA	0.406646	7.72612		205	TCGA-GU-A42Q-01	BLCA	0.406646	2.47041		205	TCGA-GU-A42Q-01	BLCA	0.406646	6.87417
206	TCGA-CF-A5UA-01	BLCA	0.389126	7.16661		206	TCGA-CF-A5UA-01	BLCA	0.389126	1.85291		206	TCGA-CF-A5UA-01	BLCA	0.389126	5.22488
207	TCGA-BT-A20W-01	BLCA	0.369941	7.58194		207	TCGA-BT-A20W-01	BLCA	0.369941	2.77352		207	TCGA-BT-A20W-01	BLCA	0.369941	7.14585
208	TCGA-DK-A1A7-01	BLCA	0.38084	7.61835		208	TCGA-DK-A1A7-01	BLCA	0.38084	2.48283		208	TCGA-DK-A1A7-01	BLCA	0.38084	6.64811
209	TCGA-CF-A9FM-01	BLCA	0.397146	7.5713		209	TCGA-CF-A9FM-01	BLCA	0.397146	2.71494		209	TCGA-CF-A9FM-01	BLCA	0.397146	5.95256
210	TCGA-XF-A9T3-01	BLCA	0.42094	7.57934		210	TCGA-XF-A9T3-01	BLCA	0.42094	2.88979		210	TCGA-XF-A9T3-01	BLCA	0.42094	6.41772
211	TCGA-E7-A519-01	BLCA	0.383608	6.73649		211	TCGA-E7-A519-01	BLCA	0.383608	0.770829		211	TCGA-E7-A519-01	BLCA	0.383608	3.99485
212	TCGA-C4-A0F1-01	BLCA	0.361432	7.31349		212	TCGA-C4-A0F1-01	BLCA	0.361432	1.48761		212	TCGA-C4-A0F1-01	BLCA	0.361432	6.04463
213	TCGA-E5-A4U1-01	BLCA	0.414027	7.92102		213	TCGA-E5-A4U1-01	BLCA	0.414027	3.6544		213	TCGA-E5-A4U1-01	BLCA	0.414027	5.0283
214	TCGA-FD-A3NA-01	BLCA	0.408712	7.84292		214	TCGA-FD-A3NA-01	BLCA	0.408712	1.89366		214	TCGA-FD-A3NA-01	BLCA	0.408712	6.84946
215	TCGA-CU-A0YN-01	BLCA	0.362442	7.45991		215	TCGA-CU-A0YN-01	BLCA	0.362442	3.64584		215	TCGA-CU-A0YN-01	BLCA	0.362442	7.36539
216	TCGA-4Z-AA7W-01	BLCA	0.410992	6.54601		216	TCGA-4Z-AA7W-01	BLCA	0.410992	0.758928		216	TCGA-4Z-AA7W-01	BLCA	0.410992	5.56697
217	TCGA-CF-A9FL-01	BLCA	0.403486	7.79929		217	TCGA-CF-A9FL-01	BLCA	0.403486	2.9879		217	TCGA-CF-A9FL-01	BLCA	0.403486	5.54515
218	TCGA-E7-A7PW-01	BLCA	0.414893	7.90407		218	TCGA-E7-A7PW-01	BLCA	0.414893	2.88322		218	TCGA-E7-A7PW-01	BLCA	0.414893	5.9936
219	TCGA-FD-A6TA-01	BLCA	0.392207	7.45316		219	TCGA-FD-A6TA-01	BLCA	0.392207	1.48948		219	TCGA-FD-A6TA-01	BLCA	0.392207	6.10187
220	TCGA-FD-A43S-01	BLCA	0.389016	6.74722		220	TCGA-FD-A43S-01	BLCA	0.389016	1.95422		220	TCGA-FD-A43S-01	BLCA	0.389016	5.0099
221	TCGA-K4-A4AC-01	BLCA	0.381837	8.04236		221	TCGA-K4-A4AC-01	BLCA	0.381837	2.78405		221	TCGA-K4-A4AC-01	BLCA	0.381837	6.71388
222	TCGA-2F-A9KW-01	BLCA	0.406646	7.9903		222	TCGA-2F-A9KW-01	BLCA	0.406646	2.78956		222	TCGA-2F-A9KW-01	BLCA	0.406646	7.81233
223	TCGA-4Z-AA81-01	BLCA	0.416732	7.81896		223	TCGA-4Z-AA81-01	BLCA	0.416732	1.59137		223	TCGA-4Z-AA81-01	BLCA	0.416732	6.30762
224	TCGA-FD-A6TG-01	BLCA	0.400757	7.57316		224	TCGA-FD-A6TG-01	BLCA	0.400757	2.14862		224	TCGA-FD-A6TG-01	BLCA	0.400757	5.60376
225	TCGA-FD-A62O-01	BLCA	0.399007	7.86254		225	TCGA-FD-A62O-01	BLCA	0.399007	2.3131		225	TCGA-FD-A62O-01	BLCA	0.399007	7.17898
226	TCGA-UY-A78L-01	BLCA	0.397693	7.33811		226	TCGA-UY-A78L-01	BLCA	0.397693	1.48922		226	TCGA-UY-A78L-01	BLCA	0.397693	6.10664
227	TCGA-FD-A3SO-01	BLCA	0.412511	7.58166		227	TCGA-FD-A3SO-01	BLCA	0.412511	2.23406		227	TCGA-FD-A3SO-01	BLCA	0.412511	7.10542
228	TCGA-4Z-AA86-01	BLCA	0.410667	7.50366		228	TCGA-4Z-AA86-01	BLCA	0.410667	2.43563		228	TCGA-4Z-AA86-01	BLCA	0.410667	6.68038
229	TCGA-G2-A2EO-01	BLCA	0.397803	7.341		229	TCGA-G2-A2EO-01	BLCA	0.397803	1.6843		229	TCGA-G2-A2EO-01	BLCA	0.397803	5.31207
230	TCGA-XF-A9T6-01	BLCA	0.425889	7.32063		230	TCGA-XF-A9T6-01	BLCA	0.425889	2.02778		230	TCGA-XF-A9T6-01	BLCA	0.425889	6.46466
231	TCGA-GV-A40G-01	BLCA	0.416732	7.67198		231	TCGA-GV-A40G-01	BLCA	0.416732	2.81724		231	TCGA-GV-A40G-01	BLCA	0.416732	6.36555
232	TCGA-XF-A9T0-01	BLCA	0.412185	7.40458		232	TCGA-XF-A9T0-01	BLCA	0.412185	2.54267		232	TCGA-XF-A9T0-01	BLCA	0.412185	6.58395
233	TCGA-GV-A6ZA-01	BLCA	0.392977	7.90045		233	TCGA-GV-A6ZA-01	BLCA	0.392977	2.929		233	TCGA-GV-A6ZA-01	BLCA	0.392977	6.25183
234	TCGA-DK-A3IN-01	BLCA	0.413486	7.87169		234	TCGA-DK-A3IN-01	BLCA	0.413486	2.10321		234	TCGA-DK-A3IN-01	BLCA	0.413486	7.01529
235	TCGA-K4-A5RI-01	BLCA	0.389347	7.70681		235	TCGA-K4-A5RI-01	BLCA	0.389347	2.77422		235	TCGA-K4-A5RI-01	BLCA	0.389347	5.99952
236	TCGA-GC-A3I6-01	BLCA	0.427392	7.55034		236	TCGA-GC-A3I6-01	BLCA	0.427392	2.08634		236	TCGA-GC-A3I6-01	BLCA	0.427392	7.79735
237	TCGA-DK-A6B1-01	BLCA	0.388134	7.91715		237	TCGA-DK-A6B1-01	BLCA	0.388134	2.42016		237	TCGA-DK-A6B1-01	BLCA	0.388134	6.79049
238	TCGA-XF-A9SV-01	BLCA	0.432853	7.62586		238	TCGA-XF-A9SV-01	BLCA	0.432853	2.18793		238	TCGA-XF-A9SV-01	BLCA	0.432853	6.33776
239	TCGA-XF-AAN2-01	BLCA	0.41446	8.02757		239	TCGA-XF-AAN2-01	BLCA	0.41446	2.18629		239	TCGA-XF-AAN2-01	BLCA	0.41446	7.0799
240	TCGA-DK-A2I1-01	BLCA	0.359858	7.02961		240	TCGA-DK-A2I1-01	BLCA	0.359858	1.50793		240	TCGA-DK-A2I1-01	BLCA	0.359858	6.07841
241	TCGA-4Z-AA87-01	BLCA	0.428571	7.55725		241	TCGA-4Z-AA87-01	BLCA	0.428571	3.60377		241	TCGA-4Z-AA87-01	BLCA	0.428571	6.45476
242	TCGA-ZF-AA51-01	BLCA	0.402176	7.27189		242	TCGA-ZF-AA51-01	BLCA	0.402176	2.88607		242	TCGA-ZF-AA51-01	BLCA	0.402176	6.43557
243	TCGA-KQ-A41R-01	BLCA	0.40621	7.81388		243	TCGA-KQ-A41R-01	BLCA	0.40621	2.86468		243	TCGA-KQ-A41R-01	BLCA	0.40621	5.42797
244	TCGA-GC-A3OO-01	BLCA	0.399554	7.33555		244	TCGA-GC-A3OO-01	BLCA	0.399554	3.07339		244	TCGA-GC-A3OO-01	BLCA	0.399554	7.04777
245	TCGA-DK-A3WX-01	BLCA	0.399554	7.54302		245	TCGA-DK-A3WX-01	BLCA	0.399554	2.28615		245	TCGA-DK-A3WX-01	BLCA	0.399554	6.752
246	TCGA-DK-A1AB-01	BLCA	0.363227	7.15258		246	TCGA-DK-A1AB-01	BLCA	0.363227	3.12801		246	TCGA-DK-A1AB-01	BLCA	0.363227	6.82588
247	TCGA-GU-A42R-01	BLCA	0.42417	7.19171		247	TCGA-GU-A42R-01	BLCA	0.42417	2.33884		247	TCGA-GU-A42R-01	BLCA	0.42417	7.16559
248	TCGA-UY-A8OB-01	BLCA	0.426104	7.51019		248	TCGA-UY-A8OB-01	BLCA	0.426104	1.50773		248	TCGA-UY-A8OB-01	BLCA	0.426104	5.81325
249	TCGA-DK-A1A3-01	BLCA	0.371726	7.402		249	TCGA-DK-A1A3-01	BLCA	0.371726	1.47273		249	TCGA-DK-A1A3-01	BLCA	0.371726	5.97877
250	TCGA-DK-AA6X-01	BLCA	0.413161	7.32455		250	TCGA-DK-AA6X-01	BLCA	0.413161	3.16796		250	TCGA-DK-AA6X-01	BLCA	0.413161	5.89197
251	TCGA-G2-A3IE-01	BLCA	0.416191	7.13207		251	TCGA-G2-A3IE-01	BLCA	0.416191	2.68367		251	TCGA-G2-A3IE-01	BLCA	0.416191	6.87326
252	TCGA-FD-A5BU-01	BLCA	0.401958	7.58527		252	TCGA-FD-A5BU-01	BLCA	0.401958	1.90511		252	TCGA-FD-A5BU-01	BLCA	0.401958	6.44377
253	TCGA-C4-A0EZ-01	BLCA	0.361207	8.76731		253	TCGA-C4-A0EZ-01	BLCA	0.361207	3.5828		253	TCGA-C4-A0EZ-01	BLCA	0.361207	5.59829
254	TCGA-FD-A3B3-01	BLCA	0.37629	7.95941		254	TCGA-FD-A3B3-01	BLCA	0.37629	2.58074		254	TCGA-FD-A3B3-01	BLCA	0.37629	7.05387
255	TCGA-FD-A5BZ-01	BLCA	0.379177	7.12668		255	TCGA-FD-A5BZ-01	BLCA	0.379177	2.53519		255	TCGA-FD-A5BZ-01	BLCA	0.379177	5.76305
256	TCGA-E7-A97Q-01	BLCA	0.410124	7.43761		256	TCGA-E7-A97Q-01	BLCA	0.410124	3.53862		256	TCGA-E7-A97Q-01	BLCA	0.410124	5.40814
257	TCGA-E7-A8O8-01	BLCA	0.405992	7.69393		257	TCGA-E7-A8O8-01	BLCA	0.405992	2.2371		257	TCGA-E7-A8O8-01	BLCA	0.405992	5.57091
258	TCGA-BT-A20Q-01	BLCA	0.371392	7.5192		258	TCGA-BT-A20Q-01	BLCA	0.371392	2.2421		258	TCGA-BT-A20Q-01	BLCA	0.371392	6.17134
259	TCGA-4Z-AA7O-01	BLCA	0.419107	7.8736		259	TCGA-4Z-AA7O-01	BLCA	0.419107	2.05468		259	TCGA-4Z-AA7O-01	BLCA	0.419107	5.81888
260	TCGA-GV-A40E-01	BLCA	0.419215	7.4152		260	TCGA-GV-A40E-01	BLCA	0.419215	2.18965		260	TCGA-GV-A40E-01	BLCA	0.419215	5.96557
261	TCGA-C4-A0F6-01	BLCA	0.362666	7.18026		261	TCGA-C4-A0F6-01	BLCA	0.362666	3.00737		261	TCGA-C4-A0F6-01	BLCA	0.362666	6.02016
262	TCGA-G2-A2EJ-01	BLCA	0.367371	7.78011		262	TCGA-G2-A2EJ-01	BLCA	0.367371	1.64881		262	TCGA-G2-A2EJ-01	BLCA	0.367371	7.20261
263	TCGA-GU-A762-01	BLCA	0.405775	7.42814		263	TCGA-GU-A762-01	BLCA	0.405775	1.33402		263	TCGA-GU-A762-01	BLCA	0.405775	5.47998
264	TCGA-XF-A9SJ-01	BLCA	0.415434	6.73963		264	TCGA-XF-A9SJ-01	BLCA	0.415434	1.11788		264	TCGA-XF-A9SJ-01	BLCA	0.415434	6.29893
265	TCGA-XF-A8HH-01	BLCA	0.398898	7.55349		265	TCGA-XF-A8HH-01	BLCA	0.398898	2.77892		265	TCGA-XF-A8HH-01	BLCA	0.398898	6.15311
266	TCGA-E7-A8O7-01	BLCA	0.394075	7.49943		266	TCGA-E7-A8O7-01	BLCA	0.394075	2.31005		266	TCGA-E7-A8O7-01	BLCA	0.394075	7.25029
267	TCGA-CF-A47T-01	BLCA	0.378512	7.8989		267	TCGA-CF-A47T-01	BLCA	0.378512	1.85499		267	TCGA-CF-A47T-01	BLCA	0.378512	5.28811
268	TCGA-BL-A13I-01	BLCA	0.416083	7.39383		268	TCGA-BL-A13I-01	BLCA	0.416083	3.0404		268	TCGA-BL-A13I-01	BLCA	0.416083	6.53833
269	TCGA-E7-A6MF-01	BLCA	0.411643	7.65992		269	TCGA-E7-A6MF-01	BLCA	0.411643	2.49457		269	TCGA-E7-A6MF-01	BLCA	0.411643	6.32259
270	TCGA-CU-A0YO-01	BLCA	0.355129	7.34041		270	TCGA-CU-A0YO-01	BLCA	0.355129	2.22943		270	TCGA-CU-A0YO-01	BLCA	0.355129	6.98038
271	TCGA-S5-A6DX-01	BLCA	0.405557	7.34843		271	TCGA-S5-A6DX-01	BLCA	0.405557	1.00042		271	TCGA-S5-A6DX-01	BLCA	0.405557	5.50413
272	TCGA-G2-A2EF-01	BLCA	0.383276	7.58783		272	TCGA-G2-A2EF-01	BLCA	0.383276	2.74919		272	TCGA-G2-A2EF-01	BLCA	0.383276	6.06015
273	TCGA-XF-A9T5-01	BLCA	0.422018	7.43782		273	TCGA-XF-A9T5-01	BLCA	0.422018	1.93254		273	TCGA-XF-A9T5-01	BLCA	0.422018	5.21662
274	TCGA-BT-A20R-01	BLCA	0.389016	7.29574		274	TCGA-BT-A20R-01	BLCA	0.389016	2.77324		274	TCGA-BT-A20R-01	BLCA	0.389016	6.66746
275	TCGA-4Z-AA7Q-01	BLCA	0.420833	7.07785		275	TCGA-4Z-AA7Q-01	BLCA	0.420833	1.61796		275	TCGA-4Z-AA7Q-01	BLCA	0.420833	6.23201
276	TCGA-DK-AA6S-01	BLCA	0.408603	7.3601		276	TCGA-DK-AA6S-01	BLCA	0.408603	2.10944		276	TCGA-DK-AA6S-01	BLCA	0.408603	6.71858
277	TCGA-LT-A8JT-01	BLCA	0.415218	7.76486		277	TCGA-LT-A8JT-01	BLCA	0.415218	2.50457		277	TCGA-LT-A8JT-01	BLCA	0.415218	5.90836
278	TCGA-DK-AA6W-01	BLCA	0.411426	8.02473		278	TCGA-DK-AA6W-01	BLCA	0.411426	4.29165		278	TCGA-DK-AA6W-01	BLCA	0.411426	5.31025
279	TCGA-4Z-AA7R-01	BLCA	0.432959	8.1896		279	TCGA-4Z-AA7R-01	BLCA	0.432959	3.45229		279	TCGA-4Z-AA7R-01	BLCA	0.432959	6.27265
280	TCGA-ZF-AA4R-01	BLCA	0.41738	7.73822		280	TCGA-ZF-AA4R-01	BLCA	0.41738	3.23901		280	TCGA-ZF-AA4R-01	BLCA	0.41738	6.66395
281	TCGA-ZF-AA4N-01	BLCA	0.411535	7.56248		281	TCGA-ZF-AA4N-01	BLCA	0.411535	2.52492		281	TCGA-ZF-AA4N-01	BLCA	0.411535	5.72311
282	TCGA-CF-A27C-01	BLCA	0.397803	7.69096		282	TCGA-CF-A27C-01	BLCA	0.397803	2.41075		282	TCGA-CF-A27C-01	BLCA	0.397803	5.81849
283	TCGA-KQ-A41Q-01	BLCA	0.400538	8.1348		283	TCGA-KQ-A41Q-01	BLCA	0.400538	3.01143		283	TCGA-KQ-A41Q-01	BLCA	0.400538	6.43115
284	TCGA-2F-A9KQ-01	BLCA	0.39846	7.67161		284	TCGA-2F-A9KQ-01	BLCA	0.39846	1.98515		284	TCGA-2F-A9KQ-01	BLCA	0.39846	6.84764
285	TCGA-PQ-A6FI-01	BLCA	0.427606	7.71716		285	TCGA-PQ-A6FI-01	BLCA	0.427606	1.7451		285	TCGA-PQ-A6FI-01	BLCA	0.427606	6.29448
286	TCGA-DK-A2I2-01	BLCA	0.386259	6.93498		286	TCGA-DK-A2I2-01	BLCA	0.386259	2.45703		286	TCGA-DK-A2I2-01	BLCA	0.386259	5.56596
287	TCGA-DK-A1AF-01	BLCA	0.35095	7.55112		287	TCGA-DK-A1AF-01	BLCA	0.35095	2.27334		287	TCGA-DK-A1AF-01	BLCA	0.35095	6.89808
288	TCGA-XF-A8HB-01	BLCA	0.405992	7.42371		288	TCGA-XF-A8HB-01	BLCA	0.405992	2.2077		288	TCGA-XF-A8HB-01	BLCA	0.405992	6.51311
289	TCGA-SY-A9G5-01	BLCA	0.410992	7.46082		289	TCGA-SY-A9G5-01	BLCA	0.410992	2.18596		289	TCGA-SY-A9G5-01	BLCA	0.410992	6.22496
290	TCGA-XF-AAMX-01	BLCA	0.443394	7.64101		290	TCGA-XF-AAMX-01	BLCA	0.443394	2.46805		290	TCGA-XF-AAMX-01	BLCA	0.443394	6.3975
291	TCGA-ZF-AA58-01	BLCA	0.421587	7.55024		291	TCGA-ZF-AA58-01	BLCA	0.421587	3.21435		291	TCGA-ZF-AA58-01	BLCA	0.421587	6.16301
292	TCGA-XF-AAMG-01	BLCA	0.427177	8.05378		292	TCGA-XF-AAMG-01	BLCA	0.427177	3.03271		292	TCGA-XF-AAMG-01	BLCA	0.427177	6.69684
293	TCGA-DK-AA74-01	BLCA	0.412294	6.91849		293	TCGA-DK-AA74-01	BLCA	0.412294	1.28961		293	TCGA-DK-AA74-01	BLCA	0.412294	5.24017
294	TCGA-ZF-AA4T-01	BLCA	0.402504	8.17775		294	TCGA-ZF-AA4T-01	BLCA	0.402504	2.98073		294	TCGA-ZF-AA4T-01	BLCA	0.402504	7.36076
295	TCGA-FD-A5BV-01	BLCA	0.39594	7.74696		295	TCGA-FD-A5BV-01	BLCA	0.39594	2.80853		295	TCGA-FD-A5BV-01	BLCA	0.39594	7.00256
296	TCGA-YF-AA3L-01	BLCA	0.408821	7.05181		296	TCGA-YF-AA3L-01	BLCA	0.408821	2.13084		296	TCGA-YF-AA3L-01	BLCA	0.408821	5.27351
297	TCGA-FD-A3SS-01	BLCA	0.412836	7.38176		297	TCGA-FD-A3SS-01	BLCA	0.412836	2.48442		297	TCGA-FD-A3SS-01	BLCA	0.412836	6.59298
298	TCGA-DK-AA71-01	BLCA	0.425567	7.25769		298	TCGA-DK-AA71-01	BLCA	0.425567	2.33996		298	TCGA-DK-AA71-01	BLCA	0.425567	5.94186
299	TCGA-4Z-AA83-01	BLCA	0.402176	7.48043		299	TCGA-4Z-AA83-01	BLCA	0.402176	3.26664		299	TCGA-4Z-AA83-01	BLCA	0.402176	6.01611
300	TCGA-ZF-A9R4-01	BLCA	0.408929	7.70098		300	TCGA-ZF-A9R4-01	BLCA	0.408929	1.93318		300	TCGA-ZF-A9R4-01	BLCA	0.408929	7.1897
301	TCGA-BT-A20P-01	BLCA	0.3744	7.60742		301	TCGA-BT-A20P-01	BLCA	0.3744	2.69712		301	TCGA-BT-A20P-01	BLCA	0.3744	4.80079
302	TCGA-HQ-A2OE-01	BLCA	0.404794	8.06918		302	TCGA-HQ-A2OE-01	BLCA	0.404794	2.64378		302	TCGA-HQ-A2OE-01	BLCA	0.404794	7.82583
303	TCGA-R3-A69X-01	BLCA	0.388245	7.49415		303	TCGA-R3-A69X-01	BLCA	0.388245	2.26719		303	TCGA-R3-A69X-01	BLCA	0.388245	6.71443
304	TCGA-BT-A3PH-01	BLCA	0.418136	7.31268		304	TCGA-BT-A3PH-01	BLCA	0.418136	1.23502		304	TCGA-BT-A3PH-01	BLCA	0.418136	6.49207
305	TCGA-UY-A9PA-01	BLCA	0.400429	7.51288		305	TCGA-UY-A9PA-01	BLCA	0.400429	1.99232		305	TCGA-UY-A9PA-01	BLCA	0.400429	6.80832
306	TCGA-CF-A3MI-01	BLCA	0.441165	7.5738		306	TCGA-CF-A3MI-01	BLCA	0.441165	1.71121		306	TCGA-CF-A3MI-01	BLCA	0.441165	6.16787
307	TCGA-XF-AAMW-01	BLCA	0.417596	7.74614		307	TCGA-XF-AAMW-01	BLCA	0.417596	2.14576		307	TCGA-XF-AAMW-01	BLCA	0.417596	7.16318
308	TCGA-H4-A2HQ-01	BLCA	0.405339	7.78071		308	TCGA-H4-A2HQ-01	BLCA	0.405339	3.39875		308	TCGA-H4-A2HQ-01	BLCA	0.405339	7.73455
309	TCGA-HQ-A5ND-01	BLCA	0.383608	8.06774		309	TCGA-HQ-A5ND-01	BLCA	0.383608	2.52318		309	TCGA-HQ-A5ND-01	BLCA	0.383608	7.21867
310	TCGA-K4-A6FZ-01	BLCA	0.406319	7.42401		310	TCGA-K4-A6FZ-01	BLCA	0.406319	2.19578		310	TCGA-K4-A6FZ-01	BLCA	0.406319	7.1077
311	TCGA-DK-A3IV-01	BLCA	0.418999	8.01538		311	TCGA-DK-A3IV-01	BLCA	0.418999	2.93671		311	TCGA-DK-A3IV-01	BLCA	0.418999	7.04052
312	TCGA-BT-A20X-01	BLCA	0.388906	7.71634		312	TCGA-BT-A20X-01	BLCA	0.388906	1.73681		312	TCGA-BT-A20X-01	BLCA	0.388906	6.70489
313	TCGA-DK-A1A5-01	BLCA	0.382833	7.78551		313	TCGA-DK-A1A5-01	BLCA	0.382833	2.11052		313	TCGA-DK-A1A5-01	BLCA	0.382833	6.59254
314	TCGA-ZF-A9RF-01	BLCA	0.40719	7.8214		314	TCGA-ZF-A9RF-01	BLCA	0.40719	2.26536		314	TCGA-ZF-A9RF-01	BLCA	0.40719	5.7201
315	TCGA-FD-A3SQ-01	BLCA	0.419539	7.04558		315	TCGA-FD-A3SQ-01	BLCA	0.419539	2.26047		315	TCGA-FD-A3SQ-01	BLCA	0.419539	6.11935
316	TCGA-KQ-A41O-01	BLCA	0.420617	7.8675		316	TCGA-KQ-A41O-01	BLCA	0.420617	3.31923		316	TCGA-KQ-A41O-01	BLCA	0.420617	5.09211
317	TCGA-CF-A47V-01	BLCA	0.408603	8.03951		317	TCGA-CF-A47V-01	BLCA	0.408603	3.40038		317	TCGA-CF-A47V-01	BLCA	0.408603	5.43076
318	TCGA-FT-A61P-01	BLCA	0.387363	7.68938		318	TCGA-FT-A61P-01	BLCA	0.387363	2.01251		318	TCGA-FT-A61P-01	BLCA	0.387363	5.76144
319	TCGA-ZF-AA4V-01	BLCA	0.408929	7.63362		319	TCGA-ZF-AA4V-01	BLCA	0.408929	1.82697		319	TCGA-ZF-AA4V-01	BLCA	0.408929	6.78014
320	TCGA-DK-A1AC-01	BLCA	0.385044	7.81773		320	TCGA-DK-A1AC-01	BLCA	0.385044	2.72091		320	TCGA-DK-A1AC-01	BLCA	0.385044	7.78769
321	TCGA-FD-A5C1-01	BLCA	0.400538	6.88		321	TCGA-FD-A5C1-01	BLCA	0.400538	1.22148		321	TCGA-FD-A5C1-01	BLCA	0.400538	5.28236
322	TCGA-H4-A2HO-01	BLCA	0.388355	7.08664		322	TCGA-H4-A2HO-01	BLCA	0.388355	2.63176		322	TCGA-H4-A2HO-01	BLCA	0.388355	6.69899
323	TCGA-GV-A3JX-01	BLCA	0.445091	7.72938		323	TCGA-GV-A3JX-01	BLCA	0.445091	2.82414		323	TCGA-GV-A3JX-01	BLCA	0.445091	7.45616
324	TCGA-HQ-A5NE-01	BLCA	0.389236	7.78706		324	TCGA-HQ-A5NE-01	BLCA	0.389236	2.13284		324	TCGA-HQ-A5NE-01	BLCA	0.389236	7.1958
325	TCGA-FD-A5BT-01	BLCA	0.378401	6.69128		325	TCGA-FD-A5BT-01	BLCA	0.378401	0.920164		325	TCGA-FD-A5BT-01	BLCA	0.378401	4.60636
326	TCGA-DK-A3IQ-01	BLCA	0.378734	7.06549		326	TCGA-DK-A3IQ-01	BLCA	0.378734	2.70598		326	TCGA-DK-A3IQ-01	BLCA	0.378734	5.47855
327	TCGA-ZF-AA4X-01	BLCA	0.394075	7.96314		327	TCGA-ZF-AA4X-01	BLCA	0.394075	2.92674		327	TCGA-ZF-AA4X-01	BLCA	0.394075	6.91093
328	TCGA-GD-A3OQ-01	BLCA	0.41045	7.75032		328	TCGA-GD-A3OQ-01	BLCA	0.41045	1.6452		328	TCGA-GD-A3OQ-01	BLCA	0.41045	7.33592
329	TCGA-E5-A2PC-01	BLCA	0.389126	7.57929		329	TCGA-E5-A2PC-01	BLCA	0.389126	2.36885		329	TCGA-E5-A2PC-01	BLCA	0.389126	5.67182
330	TCGA-FD-A3B7-01	BLCA	0.423417	7.48099		330	TCGA-FD-A3B7-01	BLCA	0.423417	1.92641		330	TCGA-FD-A3B7-01	BLCA	0.423417	6.5374
331	TCGA-GD-A3OP-01	BLCA	0.417812	7.31334		331	TCGA-GD-A3OP-01	BLCA	0.417812	2.50175		331	TCGA-GD-A3OP-01	BLCA	0.417812	6.67792
332	TCGA-E7-A5KF-01	BLCA	0.389016	7.75371		332	TCGA-E7-A5KF-01	BLCA	0.389016	2.34337		332	TCGA-E7-A5KF-01	BLCA	0.389016	5.70809
333	TCGA-ZF-AA54-01	BLCA	0.409907	7.86663		333	TCGA-ZF-AA54-01	BLCA	0.409907	1.92374		333	TCGA-ZF-AA54-01	BLCA	0.409907	5.15593
334	TCGA-CF-A3MF-01	BLCA	0.35095	7.80458		334	TCGA-CF-A3MF-01	BLCA	0.35095	3.82846		334	TCGA-CF-A3MF-01	BLCA	0.35095	5.69038
335	TCGA-ZF-AA5H-01	BLCA	0.401412	7.56743		335	TCGA-ZF-AA5H-01	BLCA	0.401412	2.6603		335	TCGA-ZF-AA5H-01	BLCA	0.401412	6.60686
336	TCGA-BT-A2LA-01	BLCA	0.397255	7.71853		336	TCGA-BT-A2LA-01	BLCA	0.397255	3.95639		336	TCGA-BT-A2LA-01	BLCA	0.397255	5.66831
337	TCGA-XF-A9T4-01	BLCA	0.401303	7.55539		337	TCGA-XF-A9T4-01	BLCA	0.401303	1.76481		337	TCGA-XF-A9T4-01	BLCA	0.401303	6.77955
338	TCGA-GV-A3JW-01	BLCA	0.41186	7.49139		338	TCGA-GV-A3JW-01	BLCA	0.41186	2.36106		338	TCGA-GV-A3JW-01	BLCA	0.41186	7.39597
339	TCGA-ZF-A9RM-01	BLCA	0.404249	7.63116		339	TCGA-ZF-A9RM-01	BLCA	0.404249	2.40639		339	TCGA-ZF-A9RM-01	BLCA	0.404249	7.64417
340	TCGA-KQ-A41P-01	BLCA	0.421048	7.60583		340	TCGA-KQ-A41P-01	BLCA	0.421048	1.96357		340	TCGA-KQ-A41P-01	BLCA	0.421048	5.49633
341	TCGA-DK-A3IK-01	BLCA	0.386921	7.69393		341	TCGA-DK-A3IK-01	BLCA	0.386921	2.91729		341	TCGA-DK-A3IK-01	BLCA	0.386921	6.22037
342	TCGA-GV-A3QH-01	BLCA	0.41045	8.05769		342	TCGA-GV-A3QH-01	BLCA	0.41045	2.42331		342	TCGA-GV-A3QH-01	BLCA	0.41045	7.28995
343	TCGA-ZF-A9RD-01	BLCA	0.404685	7.1668		343	TCGA-ZF-A9RD-01	BLCA	0.404685	1.61296		343	TCGA-ZF-A9RD-01	BLCA	0.404685	6.20517
344	TCGA-2F-A9KR-01	BLCA	0.409472	7.71755		344	TCGA-2F-A9KR-01	BLCA	0.409472	3.33619		344	TCGA-2F-A9KR-01	BLCA	0.409472	6.07818
345	TCGA-SY-A9G0-01	BLCA	0.406101	7.26676		345	TCGA-SY-A9G0-01	BLCA	0.406101	3.47308		345	TCGA-SY-A9G0-01	BLCA	0.406101	5.62584
346	TCGA-E7-A3Y1-01	BLCA	0.392317	7.41033		346	TCGA-E7-A3Y1-01	BLCA	0.392317	3.40839		346	TCGA-E7-A3Y1-01	BLCA	0.392317	5.37512
347	TCGA-XF-A9T2-01	BLCA	0.393526	7.96792		347	TCGA-XF-A9T2-01	BLCA	0.393526	2.41063		347	TCGA-XF-A9T2-01	BLCA	0.393526	6.24671
348	TCGA-GU-AATP-01	BLCA	0.405448	7.53775		348	TCGA-GU-AATP-01	BLCA	0.405448	2.25359		348	TCGA-GU-AATP-01	BLCA	0.405448	6.00568
349	TCGA-UY-A78O-01	BLCA	0.410015	7.38383		349	TCGA-UY-A78O-01	BLCA	0.410015	1.44451		349	TCGA-UY-A78O-01	BLCA	0.410015	5.60231
350	TCGA-ZF-A9R3-01	BLCA	0.411752	7.40615		350	TCGA-ZF-A9R3-01	BLCA	0.411752	1.87955		350	TCGA-ZF-A9R3-01	BLCA	0.411752	5.67412
351	TCGA-CF-A1HS-01	BLCA	0.368712	7.62483		351	TCGA-CF-A1HS-01	BLCA	0.368712	1.93426		351	TCGA-CF-A1HS-01	BLCA	0.368712	6.96061
352	TCGA-GU-A42P-01	BLCA	0.438719	8.29677		352	TCGA-GU-A42P-01	BLCA	0.438719	3.85907		352	TCGA-GU-A42P-01	BLCA	0.438719	7.20856
353	TCGA-YC-A9TC-01	BLCA	0.40806	7.86765		353	TCGA-YC-A9TC-01	BLCA	0.40806	2.07977		353	TCGA-YC-A9TC-01	BLCA	0.40806	5.41333
354	TCGA-XF-A9SX-01	BLCA	0.411643	7.1677		354	TCGA-XF-A9SX-01	BLCA	0.411643	1.93335		354	TCGA-XF-A9SX-01	BLCA	0.411643	5.66773
355	TCGA-G2-A3VY-01	BLCA	0.418568	7.8778		355	TCGA-G2-A3VY-01	BLCA	0.418568	2.63233		355	TCGA-G2-A3VY-01	BLCA	0.418568	6.61684
356	TCGA-G2-AA3F-01	BLCA	0.408168	8.06573		356	TCGA-G2-AA3F-01	BLCA	0.408168	2.1329		356	TCGA-G2-AA3F-01	BLCA	0.408168	7.00913
357	TCGA-DK-A3X2-01	BLCA	0.398022	8.15682		357	TCGA-DK-A3X2-01	BLCA	0.398022	2.97062		357	TCGA-DK-A3X2-01	BLCA	0.398022	6.84009
358	TCGA-CU-A72E-01	BLCA	0.402722	7.16606		358	TCGA-CU-A72E-01	BLCA	0.402722	1.81118		358	TCGA-CU-A72E-01	BLCA	0.402722	5.85248
359	TCGA-GC-A4ZW-01	BLCA	0.377735	8.33154		359	TCGA-GC-A4ZW-01	BLCA	0.377735	2.53711		359	TCGA-GC-A4ZW-01	BLCA	0.377735	5.68754
360	TCGA-K4-A3WS-01	BLCA	0.420402	7.60071		360	TCGA-K4-A3WS-01	BLCA	0.420402	2.82396		360	TCGA-K4-A3WS-01	BLCA	0.420402	6.45821
361	TCGA-XF-A9SZ-01	BLCA	0.401412	7.17635		361	TCGA-XF-A9SZ-01	BLCA	0.401412	1.41895		361	TCGA-XF-A9SZ-01	BLCA	0.401412	6.01917
362	TCGA-G2-A2EC-01	BLCA	0.406972	7.08419		362	TCGA-G2-A2EC-01	BLCA	0.406972	1.901		362	TCGA-G2-A2EC-01	BLCA	0.406972	5.85009
363	TCGA-FJ-A3ZF-01	BLCA	0.415759	7.59214		363	TCGA-FJ-A3ZF-01	BLCA	0.415759	3.39885		363	TCGA-FJ-A3ZF-01	BLCA	0.415759	6.97656
364	TCGA-XF-A9SH-01	BLCA	0.40969	6.97572		364	TCGA-XF-A9SH-01	BLCA	0.40969	2.56437		364	TCGA-XF-A9SH-01	BLCA	0.40969	6.08599
365	TCGA-G2-A2EL-01	BLCA	0.385928	8.76819		365	TCGA-G2-A2EL-01	BLCA	0.385928	3.10103		365	TCGA-G2-A2EL-01	BLCA	0.385928	5.65051
366	TCGA-GU-A763-01	BLCA	0.391108	7.06607		366	TCGA-GU-A763-01	BLCA	0.391108	1.77814		366	TCGA-GU-A763-01	BLCA	0.391108	4.44139
367	TCGA-FD-A6TB-01	BLCA	0.386811	7.42912		367	TCGA-FD-A6TB-01	BLCA	0.386811	2.52459		367	TCGA-FD-A6TB-01	BLCA	0.386811	6.5265
368	TCGA-BT-A20J-01	BLCA	0.367036	7.36599		368	TCGA-BT-A20J-01	BLCA	0.367036	2.57306		368	TCGA-BT-A20J-01	BLCA	0.367036	6.00207
369	TCGA-FD-A5BR-01	BLCA	0.372506	7.54095		369	TCGA-FD-A5BR-01	BLCA	0.372506	2.59488		369	TCGA-FD-A5BR-01	BLCA	0.372506	6.1123
370	TCGA-ZF-AA56-01	BLCA	0.406754	7.54545		370	TCGA-ZF-AA56-01	BLCA	0.406754	1.83101		370	TCGA-ZF-AA56-01	BLCA	0.406754	6.8663
371	TCGA-XF-AAML-01	BLCA	0.413594	8.12792		371	TCGA-XF-AAML-01	BLCA	0.413594	2.50079		371	TCGA-XF-AAML-01	BLCA	0.413594	6.67668
372	TCGA-GD-A76B-01	BLCA	0.410341	7.30417		372	TCGA-GD-A76B-01	BLCA	0.410341	1.98239		372	TCGA-GD-A76B-01	BLCA	0.410341	5.8409
373	TCGA-FJ-A3Z7-01	BLCA	0.431142	7.20909		373	TCGA-FJ-A3Z7-01	BLCA	0.431142	3.3269		373	TCGA-FJ-A3Z7-01	BLCA	0.431142	6.50046
374	TCGA-DK-AA6Q-01	BLCA	0.399663	7.51218		374	TCGA-DK-AA6Q-01	BLCA	0.399663	1.71496		374	TCGA-DK-AA6Q-01	BLCA	0.399663	6.47611
375	TCGA-ZF-AA4U-01	BLCA	0.411101	7.83231		375	TCGA-ZF-AA4U-01	BLCA	0.411101	2.63078		375	TCGA-ZF-AA4U-01	BLCA	0.411101	5.84223
376	TCGA-K4-A6MB-01	BLCA	0.41792	7.85807		376	TCGA-K4-A6MB-01	BLCA	0.41792	2.26695		376	TCGA-K4-A6MB-01	BLCA	0.41792	6.67504
377	TCGA-4Z-AA82-01	BLCA	0.418676	7.50065		377	TCGA-4Z-AA82-01	BLCA	0.418676	2.13374		377	TCGA-4Z-AA82-01	BLCA	0.418676	7.48676
378	TCGA-FD-A3B5-01	BLCA	0.451224	7.3985		378	TCGA-FD-A3B5-01	BLCA	0.451224	1.53479		378	TCGA-FD-A3B5-01	BLCA	0.451224	5.92788
379	TCGA-CU-A3QU-01	BLCA	0.421048	7.72228		379	TCGA-CU-A3QU-01	BLCA	0.421048	2.13083		379	TCGA-CU-A3QU-01	BLCA	0.421048	6.47143
380	TCGA-GV-A3QK-01	BLCA	0.410341	7.47294		380	TCGA-GV-A3QK-01	BLCA	0.410341	2.44278		380	TCGA-GV-A3QK-01	BLCA	0.410341	6.88697
381	TCGA-DK-A6AW-01	BLCA	0.387032	7.6477		381	TCGA-DK-A6AW-01	BLCA	0.387032	2.36876		381	TCGA-DK-A6AW-01	BLCA	0.387032	5.81344
382	TCGA-FD-A3N6-01	BLCA	0.297485	7.52074		382	TCGA-FD-A3N6-01	BLCA	0.297485	2.13332		382	TCGA-FD-A3N6-01	BLCA	0.297485	6.94401
383	TCGA-G2-A3IB-01	BLCA	0.424062	7.215		383	TCGA-G2-A3IB-01	BLCA	0.424062	1.50937		383	TCGA-G2-A3IB-01	BLCA	0.424062	6.78522
384	TCGA-BL-A5ZZ-01	BLCA	0.380508	7.47187		384	TCGA-BL-A5ZZ-01	BLCA	0.380508	2.4812		384	TCGA-BL-A5ZZ-01	BLCA	0.380508	5.94087
385	TCGA-XF-A8HF-01	BLCA	0.407733	6.98011		385	TCGA-XF-A8HF-01	BLCA	0.407733	2.00352		385	TCGA-XF-A8HF-01	BLCA	0.407733	5.48818
386	TCGA-XF-AAN1-01	BLCA	0.423417	7.7726		386	TCGA-XF-AAN1-01	BLCA	0.423417	2.75615		386	TCGA-XF-AAN1-01	BLCA	0.423417	5.10875
387	TCGA-DK-A2I6-01	BLCA	0.391768	7.42581		387	TCGA-DK-A2I6-01	BLCA	0.391768	1.8312		387	TCGA-DK-A2I6-01	BLCA	0.391768	6.49192
388	TCGA-XF-A9SY-01	BLCA	0.427177	7.88089		388	TCGA-XF-A9SY-01	BLCA	0.427177	2.18752		388	TCGA-XF-A9SY-01	BLCA	0.427177	6.09216
389	TCGA-K4-A3WV-01	BLCA	0.420402	8.39244		389	TCGA-K4-A3WV-01	BLCA	0.420402	3.1222		389	TCGA-K4-A3WV-01	BLCA	0.420402	5.94498
390	TCGA-FD-A6TE-01	BLCA	0.420617	7.49263		390	TCGA-FD-A6TE-01	BLCA	0.420617	3.17897		390	TCGA-FD-A6TE-01	BLCA	0.420617	6.54755
391	TCGA-GU-AATQ-01	BLCA	0.421156	7.59974		391	TCGA-GU-AATQ-01	BLCA	0.421156	2.38068		391	TCGA-GU-AATQ-01	BLCA	0.421156	6.39957
392	TCGA-PQ-A6FN-01	BLCA	0.406972	7.39557		392	TCGA-PQ-A6FN-01	BLCA	0.406972	1.9589		392	TCGA-PQ-A6FN-01	BLCA	0.406972	5.46321
393	TCGA-CF-A47X-01	BLCA	0.406101	8.14329		393	TCGA-CF-A47X-01	BLCA	0.406101	3.01847		393	TCGA-CF-A47X-01	BLCA	0.406101	6.50976
394	TCGA-ZF-A9RC-01	BLCA	0.398788	7.46255		394	TCGA-ZF-A9RC-01	BLCA	0.398788	2.80413		394	TCGA-ZF-A9RC-01	BLCA	0.398788	6.95081
395	TCGA-E7-A4IJ-01	BLCA	0.406101	7.59403		395	TCGA-E7-A4IJ-01	BLCA	0.406101	3.06138		395	TCGA-E7-A4IJ-01	BLCA	0.406101	6.52019
396	TCGA-DK-A1AG-01	BLCA	0.358621	7.73754		396	TCGA-DK-A1AG-01	BLCA	0.358621	3.13261		396	TCGA-DK-A1AG-01	BLCA	0.358621	5.90407
397	TCGA-4Z-AA7S-01	BLCA	0.402395	7.94634		397	TCGA-4Z-AA7S-01	BLCA	0.402395	2.46821		397	TCGA-4Z-AA7S-01	BLCA	0.402395	5.77279
398	TCGA-DK-A1A6-01	BLCA	0.384602	7.86456		398	TCGA-DK-A1A6-01	BLCA	0.384602	2.78236		398	TCGA-DK-A1A6-01	BLCA	0.384602	7.007
399	TCGA-XF-AAMZ-01	BLCA	0.412727	8.26557		399	TCGA-XF-AAMZ-01	BLCA	0.412727	1.85976		399	TCGA-XF-AAMZ-01	BLCA	0.412727	6.28937
400	TCGA-CF-A3MG-01	BLCA	0.423202	7.67519		400	TCGA-CF-A3MG-01	BLCA	0.423202	1.49788		400	TCGA-CF-A3MG-01	BLCA	0.423202	6.24107
401	TCGA-K4-AAQO-01	BLCA	0.412077	7.42205		401	TCGA-K4-AAQO-01	BLCA	0.412077	3.37517		401	TCGA-K4-AAQO-01	BLCA	0.412077	5.86678
402	TCGA-FD-A3SM-01	BLCA	0.394185	7.14149		402	TCGA-FD-A3SM-01	BLCA	0.394185	2.11853		402	TCGA-FD-A3SM-01	BLCA	0.394185	5.83167
403	TCGA-YC-A89H-01	BLCA	0.403595	7.73913		403	TCGA-YC-A89H-01	BLCA	0.403595	1.86602		403	TCGA-YC-A89H-01	BLCA	0.403595	6.2738
404	TCGA-GU-AATO-01	BLCA	0.40523	6.75465		404	TCGA-GU-AATO-01	BLCA	0.40523	2.30599		404	TCGA-GU-AATO-01	BLCA	0.40523	5.04554
405	TCGA-DK-A6B6-01	BLCA	0.391878	7.57211		405	TCGA-DK-A6B6-01	BLCA	0.391878	2.18418		405	TCGA-DK-A6B6-01	BLCA	0.391878	6.89597
406	TCGA-FD-A3SL-01	BLCA	0.417812	7.12449		406	TCGA-FD-A3SL-01	BLCA	0.417812	2.98018		406	TCGA-FD-A3SL-01	BLCA	0.417812	6.51804
407	TCGA-BT-A42E-01	BLCA	0.404903	7.72473		407	TCGA-BT-A42E-01	BLCA	0.404903	2.41738		407	TCGA-BT-A42E-01	BLCA	0.404903	7.1835
408	TCGA-ZF-A9R0-01	BLCA	0.404903	7.4154		408	TCGA-ZF-A9R0-01	BLCA	0.404903	3.21149		408	TCGA-ZF-A9R0-01	BLCA	0.404903	5.76387
409	TCGA-DK-AA6R-01	BLCA	0.415434	7.63289		409	TCGA-DK-AA6R-01	BLCA	0.415434	2.23936		409	TCGA-DK-AA6R-01	BLCA	0.415434	6.87882
410	TCGA-CF-A9FH-01	BLCA	0.409255	7.57013		410	TCGA-CF-A9FH-01	BLCA	0.409255	2.01368		410	TCGA-CF-A9FH-01	BLCA	0.409255	5.14334
411	TCGA-KQ-A41N-01	BLCA	0.375735	7.54573		411	TCGA-KQ-A41N-01	BLCA	0.375735	2.10036		411	TCGA-KQ-A41N-01	BLCA	0.375735	6.22662
412	TCGA-XF-A8HE-01	BLCA	0.394295	7.85777		412	TCGA-XF-A8HE-01	BLCA	0.394295	2.51251		412	TCGA-XF-A8HE-01	BLCA	0.394295	6.81751
413	TCGA-4Z-AA7N-01	BLCA	0.410341	7.50422		413	TCGA-4Z-AA7N-01	BLCA	0.410341	2.57387		413	TCGA-4Z-AA7N-01	BLCA	0.410341	6.20675
414	TCGA-DK-AA6P-01	BLCA	0.413486	7.83561		414	TCGA-DK-AA6P-01	BLCA	0.413486	2.11132		414	TCGA-DK-AA6P-01	BLCA	0.413486	6.81919
415	TCGA-4Z-AA7M-01	BLCA	0.427392	8.24915		415	TCGA-4Z-AA7M-01	BLCA	0.427392	2.98913		415	TCGA-4Z-AA7M-01	BLCA	0.427392	5.98437
416	TCGA-UY-A78P-01	BLCA	0.413269	7.1885		416	TCGA-UY-A78P-01	BLCA	0.413269	2.36489		416	TCGA-UY-A78P-01	BLCA	0.413269	6.21887
417	TCGA-4Z-AA84-01	BLCA	0.406754	7.77244		417	TCGA-4Z-AA84-01	BLCA	0.406754	1.44976		417	TCGA-4Z-AA84-01	BLCA	0.406754	6.31153
418	TCGA-E7-A677-01	BLCA	0.378845	8.04769		418	TCGA-E7-A677-01	BLCA	0.378845	2.70253		418	TCGA-E7-A677-01	BLCA	0.378845	7.73536
419	TCGA-CF-A3MH-01	BLCA	0.428357	7.57721		419	TCGA-CF-A3MH-01	BLCA	0.428357	2.15702		419	TCGA-CF-A3MH-01	BLCA	0.428357	5.22216
420	TCGA-UY-A8OC-01	BLCA	0.423417	7.73355		420	TCGA-UY-A8OC-01	BLCA	0.423417	2.49732		420	TCGA-UY-A8OC-01	BLCA	0.423417	6.64592
421	TCGA-K4-A83P-01	BLCA	0.406319	7.28851		421	TCGA-K4-A83P-01	BLCA	0.406319	2.28906		421	TCGA-K4-A83P-01	BLCA	0.406319	5.84199
422	TCGA-E7-A3X6-01	BLCA	0.39605	7.61111		422	TCGA-E7-A3X6-01	BLCA	0.39605	1.85194		422	TCGA-E7-A3X6-01	BLCA	0.39605	6.32172
423	TCGA-BT-A42F-01	BLCA	0.390227	6.88628		423	TCGA-BT-A42F-01	BLCA	0.390227	1.54853		423	TCGA-BT-A42F-01	BLCA	0.390227	5.44208
424	TCGA-FD-A43X-01	BLCA	0.390888	7.63213		424	TCGA-FD-A43X-01	BLCA	0.390888	2.65291		424	TCGA-FD-A43X-01	BLCA	0.390888	5.56226
425	TCGA-BT-A42C-01	BLCA	0.414027	7.7191		425	TCGA-BT-A42C-01	BLCA	0.414027	2.3298		425	TCGA-BT-A42C-01	BLCA	0.414027	6.02486
426	TCGA-5N-A9KI-01	BLCA	0.427928	7.03393		426	TCGA-5N-A9KI-01	BLCA	0.427928	1.91703		426	TCGA-5N-A9KI-01	BLCA	0.427928	6.50819
427	TCGA-GD-A2C5-01	BLCA	0.372506	7.6971		427	TCGA-GD-A2C5-01	BLCA	0.372506	2.63735		427	TCGA-GD-A2C5-01	BLCA	0.372506	5.82448
428	TCGA-ZF-AA52-01	BLCA	0.409907	7.19351		428	TCGA-ZF-AA52-01	BLCA	0.409907	2.58261		428	TCGA-ZF-AA52-01	BLCA	0.409907	5.9599
429	TCGA-CF-A9FF-01	BLCA	0.398022	7.6899		429	TCGA-CF-A9FF-01	BLCA	0.398022	2.75328		429	TCGA-CF-A9FF-01	BLCA	0.398022	5.51918
430	TCGA-FD-A5BS-01	BLCA	0.413486	6.28052		430	TCGA-FD-A5BS-01	BLCA	0.413486	1.3463		430	TCGA-FD-A5BS-01	BLCA	0.413486	4.66332
431	TCGA-DK-AA6T-01	BLCA	0.40174	7.70189		431	TCGA-DK-AA6T-01	BLCA	0.40174	2.95568		431	TCGA-DK-AA6T-01	BLCA	0.40174	6.2342
432	TCGA-XF-AAMH-01	BLCA	0.428893	7.14939		432	TCGA-XF-AAMH-01	BLCA	0.428893	1.33229		432	TCGA-XF-AAMH-01	BLCA	0.428893	4.6775
433	TCGA-FD-A43U-01	BLCA	0.378512	7.03545		433	TCGA-FD-A43U-01	BLCA	0.378512	1.59371		433	TCGA-FD-A43U-01	BLCA	0.378512	5.07541
434	TCGA-GC-A6I3-01	BLCA	0.407625	7.05466		434	TCGA-GC-A6I3-01	BLCA	0.407625	2.1851		434	TCGA-GC-A6I3-01	BLCA	0.407625	5.24244
435	TCGA-GC-A6I1-01	BLCA	0.407842	6.84753		435	TCGA-GC-A6I1-01	BLCA	0.407842	1.30773		435	TCGA-GC-A6I1-01	BLCA	0.407842	5.84253
436	TCGA-FD-A3B8-01	BLCA	0.417596	7.36768		436	TCGA-FD-A3B8-01	BLCA	0.417596	2.67302		436	TCGA-FD-A3B8-01	BLCA	0.417596	6.33728
437	TCGA-XF-A8HD-01	BLCA	0.40523	7.294		437	TCGA-XF-A8HD-01	BLCA	0.40523	2.41277		437	TCGA-XF-A8HD-01	BLCA	0.40523	7.35091
438	TCGA-ZF-A9R2-01	BLCA	0.415651	8.03967		438	TCGA-ZF-A9R2-01	BLCA	0.415651	2.37814		438	TCGA-ZF-A9R2-01	BLCA	0.415651	6.5092
439	TCGA-FD-A62S-01	BLCA	0.395721	7.93169		439	TCGA-FD-A62S-01	BLCA	0.395721	2.06476		439	TCGA-FD-A62S-01	BLCA	0.395721	6.755
440	TCGA-BT-A0S7-01	BLCA	0.352533	7.59963		440	TCGA-BT-A0S7-01	BLCA	0.352533	1.62292		440	TCGA-BT-A0S7-01	BLCA	0.352533	6.54457
441	TCGA-CF-A8HY-01	BLCA	0.417056	7.26608		441	TCGA-CF-A8HY-01	BLCA	0.417056	1.15894		441	TCGA-CF-A8HY-01	BLCA	0.417056	4.84437
442	TCGA-FD-A3B4-01	BLCA	0.380286	7.21682		442	TCGA-FD-A3B4-01	BLCA	0.380286	2.44104		442	TCGA-FD-A3B4-01	BLCA	0.380286	7.40843
443	TCGA-K4-A5RJ-01	BLCA	0.386149	7.38132		443	TCGA-K4-A5RJ-01	BLCA	0.386149	3.55555		443	TCGA-K4-A5RJ-01	BLCA	0.386149	5.66813
444	TCGA-C4-A0F0-01	BLCA	0.368936	7.75666		444	TCGA-C4-A0F0-01	BLCA	0.368936	1.29511		444	TCGA-C4-A0F0-01	BLCA	0.368936	6.75327
445	TCGA-YF-AA3M-01	BLCA	0.436908	7.95016		445	TCGA-YF-AA3M-01	BLCA	0.436908	3.16415		445	TCGA-YF-AA3M-01	BLCA	0.436908	6.24912
446	TCGA-FD-A43N-01	BLCA	0.370499	7.49729		446	TCGA-FD-A43N-01	BLCA	0.370499	3.04812		446	TCGA-FD-A43N-01	BLCA	0.370499	6.15771
447	TCGA-XF-A9SU-01	BLCA	0.404794	7.36865		447	TCGA-XF-A9SU-01	BLCA	0.404794	2.1342		447	TCGA-XF-A9SU-01	BLCA	0.404794	5.89752
448	TCGA-DK-A6B0-01	BLCA	0.396817	7.3179		448	TCGA-DK-A6B0-01	BLCA	0.396817	2.33456		448	TCGA-DK-A6B0-01	BLCA	0.396817	6.06344
449	TCGA-ZF-AA5N-01	BLCA	0.412944	7.28322		449	TCGA-ZF-AA5N-01	BLCA	0.412944	1.31312		449	TCGA-ZF-AA5N-01	BLCA	0.412944	6.11741
450	TCGA-HQ-A2OF-01	BLCA	0.40523	8.26538		450	TCGA-HQ-A2OF-01	BLCA	0.40523	1.8605		450	TCGA-HQ-A2OF-01	BLCA	0.40523	6.98137
451	TCGA-FD-A5BX-01	BLCA	0.397474	7.18311		451	TCGA-FD-A5BX-01	BLCA	0.397474	1.80604		451	TCGA-FD-A5BX-01	BLCA	0.397474	4.48247
452	TCGA-CU-A3KJ-01	BLCA	0.31313	7.51963		452	TCGA-CU-A3KJ-01	BLCA	0.31313	2.0652		452	TCGA-CU-A3KJ-01	BLCA	0.31313	6.38828
453	TCGA-G2-A2ES-01	BLCA	0.37629	7.49565		453	TCGA-G2-A2ES-01	BLCA	0.37629	1.79306		453	TCGA-G2-A2ES-01	BLCA	0.37629	6.84583
454	TCGA-FD-A6TI-01	BLCA	0.400866	6.99511		454	TCGA-FD-A6TI-01	BLCA	0.400866	1.21407		454	TCGA-FD-A6TI-01	BLCA	0.400866	5.60837
455	TCGA-XF-A9SL-01	BLCA	0.41186	6.84274		455	TCGA-XF-A9SL-01	BLCA	0.41186	3.10871		455	TCGA-XF-A9SL-01	BLCA	0.41186	5.88104
456	TCGA-DK-A6B5-01	BLCA	0.427499	7.37548		456	TCGA-DK-A6B5-01	BLCA	0.427499	2.26925		456	TCGA-DK-A6B5-01	BLCA	0.427499	6.34433
457	TCGA-FD-A62P-01	BLCA	0.384602	7.79189		457	TCGA-FD-A62P-01	BLCA	0.384602	1.73496		457	TCGA-FD-A62P-01	BLCA	0.384602	6.1329
458	TCGA-LC-A66R-01	BLCA	0.390778	8.31941		458	TCGA-LC-A66R-01	BLCA	0.390778	1.76223		458	TCGA-LC-A66R-01	BLCA	0.390778	6.62113
459	TCGA-DK-AA76-01	BLCA	0.416732	8.04526		459	TCGA-DK-AA76-01	BLCA	0.416732	2.93803		459	TCGA-DK-AA76-01	BLCA	0.416732	6.91915
460	TCGA-E7-A6ME-01	BLCA	0.416407	7.66693		460	TCGA-E7-A6ME-01	BLCA	0.416407	2.5972		460	TCGA-E7-A6ME-01	BLCA	0.416407	6.39462
461	TCGA-DK-AA6M-01	BLCA	0.410667	7.58136		461	TCGA-DK-AA6M-01	BLCA	0.410667	1.78194		461	TCGA-DK-AA6M-01	BLCA	0.410667	6.36211
462	TCGA-CF-A47W-01	BLCA	0.41186	6.98277		462	TCGA-CF-A47W-01	BLCA	0.41186	1.49124		462	TCGA-CF-A47W-01	BLCA	0.41186	5.52404
463	TCGA-XF-A9ST-01	BLCA	0.439676	8.37312		463	TCGA-XF-A9ST-01	BLCA	0.439676	2.9092		463	TCGA-XF-A9ST-01	BLCA	0.439676	5.17764
464	TCGA-FD-A3SN-01	BLCA	0.419647	7.13361		464	TCGA-FD-A3SN-01	BLCA	0.419647	1.9351		464	TCGA-FD-A3SN-01	BLCA	0.419647	6.77321
465	TCGA-FD-A3B6-01	BLCA	0.424385	7.71605		465	TCGA-FD-A3B6-01	BLCA	0.424385	2.12665		465	TCGA-FD-A3B6-01	BLCA	0.424385	5.9401
466	TCGA-ZF-A9R7-01	BLCA	0.394953	7.48506		466	TCGA-ZF-A9R7-01	BLCA	0.394953	3.67051		466	TCGA-ZF-A9R7-01	BLCA	0.394953	5.55242
467	TCGA-BT-A3PK-01	BLCA	0.426104	7.14179		467	TCGA-BT-A3PK-01	BLCA	0.426104	1.8377		467	TCGA-BT-A3PK-01	BLCA	0.426104	6.56503
468	TCGA-GC-A3WC-01	BLCA	0.381726	7.61701		468	TCGA-GC-A3WC-01	BLCA	0.381726	3.00894		468	TCGA-GC-A3WC-01	BLCA	0.381726	7.01792
469	TCGA-FJ-A3ZE-01	BLCA	0.439357	7.50692		469	TCGA-FJ-A3ZE-01	BLCA	0.439357	2.97079		469	TCGA-FJ-A3ZE-01	BLCA	0.439357	6.75217
470	TCGA-CF-A7I0-01	BLCA	0.40174	7.71197		470	TCGA-CF-A7I0-01	BLCA	0.40174	2.30405		470	TCGA-CF-A7I0-01	BLCA	0.40174	6.46084
471	TCGA-GC-A3RB-01	BLCA	0.403813	8.16509		471	TCGA-GC-A3RB-01	BLCA	0.403813	2.63332		471	TCGA-GC-A3RB-01	BLCA	0.403813	6.81888
472	TCGA-FD-A6TH-01	BLCA	0.425244	7.65817		472	TCGA-FD-A6TH-01	BLCA	0.425244	1.45777		472	TCGA-FD-A6TH-01	BLCA	0.425244	6.91642
473	TCGA-XF-AAN4-01	BLCA	0.403159	6.95914		473	TCGA-XF-AAN4-01	BLCA	0.403159	3.87428		473	TCGA-XF-AAN4-01	BLCA	0.403159	5.82656
474	TCGA-CF-A5U8-01	BLCA	0.389347	7.45386		474	TCGA-CF-A5U8-01	BLCA	0.389347	2.46082		474	TCGA-CF-A5U8-01	BLCA	0.389347	5.40116
475	TCGA-DK-A3IL-01	BLCA	0.446044	7.71242		475	TCGA-DK-A3IL-01	BLCA	0.446044	3.17404		475	TCGA-DK-A3IL-01	BLCA	0.446044	5.53252
476	TCGA-XF-AAN0-01	BLCA	0.418028	7.49931		476	TCGA-XF-AAN0-01	BLCA	0.418028	2.04325		476	TCGA-XF-AAN0-01	BLCA	0.418028	6.71496
477	TCGA-FD-A62N-01	BLCA	0.385376	7.03053		477	TCGA-FD-A62N-01	BLCA	0.385376	1.40155		477	TCGA-FD-A62N-01	BLCA	0.385376	6.02659
478	TCGA-XF-AAN8-01	BLCA	0.411752	6.71566		478	TCGA-XF-AAN8-01	BLCA	0.411752	2.05085		478	TCGA-XF-AAN8-01	BLCA	0.411752	5.05548
479	TCGA-FJ-A871-01	BLCA	0.387032	7.76988		479	TCGA-FJ-A871-01	BLCA	0.387032	1.82515		479	TCGA-FJ-A871-01	BLCA	0.387032	4.34344
480	TCGA-FD-A6TF-01	BLCA	0.409472	7.31532		480	TCGA-FD-A6TF-01	BLCA	0.409472	2.36331		480	TCGA-FD-A6TF-01	BLCA	0.409472	5.43562
481	TCGA-ZF-A9RN-01	BLCA	0.444031	8.08231		481	TCGA-ZF-A9RN-01	BLCA	0.444031	2.14791		481	TCGA-ZF-A9RN-01	BLCA	0.444031	6.61098
482	TCGA-GV-A3QF-01	BLCA	0.413594	7.78438		482	TCGA-GV-A3QF-01	BLCA	0.413594	3.30318		482	TCGA-GV-A3QF-01	BLCA	0.413594	6.98732
483	TCGA-FD-A3N5-01	BLCA	0.314174	7.91505		483	TCGA-FD-A3N5-01	BLCA	0.314174	1.47518		483	TCGA-FD-A3N5-01	BLCA	0.314174	6.63804
484	TCGA-XF-A8HG-01	BLCA	0.500088	7.70888		484	TCGA-XF-A8HG-01	BLCA	0.500088	2.33141		484	TCGA-XF-A8HG-01	BLCA	0.500088	5.93626
485	TCGA-XF-A9SM-01	BLCA	0.427499	7.61344		485	TCGA-XF-A9SM-01	BLCA	0.427499	2.26028		485	TCGA-XF-A9SM-01	BLCA	0.427499	6.4077
486	TCGA-XF-AAME-01	BLCA	0.430071	7.06737		486	TCGA-XF-AAME-01	BLCA	0.430071	2.98291		486	TCGA-XF-AAME-01	BLCA	0.430071	5.66556
487	TCGA-GC-A3YS-01	BLCA	0.440527	7.57003		487	TCGA-GC-A3YS-01	BLCA	0.440527	2.91875		487	TCGA-GC-A3YS-01	BLCA	0.440527	7.28483
488	TCGA-D8-A27W-01	BRCA	0.389677	7.52073		488	TCGA-D8-A27W-01	BRCA	0.389677	2.40623		488	TCGA-D8-A27W-01	BRCA	0.389677	6.20661
489	TCGA-A8-A07R-01	BRCA	0.37529	7.30431		489	TCGA-A8-A07R-01	BRCA	0.37529	2.29902		489	TCGA-A8-A07R-01	BRCA	0.37529	6.52603
490	TCGA-E9-A245-01	BRCA	0.433494	6.85111		490	TCGA-E9-A245-01	BRCA	0.433494	2.65124		490	TCGA-E9-A245-01	BRCA	0.433494	5.54321
491	TCGA-AC-A6NO-01	BRCA	0.412511	7.99625		491	TCGA-AC-A6NO-01	BRCA	0.412511	3.09573		491	TCGA-AC-A6NO-01	BRCA	0.412511	5.90467
492	TCGA-E2-A15G-01	BRCA	0.344488	7.69364		492	TCGA-E2-A15G-01	BRCA	0.344488	3.28374		492	TCGA-E2-A15G-01	BRCA	0.344488	6.40635
493	TCGA-BH-A0H9-01	BRCA	0.337426	7.8113		493	TCGA-BH-A0H9-01	BRCA	0.337426	2.30753		493	TCGA-BH-A0H9-01	BRCA	0.337426	6.95546
494	TCGA-GM-A2DN-01	BRCA	0.374622	7.39445		494	TCGA-GM-A2DN-01	BRCA	0.374622	2.65207		494	TCGA-GM-A2DN-01	BRCA	0.374622	5.83499
495	TCGA-AC-A6IX-01	BRCA	0.418244	7.01656		495	TCGA-AC-A6IX-01	BRCA	0.418244	3.00972		495	TCGA-AC-A6IX-01	BRCA	0.418244	5.96882
496	TCGA-OL-A66L-01	BRCA	0.430285	6.71907		496	TCGA-OL-A66L-01	BRCA	0.430285	2.0899		496	TCGA-OL-A66L-01	BRCA	0.430285	4.54742
497	TCGA-AR-A256-01	BRCA	0.433387	7.66434		497	TCGA-AR-A256-01	BRCA	0.433387	3.1192		497	TCGA-AR-A256-01	BRCA	0.433387	7.95812
498	TCGA-BH-A0DE-01	BRCA	0.355242	7.45894		498	TCGA-BH-A0DE-01	BRCA	0.355242	3.11336		498	TCGA-BH-A0DE-01	BRCA	0.355242	6.61529
499	TCGA-A2-A0T1-01	BRCA	0.352533	6.90907		499	TCGA-A2-A0T1-01	BRCA	0.352533	1.92514		499	TCGA-A2-A0T1-01	BRCA	0.352533	5.55267
500	TCGA-BH-A18U-01	BRCA	0.341872	7.3055		500	TCGA-BH-A18U-01	BRCA	0.341872	2.18329		500	TCGA-BH-A18U-01	BRCA	0.341872	6.64482
501	TCGA-AR-A5QM-01	BRCA	0.370053	7.54435		501	TCGA-AR-A5QM-01	BRCA	0.370053	2.12929		501	TCGA-AR-A5QM-01	BRCA	0.370053	6.2159
502	TCGA-GM-A2DH-01	BRCA	0.372061	7.86456		502	TCGA-GM-A2DH-01	BRCA	0.372061	3.33112		502	TCGA-GM-A2DH-01	BRCA	0.372061	7.0841
503	TCGA-BH-A0HO-01	BRCA	0.335598	6.91756		503	TCGA-BH-A0HO-01	BRCA	0.335598	1.77346		503	TCGA-BH-A0HO-01	BRCA	0.335598	5.9263
504	TCGA-A2-A0YF-01	BRCA	0.36233	7.59419		504	TCGA-A2-A0YF-01	BRCA	0.36233	2.70852		504	TCGA-A2-A0YF-01	BRCA	0.36233	7.17712
505	TCGA-BH-A18J-01	BRCA	0.333653	7.33934		505	TCGA-BH-A18J-01	BRCA	0.333653	2.62774		505	TCGA-BH-A18J-01	BRCA	0.333653	6.34051
506	TCGA-E2-A14N-01	BRCA	0.328722	7.77581		506	TCGA-E2-A14N-01	BRCA	0.328722	3.59376		506	TCGA-E2-A14N-01	BRCA	0.328722	6.95072
507	TCGA-A7-A426-01	BRCA	0.379177	7.67457		507	TCGA-A7-A426-01	BRCA	0.379177	3.54303		507	TCGA-A7-A426-01	BRCA	0.379177	5.69641
508	TCGA-AR-A0TZ-01	BRCA	0.410884	8.17412		508	TCGA-AR-A0TZ-01	BRCA	0.410884	3.10518		508	TCGA-AR-A0TZ-01	BRCA	0.410884	7.02254
509	TCGA-A8-A08F-01	BRCA	0.339708	7.52817		509	TCGA-A8-A08F-01	BRCA	0.339708	1.6245		509	TCGA-A8-A08F-01	BRCA	0.339708	6.35114
510	TCGA-BH-A1FC-01	BRCA	0.407081	7.00201		510	TCGA-BH-A1FC-01	BRCA	0.407081	2.70211		510	TCGA-BH-A1FC-01	BRCA	0.407081	7.68082
511	TCGA-AR-A1AL-01	BRCA	0.323082	7.38475		511	TCGA-AR-A1AL-01	BRCA	0.323082	3.54901		511	TCGA-AR-A1AL-01	BRCA	0.323082	6.71715
512	TCGA-BH-A0BM-01	BRCA	0.340733	7.27075		512	TCGA-BH-A0BM-01	BRCA	0.340733	2.47793		512	TCGA-BH-A0BM-01	BRCA	0.340733	5.83302
513	TCGA-LD-A74U-01	BRCA	0.41511	7.58734		513	TCGA-LD-A74U-01	BRCA	0.41511	2.97923		513	TCGA-LD-A74U-01	BRCA	0.41511	5.76764
514	TCGA-BH-A0HU-01	BRCA	0.354678	7.81337		514	TCGA-BH-A0HU-01	BRCA	0.354678	2.60855		514	TCGA-BH-A0HU-01	BRCA	0.354678	6.66588
515	TCGA-E9-A243-01	BRCA	0.385486	6.467		515	TCGA-E9-A243-01	BRCA	0.385486	2.35687		515	TCGA-E9-A243-01	BRCA	0.385486	6.6937
516	TCGA-A2-A0EQ-01	BRCA	0.347099	7.71728		516	TCGA-A2-A0EQ-01	BRCA	0.347099	2.18297		516	TCGA-A2-A0EQ-01	BRCA	0.347099	6.52915
517	TCGA-D8-A1JG-01	BRCA	0.43082	7.12121		517	TCGA-D8-A1JG-01	BRCA	0.43082	1.83874		517	TCGA-D8-A1JG-01	BRCA	0.43082	6.95465
518	TCGA-B6-A0WT-01	BRCA	0.364572	7.78065		518	TCGA-B6-A0WT-01	BRCA	0.364572	3.18791		518	TCGA-B6-A0WT-01	BRCA	0.364572	6.86406
519	TCGA-B6-A0IN-01	BRCA	0.364236	6.94061		519	TCGA-B6-A0IN-01	BRCA	0.364236	2.12991		519	TCGA-B6-A0IN-01	BRCA	0.364236	5.99703
520	TCGA-EW-A6SC-01	BRCA	0.427284	7.71922		520	TCGA-EW-A6SC-01	BRCA	0.427284	2.474		520	TCGA-EW-A6SC-01	BRCA	0.427284	6.72458
521	TCGA-AC-A6IX-06	BRCA	0.425996	6.99979		521	TCGA-AC-A6IX-06	BRCA	0.425996	2.57608		521	TCGA-AC-A6IX-06	BRCA	0.425996	5.91463
522	TCGA-EW-A6SA-01	BRCA	0.448055	8.21802		522	TCGA-EW-A6SA-01	BRCA	0.448055	3.45346		522	TCGA-EW-A6SA-01	BRCA	0.448055	6.31807
523	TCGA-E9-A1NA-01	BRCA	0.322044	7.31575		523	TCGA-E9-A1NA-01	BRCA	0.322044	2.41132		523	TCGA-E9-A1NA-01	BRCA	0.322044	5.12107
524	TCGA-A8-A08T-01	BRCA	0.341417	7.51543		524	TCGA-A8-A08T-01	BRCA	0.341417	2.6195		524	TCGA-A8-A08T-01	BRCA	0.341417	6.76688
525	TCGA-BH-A0E7-01	BRCA	0.427392	7.45768		525	TCGA-BH-A0E7-01	BRCA	0.427392	2.42458		525	TCGA-BH-A0E7-01	BRCA	0.427392	6.73691
526	TCGA-LL-A73Z-01	BRCA	0.412294	7.11123		526	TCGA-LL-A73Z-01	BRCA	0.412294	2.654		526	TCGA-LL-A73Z-01	BRCA	0.412294	5.78613
527	TCGA-A1-A0SO-01	BRCA	0.341189	7.98103		527	TCGA-A1-A0SO-01	BRCA	0.341189	2.96652		527	TCGA-A1-A0SO-01	BRCA	0.341189	6.81868
528	TCGA-BH-A201-01	BRCA	0.826762	7.63321		528	TCGA-BH-A201-01	BRCA	0.826762	3.21223		528	TCGA-BH-A201-01	BRCA	0.826762	6.75409
529	TCGA-BH-A18G-01	BRCA	0.36042	7.31059		529	TCGA-BH-A18G-01	BRCA	0.36042	1.91942		529	TCGA-BH-A18G-01	BRCA	0.36042	5.91382
530	TCGA-D8-A141-01	BRCA	0.298776	7.43198		530	TCGA-D8-A141-01	BRCA	0.298776	2.39912		530	TCGA-D8-A141-01	BRCA	0.298776	6.11185
531	TCGA-A7-A0CG-01	BRCA	0.348346	6.95413		531	TCGA-A7-A0CG-01	BRCA	0.348346	2.23386		531	TCGA-A7-A0CG-01	BRCA	0.348346	6.63737
532	TCGA-AN-A041-01	BRCA	0.456386	6.46019		532	TCGA-AN-A041-01	BRCA	0.456386	4.60867		532	TCGA-AN-A041-01	BRCA	0.456386	7.00502
533	TCGA-EW-A1P4-01	BRCA	0.331705	7.77663		533	TCGA-EW-A1P4-01	BRCA	0.331705	2.36891		533	TCGA-EW-A1P4-01	BRCA	0.331705	6.03903
534	TCGA-BH-A0H6-01	BRCA	0.380729	7.73557		534	TCGA-BH-A0H6-01	BRCA	0.380729	2.74149		534	TCGA-BH-A0H6-01	BRCA	0.380729	6.11904
535	TCGA-D8-A1XU-01	BRCA	0.388245	7.05575		535	TCGA-D8-A1XU-01	BRCA	0.388245	1.96207		535	TCGA-D8-A1XU-01	BRCA	0.388245	6.60492
536	TCGA-A7-A13D-01	BRCA	0.332164	6.53966		536	TCGA-A7-A13D-01	BRCA	0.332164	3.1368		536	TCGA-A7-A13D-01	BRCA	0.332164	6.18978
537	TCGA-A8-A09D-01	BRCA	0.391438	7.53705		537	TCGA-A8-A09D-01	BRCA	0.391438	1.78353		537	TCGA-A8-A09D-01	BRCA	0.391438	6.9182
538	TCGA-BH-A8FZ-01	BRCA	0.399007	7.23552		538	TCGA-BH-A8FZ-01	BRCA	0.399007	2.77198		538	TCGA-BH-A8FZ-01	BRCA	0.399007	5.89441
539	TCGA-E9-A3Q9-01	BRCA	0.324119	6.30174		539	TCGA-E9-A3Q9-01	BRCA	0.324119	2.7199		539	TCGA-E9-A3Q9-01	BRCA	0.324119	4.91213
540	TCGA-BH-A18R-01	BRCA	0.339023	7.69388		540	TCGA-BH-A18R-01	BRCA	0.339023	2.59537		540	TCGA-BH-A18R-01	BRCA	0.339023	6.97906
541	TCGA-BH-A0HK-01	BRCA	0.335598	7.2803		541	TCGA-BH-A0HK-01	BRCA	0.335598	2.42484		541	TCGA-BH-A0HK-01	BRCA	0.335598	6.19239
542	TCGA-A7-A0D9-01	BRCA	0.339023	7.73568		542	TCGA-A7-A0D9-01	BRCA	0.339023	2.46608		542	TCGA-A7-A0D9-01	BRCA	0.339023	6.19813
543	TCGA-AO-A03L-01	BRCA	0.346305	8.01107		543	TCGA-AO-A03L-01	BRCA	0.346305	1.8695		543	TCGA-AO-A03L-01	BRCA	0.346305	6.11066
544	TCGA-E2-A1B1-01	BRCA	0.434775	6.57155		544	TCGA-E2-A1B1-01	BRCA	0.434775	3.41484		544	TCGA-E2-A1B1-01	BRCA	0.434775	7.02892
545	TCGA-EW-A6SD-01	BRCA	0.39594	7.56393		545	TCGA-EW-A6SD-01	BRCA	0.39594	1.95959		545	TCGA-EW-A6SD-01	BRCA	0.39594	6.31687
546	TCGA-AC-A2B8-01	BRCA	0.33754	7.18393		546	TCGA-AC-A2B8-01	BRCA	0.33754	3.45907		546	TCGA-AC-A2B8-01	BRCA	0.33754	6.40328
547	TCGA-C8-A133-01	BRCA	0.401849	6.68656		547	TCGA-C8-A133-01	BRCA	0.401849	1.19069		547	TCGA-C8-A133-01	BRCA	0.401849	5.58207
548	TCGA-A7-A2KD-01	BRCA	0.40305	7.42503		548	TCGA-A7-A2KD-01	BRCA	0.40305	2.63619		548	TCGA-A7-A2KD-01	BRCA	0.40305	7.18886
549	TCGA-AO-A1KO-01	BRCA	0.426426	6.34428		549	TCGA-AO-A1KO-01	BRCA	0.426426	3.10207		549	TCGA-AO-A1KO-01	BRCA	0.426426	5.88237
550	TCGA-V7-A7HQ-01	BRCA	0.358284	6.91303		550	TCGA-V7-A7HQ-01	BRCA	0.358284	1.25382		550	TCGA-V7-A7HQ-01	BRCA	0.358284	4.94928
551	TCGA-BH-A0E0-01	BRCA	0.399335	7.2615		551	TCGA-BH-A0E0-01	BRCA	0.399335	2.04503		551	TCGA-BH-A0E0-01	BRCA	0.399335	5.6509
552	TCGA-BH-A1F8-01	BRCA	0.870503	7.07432		552	TCGA-BH-A1F8-01	BRCA	0.870503	2.46777		552	TCGA-BH-A1F8-01	BRCA	0.870503	7.55342
553	TCGA-AN-A0AK-01	BRCA	0.401412	7.79842		553	TCGA-AN-A0AK-01	BRCA	0.401412	1.73704		553	TCGA-AN-A0AK-01	BRCA	0.401412	6.77023
554	TCGA-5L-AAT0-01	BRCA	0.377068	7.56566		554	TCGA-5L-AAT0-01	BRCA	0.377068	2.74468		554	TCGA-5L-AAT0-01	BRCA	0.377068	5.38377
555	TCGA-E2-A1IK-01	BRCA	0.36793	6.94747		555	TCGA-E2-A1IK-01	BRCA	0.36793	2.09041		555	TCGA-E2-A1IK-01	BRCA	0.36793	4.73932
556	TCGA-EW-A2FR-01	BRCA	0.307429	7.09702		556	TCGA-EW-A2FR-01	BRCA	0.307429	2.10935		556	TCGA-EW-A2FR-01	BRCA	0.307429	6.21779
557	TCGA-AN-A049-01	BRCA	0.463936	7.56944		557	TCGA-AN-A049-01	BRCA	0.463936	2.49412		557	TCGA-AN-A049-01	BRCA	0.463936	6.36551
558	TCGA-OL-A6VO-01	BRCA	0.337768	7.78694		558	TCGA-OL-A6VO-01	BRCA	0.337768	3.14254		558	TCGA-OL-A6VO-01	BRCA	0.337768	6.95604
559	TCGA-BH-A0DV-01	BRCA	0.392977	7.03194		559	TCGA-BH-A0DV-01	BRCA	0.392977	2.29948		559	TCGA-BH-A0DV-01	BRCA	0.392977	5.89109
560	TCGA-OL-A5S0-01	BRCA	0.363451	7.20908		560	TCGA-OL-A5S0-01	BRCA	0.363451	2.52013		560	TCGA-OL-A5S0-01	BRCA	0.363451	5.73424
561	TCGA-A8-A0AB-01	BRCA	0.41792	7.64343		561	TCGA-A8-A0AB-01	BRCA	0.41792	3.73985		561	TCGA-A8-A0AB-01	BRCA	0.41792	6.42508
562	TCGA-OL-A6VQ-01	BRCA	0.400319	7.69533		562	TCGA-OL-A6VQ-01	BRCA	0.400319	2.68387		562	TCGA-OL-A6VQ-01	BRCA	0.400319	6.35688
563	TCGA-B6-A1KF-01	BRCA	0.385818	7.40447		563	TCGA-B6-A1KF-01	BRCA	0.385818	2.67508		563	TCGA-B6-A1KF-01	BRCA	0.385818	6.09555
564	TCGA-C8-A26W-01	BRCA	0.402504	7.9908		564	TCGA-C8-A26W-01	BRCA	0.402504	3.08191		564	TCGA-C8-A26W-01	BRCA	0.402504	6.50352
565	TCGA-3C-AALK-01	BRCA	0.357721	7.75445		565	TCGA-3C-AALK-01	BRCA	0.357721	2.76081		565	TCGA-3C-AALK-01	BRCA	0.357721	5.65257
566	TCGA-C8-A12L-01	BRCA	0.355355	7.52035		566	TCGA-C8-A12L-01	BRCA	0.355355	2.35204		566	TCGA-C8-A12L-01	BRCA	0.355355	6.59744
567	TCGA-A2-A0YC-01	BRCA	0.328032	7.656		567	TCGA-A2-A0YC-01	BRCA	0.328032	2.7943		567	TCGA-A2-A0YC-01	BRCA	0.328032	6.63056
568	TCGA-BH-A1EU-01	BRCA	0.373732	7.05335		568	TCGA-BH-A1EU-01	BRCA	0.373732	3.24154		568	TCGA-BH-A1EU-01	BRCA	0.373732	7.02483
569	TCGA-A8-A07Z-01	BRCA	0.381948	7.6452		569	TCGA-A8-A07Z-01	BRCA	0.381948	1.58177		569	TCGA-A8-A07Z-01	BRCA	0.381948	6.52363
570	TCGA-A2-A0YD-01	BRCA	0.352646	7.50464		570	TCGA-A2-A0YD-01	BRCA	0.352646	2.79037		570	TCGA-A2-A0YD-01	BRCA	0.352646	6.58103
571	TCGA-AO-A0JI-01	BRCA	0.336512	7.6658		571	TCGA-AO-A0JI-01	BRCA	0.336512	1.63344		571	TCGA-AO-A0JI-01	BRCA	0.336512	7.71358
572	TCGA-A2-A0EO-01	BRCA	0.396598	7.04663		572	TCGA-A2-A0EO-01	BRCA	0.396598	2.0792		572	TCGA-A2-A0EO-01	BRCA	0.396598	6.22148
573	TCGA-AC-A23G-01	BRCA	0.43957	7.40984		573	TCGA-AC-A23G-01	BRCA	0.43957	2.32578		573	TCGA-AC-A23G-01	BRCA	0.43957	5.88986
574	TCGA-UU-A93S-01	BRCA	0.35558	7.04427		574	TCGA-UU-A93S-01	BRCA	0.35558	2.17561		574	TCGA-UU-A93S-01	BRCA	0.35558	5.63863
575	TCGA-C8-A12U-01	BRCA	0.324004	7.7536		575	TCGA-C8-A12U-01	BRCA	0.324004	2.68675		575	TCGA-C8-A12U-01	BRCA	0.324004	6.26793
576	TCGA-BH-A18H-01	BRCA	0.351402	7.69952		576	TCGA-BH-A18H-01	BRCA	0.351402	2.51167		576	TCGA-BH-A18H-01	BRCA	0.351402	6.37746
577	TCGA-C8-A1HM-01	BRCA	0.370945	7.35955		577	TCGA-C8-A1HM-01	BRCA	0.370945	3.01162		577	TCGA-C8-A1HM-01	BRCA	0.370945	7.15412
578	TCGA-HN-A2OB-01	BRCA	0.373398	7.64169		578	TCGA-HN-A2OB-01	BRCA	0.373398	3.13111		578	TCGA-HN-A2OB-01	BRCA	0.373398	6.09625
579	TCGA-D8-A1XZ-01	BRCA	0.329755	7.02033		579	TCGA-D8-A1XZ-01	BRCA	0.329755	3.13968		579	TCGA-D8-A1XZ-01	BRCA	0.329755	6.66697
580	TCGA-E2-A14Y-01	BRCA	0.325847	7.42879		580	TCGA-E2-A14Y-01	BRCA	0.325847	2.53802		580	TCGA-E2-A14Y-01	BRCA	0.325847	7.21794
581	TCGA-BH-A18I-01	BRCA	0.409364	7.45601		581	TCGA-BH-A18I-01	BRCA	0.409364	3.62463		581	TCGA-BH-A18I-01	BRCA	0.409364	6.68193
582	TCGA-AR-A252-01	BRCA	0.381173	6.90907		582	TCGA-AR-A252-01	BRCA	0.381173	2.80556		582	TCGA-AR-A252-01	BRCA	0.381173	7.10766
583	TCGA-AN-A0FS-01	BRCA	0.402067	7.26361		583	TCGA-AN-A0FS-01	BRCA	0.402067	2.64044		583	TCGA-AN-A0FS-01	BRCA	0.402067	6.37412
584	TCGA-BH-A1F5-01	BRCA	0.324119	7.59358		584	TCGA-BH-A1F5-01	BRCA	0.324119	3.48917		584	TCGA-BH-A1F5-01	BRCA	0.324119	7.62627
585	TCGA-BH-A0B4-01	BRCA	0.393416	7.35976		585	TCGA-BH-A0B4-01	BRCA	0.393416	2.07432		585	TCGA-BH-A0B4-01	BRCA	0.393416	6.40239
586	TCGA-AN-A0XN-01	BRCA	0.374845	7.56137		586	TCGA-AN-A0XN-01	BRCA	0.374845	2.17972		586	TCGA-AN-A0XN-01	BRCA	0.374845	6.48895
587	TCGA-A7-A5ZW-01	BRCA	0.382833	7.16947		587	TCGA-A7-A5ZW-01	BRCA	0.382833	3.16802		587	TCGA-A7-A5ZW-01	BRCA	0.382833	6.15364
588	TCGA-AC-A5XU-01	BRCA	0.435202	7.55459		588	TCGA-AC-A5XU-01	BRCA	0.435202	2.21064		588	TCGA-AC-A5XU-01	BRCA	0.435202	6.29482
589	TCGA-EW-A1PG-01	BRCA	0.389016	7.48153		589	TCGA-EW-A1PG-01	BRCA	0.389016	3.14772		589	TCGA-EW-A1PG-01	BRCA	0.389016	6.76117
590	TCGA-AC-A3W7-01	BRCA	0.370611	7.92765		590	TCGA-AC-A3W7-01	BRCA	0.370611	2.81558		590	TCGA-AC-A3W7-01	BRCA	0.370611	5.85616
591	TCGA-A2-A4RY-01	BRCA	0.345396	7.60099		591	TCGA-A2-A4RY-01	BRCA	0.345396	3.65266		591	TCGA-A2-A4RY-01	BRCA	0.345396	5.86724
592	TCGA-E2-A15A-01	BRCA	0.340163	7.46849		592	TCGA-E2-A15A-01	BRCA	0.340163	2.04187		592	TCGA-E2-A15A-01	BRCA	0.340163	6.59294
593	TCGA-A8-A09B-01	BRCA	0.330214	7.69401		593	TCGA-A8-A09B-01	BRCA	0.330214	2.62505		593	TCGA-A8-A09B-01	BRCA	0.330214	6.00808
594	TCGA-BH-A0HP-01	BRCA	0.370276	7.41152		594	TCGA-BH-A0HP-01	BRCA	0.370276	2.85318		594	TCGA-BH-A0HP-01	BRCA	0.370276	6.32783
595	TCGA-AQ-A54O-01	BRCA	0.395721	7.41053		595	TCGA-AQ-A54O-01	BRCA	0.395721	2.63539		595	TCGA-AQ-A54O-01	BRCA	0.395721	4.83952
596	TCGA-D8-A1J9-01	BRCA	0.382059	7.47212		596	TCGA-D8-A1J9-01	BRCA	0.382059	2.26796		596	TCGA-D8-A1J9-01	BRCA	0.382059	6.88577
597	TCGA-B6-A2IU-01	BRCA	0.360982	7.7925		597	TCGA-B6-A2IU-01	BRCA	0.360982	2.98891		597	TCGA-B6-A2IU-01	BRCA	0.360982	6.61371
598	TCGA-B6-A0WS-01	BRCA	0.417272	7.38063		598	TCGA-B6-A0WS-01	BRCA	0.417272	2.5159		598	TCGA-B6-A0WS-01	BRCA	0.417272	5.88348
599	TCGA-E2-A1IO-01	BRCA	0.390778	7.62734		599	TCGA-E2-A1IO-01	BRCA	0.390778	2.93152		599	TCGA-E2-A1IO-01	BRCA	0.390778	6.12081
600	TCGA-AC-A5EH-01	BRCA	0.398131	7.66439		600	TCGA-AC-A5EH-01	BRCA	0.398131	1.80061		600	TCGA-AC-A5EH-01	BRCA	0.398131	5.05965
601	TCGA-AC-A3BB-01	BRCA	0.358171	7.43414		601	TCGA-AC-A3BB-01	BRCA	0.358171	2.59619		601	TCGA-AC-A3BB-01	BRCA	0.358171	5.74214
602	TCGA-AR-A0TQ-01	BRCA	0.380951	7.49676		602	TCGA-AR-A0TQ-01	BRCA	0.380951	2.16199		602	TCGA-AR-A0TQ-01	BRCA	0.380951	6.69108
603	TCGA-D8-A1JK-01	BRCA	0.415651	7.46582		603	TCGA-D8-A1JK-01	BRCA	0.415651	1.65116		603	TCGA-D8-A1JK-01	BRCA	0.415651	5.94317
604	TCGA-D8-A1X7-01	BRCA	0.404903	7.51566		604	TCGA-D8-A1X7-01	BRCA	0.404903	2.94265		604	TCGA-D8-A1X7-01	BRCA	0.404903	6.19666
605	TCGA-PL-A8LX-01	BRCA	0.388024	7.33994		605	TCGA-PL-A8LX-01	BRCA	0.388024	2.13456		605	TCGA-PL-A8LX-01	BRCA	0.388024	5.71549
606	TCGA-AR-A2LH-01	BRCA	0.32964	7.31893		606	TCGA-AR-A2LH-01	BRCA	0.32964	2.29326		606	TCGA-AR-A2LH-01	BRCA	0.32964	6.48822
607	TCGA-BH-A0B8-01	BRCA	0.374177	7.61841		607	TCGA-BH-A0B8-01	BRCA	0.374177	1.91239		607	TCGA-BH-A0B8-01	BRCA	0.374177	6.00379
608	TCGA-A2-A3KD-01	BRCA	0.346078	7.58431		608	TCGA-A2-A3KD-01	BRCA	0.346078	2.42635		608	TCGA-A2-A3KD-01	BRCA	0.346078	6.19705
609	TCGA-A2-A0D4-01	BRCA	0.396379	7.60145		609	TCGA-A2-A0D4-01	BRCA	0.396379	2.26093		609	TCGA-A2-A0D4-01	BRCA	0.396379	7.19912
610	TCGA-D8-A27R-01	BRCA	0.404794	7.33822		610	TCGA-D8-A27R-01	BRCA	0.404794	1.82502		610	TCGA-D8-A27R-01	BRCA	0.404794	8.10026
611	TCGA-E2-A1IE-01	BRCA	0.371838	7.51718		611	TCGA-E2-A1IE-01	BRCA	0.371838	3.19288		611	TCGA-E2-A1IE-01	BRCA	0.371838	6.71623
612	TCGA-EW-A1J3-01	BRCA	0.346078	7.46126		612	TCGA-EW-A1J3-01	BRCA	0.346078	3.80881		612	TCGA-EW-A1J3-01	BRCA	0.346078	6.77875
613	TCGA-BH-A18Q-01	BRCA	0.400757	7.8484		613	TCGA-BH-A18Q-01	BRCA	0.400757	3.73537		613	TCGA-BH-A18Q-01	BRCA	0.400757	6.92963
614	TCGA-B6-A1KI-01	BRCA	0.406101	7.03502		614	TCGA-B6-A1KI-01	BRCA	0.406101	1.75935		614	TCGA-B6-A1KI-01	BRCA	0.406101	6.01464
615	TCGA-A7-A26G-01	BRCA	0.347779	6.66029		615	TCGA-A7-A26G-01	BRCA	0.347779	3.95924		615	TCGA-A7-A26G-01	BRCA	0.347779	7.04226
616	TCGA-A2-A0CS-01	BRCA	0.365804	7.50269		616	TCGA-A2-A0CS-01	BRCA	0.365804	1.36355		616	TCGA-A2-A0CS-01	BRCA	0.365804	6.11061
617	TCGA-C8-A12W-01	BRCA	0.391878	7.51547		617	TCGA-C8-A12W-01	BRCA	0.391878	1.71517		617	TCGA-C8-A12W-01	BRCA	0.391878	6.22662
618	TCGA-E2-A1IU-01	BRCA	0.365357	7.09298		618	TCGA-E2-A1IU-01	BRCA	0.365357	2.40736		618	TCGA-E2-A1IU-01	BRCA	0.365357	6.43861
619	TCGA-B6-A0I9-01	BRCA	0.470615	7.47657		619	TCGA-B6-A0I9-01	BRCA	0.470615	1.94525		619	TCGA-B6-A0I9-01	BRCA	0.470615	6.51568
620	TCGA-AO-A128-01	BRCA	0.373843	7.67172		620	TCGA-AO-A128-01	BRCA	0.373843	2.16117		620	TCGA-AO-A128-01	BRCA	0.373843	6.86272
621	TCGA-A7-A3J0-01	BRCA	0.357946	7.36725		621	TCGA-A7-A3J0-01	BRCA	0.357946	2.89704		621	TCGA-A7-A3J0-01	BRCA	0.357946	6.22348
622	TCGA-E9-A1NE-01	BRCA	0.409907	7.37194		622	TCGA-E9-A1NE-01	BRCA	0.409907	3.00189		622	TCGA-E9-A1NE-01	BRCA	0.409907	7.06461
623	TCGA-AC-A2FB-01	BRCA	0.387142	7.21437		623	TCGA-AC-A2FB-01	BRCA	0.387142	2.72573		623	TCGA-AC-A2FB-01	BRCA	0.387142	6.85974
624	TCGA-AR-A5QP-01	BRCA	0.389236	7.33872		624	TCGA-AR-A5QP-01	BRCA	0.389236	2.96301		624	TCGA-AR-A5QP-01	BRCA	0.389236	6.01525
625	TCGA-A2-A0T4-01	BRCA	0.331591	7.19494		625	TCGA-A2-A0T4-01	BRCA	0.331591	1.95348		625	TCGA-A2-A0T4-01	BRCA	0.331591	6.68259
626	TCGA-BH-A0BL-01	BRCA	0.356369	7.49402		626	TCGA-BH-A0BL-01	BRCA	0.356369	2.71731		626	TCGA-BH-A0BL-01	BRCA	0.356369	6.26659
627	TCGA-BH-A0HY-01	BRCA	0.396269	7.37815		627	TCGA-BH-A0HY-01	BRCA	0.396269	2.73307		627	TCGA-BH-A0HY-01	BRCA	0.396269	6.76954
628	TCGA-E9-A2JT-01	BRCA	0.389126	7.34268		628	TCGA-E9-A2JT-01	BRCA	0.389126	2.81725		628	TCGA-E9-A2JT-01	BRCA	0.389126	6.41231
629	TCGA-A7-A3IY-01	BRCA	0.333309	6.9131		629	TCGA-A7-A3IY-01	BRCA	0.333309	2.491		629	TCGA-A7-A3IY-01	BRCA	0.333309	5.64808
630	TCGA-A8-A085-01	BRCA	0.33674	8.12527		630	TCGA-A8-A085-01	BRCA	0.33674	2.23152		630	TCGA-A8-A085-01	BRCA	0.33674	7.27351
631	TCGA-D8-A146-01	BRCA	0.399882	7.41026		631	TCGA-D8-A146-01	BRCA	0.399882	2.78476		631	TCGA-D8-A146-01	BRCA	0.399882	6.60832
632	TCGA-D8-A1X5-01	BRCA	0.392207	7.55365		632	TCGA-D8-A1X5-01	BRCA	0.392207	2.96203		632	TCGA-D8-A1X5-01	BRCA	0.392207	5.93541
633	TCGA-A2-A1FV-01	BRCA	0.386701	7.28135		633	TCGA-A2-A1FV-01	BRCA	0.386701	4.38967		633	TCGA-A2-A1FV-01	BRCA	0.386701	8.07718
634	TCGA-A2-A0CK-01	BRCA	0.374622	7.50917		634	TCGA-A2-A0CK-01	BRCA	0.374622	3.16431		634	TCGA-A2-A0CK-01	BRCA	0.374622	6.05829
635	TCGA-E2-A1IL-01	BRCA	0.391768	7.33759		635	TCGA-E2-A1IL-01	BRCA	0.391768	2.71214		635	TCGA-E2-A1IL-01	BRCA	0.391768	6.30174
636	TCGA-EW-A1J5-01	BRCA	0.3639	7.34338		636	TCGA-EW-A1J5-01	BRCA	0.3639	3.01952		636	TCGA-EW-A1J5-01	BRCA	0.3639	7.02413
637	TCGA-A8-A07U-01	BRCA	0.374845	6.66586		637	TCGA-A8-A07U-01	BRCA	0.374845	2.1736		637	TCGA-A8-A07U-01	BRCA	0.374845	6.20689
638	TCGA-BH-A0DL-01	BRCA	0.377401	6.76666		638	TCGA-BH-A0DL-01	BRCA	0.377401	3.04131		638	TCGA-BH-A0DL-01	BRCA	0.377401	6.60213
639	TCGA-GM-A2DF-01	BRCA	0.349931	7.06847		639	TCGA-GM-A2DF-01	BRCA	0.349931	3.0485		639	TCGA-GM-A2DF-01	BRCA	0.349931	5.06019
640	TCGA-C8-A131-01	BRCA	0.392317	7.72885		640	TCGA-C8-A131-01	BRCA	0.392317	1.85635		640	TCGA-C8-A131-01	BRCA	0.392317	5.80429
641	TCGA-B6-A409-01	BRCA	0.356595	7.49871		641	TCGA-B6-A409-01	BRCA	0.356595	1.89388		641	TCGA-B6-A409-01	BRCA	0.356595	5.88273
642	TCGA-A2-A0SY-01	BRCA	0.352871	7.55193		642	TCGA-A2-A0SY-01	BRCA	0.352871	2.54369		642	TCGA-A2-A0SY-01	BRCA	0.352871	6.03639
643	TCGA-AO-A12A-01	BRCA	0.387693	7.61912		643	TCGA-AO-A12A-01	BRCA	0.387693	3.2138		643	TCGA-AO-A12A-01	BRCA	0.387693	6.31597
644	TCGA-AN-A0G0-01	BRCA	0.38659	7.99427		644	TCGA-AN-A0G0-01	BRCA	0.38659	2.22301		644	TCGA-AN-A0G0-01	BRCA	0.38659	6.04119
645	TCGA-A2-A3XT-01	BRCA	0.385155	7.58004		645	TCGA-A2-A3XT-01	BRCA	0.385155	2.20492		645	TCGA-A2-A3XT-01	BRCA	0.385155	5.36819
646	TCGA-AQ-A1H2-01	BRCA	0.410341	7.22785		646	TCGA-AQ-A1H2-01	BRCA	0.410341	2.00116		646	TCGA-AQ-A1H2-01	BRCA	0.410341	6.65728
647	TCGA-E2-A1L8-01	BRCA	0.376068	7.15569		647	TCGA-E2-A1L8-01	BRCA	0.376068	3.28271		647	TCGA-E2-A1L8-01	BRCA	0.376068	6.57174
648	TCGA-C8-A26V-01	BRCA	0.362778	7.64		648	TCGA-C8-A26V-01	BRCA	0.362778	2.4551		648	TCGA-C8-A26V-01	BRCA	0.362778	5.71874
649	TCGA-GM-A4E0-01	BRCA	0.374622	7.27397		649	TCGA-GM-A4E0-01	BRCA	0.374622	3.42862		649	TCGA-GM-A4E0-01	BRCA	0.374622	5.63211
650	TCGA-BH-A208-01	BRCA	0.332851	6.70267		650	TCGA-BH-A208-01	BRCA	0.332851	2.20107		650	TCGA-BH-A208-01	BRCA	0.332851	6.1743
651	TCGA-AO-A0J8-01	BRCA	0.416948	7.39047		651	TCGA-AO-A0J8-01	BRCA	0.416948	2.20665		651	TCGA-AO-A0J8-01	BRCA	0.416948	5.76727
652	TCGA-AO-A1KS-01	BRCA	0.382501	7.86621		652	TCGA-AO-A1KS-01	BRCA	0.382501	3.033		652	TCGA-AO-A1KS-01	BRCA	0.382501	7.30614
653	TCGA-OL-A66J-01	BRCA	0.339365	7.54687		653	TCGA-OL-A66J-01	BRCA	0.339365	3.2325		653	TCGA-OL-A66J-01	BRCA	0.339365	6.59464
654	TCGA-A7-A0CD-01	BRCA	0.434775	7.45604		654	TCGA-A7-A0CD-01	BRCA	0.434775	3.21685		654	TCGA-A7-A0CD-01	BRCA	0.434775	6.72301
655	TCGA-EW-A2FS-01	BRCA	0.412619	7.37857		655	TCGA-EW-A2FS-01	BRCA	0.412619	3.45113		655	TCGA-EW-A2FS-01	BRCA	0.412619	6.08334
656	TCGA-D8-A1JT-01	BRCA	0.365021	7.25283		656	TCGA-D8-A1JT-01	BRCA	0.365021	2.62765		656	TCGA-D8-A1JT-01	BRCA	0.365021	7.64252
657	TCGA-D8-A1JS-01	BRCA	0.347552	6.93572		657	TCGA-D8-A1JS-01	BRCA	0.347552	1.4523		657	TCGA-D8-A1JS-01	BRCA	0.347552	4.81526
658	TCGA-BH-A0DT-01	BRCA	0.348912	7.50149		658	TCGA-BH-A0DT-01	BRCA	0.348912	3.30876		658	TCGA-BH-A0DT-01	BRCA	0.348912	6.49263
659	TCGA-B6-A0IE-01	BRCA	0.33308	7.34438		659	TCGA-B6-A0IE-01	BRCA	0.33308	2.57634		659	TCGA-B6-A0IE-01	BRCA	0.33308	4.99941
660	TCGA-BH-A0BT-01	BRCA	0.364909	7.00118		660	TCGA-BH-A0BT-01	BRCA	0.364909	2.60615		660	TCGA-BH-A0BT-01	BRCA	0.364909	5.19344
661	TCGA-AR-A1AH-01	BRCA	0.348119	7.31464		661	TCGA-AR-A1AH-01	BRCA	0.348119	4.08997		661	TCGA-AR-A1AH-01	BRCA	0.348119	6.07806
662	TCGA-A2-A0EU-01	BRCA	0.533862	7.71602		662	TCGA-A2-A0EU-01	BRCA	0.533862	2.70437		662	TCGA-A2-A0EU-01	BRCA	0.533862	7.27361
663	TCGA-D8-A1X8-01	BRCA	0.410884	7.35602		663	TCGA-D8-A1X8-01	BRCA	0.410884	2.44017		663	TCGA-D8-A1X8-01	BRCA	0.410884	6.37359
664	TCGA-AC-A3EH-01	BRCA	0.417704	7.83023		664	TCGA-AC-A3EH-01	BRCA	0.417704	1.83601		664	TCGA-AC-A3EH-01	BRCA	0.417704	5.96353
665	TCGA-AN-A0FW-01	BRCA	0.394295	7.62338		665	TCGA-AN-A0FW-01	BRCA	0.394295	2.22755		665	TCGA-AN-A0FW-01	BRCA	0.394295	6.42128
666	TCGA-D8-A1XL-01	BRCA	0.381062	7.00137		666	TCGA-D8-A1XL-01	BRCA	0.381062	2.50503		666	TCGA-D8-A1XL-01	BRCA	0.381062	5.91722
667	TCGA-BH-A0WA-01	BRCA	0.332164	7.39124		667	TCGA-BH-A0WA-01	BRCA	0.332164	4.12558		667	TCGA-BH-A0WA-01	BRCA	0.332164	6.51383
668	TCGA-A8-A094-01	BRCA	0.346078	7.05888		668	TCGA-A8-A094-01	BRCA	0.346078	1.49446		668	TCGA-A8-A094-01	BRCA	0.346078	6.81682
669	TCGA-B6-A0I5-01	BRCA	0.358171	7.14946		669	TCGA-B6-A0I5-01	BRCA	0.358171	2.21295		669	TCGA-B6-A0I5-01	BRCA	0.358171	5.03116
670	TCGA-C8-A12Z-01	BRCA	0.494774	7.35117		670	TCGA-C8-A12Z-01	BRCA	0.494774	2.57606		670	TCGA-C8-A12Z-01	BRCA	0.494774	6.81753
671	TCGA-E2-A1LL-01	BRCA	0.409581	7.78324		671	TCGA-E2-A1LL-01	BRCA	0.409581	2.10183		671	TCGA-E2-A1LL-01	BRCA	0.409581	6.78413
672	TCGA-A2-A0EV-01	BRCA	0.441908	7.53171		672	TCGA-A2-A0EV-01	BRCA	0.441908	2.00959		672	TCGA-A2-A0EV-01	BRCA	0.441908	6.65924
673	TCGA-AC-A62V-01	BRCA	0.364348	6.99834		673	TCGA-AC-A62V-01	BRCA	0.364348	1.46517		673	TCGA-AC-A62V-01	BRCA	0.364348	5.40884
674	TCGA-OK-A5Q2-01	BRCA	0.377624	7.64737		674	TCGA-OK-A5Q2-01	BRCA	0.377624	2.66145		674	TCGA-OK-A5Q2-01	BRCA	0.377624	5.78775
675	TCGA-BH-A42T-01	BRCA	0.355355	8.03408		675	TCGA-BH-A42T-01	BRCA	0.355355	1.93837		675	TCGA-BH-A42T-01	BRCA	0.355355	4.94914
676	TCGA-E2-A154-01	BRCA	0.334339	7.63668		676	TCGA-E2-A154-01	BRCA	0.334339	2.31409		676	TCGA-E2-A154-01	BRCA	0.334339	6.5435
677	TCGA-C8-A1HG-01	BRCA	0.33514	7.32849		677	TCGA-C8-A1HG-01	BRCA	0.33514	1.94285		677	TCGA-C8-A1HG-01	BRCA	0.33514	6.29777
678	TCGA-A8-A06X-01	BRCA	0.357045	7.56073		678	TCGA-A8-A06X-01	BRCA	0.357045	2.8787		678	TCGA-A8-A06X-01	BRCA	0.357045	5.81377
679	TCGA-B6-A0WZ-01	BRCA	0.401412	7.52357		679	TCGA-B6-A0WZ-01	BRCA	0.401412	2.70864		679	TCGA-B6-A0WZ-01	BRCA	0.401412	6.04659
680	TCGA-AC-A23H-01	BRCA	0.323543	7.34823		680	TCGA-AC-A23H-01	BRCA	0.323543	1.82968		680	TCGA-AC-A23H-01	BRCA	0.323543	6.72349
681	TCGA-E2-A1B6-01	BRCA	0.336398	7.02741		681	TCGA-E2-A1B6-01	BRCA	0.336398	2.63255		681	TCGA-E2-A1B6-01	BRCA	0.336398	5.91173
682	TCGA-A8-A093-01	BRCA	0.385155	7.75797		682	TCGA-A8-A093-01	BRCA	0.385155	1.9219		682	TCGA-A8-A093-01	BRCA	0.385155	6.55499
683	TCGA-AR-A1AM-01	BRCA	0.342213	7.70326		683	TCGA-AR-A1AM-01	BRCA	0.342213	3.56365		683	TCGA-AR-A1AM-01	BRCA	0.342213	6.39042
684	TCGA-AO-A0J9-01	BRCA	0.413594	7.02711		684	TCGA-AO-A0J9-01	BRCA	0.413594	2.56265		684	TCGA-AO-A0J9-01	BRCA	0.413594	5.5119
685	TCGA-BH-A6R9-01	BRCA	0.402613	7.05333		685	TCGA-BH-A6R9-01	BRCA	0.402613	2.65033		685	TCGA-BH-A6R9-01	BRCA	0.402613	5.96173
686	TCGA-D8-A1XC-01	BRCA	0.360083	7.25025		686	TCGA-D8-A1XC-01	BRCA	0.360083	2.66636		686	TCGA-D8-A1XC-01	BRCA	0.360083	6.25364
687	TCGA-BH-A0BZ-01	BRCA	0.338453	7.50417		687	TCGA-BH-A0BZ-01	BRCA	0.338453	1.8739		687	TCGA-BH-A0BZ-01	BRCA	0.338453	6.62744
688	TCGA-A2-A0ER-01	BRCA	0.376068	7.07801		688	TCGA-A2-A0ER-01	BRCA	0.376068	2.0303		688	TCGA-A2-A0ER-01	BRCA	0.376068	7.44669
689	TCGA-A2-A0T5-01	BRCA	0.381948	7.68739		689	TCGA-A2-A0T5-01	BRCA	0.381948	2.31927		689	TCGA-A2-A0T5-01	BRCA	0.381948	5.88915
690	TCGA-E2-A1LH-01	BRCA	0.338111	7.07611		690	TCGA-E2-A1LH-01	BRCA	0.338111	2.48823		690	TCGA-E2-A1LH-01	BRCA	0.338111	5.59633
691	TCGA-BH-A1EO-01	BRCA	0.377068	7.52894		691	TCGA-BH-A1EO-01	BRCA	0.377068	3.11255		691	TCGA-BH-A1EO-01	BRCA	0.377068	6.94173
692	TCGA-B6-A0X1-01	BRCA	0.341758	7.51065		692	TCGA-B6-A0X1-01	BRCA	0.341758	2.15112		692	TCGA-B6-A0X1-01	BRCA	0.341758	6.43325
693	TCGA-BH-A0BO-01	BRCA	0.369159	7.36535		693	TCGA-BH-A0BO-01	BRCA	0.369159	3.01472		693	TCGA-BH-A0BO-01	BRCA	0.369159	6.39295
694	TCGA-A8-A06U-01	BRCA	0.398898	7.4004		694	TCGA-A8-A06U-01	BRCA	0.398898	1.78151		694	TCGA-A8-A06U-01	BRCA	0.398898	6.42721
695	TCGA-AN-A0XO-01	BRCA	0.328147	7.92662		695	TCGA-AN-A0XO-01	BRCA	0.328147	1.936		695	TCGA-AN-A0XO-01	BRCA	0.328147	6.05927
696	TCGA-AN-A0FV-01	BRCA	0.334568	7.01722		696	TCGA-AN-A0FV-01	BRCA	0.334568	1.98115		696	TCGA-AN-A0FV-01	BRCA	0.334568	6.63771
697	TCGA-AR-A1AO-01	BRCA	0.402286	6.96967		697	TCGA-AR-A1AO-01	BRCA	0.402286	2.23232		697	TCGA-AR-A1AO-01	BRCA	0.402286	6.43021
698	TCGA-LL-A9Q3-01	BRCA	0.339479	7.49467		698	TCGA-LL-A9Q3-01	BRCA	0.339479	0.98566		698	TCGA-LL-A9Q3-01	BRCA	0.339479	4.84175
699	TCGA-E2-A15I-01	BRCA	0.399007	7.29748		699	TCGA-E2-A15I-01	BRCA	0.399007	3.44248		699	TCGA-E2-A15I-01	BRCA	0.399007	6.773
700	TCGA-AC-A2BM-01	BRCA	0.370945	7.19826		700	TCGA-AC-A2BM-01	BRCA	0.370945	2.62833		700	TCGA-AC-A2BM-01	BRCA	0.370945	6.96918
701	TCGA-A2-A0CT-01	BRCA	0.40163	7.2429		701	TCGA-A2-A0CT-01	BRCA	0.40163	1.93368		701	TCGA-A2-A0CT-01	BRCA	0.40163	6.4752
702	TCGA-A7-A13E-01	BRCA	0.412619	6.74917		702	TCGA-A7-A13E-01	BRCA	0.412619	3.20056		702	TCGA-A7-A13E-01	BRCA	0.412619	7.26463
703	TCGA-GM-A3NY-01	BRCA	0.517628	7.4364		703	TCGA-GM-A3NY-01	BRCA	0.517628	2.71379		703	TCGA-GM-A3NY-01	BRCA	0.517628	5.38582
704	TCGA-D8-A1J8-01	BRCA	0.40305	7.63027		704	TCGA-D8-A1J8-01	BRCA	0.40305	2.58585		704	TCGA-D8-A1J8-01	BRCA	0.40305	7.9749
705	TCGA-D8-A27G-01	BRCA	0.3667	7.30283		705	TCGA-D8-A27G-01	BRCA	0.3667	1.78437		705	TCGA-D8-A27G-01	BRCA	0.3667	6.63466
706	TCGA-B6-A0I6-01	BRCA	0.359409	7.96258		706	TCGA-B6-A0I6-01	BRCA	0.359409	3.57265		706	TCGA-B6-A0I6-01	BRCA	0.359409	6.27594
707	TCGA-AO-A12D-01	BRCA	0.424815	6.78052		707	TCGA-AO-A12D-01	BRCA	0.424815	2.15375		707	TCGA-AO-A12D-01	BRCA	0.424815	6.24946
708	TCGA-EW-A6SB-01	BRCA	0.421156	6.53163		708	TCGA-EW-A6SB-01	BRCA	0.421156	2.35351		708	TCGA-EW-A6SB-01	BRCA	0.421156	4.99471
709	TCGA-E9-A249-01	BRCA	0.42417	7.44819		709	TCGA-E9-A249-01	BRCA	0.42417	3.06942		709	TCGA-E9-A249-01	BRCA	0.42417	6.12854
710	TCGA-EW-A1PE-01	BRCA	0.336626	7.48703		710	TCGA-EW-A1PE-01	BRCA	0.336626	1.93171		710	TCGA-EW-A1PE-01	BRCA	0.336626	6.44282
711	TCGA-A8-A07W-01	BRCA	0.407625	7.72105		711	TCGA-A8-A07W-01	BRCA	0.407625	2.76995		711	TCGA-A8-A07W-01	BRCA	0.407625	6.93941
712	TCGA-GM-A3NW-01	BRCA	0.403595	7.64766		712	TCGA-GM-A3NW-01	BRCA	0.403595	2.18452		712	TCGA-GM-A3NW-01	BRCA	0.403595	6.22297
713	TCGA-E9-A1NC-01	BRCA	0.336398	6.55428		713	TCGA-E9-A1NC-01	BRCA	0.336398	2.13771		713	TCGA-E9-A1NC-01	BRCA	0.336398	5.05515
714	TCGA-AO-A0JM-01	BRCA	0.433494	7.13111		714	TCGA-AO-A0JM-01	BRCA	0.433494	2.22364		714	TCGA-AO-A0JM-01	BRCA	0.433494	6.67523
715	TCGA-E9-A228-01	BRCA	0.824809	7.51327		715	TCGA-E9-A228-01	BRCA	0.824809	2.76347		715	TCGA-E9-A228-01	BRCA	0.824809	7.03742
716	TCGA-A8-A09Z-01	BRCA	0.436268	7.60452		716	TCGA-A8-A09Z-01	BRCA	0.436268	1.788		716	TCGA-A8-A09Z-01	BRCA	0.436268	5.61208
717	TCGA-S3-AA0Z-01	BRCA	0.362666	7.84193		717	TCGA-S3-AA0Z-01	BRCA	0.362666	3.24389		717	TCGA-S3-AA0Z-01	BRCA	0.362666	7.77147
718	TCGA-OL-A5D6-01	BRCA	0.353549	7.19588		718	TCGA-OL-A5D6-01	BRCA	0.353549	1.91051		718	TCGA-OL-A5D6-01	BRCA	0.353549	5.55155
719	TCGA-BH-A0RX-01	BRCA	0.355129	7.29895		719	TCGA-BH-A0RX-01	BRCA	0.355129	2.07651		719	TCGA-BH-A0RX-01	BRCA	0.355129	5.55416
720	TCGA-B6-A0RP-01	BRCA	0.359521	7.47079		720	TCGA-B6-A0RP-01	BRCA	0.359521	2.47201		720	TCGA-B6-A0RP-01	BRCA	0.359521	5.8883
721	TCGA-AR-A1AQ-01	BRCA	0.40294	6.70507		721	TCGA-AR-A1AQ-01	BRCA	0.40294	2.83955		721	TCGA-AR-A1AQ-01	BRCA	0.40294	5.56877
722	TCGA-A2-A25A-01	BRCA	0.393746	7.38412		722	TCGA-A2-A25A-01	BRCA	0.393746	3.44503		722	TCGA-A2-A25A-01	BRCA	0.393746	6.4704
723	TCGA-C8-A3M7-01	BRCA	0.419862	7.29859		723	TCGA-C8-A3M7-01	BRCA	0.419862	3.47307		723	TCGA-C8-A3M7-01	BRCA	0.419862	6.07367
724	TCGA-AQ-A1H3-01	BRCA	0.475604	7.40614		724	TCGA-AQ-A1H3-01	BRCA	0.475604	3.15154		724	TCGA-AQ-A1H3-01	BRCA	0.475604	6.7021
725	TCGA-E9-A247-01	BRCA	0.348799	7.58733		725	TCGA-E9-A247-01	BRCA	0.348799	3.14717		725	TCGA-E9-A247-01	BRCA	0.348799	6.48828
726	TCGA-AN-A0FF-01	BRCA	0.38084	7.63038		726	TCGA-AN-A0FF-01	BRCA	0.38084	2.37429		726	TCGA-AN-A0FF-01	BRCA	0.38084	6.26024
727	TCGA-A2-A0YH-01	BRCA	0.397693	7.69944		727	TCGA-A2-A0YH-01	BRCA	0.397693	1.96676		727	TCGA-A2-A0YH-01	BRCA	0.397693	6.38605
728	TCGA-E9-A1RH-01	BRCA	0.379732	7.53942		728	TCGA-E9-A1RH-01	BRCA	0.379732	2.43909		728	TCGA-E9-A1RH-01	BRCA	0.379732	6.94548
729	TCGA-AR-A2LE-01	BRCA	0.451435	7.20618		729	TCGA-AR-A2LE-01	BRCA	0.451435	3.06105		729	TCGA-AR-A2LE-01	BRCA	0.451435	6.60575
730	TCGA-E9-A1N3-01	BRCA	0.360645	7.05665		730	TCGA-E9-A1N3-01	BRCA	0.360645	1.97063		730	TCGA-E9-A1N3-01	BRCA	0.360645	6.88543
731	TCGA-MS-A51U-01	BRCA	0.333882	7.67603		731	TCGA-MS-A51U-01	BRCA	0.333882	2.95513		731	TCGA-MS-A51U-01	BRCA	0.333882	6.3648
732	TCGA-A8-A07F-01	BRCA	0.449746	7.46887		732	TCGA-A8-A07F-01	BRCA	0.449746	2.47494		732	TCGA-A8-A07F-01	BRCA	0.449746	7.63011
733	TCGA-D8-A1JE-01	BRCA	0.437121	7.21868		733	TCGA-D8-A1JE-01	BRCA	0.437121	2.18871		733	TCGA-D8-A1JE-01	BRCA	0.437121	7.05378
734	TCGA-LL-A6FR-01	BRCA	0.389126	6.95483		734	TCGA-LL-A6FR-01	BRCA	0.389126	1.91374		734	TCGA-LL-A6FR-01	BRCA	0.389126	4.78717
735	TCGA-E9-A22D-01	BRCA	0.37362	7.39303		735	TCGA-E9-A22D-01	BRCA	0.37362	1.83535		735	TCGA-E9-A22D-01	BRCA	0.37362	6.31445
736	TCGA-A2-A0SX-01	BRCA	0.372729	7.42632		736	TCGA-A2-A0SX-01	BRCA	0.372729	3.72115		736	TCGA-A2-A0SX-01	BRCA	0.372729	6.91078
737	TCGA-EW-A1PH-01	BRCA	0.361544	7.24636		737	TCGA-EW-A1PH-01	BRCA	0.361544	2.64617		737	TCGA-EW-A1PH-01	BRCA	0.361544	6.41253
738	TCGA-AN-A0FK-01	BRCA	0.340619	7.8242		738	TCGA-AN-A0FK-01	BRCA	0.340619	1.59511		738	TCGA-AN-A0FK-01	BRCA	0.340619	5.98568
739	TCGA-A2-A0CX-01	BRCA	0.344488	7.64572		739	TCGA-A2-A0CX-01	BRCA	0.344488	2.08019		739	TCGA-A2-A0CX-01	BRCA	0.344488	5.90513
740	TCGA-E2-A158-01	BRCA	0.360533	7.266		740	TCGA-E2-A158-01	BRCA	0.360533	4.19347		740	TCGA-E2-A158-01	BRCA	0.360533	6.62162
741	TCGA-D8-A1X6-01	BRCA	0.452701	7.39772		741	TCGA-D8-A1X6-01	BRCA	0.452701	2.84244		741	TCGA-D8-A1X6-01	BRCA	0.452701	5.60728
742	TCGA-EW-A1P7-01	BRCA	0.367259	7.08867		742	TCGA-EW-A1P7-01	BRCA	0.367259	2.95157		742	TCGA-EW-A1P7-01	BRCA	0.367259	6.0907
743	TCGA-A7-A4SA-01	BRCA	0.413052	7.84905		743	TCGA-A7-A4SA-01	BRCA	0.413052	2.9462		743	TCGA-A7-A4SA-01	BRCA	0.413052	6.27241
744	TCGA-D8-A1JP-01	BRCA	0.348686	7.61449		744	TCGA-D8-A1JP-01	BRCA	0.348686	2.54372		744	TCGA-D8-A1JP-01	BRCA	0.348686	6.42288
745	TCGA-C8-A1HN-01	BRCA	0.699374	7.49893		745	TCGA-C8-A1HN-01	BRCA	0.699374	3.41081		745	TCGA-C8-A1HN-01	BRCA	0.699374	7.26953
746	TCGA-D8-A1XK-01	BRCA	0.414136	7.81046		746	TCGA-D8-A1XK-01	BRCA	0.414136	3.1801		746	TCGA-D8-A1XK-01	BRCA	0.414136	7.25527
747	TCGA-E9-A22A-01	BRCA	0.347666	7.16498		747	TCGA-E9-A22A-01	BRCA	0.347666	1.37561		747	TCGA-E9-A22A-01	BRCA	0.347666	6.38585
748	TCGA-AO-A12H-01	BRCA	0.444031	7.43507		748	TCGA-AO-A12H-01	BRCA	0.444031	2.67486		748	TCGA-AO-A12H-01	BRCA	0.444031	6.62069
749	TCGA-D8-A1Y2-01	BRCA	0.390778	6.69226		749	TCGA-D8-A1Y2-01	BRCA	0.390778	2.17964		749	TCGA-D8-A1Y2-01	BRCA	0.390778	6.07377
750	TCGA-D8-A1XW-01	BRCA	0.409255	6.68632		750	TCGA-D8-A1XW-01	BRCA	0.409255	3.29404		750	TCGA-D8-A1XW-01	BRCA	0.409255	7.15421
751	TCGA-OL-A5RZ-01	BRCA	0.3667	8.12087		751	TCGA-OL-A5RZ-01	BRCA	0.3667	2.57119		751	TCGA-OL-A5RZ-01	BRCA	0.3667	5.52675
752	TCGA-BH-A42V-01	BRCA	0.356482	7.47337		752	TCGA-BH-A42V-01	BRCA	0.356482	2.95422		752	TCGA-BH-A42V-01	BRCA	0.356482	5.53874
753	TCGA-BH-A0B7-01	BRCA	0.421587	7.24708		753	TCGA-BH-A0B7-01	BRCA	0.421587	2.63675		753	TCGA-BH-A0B7-01	BRCA	0.421587	5.81083
754	TCGA-C8-A1HO-01	BRCA	0.328836	7.47243		754	TCGA-C8-A1HO-01	BRCA	0.328836	2.84042		754	TCGA-C8-A1HO-01	BRCA	0.328836	6.72067
755	TCGA-A8-A09A-01	BRCA	0.348119	7.14352		755	TCGA-A8-A09A-01	BRCA	0.348119	2.53087		755	TCGA-A8-A09A-01	BRCA	0.348119	7.23548
756	TCGA-AO-A03O-01	BRCA	0.347212	7.70634		756	TCGA-AO-A03O-01	BRCA	0.347212	2.74978		756	TCGA-AO-A03O-01	BRCA	0.347212	6.26241
757	TCGA-E2-A10A-01	BRCA	0.375401	7.82961		757	TCGA-E2-A10A-01	BRCA	0.375401	2.64737		757	TCGA-E2-A10A-01	BRCA	0.375401	6.91969
758	TCGA-E2-A15A-06	BRCA	0.372061	7.63917		758	TCGA-E2-A15A-06	BRCA	0.372061	2.27376		758	TCGA-E2-A15A-06	BRCA	0.372061	6.76278
759	TCGA-A8-A09E-01	BRCA	0.462366	7.70127		759	TCGA-A8-A09E-01	BRCA	0.462366	1.61328		759	TCGA-A8-A09E-01	BRCA	0.462366	6.34292
760	TCGA-AC-A3YJ-01	BRCA	0.370388	7.14977		760	TCGA-AC-A3YJ-01	BRCA	0.370388	2.30052		760	TCGA-AC-A3YJ-01	BRCA	0.370388	5.16018
761	TCGA-EW-A1IX-01	BRCA	0.370611	7.52947		761	TCGA-EW-A1IX-01	BRCA	0.370611	2.71606		761	TCGA-EW-A1IX-01	BRCA	0.370611	6.66213
762	TCGA-A8-A09N-01	BRCA	0.344147	7.51725		762	TCGA-A8-A09N-01	BRCA	0.344147	2.48407		762	TCGA-A8-A09N-01	BRCA	0.344147	7.23526
763	TCGA-AO-A0J6-01	BRCA	0.332622	7.36029		763	TCGA-AO-A0J6-01	BRCA	0.332622	1.82533		763	TCGA-AO-A0J6-01	BRCA	0.332622	6.09284
764	TCGA-AN-A0FJ-01	BRCA	0.322736	7.35744		764	TCGA-AN-A0FJ-01	BRCA	0.322736	3.35896		764	TCGA-AN-A0FJ-01	BRCA	0.322736	6.66266
765	TCGA-BH-A1ES-01	BRCA	0.423417	7.87991		765	TCGA-BH-A1ES-01	BRCA	0.423417	3.93822		765	TCGA-BH-A1ES-01	BRCA	0.423417	6.37886
766	TCGA-BH-A0E1-01	BRCA	0.428464	7.36125		766	TCGA-BH-A0E1-01	BRCA	0.428464	1.8398		766	TCGA-BH-A0E1-01	BRCA	0.428464	5.8674
767	TCGA-4H-AAAK-01	BRCA	0.435842	7.4557		767	TCGA-4H-AAAK-01	BRCA	0.435842	3.04189		767	TCGA-4H-AAAK-01	BRCA	0.435842	6.22635
768	TCGA-EW-A6S9-01	BRCA	0.392867	7.22333		768	TCGA-EW-A6S9-01	BRCA	0.392867	2.94419		768	TCGA-EW-A6S9-01	BRCA	0.392867	6.02284
769	TCGA-D8-A1JM-01	BRCA	0.37729	7.28943		769	TCGA-D8-A1JM-01	BRCA	0.37729	2.94052		769	TCGA-D8-A1JM-01	BRCA	0.37729	8.21338
770	TCGA-A7-A4SF-01	BRCA	0.410667	7.95436		770	TCGA-A7-A4SF-01	BRCA	0.410667	2.01391		770	TCGA-A7-A4SF-01	BRCA	0.410667	6.27865
771	TCGA-A8-A08R-01	BRCA	0.369383	7.21118		771	TCGA-A8-A08R-01	BRCA	0.369383	2.51804		771	TCGA-A8-A08R-01	BRCA	0.369383	7.68898
772	TCGA-A7-A26F-01	BRCA	0.348799	5.7162		772	TCGA-A7-A26F-01	BRCA	0.348799	2.77847		772	TCGA-A7-A26F-01	BRCA	0.348799	6.26551
773	TCGA-A2-A4RW-01	BRCA	0.369494	7.97645		773	TCGA-A2-A4RW-01	BRCA	0.369494	3.22259		773	TCGA-A2-A4RW-01	BRCA	0.369494	6.63481
774	TCGA-E2-A14O-01	BRCA	0.349592	7.21808		774	TCGA-E2-A14O-01	BRCA	0.349592	1.91688		774	TCGA-E2-A14O-01	BRCA	0.349592	5.7183
775	TCGA-AN-A0FL-01	BRCA	0.3667	7.08929		775	TCGA-AN-A0FL-01	BRCA	0.3667	2.21902		775	TCGA-AN-A0FL-01	BRCA	0.3667	5.46014
776	TCGA-AO-A03V-01	BRCA	0.392867	7.81984		776	TCGA-AO-A03V-01	BRCA	0.392867	2.5718		776	TCGA-AO-A03V-01	BRCA	0.392867	6.43346
777	TCGA-AO-A0J2-01	BRCA	0.351515	6.93097		777	TCGA-AO-A0J2-01	BRCA	0.351515	2.09232		777	TCGA-AO-A0J2-01	BRCA	0.351515	6.79955
778	TCGA-AO-A1KR-01	BRCA	0.395392	7.2881		778	TCGA-AO-A1KR-01	BRCA	0.395392	2.37508		778	TCGA-AO-A1KR-01	BRCA	0.395392	4.16117
779	TCGA-BH-A0HN-01	BRCA	0.342896	7.28543		779	TCGA-BH-A0HN-01	BRCA	0.342896	2.44825		779	TCGA-BH-A0HN-01	BRCA	0.342896	5.08013
780	TCGA-E2-A3DX-01	BRCA	0.338225	7.37923		780	TCGA-E2-A3DX-01	BRCA	0.338225	2.53741		780	TCGA-E2-A3DX-01	BRCA	0.338225	6.54285
781	TCGA-A7-A0CJ-01	BRCA	0.354452	7.69223		781	TCGA-A7-A0CJ-01	BRCA	0.354452	2.95921		781	TCGA-A7-A0CJ-01	BRCA	0.354452	5.84689
782	TCGA-A8-A06O-01	BRCA	0.399991	7.65436		782	TCGA-A8-A06O-01	BRCA	0.399991	2.88351		782	TCGA-A8-A06O-01	BRCA	0.399991	6.20511
783	TCGA-BH-A18N-01	BRCA	0.402613	7.81224		783	TCGA-BH-A18N-01	BRCA	0.402613	3.10678		783	TCGA-BH-A18N-01	BRCA	0.402613	6.34424
784	TCGA-D8-A73X-01	BRCA	0.359071	7.5574		784	TCGA-D8-A73X-01	BRCA	0.359071	3.21792		784	TCGA-D8-A73X-01	BRCA	0.359071	6.00028
785	TCGA-EW-A3U0-01	BRCA	0.346872	7.42796		785	TCGA-EW-A3U0-01	BRCA	0.346872	2.47071		785	TCGA-EW-A3U0-01	BRCA	0.346872	5.73534
786	TCGA-AN-A0FY-01	BRCA	0.435202	7.88856		786	TCGA-AN-A0FY-01	BRCA	0.435202	3.53778		786	TCGA-AN-A0FY-01	BRCA	0.435202	6.77888
787	TCGA-C8-A12O-01	BRCA	0.333424	7.31576		787	TCGA-C8-A12O-01	BRCA	0.333424	2.09155		787	TCGA-C8-A12O-01	BRCA	0.333424	6.3718
788	TCGA-EW-A1OV-01	BRCA	0.378512	7.56319		788	TCGA-EW-A1OV-01	BRCA	0.378512	3.06304		788	TCGA-EW-A1OV-01	BRCA	0.378512	5.81507
789	TCGA-A8-A08P-01	BRCA	0.385265	7.38567		789	TCGA-A8-A08P-01	BRCA	0.385265	2.44802		789	TCGA-A8-A08P-01	BRCA	0.385265	6.46323
790	TCGA-C8-A26Z-01	BRCA	0.324119	7.38499		790	TCGA-C8-A26Z-01	BRCA	0.324119	2.6363		790	TCGA-C8-A26Z-01	BRCA	0.324119	7.23672
791	TCGA-E2-A1LG-01	BRCA	0.412511	6.57575		791	TCGA-E2-A1LG-01	BRCA	0.412511	3.37847		791	TCGA-E2-A1LG-01	BRCA	0.412511	8.3119
792	TCGA-AR-A0TY-01	BRCA	0.359858	8.03673		792	TCGA-AR-A0TY-01	BRCA	0.359858	2.33049		792	TCGA-AR-A0TY-01	BRCA	0.359858	6.11724
793	TCGA-AQ-A54N-01	BRCA	0.400319	7.35062		793	TCGA-AQ-A54N-01	BRCA	0.400319	3.84403		793	TCGA-AQ-A54N-01	BRCA	0.400319	4.65054
794	TCGA-A7-A26E-01	BRCA	0.349592	6.35668		794	TCGA-A7-A26E-01	BRCA	0.349592	2.48396		794	TCGA-A7-A26E-01	BRCA	0.349592	6.55452
795	TCGA-BH-A1FR-01	BRCA	0.365804	7.40802		795	TCGA-BH-A1FR-01	BRCA	0.365804	2.71031		795	TCGA-BH-A1FR-01	BRCA	0.365804	6.20653
796	TCGA-A2-A0D2-01	BRCA	0.335255	7.58695		796	TCGA-A2-A0D2-01	BRCA	0.335255	3.67535		796	TCGA-A2-A0D2-01	BRCA	0.335255	7.11346
797	TCGA-C8-A12P-01	BRCA	0.417596	7.21434		797	TCGA-C8-A12P-01	BRCA	0.417596	2.05186		797	TCGA-C8-A12P-01	BRCA	0.417596	5.9718
798	TCGA-BH-A1F0-01	BRCA	0.327227	6.95927		798	TCGA-BH-A1F0-01	BRCA	0.327227	2.44796		798	TCGA-BH-A1F0-01	BRCA	0.327227	6.70563
799	TCGA-OL-A66K-01	BRCA	0.384713	7.48711		799	TCGA-OL-A66K-01	BRCA	0.384713	3.09905		799	TCGA-OL-A66K-01	BRCA	0.384713	6.38613
800	TCGA-BH-A0GY-01	BRCA	0.367147	7.76256		800	TCGA-BH-A0GY-01	BRCA	0.367147	2.92262		800	TCGA-BH-A0GY-01	BRCA	0.367147	6.22283
801	TCGA-GM-A2DD-01	BRCA	0.441802	7.21842		801	TCGA-GM-A2DD-01	BRCA	0.441802	2.17218		801	TCGA-GM-A2DD-01	BRCA	0.441802	5.6191
802	TCGA-A1-A0SE-01	BRCA	0.369718	7.55258		802	TCGA-A1-A0SE-01	BRCA	0.369718	2.21096		802	TCGA-A1-A0SE-01	BRCA	0.369718	6.57786
803	TCGA-LL-A73Y-01	BRCA	0.312897	7.42613		803	TCGA-LL-A73Y-01	BRCA	0.312897	3.34701		803	TCGA-LL-A73Y-01	BRCA	0.312897	6.52354
804	TCGA-A2-A0CM-01	BRCA	0.355693	7.53269		804	TCGA-A2-A0CM-01	BRCA	0.355693	3.29825		804	TCGA-A2-A0CM-01	BRCA	0.355693	6.96893
805	TCGA-A8-A09G-01	BRCA	0.444667	7.24981		805	TCGA-A8-A09G-01	BRCA	0.444667	2.58548		805	TCGA-A8-A09G-01	BRCA	0.444667	6.76394
806	TCGA-E2-A14T-01	BRCA	0.358284	7.54053		806	TCGA-E2-A14T-01	BRCA	0.358284	2.41462		806	TCGA-E2-A14T-01	BRCA	0.358284	6.94766
807	TCGA-E9-A1N8-01	BRCA	0.323082	7.70321		807	TCGA-E9-A1N8-01	BRCA	0.323082	3.82258		807	TCGA-E9-A1N8-01	BRCA	0.323082	5.5836
808	TCGA-AN-A0AT-01	BRCA	0.385818	7.65404		808	TCGA-AN-A0AT-01	BRCA	0.385818	2.27885		808	TCGA-AN-A0AT-01	BRCA	0.385818	7.04115
809	TCGA-A8-A08Z-01	BRCA	0.368712	7.3897		809	TCGA-A8-A08Z-01	BRCA	0.368712	2.51401		809	TCGA-A8-A08Z-01	BRCA	0.368712	6.67242
810	TCGA-AR-A24N-01	BRCA	0.410233	7.18082		810	TCGA-AR-A24N-01	BRCA	0.410233	2.7719		810	TCGA-AR-A24N-01	BRCA	0.410233	6.43605
811	TCGA-BH-A0B6-01	BRCA	0.411318	7.36056		811	TCGA-BH-A0B6-01	BRCA	0.411318	1.40896		811	TCGA-BH-A0B6-01	BRCA	0.411318	5.71654
812	TCGA-EW-A1PA-01	BRCA	0.406319	7.69645		812	TCGA-EW-A1PA-01	BRCA	0.406319	3.03923		812	TCGA-EW-A1PA-01	BRCA	0.406319	7.09884
813	TCGA-AR-A24Q-01	BRCA	0.393416	7.42809		813	TCGA-AR-A24Q-01	BRCA	0.393416	2.50756		813	TCGA-AR-A24Q-01	BRCA	0.393416	6.36896
814	TCGA-BH-A8FY-01	BRCA	0.370945	7.6056		814	TCGA-BH-A8FY-01	BRCA	0.370945	3.18585		814	TCGA-BH-A8FY-01	BRCA	0.370945	5.78309
815	TCGA-E9-A2JS-01	BRCA	0.371838	7.42514		815	TCGA-E9-A2JS-01	BRCA	0.371838	1.83453		815	TCGA-E9-A2JS-01	BRCA	0.371838	7.2253
816	TCGA-AN-A0AR-01	BRCA	0.368712	6.87341		816	TCGA-AN-A0AR-01	BRCA	0.368712	3.43969		816	TCGA-AN-A0AR-01	BRCA	0.368712	6.73254
817	TCGA-A2-A04U-01	BRCA	0.34551	7.63065		817	TCGA-A2-A04U-01	BRCA	0.34551	2.50118		817	TCGA-A2-A04U-01	BRCA	0.34551	6.24457
818	TCGA-A7-A56D-01	BRCA	0.399663	6.40738		818	TCGA-A7-A56D-01	BRCA	0.399663	0.577602		818	TCGA-A7-A56D-01	BRCA	0.399663	4.205
819	TCGA-B6-A0X4-01	BRCA	0.362105	7.14276		819	TCGA-B6-A0X4-01	BRCA	0.362105	3.44516		819	TCGA-B6-A0X4-01	BRCA	0.362105	5.9665
820	TCGA-AQ-A7U7-01	BRCA	0.556111	7.2267		820	TCGA-AQ-A7U7-01	BRCA	0.556111	2.62098		820	TCGA-AQ-A7U7-01	BRCA	0.556111	6.16687
821	TCGA-D8-A1XT-01	BRCA	0.362217	7.11316		821	TCGA-D8-A1XT-01	BRCA	0.362217	3.98944		821	TCGA-D8-A1XT-01	BRCA	0.362217	6.68081
822	TCGA-BH-A1FJ-01	BRCA	0.362554	7.81736		822	TCGA-BH-A1FJ-01	BRCA	0.362554	3.30712		822	TCGA-BH-A1FJ-01	BRCA	0.362554	5.15608
823	TCGA-A2-A0ET-01	BRCA	0.314639	7.46783		823	TCGA-A2-A0ET-01	BRCA	0.314639	2.38093		823	TCGA-A2-A0ET-01	BRCA	0.314639	6.68346
824	TCGA-AR-A0TR-01	BRCA	0.407625	7.66184		824	TCGA-AR-A0TR-01	BRCA	0.407625	2.21657		824	TCGA-AR-A0TR-01	BRCA	0.407625	7.30506
825	TCGA-A8-A095-01	BRCA	0.368489	7.94929		825	TCGA-A8-A095-01	BRCA	0.368489	2.95166		825	TCGA-A8-A095-01	BRCA	0.368489	6.82347
826	TCGA-A2-A25E-01	BRCA	0.355355	7.33748		826	TCGA-A2-A25E-01	BRCA	0.355355	3.05347		826	TCGA-A2-A25E-01	BRCA	0.355355	7.21778
827	TCGA-A8-A08S-01	BRCA	0.36087	7.46157		827	TCGA-A8-A08S-01	BRCA	0.36087	1.70566		827	TCGA-A8-A08S-01	BRCA	0.36087	6.4055
828	TCGA-AR-A0TS-01	BRCA	0.369494	7.46947		828	TCGA-AR-A0TS-01	BRCA	0.369494	3.12431		828	TCGA-AR-A0TS-01	BRCA	0.369494	6.77071
829	TCGA-BH-A0BR-01	BRCA	0.400101	7.18954		829	TCGA-BH-A0BR-01	BRCA	0.400101	1.99877		829	TCGA-BH-A0BR-01	BRCA	0.400101	6.5962
830	TCGA-A8-A0A6-01	BRCA	0.340619	6.99464		830	TCGA-A8-A0A6-01	BRCA	0.340619	2.23285		830	TCGA-A8-A0A6-01	BRCA	0.340619	6.24235
831	TCGA-B6-A401-01	BRCA	0.395721	7.93517		831	TCGA-B6-A401-01	BRCA	0.395721	2.6449		831	TCGA-B6-A401-01	BRCA	0.395721	5.02896
832	TCGA-E2-A1B5-01	BRCA	0.340163	6.95005		832	TCGA-E2-A1B5-01	BRCA	0.340163	2.35534		832	TCGA-E2-A1B5-01	BRCA	0.340163	5.98136
833	TCGA-A7-A26I-01	BRCA	0.351741	5.71504		833	TCGA-A7-A26I-01	BRCA	0.351741	2.88316		833	TCGA-A7-A26I-01	BRCA	0.351741	6.55373
834	TCGA-AN-A03Y-01	BRCA	0.369829	7.93855		834	TCGA-AN-A03Y-01	BRCA	0.369829	1.99958		834	TCGA-AN-A03Y-01	BRCA	0.369829	5.91659
835	TCGA-E2-A1AZ-01	BRCA	0.361095	6.90633		835	TCGA-E2-A1AZ-01	BRCA	0.361095	4.30905		835	TCGA-E2-A1AZ-01	BRCA	0.361095	7.11727
836	TCGA-GM-A2DA-01	BRCA	0.347099	7.42464		836	TCGA-GM-A2DA-01	BRCA	0.347099	3.36248		836	TCGA-GM-A2DA-01	BRCA	0.347099	5.92433
837	TCGA-A2-A0T6-01	BRCA	0.3744	7.3185		837	TCGA-A2-A0T6-01	BRCA	0.3744	2.7074		837	TCGA-A2-A0T6-01	BRCA	0.3744	6.49501
838	TCGA-BH-A0HI-01	BRCA	0.492827	7.59434		838	TCGA-BH-A0HI-01	BRCA	0.492827	1.92734		838	TCGA-BH-A0HI-01	BRCA	0.492827	6.193
839	TCGA-A2-A3XW-01	BRCA	0.352646	7.28993		839	TCGA-A2-A3XW-01	BRCA	0.352646	1.23173		839	TCGA-A2-A3XW-01	BRCA	0.352646	4.45121
840	TCGA-E9-A22E-01	BRCA	0.399007	6.98977		840	TCGA-E9-A22E-01	BRCA	0.399007	1.95429		840	TCGA-E9-A22E-01	BRCA	0.399007	5.67184
841	TCGA-A2-A04W-01	BRCA	0.418892	7.24239		841	TCGA-A2-A04W-01	BRCA	0.418892	1.50914		841	TCGA-A2-A04W-01	BRCA	0.418892	4.9892
842	TCGA-D8-A3Z5-01	BRCA	0.562181	7.71182		842	TCGA-D8-A3Z5-01	BRCA	0.562181	2.69016		842	TCGA-D8-A3Z5-01	BRCA	0.562181	5.58427
843	TCGA-B6-A400-01	BRCA	0.333538	7.843		843	TCGA-B6-A400-01	BRCA	0.333538	2.78644		843	TCGA-B6-A400-01	BRCA	0.333538	5.80565
844	TCGA-A1-A0SH-01	BRCA	0.343124	7.15024		844	TCGA-A1-A0SH-01	BRCA	0.343124	2.13808		844	TCGA-A1-A0SH-01	BRCA	0.343124	6.27527
845	TCGA-A8-A0AD-01	BRCA	0.351289	7.13297		845	TCGA-A8-A0AD-01	BRCA	0.351289	2.47633		845	TCGA-A8-A0AD-01	BRCA	0.351289	6.96856
846	TCGA-AQ-A04H-01	BRCA	0.345964	7.94426		846	TCGA-AQ-A04H-01	BRCA	0.345964	2.50748		846	TCGA-AQ-A04H-01	BRCA	0.345964	7.84925
847	TCGA-AN-A04C-01	BRCA	0.369606	7.08863		847	TCGA-AN-A04C-01	BRCA	0.369606	2.23068		847	TCGA-AN-A04C-01	BRCA	0.369606	6.2751
848	TCGA-AN-A03X-01	BRCA	0.418352	6.92493		848	TCGA-AN-A03X-01	BRCA	0.418352	1.30915		848	TCGA-AN-A03X-01	BRCA	0.418352	5.96006
849	TCGA-A2-A3XZ-01	BRCA	0.342441	7.26907		849	TCGA-A2-A3XZ-01	BRCA	0.342441	2.2644		849	TCGA-A2-A3XZ-01	BRCA	0.342441	5.79835
850	TCGA-AC-A8OQ-01	BRCA	0.353888	7.24912		850	TCGA-AC-A8OQ-01	BRCA	0.353888	2.48951		850	TCGA-AC-A8OQ-01	BRCA	0.353888	4.75539
851	TCGA-BH-A1EV-01	BRCA	0.342896	7.26538		851	TCGA-BH-A1EV-01	BRCA	0.342896	2.20397		851	TCGA-BH-A1EV-01	BRCA	0.342896	6.36842
852	TCGA-B6-A0IB-01	BRCA	0.435629	7.46799		852	TCGA-B6-A0IB-01	BRCA	0.435629	1.53498		852	TCGA-B6-A0IB-01	BRCA	0.435629	5.9553
853	TCGA-AR-A1AX-01	BRCA	0.348912	7.01802		853	TCGA-AR-A1AX-01	BRCA	0.348912	3.20873		853	TCGA-AR-A1AX-01	BRCA	0.348912	6.55416
854	TCGA-E2-A574-01	BRCA	0.389236	7.40855		854	TCGA-E2-A574-01	BRCA	0.389236	2.64326		854	TCGA-E2-A574-01	BRCA	0.389236	5.47859
855	TCGA-A8-A07I-01	BRCA	0.377846	7.67378		855	TCGA-A8-A07I-01	BRCA	0.377846	1.94199		855	TCGA-A8-A07I-01	BRCA	0.377846	6.41091
856	TCGA-EW-A423-01	BRCA	0.419107	7.78579		856	TCGA-EW-A423-01	BRCA	0.419107	2.778		856	TCGA-EW-A423-01	BRCA	0.419107	5.3542
857	TCGA-A2-A3XY-01	BRCA	0.361432	7.65477		857	TCGA-A2-A3XY-01	BRCA	0.361432	2.63825		857	TCGA-A2-A3XY-01	BRCA	0.361432	5.77623
858	TCGA-AC-A7VC-01	BRCA	0.370722	7.51524		858	TCGA-AC-A7VC-01	BRCA	0.370722	3.0842		858	TCGA-AC-A7VC-01	BRCA	0.370722	4.47314
859	TCGA-E2-A2P6-01	BRCA	0.348799	7.66551		859	TCGA-E2-A2P6-01	BRCA	0.348799	3.01673		859	TCGA-E2-A2P6-01	BRCA	0.348799	6.07102
860	TCGA-A2-A04Y-01	BRCA	0.444031	7.51356		860	TCGA-A2-A04Y-01	BRCA	0.444031	3.10358		860	TCGA-A2-A04Y-01	BRCA	0.444031	5.97019
861	TCGA-BH-A0E9-01	BRCA	0.335941	7.54537		861	TCGA-BH-A0E9-01	BRCA	0.335941	2.87914		861	TCGA-BH-A0E9-01	BRCA	0.335941	6.496
862	TCGA-AC-A2BK-01	BRCA	0.479231	7.3534		862	TCGA-AC-A2BK-01	BRCA	0.479231	4.59536		862	TCGA-AC-A2BK-01	BRCA	0.479231	6.54367
863	TCGA-B6-A0RV-01	BRCA	0.364348	7.66987		863	TCGA-B6-A0RV-01	BRCA	0.364348	2.73862		863	TCGA-B6-A0RV-01	BRCA	0.364348	6.68231
864	TCGA-C8-A27B-01	BRCA	0.372952	7.87125		864	TCGA-C8-A27B-01	BRCA	0.372952	3.22209		864	TCGA-C8-A27B-01	BRCA	0.372952	6.50781
865	TCGA-E9-A1R3-01	BRCA	0.42707	7.04357		865	TCGA-E9-A1R3-01	BRCA	0.42707	2.29538		865	TCGA-E9-A1R3-01	BRCA	0.42707	6.48308
866	TCGA-D8-A1XY-01	BRCA	0.406646	7.00437		866	TCGA-D8-A1XY-01	BRCA	0.406646	2.112		866	TCGA-D8-A1XY-01	BRCA	0.406646	6.7534
867	TCGA-BH-A1FM-01	BRCA	0.424707	7.15724		867	TCGA-BH-A1FM-01	BRCA	0.424707	3.16698		867	TCGA-BH-A1FM-01	BRCA	0.424707	7.16199
868	TCGA-BH-A1EN-01	BRCA	0.346872	6.42798		868	TCGA-BH-A1EN-01	BRCA	0.346872	1.41461		868	TCGA-BH-A1EN-01	BRCA	0.346872	6.29122
869	TCGA-A1-A0SN-01	BRCA	0.40969	7.84208		869	TCGA-A1-A0SN-01	BRCA	0.40969	1.62622		869	TCGA-A1-A0SN-01	BRCA	0.40969	6.66964
870	TCGA-E2-A150-01	BRCA	0.358734	7.01201		870	TCGA-E2-A150-01	BRCA	0.358734	3.20643		870	TCGA-E2-A150-01	BRCA	0.358734	7.01014
871	TCGA-PL-A8LZ-01	BRCA	0.432532	7.55445		871	TCGA-PL-A8LZ-01	BRCA	0.432532	2.5546		871	TCGA-PL-A8LZ-01	BRCA	0.432532	6.17204
872	TCGA-A2-A0CO-01	BRCA	0.347779	7.70425		872	TCGA-A2-A0CO-01	BRCA	0.347779	2.16671		872	TCGA-A2-A0CO-01	BRCA	0.347779	5.77953
873	TCGA-HN-A2NL-01	BRCA	0.387693	8.10827		873	TCGA-HN-A2NL-01	BRCA	0.387693	3.54331		873	TCGA-HN-A2NL-01	BRCA	0.387693	4.76197
874	TCGA-E2-A14X-01	BRCA	0.424707	7.35168		874	TCGA-E2-A14X-01	BRCA	0.424707	3.0404		874	TCGA-E2-A14X-01	BRCA	0.424707	6.02498
875	TCGA-A2-A4RX-01	BRCA	0.348912	7.92755		875	TCGA-A2-A4RX-01	BRCA	0.348912	3.38486		875	TCGA-A2-A4RX-01	BRCA	0.348912	6.82725
876	TCGA-E2-A572-01	BRCA	0.35558	6.72893		876	TCGA-E2-A572-01	BRCA	0.35558	1.28254		876	TCGA-E2-A572-01	BRCA	0.35558	4.25175
877	TCGA-C8-A12V-01	BRCA	0.365804	7.25667		877	TCGA-C8-A12V-01	BRCA	0.365804	2.80976		877	TCGA-C8-A12V-01	BRCA	0.365804	5.84054
878	TCGA-BH-A0BQ-01	BRCA	0.429214	7.28825		878	TCGA-BH-A0BQ-01	BRCA	0.429214	2.12496		878	TCGA-BH-A0BQ-01	BRCA	0.429214	5.55539
879	TCGA-C8-A12T-01	BRCA	0.370945	7.68629		879	TCGA-C8-A12T-01	BRCA	0.370945	1.78802		879	TCGA-C8-A12T-01	BRCA	0.370945	5.55467
880	TCGA-EW-A1OX-01	BRCA	0.382059	7.39422		880	TCGA-EW-A1OX-01	BRCA	0.382059	3.32158		880	TCGA-EW-A1OX-01	BRCA	0.382059	7.15937
881	TCGA-BH-A0BW-01	BRCA	0.393746	7.29782		881	TCGA-BH-A0BW-01	BRCA	0.393746	3.33513		881	TCGA-BH-A0BW-01	BRCA	0.393746	7.56973
882	TCGA-A2-A0SV-01	BRCA	0.409907	7.6109		882	TCGA-A2-A0SV-01	BRCA	0.409907	1.75852		882	TCGA-A2-A0SV-01	BRCA	0.409907	6.46157
883	TCGA-C8-A275-01	BRCA	0.380397	7.59824		883	TCGA-C8-A275-01	BRCA	0.380397	1.89119		883	TCGA-C8-A275-01	BRCA	0.380397	7.07779
884	TCGA-S3-A6ZH-01	BRCA	0.355242	7.84022		884	TCGA-S3-A6ZH-01	BRCA	0.355242	2.34705		884	TCGA-S3-A6ZH-01	BRCA	0.355242	6.57866
885	TCGA-D8-A1JD-01	BRCA	0.370053	7.57022		885	TCGA-D8-A1JD-01	BRCA	0.370053	2.55276		885	TCGA-D8-A1JD-01	BRCA	0.370053	7.01363
886	TCGA-A2-A0CV-01	BRCA	0.325847	7.05636		886	TCGA-A2-A0CV-01	BRCA	0.325847	2.85408		886	TCGA-A2-A0CV-01	BRCA	0.325847	6.1573
887	TCGA-E2-A14V-01	BRCA	0.435309	7.78753		887	TCGA-E2-A14V-01	BRCA	0.435309	2.45549		887	TCGA-E2-A14V-01	BRCA	0.435309	7.01854
888	TCGA-E2-A153-01	BRCA	0.335483	7.34711		888	TCGA-E2-A153-01	BRCA	0.335483	2.57304		888	TCGA-E2-A153-01	BRCA	0.335483	5.89658
889	TCGA-AR-A24R-01	BRCA	0.376957	7.15261		889	TCGA-AR-A24R-01	BRCA	0.376957	2.27129		889	TCGA-AR-A24R-01	BRCA	0.376957	7.33381
890	TCGA-AR-A1AV-01	BRCA	0.438719	7.75885		890	TCGA-AR-A1AV-01	BRCA	0.438719	2.47005		890	TCGA-AR-A1AV-01	BRCA	0.438719	6.45758
891	TCGA-OL-A66H-01	BRCA	0.422771	7.28321		891	TCGA-OL-A66H-01	BRCA	0.422771	2.40002		891	TCGA-OL-A66H-01	BRCA	0.422771	5.77843
892	TCGA-AR-A251-01	BRCA	0.337311	7.71058		892	TCGA-AR-A251-01	BRCA	0.337311	2.4088		892	TCGA-AR-A251-01	BRCA	0.337311	7.02156
893	TCGA-AC-A7VB-01	BRCA	0.374845	7.60408		893	TCGA-AC-A7VB-01	BRCA	0.374845	3.5337		893	TCGA-AC-A7VB-01	BRCA	0.374845	6.71252
894	TCGA-A8-A08C-01	BRCA	0.38637	7.61251		894	TCGA-A8-A08C-01	BRCA	0.38637	2.94975		894	TCGA-A8-A08C-01	BRCA	0.38637	6.99899
895	TCGA-OL-A5RV-01	BRCA	0.379954	7.84857		895	TCGA-OL-A5RV-01	BRCA	0.379954	3.13752		895	TCGA-OL-A5RV-01	BRCA	0.379954	6.11221
896	TCGA-D8-A27P-01	BRCA	0.336398	7.43347		896	TCGA-D8-A27P-01	BRCA	0.336398	2.71393		896	TCGA-D8-A27P-01	BRCA	0.336398	6.66049
897	TCGA-GM-A3XN-01	BRCA	0.391878	7.38237		897	TCGA-GM-A3XN-01	BRCA	0.391878	2.98903		897	TCGA-GM-A3XN-01	BRCA	0.391878	5.53539
898	TCGA-A8-A0A9-01	BRCA	0.410233	8.00526		898	TCGA-A8-A0A9-01	BRCA	0.410233	2.70216		898	TCGA-A8-A0A9-01	BRCA	0.410233	5.95099
899	TCGA-C8-A8HQ-01	BRCA	0.392977	7.91104		899	TCGA-C8-A8HQ-01	BRCA	0.392977	2.1604		899	TCGA-C8-A8HQ-01	BRCA	0.392977	6.60319
900	TCGA-GI-A2C8-01	BRCA	0.476952	7.03928		900	TCGA-GI-A2C8-01	BRCA	0.476952	2.18783		900	TCGA-GI-A2C8-01	BRCA	0.476952	6.46847
901	TCGA-B6-A408-01	BRCA	0.382059	7.44976		901	TCGA-B6-A408-01	BRCA	0.382059	3.75705		901	TCGA-B6-A408-01	BRCA	0.382059	5.7861
902	TCGA-AR-A24X-01	BRCA	0.40305	7.60149		902	TCGA-AR-A24X-01	BRCA	0.40305	3.13241		902	TCGA-AR-A24X-01	BRCA	0.40305	6.70548
903	TCGA-D8-A13Y-01	BRCA	0.389016	7.36579		903	TCGA-D8-A13Y-01	BRCA	0.389016	4.89149		903	TCGA-D8-A13Y-01	BRCA	0.389016	6.4668
904	TCGA-D8-A1XA-01	BRCA	0.361319	7.5919		904	TCGA-D8-A1XA-01	BRCA	0.361319	2.57031		904	TCGA-D8-A1XA-01	BRCA	0.361319	7.22761
905	TCGA-D8-A27E-01	BRCA	0.412944	7.09219		905	TCGA-D8-A27E-01	BRCA	0.412944	2.00343		905	TCGA-D8-A27E-01	BRCA	0.412944	5.6785
906	TCGA-D8-A1XV-01	BRCA	0.418028	6.30295		906	TCGA-D8-A1XV-01	BRCA	0.418028	2.05549		906	TCGA-D8-A1XV-01	BRCA	0.418028	5.21711
907	TCGA-A2-A25F-01	BRCA	0.389677	7.16808		907	TCGA-A2-A25F-01	BRCA	0.389677	2.66364		907	TCGA-A2-A25F-01	BRCA	0.389677	6.87016
908	TCGA-S3-A6ZF-01	BRCA	0.406537	7.39113		908	TCGA-S3-A6ZF-01	BRCA	0.406537	2.39937		908	TCGA-S3-A6ZF-01	BRCA	0.406537	6.17446
909	TCGA-C8-A26X-01	BRCA	0.370834	6.96518		909	TCGA-C8-A26X-01	BRCA	0.370834	1.45573		909	TCGA-C8-A26X-01	BRCA	0.370834	4.96108
910	TCGA-C8-A27A-01	BRCA	0.37629	7.41268		910	TCGA-C8-A27A-01	BRCA	0.37629	3.42476		910	TCGA-C8-A27A-01	BRCA	0.37629	7.65812
911	TCGA-BH-A1EX-01	BRCA	0.354339	7.01154		911	TCGA-BH-A1EX-01	BRCA	0.354339	2.98407		911	TCGA-BH-A1EX-01	BRCA	0.354339	6.55374
912	TCGA-A7-A0DB-01	BRCA	0.400429	6.32678		912	TCGA-A7-A0DB-01	BRCA	0.400429	2.78498		912	TCGA-A7-A0DB-01	BRCA	0.400429	6.14422
913	TCGA-BH-A0W5-01	BRCA	0.380619	7.3719		913	TCGA-BH-A0W5-01	BRCA	0.380619	3.07995		913	TCGA-BH-A0W5-01	BRCA	0.380619	7.18264
914	TCGA-AR-A24M-01	BRCA	0.335369	7.35435		914	TCGA-AR-A24M-01	BRCA	0.335369	3.05503		914	TCGA-AR-A24M-01	BRCA	0.335369	7.08547
915	TCGA-JL-A3YX-01	BRCA	0.367707	8.00694		915	TCGA-JL-A3YX-01	BRCA	0.367707	2.10683		915	TCGA-JL-A3YX-01	BRCA	0.367707	5.76761
916	TCGA-A8-A0A4-01	BRCA	0.415542	7.30724		916	TCGA-A8-A0A4-01	BRCA	0.415542	2.64666		916	TCGA-A8-A0A4-01	BRCA	0.415542	5.84131
917	TCGA-E9-A3HO-01	BRCA	0.35558	8.10219		917	TCGA-E9-A3HO-01	BRCA	0.35558	3.33863		917	TCGA-E9-A3HO-01	BRCA	0.35558	6.1468
918	TCGA-EW-A2FV-01	BRCA	0.36233	7.69996		918	TCGA-EW-A2FV-01	BRCA	0.36233	1.90082		918	TCGA-EW-A2FV-01	BRCA	0.36233	6.43715
919	TCGA-BH-A0EA-01	BRCA	0.31313	7.35485		919	TCGA-BH-A0EA-01	BRCA	0.31313	2.48701		919	TCGA-BH-A0EA-01	BRCA	0.31313	6.04672
920	TCGA-AO-A0JB-01	BRCA	0.422125	7.55806		920	TCGA-AO-A0JB-01	BRCA	0.422125	1.76689		920	TCGA-AO-A0JB-01	BRCA	0.422125	4.84426
921	TCGA-A8-A06P-01	BRCA	0.347552	7.1893		921	TCGA-A8-A06P-01	BRCA	0.347552	2.04474		921	TCGA-A8-A06P-01	BRCA	0.347552	6.3402
922	TCGA-E2-A15E-06	BRCA	0.362442	7.19415		922	TCGA-E2-A15E-06	BRCA	0.362442	3.82555		922	TCGA-E2-A15E-06	BRCA	0.362442	6.22278
923	TCGA-E9-A1NG-01	BRCA	0.326192	6.89816		923	TCGA-E9-A1NG-01	BRCA	0.326192	3.1065		923	TCGA-E9-A1NG-01	BRCA	0.326192	6.46138
924	TCGA-BH-A18T-01	BRCA	0.347666	8.013		924	TCGA-BH-A18T-01	BRCA	0.347666	2.59605		924	TCGA-BH-A18T-01	BRCA	0.347666	7.23018
925	TCGA-E2-A15R-01	BRCA	0.337083	7.58211		925	TCGA-E2-A15R-01	BRCA	0.337083	2.67432		925	TCGA-E2-A15R-01	BRCA	0.337083	6.93995
926	TCGA-AO-A0JJ-01	BRCA	0.347439	7.19815		926	TCGA-AO-A0JJ-01	BRCA	0.347439	2.27228		926	TCGA-AO-A0JJ-01	BRCA	0.347439	5.86855
927	TCGA-E2-A15L-01	BRCA	0.351176	7.41842		927	TCGA-E2-A15L-01	BRCA	0.351176	2.54838		927	TCGA-E2-A15L-01	BRCA	0.351176	6.28415
928	TCGA-AR-A1AJ-01	BRCA	0.360645	7.52217		928	TCGA-AR-A1AJ-01	BRCA	0.360645	2.49332		928	TCGA-AR-A1AJ-01	BRCA	0.360645	6.99576
929	TCGA-BH-A0BA-01	BRCA	0.379066	7.60229		929	TCGA-BH-A0BA-01	BRCA	0.379066	2.60219		929	TCGA-BH-A0BA-01	BRCA	0.379066	6.6383
930	TCGA-AN-A04D-01	BRCA	0.342669	8.08459		930	TCGA-AN-A04D-01	BRCA	0.342669	3.26189		930	TCGA-AN-A04D-01	BRCA	0.342669	5.75377
931	TCGA-BH-A0AU-01	BRCA	0.414893	7.43034		931	TCGA-BH-A0AU-01	BRCA	0.414893	2.13014		931	TCGA-BH-A0AU-01	BRCA	0.414893	5.9474
932	TCGA-A2-A25D-01	BRCA	0.342213	6.93695		932	TCGA-A2-A25D-01	BRCA	0.342213	2.50854		932	TCGA-A2-A25D-01	BRCA	0.342213	5.90146
933	TCGA-A8-A09Q-01	BRCA	0.373732	7.2072		933	TCGA-A8-A09Q-01	BRCA	0.373732	2.34414		933	TCGA-A8-A09Q-01	BRCA	0.373732	6.40028
934	TCGA-EW-A1J1-01	BRCA	0.390998	7.21234		934	TCGA-EW-A1J1-01	BRCA	0.390998	3.36331		934	TCGA-EW-A1J1-01	BRCA	0.390998	7.63313
935	TCGA-E2-A15D-01	BRCA	0.340277	7.36879		935	TCGA-E2-A15D-01	BRCA	0.340277	2.94875		935	TCGA-E2-A15D-01	BRCA	0.340277	6.26324
936	TCGA-LL-A5YO-01	BRCA	0.40969	7.24889		936	TCGA-LL-A5YO-01	BRCA	0.40969	1.5637		936	TCGA-LL-A5YO-01	BRCA	0.40969	6.18084
937	TCGA-LL-A5YL-01	BRCA	0.376513	6.92834		937	TCGA-LL-A5YL-01	BRCA	0.376513	1.56837		937	TCGA-LL-A5YL-01	BRCA	0.376513	4.54251
938	TCGA-A8-A08X-01	BRCA	0.350724	6.77227		938	TCGA-A8-A08X-01	BRCA	0.350724	1.20141		938	TCGA-A8-A08X-01	BRCA	0.350724	5.26456
939	TCGA-S3-AA17-01	BRCA	0.354339	7.47776		939	TCGA-S3-AA17-01	BRCA	0.354339	2.54752		939	TCGA-S3-AA17-01	BRCA	0.354339	5.92207
940	TCGA-AN-A0XT-01	BRCA	0.368265	7.38779		940	TCGA-AN-A0XT-01	BRCA	0.368265	4.27544		940	TCGA-AN-A0XT-01	BRCA	0.368265	7.25818
941	TCGA-AO-A0J4-01	BRCA	0.359184	7.37752		941	TCGA-AO-A0J4-01	BRCA	0.359184	2.6184		941	TCGA-AO-A0J4-01	BRCA	0.359184	6.71688
942	TCGA-A8-A08O-01	BRCA	0.392647	7.36973		942	TCGA-A8-A08O-01	BRCA	0.392647	3.65136		942	TCGA-A8-A08O-01	BRCA	0.392647	7.28765
943	TCGA-BH-A0BF-01	BRCA	0.407951	6.70397		943	TCGA-BH-A0BF-01	BRCA	0.407951	2.42399		943	TCGA-BH-A0BF-01	BRCA	0.407951	5.8329
944	TCGA-C8-A12X-01	BRCA	0.375067	7.32122		944	TCGA-C8-A12X-01	BRCA	0.375067	1.06856		944	TCGA-C8-A12X-01	BRCA	0.375067	6.39539
945	TCGA-E2-A1IG-01	BRCA	0.354791	7.60043		945	TCGA-E2-A1IG-01	BRCA	0.354791	3.0475		945	TCGA-E2-A1IG-01	BRCA	0.354791	6.50367
946	TCGA-D8-A1JH-01	BRCA	0.321466	7.18793		946	TCGA-D8-A1JH-01	BRCA	0.321466	3.18328		946	TCGA-D8-A1JH-01	BRCA	0.321466	6.87569
947	TCGA-BH-A0HL-01	BRCA	0.398241	7.70821		947	TCGA-BH-A0HL-01	BRCA	0.398241	2.6386		947	TCGA-BH-A0HL-01	BRCA	0.398241	6.33687
948	TCGA-GM-A5PX-01	BRCA	0.434775	6.89006		948	TCGA-GM-A5PX-01	BRCA	0.434775	2.97042		948	TCGA-GM-A5PX-01	BRCA	0.434775	5.59477
949	TCGA-AR-A1AK-01	BRCA	0.359858	7.14491		949	TCGA-AR-A1AK-01	BRCA	0.359858	3.17938		949	TCGA-AR-A1AK-01	BRCA	0.359858	6.49594
950	TCGA-A2-A3XU-01	BRCA	0.375735	7.40747		950	TCGA-A2-A3XU-01	BRCA	0.375735	0.804664		950	TCGA-A2-A3XU-01	BRCA	0.375735	4.9797
951	TCGA-AC-A2QH-01	BRCA	0.427499	6.76447		951	TCGA-AC-A2QH-01	BRCA	0.427499	5.23677		951	TCGA-AC-A2QH-01	BRCA	0.427499	4.45865
952	TCGA-E2-A15P-01	BRCA	0.368601	7.14808		952	TCGA-E2-A15P-01	BRCA	0.368601	2.66267		952	TCGA-E2-A15P-01	BRCA	0.368601	7.02847
953	TCGA-A2-A0CR-01	BRCA	0.406428	6.80135		953	TCGA-A2-A0CR-01	BRCA	0.406428	2.14294		953	TCGA-A2-A0CR-01	BRCA	0.406428	4.98958
954	TCGA-A2-A1G0-01	BRCA	0.407298	7.09642		954	TCGA-A2-A1G0-01	BRCA	0.407298	3.18556		954	TCGA-A2-A1G0-01	BRCA	0.407298	6.77484
955	TCGA-BH-A0DQ-01	BRCA	0.336855	7.35565		955	TCGA-BH-A0DQ-01	BRCA	0.336855	2.29121		955	TCGA-BH-A0DQ-01	BRCA	0.336855	6.77514
956	TCGA-UL-AAZ6-01	BRCA	0.428571	7.51219		956	TCGA-UL-AAZ6-01	BRCA	0.428571	1.92089		956	TCGA-UL-AAZ6-01	BRCA	0.428571	5.53428
957	TCGA-AR-A24P-01	BRCA	0.338567	7.2841		957	TCGA-AR-A24P-01	BRCA	0.338567	3.0985		957	TCGA-AR-A24P-01	BRCA	0.338567	7.31558
958	TCGA-BH-A0AY-01	BRCA	0.337768	7.15462		958	TCGA-BH-A0AY-01	BRCA	0.337768	1.98956		958	TCGA-BH-A0AY-01	BRCA	0.337768	6.37797
959	TCGA-LD-A66U-01	BRCA	0.393746	7.02879		959	TCGA-LD-A66U-01	BRCA	0.393746	2.38218		959	TCGA-LD-A66U-01	BRCA	0.393746	4.82121
960	TCGA-E2-A1BC-01	BRCA	0.423309	7.28588		960	TCGA-E2-A1BC-01	BRCA	0.423309	3.26948		960	TCGA-E2-A1BC-01	BRCA	0.423309	6.34451
961	TCGA-AN-A0XW-01	BRCA	0.377179	7.59554		961	TCGA-AN-A0XW-01	BRCA	0.377179	3.60897		961	TCGA-AN-A0XW-01	BRCA	0.377179	6.53723
962	TCGA-AR-A24V-01	BRCA	0.36446	7.40664		962	TCGA-AR-A24V-01	BRCA	0.36446	2.20749		962	TCGA-AR-A24V-01	BRCA	0.36446	7.0467
963	TCGA-S3-AA12-01	BRCA	0.353436	7.80488		963	TCGA-S3-AA12-01	BRCA	0.353436	2.36171		963	TCGA-S3-AA12-01	BRCA	0.353436	6.82723
964	TCGA-A2-A0YJ-01	BRCA	0.400429	7.81486		964	TCGA-A2-A0YJ-01	BRCA	0.400429	1.47029		964	TCGA-A2-A0YJ-01	BRCA	0.400429	7.7909
965	TCGA-A2-A0SW-01	BRCA	0.411426	7.18215		965	TCGA-A2-A0SW-01	BRCA	0.411426	2.05065		965	TCGA-A2-A0SW-01	BRCA	0.411426	5.84071
966	TCGA-AR-A1AI-01	BRCA	0.339822	7.60798		966	TCGA-AR-A1AI-01	BRCA	0.339822	2.47346		966	TCGA-AR-A1AI-01	BRCA	0.339822	6.78872
967	TCGA-BH-AB28-01	BRCA	0.399007	7.57459		967	TCGA-BH-AB28-01	BRCA	0.399007	2.82741		967	TCGA-BH-AB28-01	BRCA	0.399007	5.03743
968	TCGA-E2-A1LA-01	BRCA	0.366476	7.32831		968	TCGA-E2-A1LA-01	BRCA	0.366476	1.94842		968	TCGA-E2-A1LA-01	BRCA	0.366476	6.40691
969	TCGA-A8-A09V-01	BRCA	0.393965	7.58353		969	TCGA-A8-A09V-01	BRCA	0.393965	3.3406		969	TCGA-A8-A09V-01	BRCA	0.393965	6.87101
970	TCGA-WT-AB44-01	BRCA	0.408929	7.14055		970	TCGA-WT-AB44-01	BRCA	0.408929	2.3897		970	TCGA-WT-AB44-01	BRCA	0.408929	5.32648
971	TCGA-E9-A1R5-01	BRCA	0.412294	7.12444		971	TCGA-E9-A1R5-01	BRCA	0.412294	1.74268		971	TCGA-E9-A1R5-01	BRCA	0.412294	6.57664
972	TCGA-A2-A25B-01	BRCA	0.429	7.70432		972	TCGA-A2-A25B-01	BRCA	0.429	3.07975		972	TCGA-A2-A25B-01	BRCA	0.429	7.38555
973	TCGA-AR-A2LR-01	BRCA	0.338453	7.1546		973	TCGA-AR-A2LR-01	BRCA	0.338453	5.36311		973	TCGA-AR-A2LR-01	BRCA	0.338453	6.48644
974	TCGA-B6-A1KN-01	BRCA	0.347666	7.25983		974	TCGA-B6-A1KN-01	BRCA	0.347666	2.74562		974	TCGA-B6-A1KN-01	BRCA	0.347666	7.06234
975	TCGA-A7-A6VY-01	BRCA	0.327802	7.51512		975	TCGA-A7-A6VY-01	BRCA	0.327802	1.9052		975	TCGA-A7-A6VY-01	BRCA	0.327802	6.24157
976	TCGA-C8-A1HL-01	BRCA	0.357946	7.77756		976	TCGA-C8-A1HL-01	BRCA	0.357946	2.94932		976	TCGA-C8-A1HL-01	BRCA	0.357946	6.85795
977	TCGA-B6-A0WV-01	BRCA	0.442121	7.6734		977	TCGA-B6-A0WV-01	BRCA	0.442121	2.48574		977	TCGA-B6-A0WV-01	BRCA	0.442121	7.21333
978	TCGA-E2-A159-01	BRCA	0.555031	7.01448		978	TCGA-E2-A159-01	BRCA	0.555031	2.55044		978	TCGA-E2-A159-01	BRCA	0.555031	7.32814
979	TCGA-AR-A1AT-01	BRCA	0.349705	7.40398		979	TCGA-AR-A1AT-01	BRCA	0.349705	2.13214		979	TCGA-AR-A1AT-01	BRCA	0.349705	6.29082
980	TCGA-BH-A6R8-01	BRCA	0.374288	7.40404		980	TCGA-BH-A6R8-01	BRCA	0.374288	1.64326		980	TCGA-BH-A6R8-01	BRCA	0.374288	5.73798
981	TCGA-D8-A1Y1-01	BRCA	0.348459	7.38108		981	TCGA-D8-A1Y1-01	BRCA	0.348459	2.14294		981	TCGA-D8-A1Y1-01	BRCA	0.348459	6.05477
982	TCGA-BH-A0EE-01	BRCA	0.411969	7.21183		982	TCGA-BH-A0EE-01	BRCA	0.411969	3.11043		982	TCGA-BH-A0EE-01	BRCA	0.411969	6.63796
983	TCGA-AC-A3OD-01	BRCA	0.365581	5.71241		983	TCGA-AC-A3OD-01	BRCA	0.365581	3.08373		983	TCGA-AC-A3OD-01	BRCA	0.365581	6.13548
984	TCGA-BH-A0HB-01	BRCA	0.367371	7.81315		984	TCGA-BH-A0HB-01	BRCA	0.367371	1.66288		984	TCGA-BH-A0HB-01	BRCA	0.367371	6.35392
985	TCGA-A2-A1FW-01	BRCA	0.369718	7.73009		985	TCGA-A2-A1FW-01	BRCA	0.369718	3.57043		985	TCGA-A2-A1FW-01	BRCA	0.369718	7.04424
986	TCGA-E2-A14Z-01	BRCA	0.412619	7.84613		986	TCGA-E2-A14Z-01	BRCA	0.412619	2.39709		986	TCGA-E2-A14Z-01	BRCA	0.412619	5.67043
987	TCGA-BH-A1FU-01	BRCA	0.323082	7.41251		987	TCGA-BH-A1FU-01	BRCA	0.323082	2.92255		987	TCGA-BH-A1FU-01	BRCA	0.323082	6.77658
988	TCGA-E9-A5UO-01	BRCA	0.370388	7.44363		988	TCGA-E9-A5UO-01	BRCA	0.370388	2.63331		988	TCGA-E9-A5UO-01	BRCA	0.370388	6.51662
989	TCGA-S3-AA11-01	BRCA	0.377512	8.06833		989	TCGA-S3-AA11-01	BRCA	0.377512	3.31585		989	TCGA-S3-AA11-01	BRCA	0.377512	5.71219
990	TCGA-BH-A0C0-01	BRCA	0.339479	7.77554		990	TCGA-BH-A0C0-01	BRCA	0.339479	1.60776		990	TCGA-BH-A0C0-01	BRCA	0.339479	6.77684
991	TCGA-E2-A14R-01	BRCA	0.390778	7.63067		991	TCGA-E2-A14R-01	BRCA	0.390778	2.82431		991	TCGA-E2-A14R-01	BRCA	0.390778	5.71606
992	TCGA-AC-A62Y-01	BRCA	0.332507	7.10604		992	TCGA-AC-A62Y-01	BRCA	0.332507	2.46407		992	TCGA-AC-A62Y-01	BRCA	0.332507	5.79714
993	TCGA-A8-A08B-01	BRCA	0.376735	7.11183		993	TCGA-A8-A08B-01	BRCA	0.376735	2.74202		993	TCGA-A8-A08B-01	BRCA	0.376735	6.05014
994	TCGA-D8-A1XJ-01	BRCA	0.431676	7.67545		994	TCGA-D8-A1XJ-01	BRCA	0.431676	2.37338		994	TCGA-D8-A1XJ-01	BRCA	0.431676	6.09539
995	TCGA-AO-A0JC-01	BRCA	0.393636	7.25486		995	TCGA-AO-A0JC-01	BRCA	0.393636	3.45395		995	TCGA-AO-A0JC-01	BRCA	0.393636	6.66497
996	TCGA-AR-A0U0-01	BRCA	0.387914	7.70581		996	TCGA-AR-A0U0-01	BRCA	0.387914	1.73782		996	TCGA-AR-A0U0-01	BRCA	0.387914	6.54527
997	TCGA-A7-A6VV-01	BRCA	0.399116	7.86261		997	TCGA-A7-A6VV-01	BRCA	0.399116	2.94242		997	TCGA-A7-A6VV-01	BRCA	0.399116	6.66447
998	TCGA-B6-A3ZX-01	BRCA	0.432853	7.32458		998	TCGA-B6-A3ZX-01	BRCA	0.432853	2.27555		998	TCGA-B6-A3ZX-01	BRCA	0.432853	6.00697
999	TCGA-AR-A24L-01	BRCA	0.372284	7.2272		999	TCGA-AR-A24L-01	BRCA	0.372284	2.82364		999	TCGA-AR-A24L-01	BRCA	0.372284	7.59629
1000	TCGA-EW-A1P3-01	BRCA	0.373175	7.53826		1000	TCGA-EW-A1P3-01	BRCA	0.373175	3.01112		1000	TCGA-EW-A1P3-01	BRCA	0.373175	5.39227
1001	TCGA-LL-A7T0-01	BRCA	0.325386	8.05276		1001	TCGA-LL-A7T0-01	BRCA	0.325386	2.72037		1001	TCGA-LL-A7T0-01	BRCA	0.325386	5.41457
1002	TCGA-B6-A0I8-01	BRCA	0.377624	7.27206		1002	TCGA-B6-A0I8-01	BRCA	0.377624	1.5759		1002	TCGA-B6-A0I8-01	BRCA	0.377624	6.49818
1003	TCGA-BH-A0AV-01	BRCA	0.405775	7.60313		1003	TCGA-BH-A0AV-01	BRCA	0.405775	2.72352		1003	TCGA-BH-A0AV-01	BRCA	0.405775	7.03778
1004	TCGA-E2-A156-01	BRCA	0.515914	7.53305		1004	TCGA-E2-A156-01	BRCA	0.515914	3.32488		1004	TCGA-E2-A156-01	BRCA	0.515914	6.56964
1005	TCGA-BH-A5IZ-01	BRCA	0.36042	7.95555		1005	TCGA-BH-A5IZ-01	BRCA	0.36042	1.72556		1005	TCGA-BH-A5IZ-01	BRCA	0.36042	7.14918
1006	TCGA-AR-A24W-01	BRCA	0.332622	7.27591		1006	TCGA-AR-A24W-01	BRCA	0.332622	2.90663		1006	TCGA-AR-A24W-01	BRCA	0.332622	6.85167
1007	TCGA-D8-A1JU-01	BRCA	0.349592	7.1599		1007	TCGA-D8-A1JU-01	BRCA	0.349592	2.45412		1007	TCGA-D8-A1JU-01	BRCA	0.349592	6.08651
1008	TCGA-E2-A1BD-01	BRCA	0.34301	7.95486		1008	TCGA-E2-A1BD-01	BRCA	0.34301	2.7633		1008	TCGA-E2-A1BD-01	BRCA	0.34301	5.94506
1009	TCGA-C8-A12Q-01	BRCA	0.37729	7.10213		1009	TCGA-C8-A12Q-01	BRCA	0.37729	2.84914		1009	TCGA-C8-A12Q-01	BRCA	0.37729	6.8271
1010	TCGA-BH-A18F-01	BRCA	0.387032	7.4843		1010	TCGA-BH-A18F-01	BRCA	0.387032	2.35099		1010	TCGA-BH-A18F-01	BRCA	0.387032	7.05603
1011	TCGA-A2-A0D1-01	BRCA	0.378179	7.63925		1011	TCGA-A2-A0D1-01	BRCA	0.378179	2.96436		1011	TCGA-A2-A0D1-01	BRCA	0.378179	4.60731
1012	TCGA-BH-A1FD-01	BRCA	0.355806	7.85069		1012	TCGA-BH-A1FD-01	BRCA	0.355806	3.05687		1012	TCGA-BH-A1FD-01	BRCA	0.355806	5.70998
1013	TCGA-A2-A0YM-01	BRCA	0.408929	8.22392		1013	TCGA-A2-A0YM-01	BRCA	0.408929	3.11474		1013	TCGA-A2-A0YM-01	BRCA	0.408929	7.22638
1014	TCGA-E9-A5UP-01	BRCA	0.399226	7.69424		1014	TCGA-E9-A5UP-01	BRCA	0.399226	2.39553		1014	TCGA-E9-A5UP-01	BRCA	0.399226	6.2318
1015	TCGA-C8-A1HF-01	BRCA	0.32112	7.6115		1015	TCGA-C8-A1HF-01	BRCA	0.32112	2.78662		1015	TCGA-C8-A1HF-01	BRCA	0.32112	6.04259
1016	TCGA-EW-A1P1-01	BRCA	0.389016	7.30044		1016	TCGA-EW-A1P1-01	BRCA	0.389016	2.71703		1016	TCGA-EW-A1P1-01	BRCA	0.389016	6.47072
1017	TCGA-A7-A4SB-01	BRCA	0.402286	7.89336		1017	TCGA-A7-A4SB-01	BRCA	0.402286	3.46246		1017	TCGA-A7-A4SB-01	BRCA	0.402286	6.16821
1018	TCGA-BH-A0E2-01	BRCA	0.410341	7.81268		1018	TCGA-BH-A0E2-01	BRCA	0.410341	2.13031		1018	TCGA-BH-A0E2-01	BRCA	0.410341	6.71998
1019	TCGA-AR-A0TU-01	BRCA	0.38659	8.00166		1019	TCGA-AR-A0TU-01	BRCA	0.38659	3.49768		1019	TCGA-AR-A0TU-01	BRCA	0.38659	7.15208
1020	TCGA-E9-A295-01	BRCA	0.347892	7.11457		1020	TCGA-E9-A295-01	BRCA	0.347892	2.13211		1020	TCGA-E9-A295-01	BRCA	0.347892	5.91792
1021	TCGA-LD-A7W6-01	BRCA	0.395063	7.84969		1021	TCGA-LD-A7W6-01	BRCA	0.395063	3.38521		1021	TCGA-LD-A7W6-01	BRCA	0.395063	6.17798
1022	TCGA-E2-A1LK-01	BRCA	0.395831	7.42006		1022	TCGA-E2-A1LK-01	BRCA	0.395831	2.48167		1022	TCGA-E2-A1LK-01	BRCA	0.395831	5.74536
1023	TCGA-AO-A0J7-01	BRCA	0.342441	7.78776		1023	TCGA-AO-A0J7-01	BRCA	0.342441	1.83965		1023	TCGA-AO-A0J7-01	BRCA	0.342441	6.74468
1024	TCGA-E9-A1RB-01	BRCA	0.341872	7.42084		1024	TCGA-E9-A1RB-01	BRCA	0.341872	3.414		1024	TCGA-E9-A1RB-01	BRCA	0.341872	6.24392
1025	TCGA-E9-A22B-01	BRCA	0.41846	7.1712		1025	TCGA-E9-A22B-01	BRCA	0.41846	2.12118		1025	TCGA-E9-A22B-01	BRCA	0.41846	6.19981
1026	TCGA-A8-A07P-01	BRCA	0.35727	7.03034		1026	TCGA-A8-A07P-01	BRCA	0.35727	1.87769		1026	TCGA-A8-A07P-01	BRCA	0.35727	6.74939
1027	TCGA-A8-A06Z-01	BRCA	0.368601	7.53781		1027	TCGA-A8-A06Z-01	BRCA	0.368601	2.62585		1027	TCGA-A8-A06Z-01	BRCA	0.368601	6.27035
1028	TCGA-LL-A740-01	BRCA	0.382833	7.1203		1028	TCGA-LL-A740-01	BRCA	0.382833	2.11161		1028	TCGA-LL-A740-01	BRCA	0.382833	6.01134
1029	TCGA-A7-A0CE-01	BRCA	0.332851	7.00362		1029	TCGA-A7-A0CE-01	BRCA	0.332851	4.62719		1029	TCGA-A7-A0CE-01	BRCA	0.332851	6.29881
1030	TCGA-A8-A08L-01	BRCA	0.339594	7.75847		1030	TCGA-A8-A08L-01	BRCA	0.339594	2.02749		1030	TCGA-A8-A08L-01	BRCA	0.339594	6.59293
1031	TCGA-A8-A06Q-01	BRCA	0.323889	7.2038		1031	TCGA-A8-A06Q-01	BRCA	0.323889	2.30553		1031	TCGA-A8-A06Q-01	BRCA	0.323889	5.38761
1032	TCGA-B6-A0IK-01	BRCA	0.390668	7.22222		1032	TCGA-B6-A0IK-01	BRCA	0.390668	2.28506		1032	TCGA-B6-A0IK-01	BRCA	0.390668	7.45137
1033	TCGA-BH-A1EW-01	BRCA	0.353436	7.42839		1033	TCGA-BH-A1EW-01	BRCA	0.353436	2.60771		1033	TCGA-BH-A1EW-01	BRCA	0.353436	7.14474
1034	TCGA-A8-A090-01	BRCA	0.33514	7.34671		1034	TCGA-A8-A090-01	BRCA	0.33514	2.36896		1034	TCGA-A8-A090-01	BRCA	0.33514	6.66816
1035	TCGA-BH-A28Q-01	BRCA	0.338909	7.64685		1035	TCGA-BH-A28Q-01	BRCA	0.338909	3.04392		1035	TCGA-BH-A28Q-01	BRCA	0.338909	6.42556
1036	TCGA-A8-A07L-01	BRCA	0.393526	7.53445		1036	TCGA-A8-A07L-01	BRCA	0.393526	2.64283		1036	TCGA-A8-A07L-01	BRCA	0.393526	7.49182
1037	TCGA-BH-A0AZ-01	BRCA	0.399554	7.38767		1037	TCGA-BH-A0AZ-01	BRCA	0.399554	1.94501		1037	TCGA-BH-A0AZ-01	BRCA	0.399554	5.94937
1038	TCGA-A8-A076-01	BRCA	0.358396	7.54719		1038	TCGA-A8-A076-01	BRCA	0.358396	2.53345		1038	TCGA-A8-A076-01	BRCA	0.358396	6.77563
1039	TCGA-D8-A1JI-01	BRCA	0.385044	7.25915		1039	TCGA-D8-A1JI-01	BRCA	0.385044	2.28416		1039	TCGA-D8-A1JI-01	BRCA	0.385044	7.07736
1040	TCGA-GM-A2DC-01	BRCA	0.423417	7.2966		1040	TCGA-GM-A2DC-01	BRCA	0.423417	3.02446		1040	TCGA-GM-A2DC-01	BRCA	0.423417	6.95996
1041	TCGA-A8-A09T-01	BRCA	0.438719	7.45139		1041	TCGA-A8-A09T-01	BRCA	0.438719	2.70077		1041	TCGA-A8-A09T-01	BRCA	0.438719	6.43519
1042	TCGA-AC-A5XS-01	BRCA	0.319387	7.22078		1042	TCGA-AC-A5XS-01	BRCA	0.319387	2.14823		1042	TCGA-AC-A5XS-01	BRCA	0.319387	6.17397
1043	TCGA-AC-A4ZE-01	BRCA	0.42825	7.91521		1043	TCGA-AC-A4ZE-01	BRCA	0.42825	3.20224		1043	TCGA-AC-A4ZE-01	BRCA	0.42825	6.54066
1044	TCGA-D8-A27I-01	BRCA	0.350158	7.28322		1044	TCGA-D8-A27I-01	BRCA	0.350158	2.7383		1044	TCGA-D8-A27I-01	BRCA	0.350158	6.27823
1045	TCGA-A8-A09X-01	BRCA	0.415218	7.19635		1045	TCGA-A8-A09X-01	BRCA	0.415218	1.6596		1045	TCGA-A8-A09X-01	BRCA	0.415218	6.48082
1046	TCGA-OL-A6VR-01	BRCA	0.375957	7.77454		1046	TCGA-OL-A6VR-01	BRCA	0.375957	2.5254		1046	TCGA-OL-A6VR-01	BRCA	0.375957	5.72419
1047	TCGA-A2-A0D3-01	BRCA	0.384381	7.59695		1047	TCGA-A2-A0D3-01	BRCA	0.384381	2.7347		1047	TCGA-A2-A0D3-01	BRCA	0.384381	6.16089
1048	TCGA-S3-AA14-01	BRCA	0.434241	7.70719		1048	TCGA-S3-AA14-01	BRCA	0.434241	2.46112		1048	TCGA-S3-AA14-01	BRCA	0.434241	5.80832
1049	TCGA-B6-A40C-01	BRCA	0.438293	7.73776		1049	TCGA-B6-A40C-01	BRCA	0.438293	2.56713		1049	TCGA-B6-A40C-01	BRCA	0.438293	5.81294
1050	TCGA-E2-A15K-06	BRCA	0.40414	7.83921		1050	TCGA-E2-A15K-06	BRCA	0.40414	2.66197		1050	TCGA-E2-A15K-06	BRCA	0.40414	6.32427
1051	TCGA-E9-A1RD-01	BRCA	0.412836	7.32459		1051	TCGA-E9-A1RD-01	BRCA	0.412836	2.47461		1051	TCGA-E9-A1RD-01	BRCA	0.412836	6.25153
1052	TCGA-PL-A8LV-01	BRCA	0.423417	7.03139		1052	TCGA-PL-A8LV-01	BRCA	0.423417	2.74356		1052	TCGA-PL-A8LV-01	BRCA	0.423417	6.84979
1053	TCGA-A7-A6VX-01	BRCA	0.418136	7.62559		1053	TCGA-A7-A6VX-01	BRCA	0.418136	2.93991		1053	TCGA-A7-A6VX-01	BRCA	0.418136	6.32628
1054	TCGA-C8-A8HR-01	BRCA	0.375401	7.38166		1054	TCGA-C8-A8HR-01	BRCA	0.375401	3.24339		1054	TCGA-C8-A8HR-01	BRCA	0.375401	5.77453
1055	TCGA-E2-A1LS-01	BRCA	0.37829	6.88931		1055	TCGA-E2-A1LS-01	BRCA	0.37829	2.71941		1055	TCGA-E2-A1LS-01	BRCA	0.37829	6.49546
1056	TCGA-A1-A0SI-01	BRCA	0.403377	7.51092		1056	TCGA-A1-A0SI-01	BRCA	0.403377	2.15936		1056	TCGA-A1-A0SI-01	BRCA	0.403377	6.49049
1057	TCGA-A2-A1FZ-01	BRCA	0.380286	7.72237		1057	TCGA-A2-A1FZ-01	BRCA	0.380286	3.07644		1057	TCGA-A2-A1FZ-01	BRCA	0.380286	6.47523
1058	TCGA-C8-A134-01	BRCA	0.398022	8.09787		1058	TCGA-C8-A134-01	BRCA	0.398022	3.55464		1058	TCGA-C8-A134-01	BRCA	0.398022	7.3319
1059	TCGA-E2-A1LE-01	BRCA	0.374066	7.72777		1059	TCGA-E2-A1LE-01	BRCA	0.374066	2.05151		1059	TCGA-E2-A1LE-01	BRCA	0.374066	5.71951
1060	TCGA-BH-A18V-06	BRCA	0.371503	7.30923		1060	TCGA-BH-A18V-06	BRCA	0.371503	1.80796		1060	TCGA-BH-A18V-06	BRCA	0.371503	6.43029
1061	TCGA-5L-AAT1-01	BRCA	0.427928	7.24456		1061	TCGA-5L-AAT1-01	BRCA	0.427928	2.24856		1061	TCGA-5L-AAT1-01	BRCA	0.427928	5.23186
1062	TCGA-D8-A1JL-01	BRCA	0.365357	7.05359		1062	TCGA-D8-A1JL-01	BRCA	0.365357	3.88644		1062	TCGA-D8-A1JL-01	BRCA	0.365357	6.69532
1063	TCGA-AC-A2QI-01	BRCA	0.384271	7.77942		1063	TCGA-AC-A2QI-01	BRCA	0.384271	2.62861		1063	TCGA-AC-A2QI-01	BRCA	0.384271	6.14163
1064	TCGA-GM-A3XL-01	BRCA	0.309176	7.6191		1064	TCGA-GM-A3XL-01	BRCA	0.309176	1.90298		1064	TCGA-GM-A3XL-01	BRCA	0.309176	5.99096
1065	TCGA-LQ-A4E4-01	BRCA	0.401849	8.18496		1065	TCGA-LQ-A4E4-01	BRCA	0.401849	3.21423		1065	TCGA-LQ-A4E4-01	BRCA	0.401849	5.94032
1066	TCGA-OL-A97C-01	BRCA	0.364012	7.65303		1066	TCGA-OL-A97C-01	BRCA	0.364012	3.11228		1066	TCGA-OL-A97C-01	BRCA	0.364012	5.90512
1067	TCGA-BH-A0DX-01	BRCA	0.389016	7.86196		1067	TCGA-BH-A0DX-01	BRCA	0.389016	1.74371		1067	TCGA-BH-A0DX-01	BRCA	0.389016	6.07764
1068	TCGA-A2-A259-01	BRCA	0.321351	7.68008		1068	TCGA-A2-A259-01	BRCA	0.321351	2.70759		1068	TCGA-A2-A259-01	BRCA	0.321351	7.01482
1069	TCGA-AO-A03P-01	BRCA	0.341075	7.48955		1069	TCGA-AO-A03P-01	BRCA	0.341075	2.78516		1069	TCGA-AO-A03P-01	BRCA	0.341075	7.19487
1070	TCGA-A7-A4SE-01	BRCA	0.338111	7.79469		1070	TCGA-A7-A4SE-01	BRCA	0.338111	3.42984		1070	TCGA-A7-A4SE-01	BRCA	0.338111	7.08205
1071	TCGA-C8-A132-01	BRCA	0.418352	7.53258		1071	TCGA-C8-A132-01	BRCA	0.418352	2.87971		1071	TCGA-C8-A132-01	BRCA	0.418352	6.70118
1072	TCGA-B6-A0RS-01	BRCA	0.371169	7.11872		1072	TCGA-B6-A0RS-01	BRCA	0.371169	2.17767		1072	TCGA-B6-A0RS-01	BRCA	0.371169	5.92276
1073	TCGA-BH-A0BV-01	BRCA	0.399663	7.61033		1073	TCGA-BH-A0BV-01	BRCA	0.399663	1.95581		1073	TCGA-BH-A0BV-01	BRCA	0.399663	6.3527
1074	TCGA-BH-A0B1-01	BRCA	0.346531	7.32443		1074	TCGA-BH-A0B1-01	BRCA	0.346531	2.58394		1074	TCGA-BH-A0B1-01	BRCA	0.346531	6.60752
1075	TCGA-AN-A0FZ-01	BRCA	0.382501	7.6983		1075	TCGA-AN-A0FZ-01	BRCA	0.382501	2.79666		1075	TCGA-AN-A0FZ-01	BRCA	0.382501	6.5155
1076	TCGA-EW-A1PC-01	BRCA	0.377957	7.45303		1076	TCGA-EW-A1PC-01	BRCA	0.377957	2.40904		1076	TCGA-EW-A1PC-01	BRCA	0.377957	5.9914
1077	TCGA-D8-A147-01	BRCA	0.357946	7.77517		1077	TCGA-D8-A147-01	BRCA	0.357946	3.72628		1077	TCGA-D8-A147-01	BRCA	0.357946	7.32961
1078	TCGA-BH-A1FE-01	BRCA	0.351176	7.30039		1078	TCGA-BH-A1FE-01	BRCA	0.351176	3.03372		1078	TCGA-BH-A1FE-01	BRCA	0.351176	6.43579
1079	TCGA-AN-A0XV-01	BRCA	0.429964	7.63172		1079	TCGA-AN-A0XV-01	BRCA	0.429964	3.19616		1079	TCGA-AN-A0XV-01	BRCA	0.429964	6.84229
1080	TCGA-XX-A89A-01	BRCA	0.379066	7.30604		1080	TCGA-XX-A89A-01	BRCA	0.379066	2.72987		1080	TCGA-XX-A89A-01	BRCA	0.379066	6.06996
1081	TCGA-LL-A441-01	BRCA	0.411535	7.78152		1081	TCGA-LL-A441-01	BRCA	0.411535	3.16332		1081	TCGA-LL-A441-01	BRCA	0.411535	6.19214
1082	TCGA-E2-A15O-01	BRCA	0.425567	7.93353		1082	TCGA-E2-A15O-01	BRCA	0.425567	2.44627		1082	TCGA-E2-A15O-01	BRCA	0.425567	6.67179
1083	TCGA-A2-A0EN-01	BRCA	0.418028	7.32658		1083	TCGA-A2-A0EN-01	BRCA	0.418028	2.00868		1083	TCGA-A2-A0EN-01	BRCA	0.418028	6.19186
1084	TCGA-EW-A1J6-01	BRCA	0.371726	7.45457		1084	TCGA-EW-A1J6-01	BRCA	0.371726	2.97607		1084	TCGA-EW-A1J6-01	BRCA	0.371726	6.08813
1085	TCGA-BH-A204-01	BRCA	0.466653	6.97115		1085	TCGA-BH-A204-01	BRCA	0.466653	2.67321		1085	TCGA-BH-A204-01	BRCA	0.466653	8.42007
1086	TCGA-OL-A5RW-01	BRCA	0.412077	6.9143		1086	TCGA-OL-A5RW-01	BRCA	0.412077	2.41693		1086	TCGA-OL-A5RW-01	BRCA	0.412077	4.89279
1087	TCGA-EW-A1OY-01	BRCA	0.351063	7.70815		1087	TCGA-EW-A1OY-01	BRCA	0.351063	1.94405		1087	TCGA-EW-A1OY-01	BRCA	0.351063	6.26568
1088	TCGA-AC-A8OS-01	BRCA	0.37529	7.62333		1088	TCGA-AC-A8OS-01	BRCA	0.37529	2.92769		1088	TCGA-AC-A8OS-01	BRCA	0.37529	5.87122
1089	TCGA-LL-A5YP-01	BRCA	0.41045	7.62955		1089	TCGA-LL-A5YP-01	BRCA	0.41045	2.27582		1089	TCGA-LL-A5YP-01	BRCA	0.41045	5.67142
1090	TCGA-A2-A0YK-01	BRCA	0.348572	7.5398		1090	TCGA-A2-A0YK-01	BRCA	0.348572	2.92166		1090	TCGA-A2-A0YK-01	BRCA	0.348572	6.61627
1091	TCGA-GM-A2DL-01	BRCA	0.377957	7.53756		1091	TCGA-GM-A2DL-01	BRCA	0.377957	2.64383		1091	TCGA-GM-A2DL-01	BRCA	0.377957	6.16294
1092	TCGA-AO-A0JF-01	BRCA	0.343692	7.23928		1092	TCGA-AO-A0JF-01	BRCA	0.343692	2.42915		1092	TCGA-AO-A0JF-01	BRCA	0.343692	6.78405
1093	TCGA-BH-A0HQ-01	BRCA	0.404249	7.44669		1093	TCGA-BH-A0HQ-01	BRCA	0.404249	1.92378		1093	TCGA-BH-A0HQ-01	BRCA	0.404249	5.88889
1094	TCGA-AR-A254-01	BRCA	0.412727	7.35333		1094	TCGA-AR-A254-01	BRCA	0.412727	2.49006		1094	TCGA-AR-A254-01	BRCA	0.412727	6.35128
1095	TCGA-B6-A0I2-01	BRCA	0.389567	6.74939		1095	TCGA-B6-A0I2-01	BRCA	0.389567	3.33242		1095	TCGA-B6-A0I2-01	BRCA	0.389567	6.01899
1096	TCGA-AR-A24H-01	BRCA	0.346531	7.88712		1096	TCGA-AR-A24H-01	BRCA	0.346531	3.39178		1096	TCGA-AR-A24H-01	BRCA	0.346531	7.19742
1097	TCGA-B6-A0IC-01	BRCA	0.329411	7.51727		1097	TCGA-B6-A0IC-01	BRCA	0.329411	2.86763		1097	TCGA-B6-A0IC-01	BRCA	0.329411	6.36838
1098	TCGA-D8-A1Y3-01	BRCA	0.356595	6.861		1098	TCGA-D8-A1Y3-01	BRCA	0.356595	1.6726		1098	TCGA-D8-A1Y3-01	BRCA	0.356595	5.74858
1099	TCGA-AR-A2LQ-01	BRCA	0.395392	7.03025		1099	TCGA-AR-A2LQ-01	BRCA	0.395392	2.50492		1099	TCGA-AR-A2LQ-01	BRCA	0.395392	5.94877
1100	TCGA-E9-A248-01	BRCA	0.624522	6.9852		1100	TCGA-E9-A248-01	BRCA	0.624522	4.60375		1100	TCGA-E9-A248-01	BRCA	0.624522	6.84924
1101	TCGA-A8-A083-01	BRCA	0.366252	7.39609		1101	TCGA-A8-A083-01	BRCA	0.366252	2.58572		1101	TCGA-A8-A083-01	BRCA	0.366252	6.33612
1102	TCGA-B6-A0RI-01	BRCA	0.521553	7.70023		1102	TCGA-B6-A0RI-01	BRCA	0.521553	2.37985		1102	TCGA-B6-A0RI-01	BRCA	0.521553	7.11982
1103	TCGA-AN-A0XP-01	BRCA	0.360308	7.51628		1103	TCGA-AN-A0XP-01	BRCA	0.360308	1.97969		1103	TCGA-AN-A0XP-01	BRCA	0.360308	6.34262
1104	TCGA-GM-A2DB-01	BRCA	0.369383	7.3644		1104	TCGA-GM-A2DB-01	BRCA	0.369383	2.49255		1104	TCGA-GM-A2DB-01	BRCA	0.369383	5.45671
1105	TCGA-EW-A1IZ-01	BRCA	0.38637	7.55811		1105	TCGA-EW-A1IZ-01	BRCA	0.38637	2.10094		1105	TCGA-EW-A1IZ-01	BRCA	0.38637	5.85196
1106	TCGA-A2-A04V-01	BRCA	0.369829	7.49919		1106	TCGA-A2-A04V-01	BRCA	0.369829	3.16033		1106	TCGA-A2-A04V-01	BRCA	0.369829	6.72357
1107	TCGA-E2-A1II-01	BRCA	0.404358	7.60354		1107	TCGA-E2-A1II-01	BRCA	0.404358	3.48721		1107	TCGA-E2-A1II-01	BRCA	0.404358	6.33701
1108	TCGA-BH-A0C7-01	BRCA	0.418568	7.97359		1108	TCGA-BH-A0C7-01	BRCA	0.418568	2.67934		1108	TCGA-BH-A0C7-01	BRCA	0.418568	7.08304
1109	TCGA-PE-A5DE-01	BRCA	0.374511	7.62964		1109	TCGA-PE-A5DE-01	BRCA	0.374511	2.52489		1109	TCGA-PE-A5DE-01	BRCA	0.374511	6.19406
1110	TCGA-BH-A1F6-01	BRCA	0.393087	7.42231		1110	TCGA-BH-A1F6-01	BRCA	0.393087	2.19669		1110	TCGA-BH-A1F6-01	BRCA	0.393087	6.67602
1111	TCGA-D8-A1JJ-01	BRCA	0.357045	7.52249		1111	TCGA-D8-A1JJ-01	BRCA	0.357045	2.47506		1111	TCGA-D8-A1JJ-01	BRCA	0.357045	6.55187
1112	TCGA-E9-A1NI-01	BRCA	0.372395	7.69524		1112	TCGA-E9-A1NI-01	BRCA	0.372395	2.04275		1112	TCGA-E9-A1NI-01	BRCA	0.372395	5.59235
1113	TCGA-WT-AB41-01	BRCA	0.379621	6.67326		1113	TCGA-WT-AB41-01	BRCA	0.379621	1.24927		1113	TCGA-WT-AB41-01	BRCA	0.379621	5.89332
1114	TCGA-AC-A2FK-01	BRCA	0.408494	7.19131		1114	TCGA-AC-A2FK-01	BRCA	0.408494	3.32974		1114	TCGA-AC-A2FK-01	BRCA	0.408494	6.59572
1115	TCGA-GM-A2DI-01	BRCA	0.358621	7.44619		1115	TCGA-GM-A2DI-01	BRCA	0.358621	2.49043		1115	TCGA-GM-A2DI-01	BRCA	0.358621	6.76368
1116	TCGA-BH-A0C3-01	BRCA	0.353436	7.14816		1116	TCGA-BH-A0C3-01	BRCA	0.353436	2.72492		1116	TCGA-BH-A0C3-01	BRCA	0.353436	5.88461
1117	TCGA-B6-A0RH-01	BRCA	0.375957	7.57982		1117	TCGA-B6-A0RH-01	BRCA	0.375957	1.77283		1117	TCGA-B6-A0RH-01	BRCA	0.375957	5.05621
1118	TCGA-A7-A26H-01	BRCA	0.385707	7.49837		1118	TCGA-A7-A26H-01	BRCA	0.385707	3.12285		1118	TCGA-A7-A26H-01	BRCA	0.385707	6.14519
1119	TCGA-A2-A0EY-01	BRCA	0.341758	7.18665		1119	TCGA-A2-A0EY-01	BRCA	0.341758	1.99803		1119	TCGA-A2-A0EY-01	BRCA	0.341758	5.94417
1120	TCGA-A2-A0EX-01	BRCA	0.339137	7.19429		1120	TCGA-A2-A0EX-01	BRCA	0.339137	2.06457		1120	TCGA-A2-A0EX-01	BRCA	0.339137	6.07538
1121	TCGA-AR-A1AY-01	BRCA	0.436268	8.1141		1121	TCGA-AR-A1AY-01	BRCA	0.436268	3.2295		1121	TCGA-AR-A1AY-01	BRCA	0.436268	7.19288
1122	TCGA-D8-A1JC-01	BRCA	0.337083	7.52036		1122	TCGA-D8-A1JC-01	BRCA	0.337083	1.9879		1122	TCGA-D8-A1JC-01	BRCA	0.337083	7.24291
1123	TCGA-JL-A3YW-01	BRCA	0.350497	7.19548		1123	TCGA-JL-A3YW-01	BRCA	0.350497	1.96381		1123	TCGA-JL-A3YW-01	BRCA	0.350497	5.56424
1124	TCGA-A8-A07O-01	BRCA	0.340733	7.98477		1124	TCGA-A8-A07O-01	BRCA	0.340733	2.59609		1124	TCGA-A8-A07O-01	BRCA	0.340733	7.04549
1125	TCGA-BH-A0B3-01	BRCA	0.332278	7.26038		1125	TCGA-BH-A0B3-01	BRCA	0.332278	1.91531		1125	TCGA-BH-A0B3-01	BRCA	0.332278	6.06826
1126	TCGA-E9-A1N9-01	BRCA	0.345964	7.83641		1126	TCGA-E9-A1N9-01	BRCA	0.345964	2.46934		1126	TCGA-E9-A1N9-01	BRCA	0.345964	6.49934
1127	TCGA-A8-A06Y-01	BRCA	0.41997	7.25614		1127	TCGA-A8-A06Y-01	BRCA	0.41997	1.8364		1127	TCGA-A8-A06Y-01	BRCA	0.41997	7.00536
1128	TCGA-A8-A09I-01	BRCA	0.369718	7.64306		1128	TCGA-A8-A09I-01	BRCA	0.369718	2.02522		1128	TCGA-A8-A09I-01	BRCA	0.369718	6.63419
1129	TCGA-A8-A0A2-01	BRCA	0.375401	7.25266		1129	TCGA-A8-A0A2-01	BRCA	0.375401	2.99748		1129	TCGA-A8-A0A2-01	BRCA	0.375401	6.20367
1130	TCGA-AC-A2FE-01	BRCA	0.404903	7.60493		1130	TCGA-AC-A2FE-01	BRCA	0.404903	2.11665		1130	TCGA-AC-A2FE-01	BRCA	0.404903	6.16415
1131	TCGA-A8-A08J-01	BRCA	0.332737	7.0723		1131	TCGA-A8-A08J-01	BRCA	0.332737	2.13417		1131	TCGA-A8-A08J-01	BRCA	0.332737	6.36171
1132	TCGA-BH-A1ES-06	BRCA	0.361319	7.26985		1132	TCGA-BH-A1ES-06	BRCA	0.361319	2.13677		1132	TCGA-BH-A1ES-06	BRCA	0.361319	5.63766
1133	TCGA-5T-A9QA-01	BRCA	0.368936	7.71157		1133	TCGA-5T-A9QA-01	BRCA	0.368936	2.28805		1133	TCGA-5T-A9QA-01	BRCA	0.368936	6.01049
[truncated: 8,585 more rows]
