# Supplementary material for: PTBPs: An immunomodulatory-related prognostic biomarker in pan-cancer
Source: Front Mol Biosci. 2022 Aug 23;9:968458. doi: 10.3389/fmolb.2022.968458 (PMC9531344; doi:10.3389/fmolb.2022.968458)
Supplement: Supplementary file 7 [file Table4.XLSX]

## Sheet: PTBP1-cor
	ACC	BLCA	BRCA	CESC	CHOL	COAD	ESCA	GBM	HNSC	KICH	KIRC	KIRP	LGG	LIHC	LUAD	LUSC	MESO	OV	PAAD	PCPG	PRAD	READ	SARC	SKCM	STAD	THCA	TGCT	UCEC	UCS	UVM
aDC	-0.146	-0.056	0.035	-0.042	0.032	0.069	-0.072	-0.094	0.082	0.158	0.022	-0.052	0.234	0.072	0.083	-0.198	0.058	0.038	-0.021	-0.221	0.119	-0.035	-0.038	-0.131	0.180	-0.036	-0.028	-0.022	-0.066	0.199
B cells	-0.405	-0.191	0.019	-0.074	-0.035	0.024	-0.130	-0.258	0.095	-0.124	-0.029	-0.192	-0.131	-0.008	-0.111	-0.154	-0.045	-0.009	-0.137	-0.236	-0.117	-0.074	-0.169	-0.081	-0.107	-0.087	-0.135	-0.100	-0.137	0.113
CD8 T cells	-0.131	-0.021	0.074	-0.078	-0.118	0.035	-0.322	0.019	0.063	0.048	0.207	-0.009	0.102	-0.065	-0.004	-0.109	0.185	-0.100	-0.014	-0.041	0.132	-0.173	0.008	0.005	-0.072	0.132	-0.200	0.030	-0.017	-0.431
Cytotoxic cells	-0.364	-0.134	-0.010	-0.177	-0.071	0.028	-0.278	-0.300	-0.015	-0.107	0.089	-0.121	0.106	-0.294	-0.025	-0.186	-0.075	-0.104	-0.251	-0.195	-0.12	-0.195	-0.215	-0.073	-0.002	-0.032	-0.058	-0.079	0.078	0.039
DC	-0.363	-0.229	-0.034	-0.100	-0.040	-0.003	-0.176	-0.229	-0.179	-0.305	-0.033	-0.170	-0.123	-0.397	-0.198	-0.279	-0.036	0.130	-0.281	-0.234	-0.16	-0.174	-0.111	-0.054	-0.107	-0.111	-0.455	-0.078	-0.018	0.172
Eosinophils	-0.072	-0.214	-0.082	-0.060	-0.284	0.002	-0.250	-0.135	-0.089	0.040	-0.018	0.124	0.131	0.035	-0.211	-0.283	0.064	0.167	-0.369	-0.058	0.02	-0.141	-0.038	-0.022	-0.160	0.066	-0.505	-0.123	-0.366	0.067
iDC	-0.332	-0.346	-0.129	-0.137	-0.116	-0.064	-0.314	-0.310	-0.300	-0.228	-0.087	-0.299	0.061	-0.138	-0.237	-0.362	-0.045	-0.003	-0.353	-0.171	-0.16	-0.195	-0.213	-0.053	-0.181	-0.087	-0.540	-0.151	0.044	0.168
Macrophages	-0.409	-0.232	-0.196	-0.168	-0.002	-0.157	-0.242	-0.341	-0.145	-0.154	-0.192	-0.345	0.185	-0.023	-0.215	-0.331	0.027	0.033	-0.349	-0.227	-0.106	-0.306	-0.086	-0.120	-0.155	-0.114	-0.425	-0.183	-0.117	0.066
Mast cells	-0.362	-0.397	-0.142	-0.140	-0.002	-0.055	-0.345	-0.317	-0.172	-0.098	-0.029	0.122	-0.245	-0.165	-0.327	-0.302	-0.161	-0.029	-0.470	-0.217	-0.336	-0.134	-0.362	-0.056	-0.385	-0.157	-0.442	-0.144	0.004	0.185
Neutrophils	-0.235	-0.246	-0.113	-0.217	0.102	-0.096	-0.170	-0.246	-0.170	-0.121	0.000	-0.310	0.137	-0.337	-0.063	-0.385	0.034	0.045	-0.349	-0.098	-0.272	-0.085	-0.043	-0.053	-0.087	-0.106	-0.300	-0.179	-0.078	0.197
NK CD56bright cells	-0.362	-0.037	0.095	-0.119	-0.202	0.160	0.084	0.043	0.081	0.196	0.252	0.098	-0.351	0.222	0.144	0.074	0.174	-0.008	0.174	-0.088	-0.054	0.225	0.018	0.099	0.082	0.151	-0.206	-0.097	0.057	0.086
NK CD56dim cells	-0.289	-0.087	0.047	-0.148	-0.115	0.155	-0.093	0.021	-0.007	-0.097	0.126	-0.081	0.030	-0.066	0.240	-0.090	0.002	0.072	-0.112	-0.062	-0.083	-0.006	-0.102	-0.008	0.209	0.026	-0.037	0.061	-0.054	0.179
NK cells	-0.033	-0.221	0.043	0.047	-0.153	0.068	-0.219	0.324	-0.020	0.030	0.208	0.121	0.132	-0.092	0.130	0.028	-0.063	0.178	-0.347	0.008	-0.3	-0.256	-0.253	0.029	-0.157	0.096	-0.397	-0.022	-0.153	0.256
pDC	-0.142	-0.338	-0.006	-0.149	-0.138	-0.182	-0.330	0.030	-0.130	-0.070	0.166	-0.002	0.048	-0.230	-0.064	-0.180	-0.021	-0.067	-0.148	0.090	-0.215	-0.301	-0.365	-0.038	-0.310	0.095	-0.574	-0.233	-0.057	-0.029
T cells	-0.424	-0.138	-0.028	-0.060	-0.075	-0.059	-0.213	-0.290	0.013	-0.014	0.023	-0.048	0.092	-0.050	-0.119	-0.195	0.065	-0.006	-0.212	-0.227	-0.076	-0.168	-0.203	-0.128	-0.014	-0.050	0.028	-0.066	-0.132	0.086
T helper cells	-0.124	0.218	-0.065	0.217	0.252	-0.095	-0.118	0.191	0.276	-0.020	0.041	0.165	0.442	0.289	-0.101	0.015	0.264	0.219	-0.105	0.275	0.206	-0.126	0.185	-0.131	0.034	0.062	0.154	0.108	0.075	-0.426
Tcm	-0.002	0.074	-0.218	0.206	0.299	-0.179	-0.202	0.235	0.182	0.072	-0.139	0.109	-0.041	0.046	-0.108	0.022	0.052	0.320	-0.097	-0.004	0.233	-0.183	0.012	-0.153	-0.166	0.009	0.196	0.055	-0.197	-0.437
Tem	-0.067	-0.134	-0.085	0.058	0.211	-0.018	-0.164	0.114	0.037	-0.157	0.049	0.024	-0.051	-0.043	-0.058	-0.039	-0.039	0.233	-0.236	-0.055	-0.068	-0.110	-0.169	0.029	-0.172	-0.099	-0.299	0.016	0.110	0.102
TFH	-0.289	-0.069	0.017	-0.054	0.036	0.029	-0.197	-0.125	-0.013	0.074	0.115	-0.000	-0.308	0.230	-0.011	-0.048	0.200	0.107	-0.219	0.039	-0.025	-0.210	0.098	-0.066	-0.125	0.026	-0.360	-0.093	-0.014	0.167
Tgd	0.165	0.146	-0.077	-0.089	0.053	-0.087	0.187	0.205	-0.026	-0.087	-0.096	-0.223	0.217	-0.258	0.083	-0.165	-0.168	-0.030	-0.426	-0.006	-0.152	-0.175	-0.217	-0.164	-0.132	-0.121	-0.272	0.014	0.080	0.038
Th1 cells	-0.256	-0.130	-0.051	-0.104	-0.077	-0.086	-0.143	-0.152	-0.050	-0.081	0.085	-0.003	-0.157	0.013	-0.073	-0.289	0.123	0.047	-0.275	-0.256	-0.253	-0.273	-0.026	-0.154	0.019	-0.026	-0.221	0.008	0.090	0.208
Th17 cells	-0.251	-0.049	-0.154	-0.124	0.106	0.019	0.000	-0.109	-0.063	-0.299	-0.079	0.117	0.130	-0.099	-0.012	-0.146	-0.260	-0.057	-0.122	0.123	-0.137	0.132	-0.066	-0.113	0.023	0.043	-0.229	-0.142	-0.099	-0.005
Th2 cells	0.374	0.292	0.149	0.201	0.199	0.138	0.329	0.383	0.342	0.301	-0.030	0.003	0.452	0.395	0.390	0.094	0.308	0.229	0.012	0.183	0.185	0.018	0.282	0.014	0.476	-0.020	0.257	0.358	0.095	0.215
TReg	-0.053	-0.073	0.089	-0.014	-0.071	0.103	-0.148	0.073	0.044	-0.100	0.018	-0.052	-0.052	-0.101	0.184	-0.094	0.170	0.064	-0.103	-0.201	0.054	0.108	0.084	-0.008	0.163	-0.005	0.069	0.011	0.122	0.327

## Sheet: PTBP1-P
	ACC	BLCA	BRCA	CESC	CHOL	COAD	ESCA	GBM	HNSC	KICH	KIRC	KIRP	LGG	LIHC	LUAD	LUSC	MESO	OV	PAAD	PCPG	PRAD	READ	SARC	SKCM	STAD	THCA	TGCT	UCEC	UCS	UVM
aDC	0.198	0.257	0.246	0.466	0.853	0.129	0.362	0.225	0.065	0.208	0.603	0.378	<0.001	0.162	0.056	<0.001	0.595	0.459	0.781	0.003	0.008	0.651	0.544	0.005	<0.001	0.412	0.726	0.602	0.627	0.077
B cells	<0.001	<0.001	0.519	0.199	0.838	0.597	0.100	<0.001	0.034	0.325	0.507	0.001	0.003	0.874	0.010	<0.001	0.683	0.858	0.068	0.001	0.009	0.340	0.006	0.079	0.038	0.050	0.094	0.019	0.313	0.318
CD8 T cells	0.250	0.665	0.014	0.172	0.491	0.450	<0.001	0.806	0.160	0.702	<0.001	0.878	0.019	0.213	0.925	0.014	0.089	0.053	0.855	0.584	0.003	0.026	0.901	0.922	0.165	0.003	0.013	0.476	0.900	<0.001
Cytotoxic cells	0.001	0.006	0.745	0.002	0.682	0.545	<0.001	<0.001	0.745	0.393	0.039	0.039	0.014	<0.001	0.570	<0.001	0.494	0.043	<0.001	0.008	0.007	0.012	<0.001	0.113	0.968	0.477	0.468	0.064	0.565	0.730
DC	0.001	<0.001	0.258	0.082	0.816	0.947	0.025	0.003	<0.001	0.014	0.445	0.004	0.005	<0.001	<0.001	<0.001	0.744	0.011	<0.001	0.001	<0.001	0.025	0.072	0.240	0.039	0.012	<0.001	0.068	0.894	0.127
Eosinophils	0.527	<0.001	0.006	0.298	0.093	0.970	0.001	0.081	0.047	0.749	0.669	0.036	0.002	0.496	<0.001	<0.001	0.559	0.001	<0.001	0.433	0.659	0.070	0.536	0.629	0.002	0.134	<0.001	0.004	0.006	0.552
iDC	0.003	<0.001	<0.001	0.016	0.500	0.161	<0.001	<0.001	<0.001	0.068	0.043	<0.001	0.162	0.008	<0.001	<0.001	0.678	0.960	<0.001	0.021	<0.001	0.011	<0.001	0.250	<0.001	0.051	<0.001	<0.001	0.748	0.137
Macrophages	<0.001	<0.001	<0.001	0.003	0.991	<0.001	0.002	<0.001	0.001	0.221	<0.001	<0.001	<0.001	0.655	<0.001	<0.001	0.805	0.521	<0.001	0.002	0.018	<0.001	0.165	0.009	0.003	0.010	<0.001	<0.001	0.388	0.558
Mast cells	0.001	<0.001	<0.001	0.014	0.992	0.231	<0.001	<0.001	<0.001	0.434	0.496	0.039	<0.001	0.001	<0.001	<0.001	0.139	0.572	<0.001	0.003	<0.001	0.083	<0.001	0.226	<0.001	<0.001	<0.001	<0.001	0.974	0.100
Neutrophils	0.037	<0.001	<0.001	<0.001	0.552	0.035	0.030	0.001	<0.001	0.335	0.998	<0.001	0.002	<0.001	0.147	<0.001	0.758	0.386	<0.001	0.185	<0.001	0.274	0.482	0.254	0.094	0.017	<0.001	<0.001	0.566	0.080
NK CD56bright cells	0.001	0.447	0.001	0.038	0.236	<0.001	0.287	0.580	0.071	0.117	<0.001	0.095	<0.001	<0.001	<0.001	0.096	0.109	0.884	0.021	0.238	0.227	0.003	0.777	0.031	0.115	<0.001	0.010	0.023	0.677	0.449
NK CD56dim cells	0.010	0.078	0.121	0.010	0.504	<0.001	0.237	0.785	0.883	0.441	0.003	0.170	0.496	0.203	<0.001	0.044	0.986	0.159	0.136	0.402	0.064	0.942	0.098	0.855	<0.001	0.558	0.644	0.151	0.690	0.112
NK cells	0.775	<0.001	0.153	0.413	0.371	0.139	0.005	<0.001	0.660	0.811	<0.001	0.039	0.002	0.074	0.003	0.525	0.565	<0.001	<0.001	0.912	<0.001	<0.001	<0.001	0.524	0.002	0.031	<0.001	0.605	0.258	0.022
pDC	0.212	<0.001	0.840	0.009	0.420	<0.001	<0.001	0.701	0.003	0.580	<0.001	0.971	0.268	<0.001	0.141	<0.001	0.846	0.191	0.048	0.227	<0.001	<0.001	<0.001	0.414	<0.001	0.033	<0.001	<0.001	0.675	0.797
T cells	<0.001	0.005	0.346	0.294	0.663	0.196	0.007	<0.001	0.769	0.909	0.593	0.420	0.033	0.337	0.006	<0.001	0.553	0.913	0.005	0.002	0.088	0.031	<0.001	0.005	0.780	0.259	0.725	0.121	0.330	0.446
T helper cells	0.275	<0.001	0.029	<0.001	0.138	0.038	0.133	0.013	<0.001	0.874	0.348	0.005	<0.001	<0.001	0.019	0.736	0.014	<0.001	0.164	<0.001	<0.001	0.105	0.003	0.005	0.511	0.159	0.056	0.011	0.584	<0.001
Tcm	0.988	0.132	<0.001	<0.001	0.077	<0.001	0.010	0.002	<0.001	0.565	0.001	0.064	0.351	0.380	0.012	0.629	0.634	<0.001	0.198	0.957	<0.001	0.018	0.844	<0.001	0.001	0.837	0.014	0.196	0.145	<0.001
Tem	0.555	0.006	0.005	0.314	0.216	0.693	0.037	0.141	0.414	0.211	0.252	0.686	0.240	0.405	0.182	0.387	0.724	<0.001	0.002	0.463	0.128	0.158	0.006	0.527	<0.001	0.026	<0.001	0.701	0.420	0.369
TFH	0.010	0.163	0.566	0.345	0.836	0.526	0.012	0.105	0.772	0.557	0.008	0.997	<0.001	<0.001	0.794	0.286	0.064	0.038	0.003	0.601	0.575	0.006	0.113	0.154	0.016	0.553	<0.001	0.029	0.917	0.139
Tgd	0.145	0.003	0.010	0.122	0.757	0.058	0.017	0.008	0.559	0.489	0.025	<0.001	<0.001	<0.001	0.055	<0.001	0.123	0.566	<0.001	0.937	<0.001	0.023	<0.001	<0.001	0.011	0.006	<0.001	0.745	0.557	0.740
Th1 cells	0.023	0.008	0.087	0.069	0.654	0.060	0.070	0.048	0.267	0.520	0.048	0.955	<0.001	0.797	0.090	<0.001	0.258	0.359	<0.001	<0.001	<0.001	<0.001	0.679	<0.001	0.708	0.551	0.006	0.845	0.509	0.064
Th17 cells	0.026	0.315	<0.001	0.030	0.536	0.678	0.999	0.159	0.156	0.016	0.068	0.046	0.003	0.056	0.777	0.001	0.016	0.265	0.104	0.098	0.002	0.089	0.289	0.014	0.656	0.337	0.004	<0.001	0.466	0.966
Th2 cells	<0.001	<0.001	<0.001	<0.001	0.243	0.003	<0.001	<0.001	<0.001	0.015	0.486	0.958	<0.001	<0.001	<0.001	0.036	0.004	<0.001	0.872	0.013	<0.001	0.817	<0.001	0.756	<0.001	0.653	0.001	<0.001	0.484	0.056
TReg	0.640	0.141	0.003	0.804	0.680	0.024	0.060	0.343	0.321	0.429	0.680	0.380	0.237	0.051	<0.001	0.036	0.118	0.214	0.170	0.006	0.227	0.164	0.172	0.864	0.002	0.907	0.391	0.800	0.371	0.003

## Sheet: PTBP2-cor
	ACC	BLCA	BRCA	CESC	CHOL	COAD	ESCA	GBM	HNSC	KICH	KIRC	KIRP	LGG	LIHC	LUAD	LUSC	MESO	OV	PAAD	PCPG	PRAD	READ	SARC	SKCM	STAD	THCA	TGCT	UCEC	UCS	UVM
aDC	-0.127	-0.226	-0.078	-0.221	0.124	-0.065	0.017	-0.450	-0.042	-0.029	-0.120	-0.402	-0.254	0.054	-0.200	-0.005	-0.205	-0.157	-0.050	-0.296	0.004	0.151	-0.382	-0.041	-0.065	-0.313	-0.388	-0.095	-0.359	-0.013
B cells	-0.023	-0.082	0.095	-0.089	0.003	0.004	0.130	-0.073	0.089	0.181	-0.306	-0.253	-0.020	-0.051	-0.002	0.026	0.046	-0.094	0.093	-0.028	0.204	-0.028	-0.205	0.077	0.145	-0.237	-0.261	-0.015	0.022	0.012
CD8 T cells	-0.094	-0.058	0.030	0.008	-0.022	0.121	0.238	-0.099	0.184	0.005	0.082	-0.133	-0.020	-0.069	-0.208	0.108	0.062	-0.169	0.252	-0.016	0.146	0.208	-0.367	0.112	0.062	0.089	-0.140	0.020	-0.270	0.589
Cytotoxic cells	-0.004	-0.210	-0.083	-0.226	-0.042	-0.067	0.107	-0.361	0.041	-0.099	0.024	-0.192	-0.282	-0.276	-0.173	0.013	-0.159	-0.250	0.123	-0.128	0.066	0.089	-0.344	-0.095	0.060	-0.176	-0.334	-0.223	-0.361	-0.017
DC	-0.117	-0.208	-0.086	-0.284	-0.178	-0.095	-0.103	-0.387	-0.210	0.159	-0.236	-0.292	-0.383	-0.318	-0.361	-0.111	-0.034	-0.303	-0.033	-0.120	0.053	-0.019	-0.382	-0.134	0.039	-0.310	-0.291	-0.271	-0.064	-0.130
Eosinophils	-0.042	-0.043	-0.080	0.063	-0.208	-0.041	0.206	-0.279	-0.084	0.040	-0.097	0.214	-0.053	0.113	-0.224	0.007	0.192	-0.228	0.039	0.099	0.178	-0.033	-0.170	-0.035	0.002	0.105	-0.037	-0.091	0.079	0.274
iDC	-0.154	-0.193	-0.150	-0.180	0.055	-0.072	-0.053	-0.423	-0.243	0.018	-0.293	-0.307	-0.170	-0.006	-0.325	-0.241	0.096	-0.231	0.016	-0.013	0.099	0.015	-0.346	-0.207	-0.002	-0.264	-0.199	-0.370	-0.130	-0.074
Macrophages	-0.207	-0.204	-0.150	-0.148	-0.155	0.161	0.063	-0.468	-0.084	0.134	-0.318	-0.281	-0.081	0.075	-0.242	-0.090	0.098	-0.201	-0.150	-0.028	0.128	0.192	-0.526	-0.108	0.012	-0.305	-0.205	-0.034	-0.105	0.006
Mast cells	-0.170	-0.108	-0.116	0.050	-0.079	-0.018	0.096	-0.134	-0.197	0.122	-0.101	0.057	-0.241	-0.026	-0.249	-0.133	0.129	-0.302	0.125	-0.061	0.220	0.024	0.070	-0.265	0.134	-0.278	0.062	-0.115	-0.057	-0.091
Neutrophils	-0.016	-0.266	-0.190	-0.336	-0.184	-0.021	-0.195	-0.432	-0.353	0.088	-0.038	-0.3	-0.091	-0.208	-0.361	-0.191	-0.062	-0.283	-0.051	-0.112	0.087	-0.040	-0.538	-0.277	-0.239	-0.361	-0.271	-0.321	-0.300	-0.067
NK CD56bright cells	-0.084	-0.008	-0.155	0.062	0.180	-0.267	0.070	-0.064	0.075	-0.071	-0.190	0.075	-0.312	0.175	-0.054	0.099	-0.067	-0.086	-0.027	-0.059	-0.011	-0.126	-0.064	-0.194	-0.114	0.068	0.217	-0.314	-0.048	-0.228
NK CD56dim cells	-0.040	-0.316	-0.160	-0.283	-0.015	-0.125	-0.150	-0.427	-0.034	-0.119	-0.084	-0.376	-0.309	-0.118	-0.252	-0.130	-0.194	-0.322	-0.136	-0.110	-0.069	-0.106	-0.435	-0.189	-0.188	-0.093	-0.303	-0.300	-0.122	-0.039
NK cells	-0.064	-0.042	-0.044	0.120	0.139	-0.067	0.273	-0.375	0.112	-0.254	0.054	-0.251	-0.182	-0.015	-0.151	-0.004	-0.120	-0.019	0.217	0.142	0.279	0.141	0.263	-0.273	0.184	0.070	0.226	-0.101	0.178	-0.201
pDC	-0.099	-0.112	0.015	0.010	-0.361	-0.154	0.101	0.154	0.016	-0.251	0.230	-0.119	-0.094	-0.220	-0.199	-0.009	0.072	-0.060	0.206	0.265	0.080	-0.105	-0.016	-0.215	0.194	0.205	-0.101	-0.213	-0.219	-0.214
T cells	0.075	-0.156	-0.012	-0.162	-0.082	0.010	0.168	-0.281	0.059	0.178	-0.102	-0.214	-0.218	-0.067	-0.118	0.047	0.038	-0.231	0.129	-0.109	0.186	0.133	-0.294	-0.008	0.113	-0.224	-0.363	-0.168	-0.149	0.087
T helper cells	0.113	0.197	0.242	0.154	-0.117	0.528	0.357	0.067	0.283	0.439	0.247	0.112	0.076	0.331	0.198	0.325	0.404	0.102	0.259	0.196	0.445	0.523	-0.028	0.469	0.257	0.121	-0.120	0.336	0.257	0.830
Tcm	0.169	0.066	0.224	0.090	0.087	0.437	0.019	0.166	0.091	0.286	0.158	0.096	0.117	0.106	0.219	0.029	0.390	0.000	0.143	-0.187	0.336	0.380	-0.034	0.351	0.272	0.087	-0.103	0.329	0.158	0.670
Tem	0.223	-0.115	0.043	-0.014	-0.042	0.069	0.109	-0.103	0.051	0.279	0.180	0.01	0.037	0.021	0.085	0.043	0.111	-0.279	0.026	-0.197	0.358	0.067	-0.188	-0.004	0.123	-0.168	-0.197	-0.130	0.032	-0.065
TFH	0.015	-0.080	-0.007	0.010	-0.001	0.027	0.159	0.101	0.054	0.151	-0.199	-0.31	-0.007	0.205	-0.039	0.056	0.280	-0.093	0.168	0.149	0.070	0.193	-0.445	-0.166	0.117	-0.040	-0.090	-0.113	0.123	0.076
Tgd	0.002	-0.047	0.046	-0.264	-0.133	0.150	-0.095	0.301	-0.213	-0.031	-0.124	-0.374	0.337	-0.148	-0.121	-0.114	-0.106	-0.115	0.003	-0.335	0.253	0.182	0.274	0.132	0.262	-0.077	0.137	0.012	0.147	0.224
Th1 cells	-0.110	-0.235	-0.043	-0.282	-0.075	0.057	0.066	-0.291	-0.075	0.122	-0.132	-0.255	-0.036	0.059	-0.198	-0.067	-0.025	-0.272	-0.026	-0.133	0.194	0.266	-0.539	-0.067	-0.015	-0.217	-0.250	-0.096	-0.072	0.081
Th17 cells	-0.195	-0.129	-0.089	-0.137	-0.158	-0.261	-0.067	-0.360	-0.055	-0.103	0.044	-0.1	-0.273	-0.131	-0.165	-0.042	-0.040	-0.200	0.056	-0.055	-0.012	-0.214	-0.162	-0.249	-0.315	0.074	-0.250	-0.153	-0.468	-0.341
Th2 cells	0.211	-0.103	-0.076	0.023	-0.088	0.204	0.135	0.062	0.074	0.283	-0.260	-0.429	-0.129	0.340	0.052	0.021	0.099	0.102	-0.198	-0.115	0.009	0.328	-0.023	0.229	-0.124	-0.284	0.044	0.132	0.008	0.185
TReg	0.078	-0.167	-0.110	-0.169	-0.193	-0.179	0.165	-0.305	-0.012	0.138	-0.186	-0.321	-0.450	-0.122	-0.222	-0.030	0.005	-0.170	-0.055	-0.348	-0.158	-0.120	-0.350	-0.193	-0.029	-0.306	-0.235	-0.241	-0.111	-0.375

## Sheet: PTBP2-P
	ACC	BLCA	BRCA	CESC	CHOL	COAD	ESCA	GBM	HNSC	KICH	KIRC	KIRP	LGG	LIHC	LUAD	LUSC	MESO	OV	PAAD	PCPG	PRAD	READ	SARC	SKCM	STAD	THCA	TGCT	UCEC	UCS	UVM
aDC	0.264	<0.001	0.01	<0.001	0.471	0.153	0.832	<0.001	0.344	0.817	0.005	<0.001	<0.001	0.294	<0.001	0.911	0.058	0.002	0.503	<0.001	0.928	0.051	<0.001	0.369	0.206	<0.001	<0.001	0.026	0.007	0.908
B cells	0.841	0.097	0.002	0.121	0.986	0.939	0.099	0.342	0.047	0.150	<0.001	<0.001	0.638	0.326	0.962	0.562	0.675	0.067	0.218	0.708	<0.001	0.724	<0.001	0.093	0.005	<0.001	0.001	0.726	0.871	0.915
CD8 T cells	0.408	0.236	0.311	0.895	0.900	0.008	0.002	0.202	<0.001	0.969	0.058	0.024	0.642	0.182	<0.001	0.015	0.572	<0.001	<0.001	0.826	0.001	0.007	<0.001	0.015	0.228	0.045	0.082	0.639	0.044	<0.001
Cytotoxic cells	0.969	<0.001	0.006	<0.001	0.809	0.145	0.174	<0.001	0.362	0.433	0.581	0.001	<0.001	<0.001	<0.001	0.778	0.144	<0.001	0.101	0.084	0.142	0.251	<0.001	0.039	0.247	<0.001	<0.001	<0.001	0.007	0.882
DC	0.304	<0.001	0.004	<0.001	0.299	0.037	0.194	<0.001	<0.001	0.205	<0.001	<0.001	<0.001	<0.001	<0.001	0.013	0.752	<0.001	0.657	0.105	0.237	0.806	<0.001	0.004	0.455	<0.001	<0.001	<0.001	0.639	0.250
Eosinophils	0.710	0.383	0.008	0.273	0.223	0.365	0.009	<0.001	0.060	0.749	0.024	<0.001	0.222	0.029	<0.001	0.869	0.076	<0.001	0.603	0.182	<0.001	0.669	0.006	0.444	0.963	0.017	0.642	0.033	0.564	0.014
iDC	0.176	<0.001	<0.001	0.002	0.749	0.116	0.504	<0.001	<0.001	0.889	<0.001	<0.001	<0.001	0.908	<0.001	<0.001	0.377	<0.001	0.827	0.861	0.027	0.848	<0.001	<0.001	0.977	<0.001	0.013	<0.001	0.338	0.512
Macrophages	0.067	<0.001	<0.001	0.009	0.365	<0.001	0.426	<0.001	0.061	0.286	<0.001	<0.001	0.062	0.146	<0.001	0.045	0.366	<0.001	0.046	0.709	0.004	0.013	<0.001	0.019	0.816	<0.001	0.010	0.423	0.442	0.956
Mast cells	0.134	0.027	<0.001	0.388	0.645	0.693	0.223	0.082	<0.001	0.331	0.019	0.338	<0.001	0.613	<0.001	0.003	0.237	<0.001	0.097	0.415	<0.001	0.756	0.255	<0.001	0.009	<0.001	0.440	0.007	0.675	0.419
Neutrophils	0.887	<0.001	<0.001	<0.001	0.281	0.653	0.013	<0.001	<0.001	0.485	0.376	<0.001	0.036	<0.001	<0.001	<0.001	0.568	<0.001	0.502	0.131	0.053	0.604	<0.001	<0.001	<0.001	<0.001	<0.001	<0.001	0.025	0.553
NK CD56bright cells	0.461	0.868	<0.001	0.277	0.292	<0.001	0.376	0.411	0.095	0.571	<0.001	0.205	<0.001	<0.001	0.211	0.026	0.541	0.094	0.715	0.426	0.804	0.106	0.303	<0.001	0.027	0.126	0.007	<0.001	0.723	0.042
NK CD56dim cells	0.729	<0.001	<0.001	<0.001	0.933	0.006	0.057	<0.001	0.442	0.343	0.050	<0.001	<0.001	0.022	<0.001	0.004	0.074	<0.001	0.070	0.139	0.124	0.171	<0.001	<0.001	<0.001	0.037	<0.001	<0.001	0.368	0.731
NK cells	0.575	0.390	0.14	0.035	0.416	0.144	<0.001	<0.001	0.012	0.041	0.211	<0.001	<0.001	0.776	<0.001	0.921	0.272	0.707	0.004	0.055	<0.001	0.068	<0.001	<0.001	<0.001	0.113	0.005	0.018	0.189	0.074
pDC	0.387	0.022	0.622	0.861	0.031	<0.001	0.201	0.046	0.716	0.044	<0.001	0.043	0.030	<0.001	<0.001	0.838	0.510	0.244	0.006	<0.001	0.073	0.178	0.802	<0.001	<0.001	<0.001	0.209	<0.001	0.104	0.057
T cells	0.513	0.001	0.681	0.005	0.634	0.829	0.032	<0.001	0.187	0.155	0.018	<0.001	<0.001	0.194	0.006	0.288	0.726	<0.001	0.087	0.140	<0.001	0.086	<0.001	0.866	0.029	<0.001	<0.001	<0.001	0.273	0.440
T helper cells	0.320	<0.001	<0.001	0.007	0.495	<0.001	<0.001	0.387	<0.001	<0.001	<0.001	0.057	0.081	<0.001	<0.001	<0.001	<0.001	0.048	<0.001	0.008	<0.001	<0.001	0.649	<0.001	<0.001	0.006	0.136	<0.001	0.056	<0.001
Tcm	0.136	0.180	<0.001	0.118	0.614	<0.001	0.815	0.031	0.041	0.021	<0.001	0.102	0.007	0.040	<0.001	0.519	<0.001	0.995	0.056	0.011	<0.001	<0.001	0.586	<0.001	<0.001	0.048	0.202	<0.001	0.244	<0.001
Tem	0.049	0.019	0.157	0.810	0.806	0.131	0.167	0.182	0.254	0.025	<0.001	0.863	0.398	0.683	0.051	0.331	0.307	<0.001	0.735	0.008	<0.001	0.386	0.002	0.924	0.017	<0.001	0.014	0.002	0.813	0.566
TFH	0.894	0.105	0.824	0.866	0.996	0.562	0.044	0.192	0.226	0.228	<0.001	<0.001	0.877	<0.001	0.362	0.209	0.009	0.072	0.025	0.044	0.116	0.012	<0.001	<0.001	0.023	0.365	0.266	0.008	0.364	0.501
Tgd	0.986	0.344	0.127	<0.001	0.439	<0.001	0.230	<0.001	<0.001	0.804	0.004	<0.001	<0.001	0.004	0.005	0.011	0.330	0.025	0.970	<0.001	<0.001	0.019	<0.001	0.004	<0.001	0.084	0.089	0.783	0.279	0.046
Th1 cells	0.334	<0.001	0.155	<0.001	0.662	0.214	0.405	<0.001	0.093	0.333	0.002	<0.001	0.409	0.251	<0.001	0.132	0.816	<0.001	0.729	0.072	<0.001	<0.001	<0.001	0.145	0.779	<0.001	0.002	0.025	0.596	0.473
Th17 cells	0.086	0.009	0.003	0.016	0.357	<0.001	0.393	<0.001	0.216	0.411	0.307	0.090	<0.001	0.011	<0.001	0.352	0.713	<0.001	0.459	0.456	0.785	0.006	0.009	<0.001	<0.001	0.094	0.002	<0.001	<0.001	0.002
Th2 cells	0.062	0.036	0.011	0.694	0.607	<0.001	0.087	0.419	0.098	0.023	<0.001	<0.001	0.003	<0.001	0.233	0.631	0.364	0.046	0.008	0.120	0.835	<0.001	0.710	<0.001	0.016	<0.001	0.588	0.002	0.954	0.101
TReg	0.494	<0.001	<0.001	0.003	0.259	<0.001	0.036	<0.001	0.781	0.271	<0.001	<0.001	<0.001	0.018	<0.001	0.497	0.963	<0.001	0.468	<0.001	<0.001	0.121	<0.001	<0.001	0.577	<0.001	0.003	<0.001	0.413	<0.001

## Sheet: PTBP3-cor
	ACC	BLCA	BRCA	CESC	CHOL	COAD	ESCA	GBM	HNSC	KICH	KIRC	KIRP	LGG	LIHC	LUAD	LUSC	MESO	OV	PAAD	PCPG	PRAD	READ	SARC	SKCM	STAD	THCA	TGCT	UCEC	UCS	UVM
aDC	-0.017	0.151	0.043	0.097	0.196	-0.156	0.022	0.163	0.164	0.038	0.006	0.002	0.234	0.179	0.077	0.019	0.181	0.181	0.102	-0.088	0.426	0.067	0.244	0.173	0.164	0.201	0.273	-0.049	0.159	0.090
B cells	-0.107	-0.016	-0.006	0.014	0.142	-0.072	-0.198	0.233	0.055	0.130	0.101	-0.036	0.175	0.046	-0.062	-0.033	0.137	0.151	-0.007	0.013	0.257	0.056	0.080	0.239	-0.132	0.222	0.294	-0.035	0.017	0.052
CD8 T cells	-0.091	-0.108	-0.215	0.023	-0.106	-0.071	-0.189	0.212	-0.052	0.013	-0.022	-0.157	0.002	-0.007	-0.124	-0.064	0.346	0.062	-0.025	-0.006	-0.002	-0.012	0.219	0.232	-0.104	-0.018	-0.113	0.082	0.179	0.503
Cytotoxic cells	-0.294	-0.020	-0.165	-0.034	-0.143	-0.208	-0.103	0.163	-0.007	-0.053	-0.189	-0.259	0.205	-0.243	0.013	-0.021	0.180	0.082	-0.079	-0.144	0.010	-0.110	0.206	0.108	-0.034	-0.028	0.244	-0.110	0.193	0.012
DC	0.055	-0.042	-0.104	0.045	0.011	-0.211	-0.172	0.195	-0.009	0.099	0.149	-0.016	-0.116	-0.291	-0.113	-0.011	-0.015	0.163	-0.008	0.046	0.103	-0.174	0.164	0.032	-0.053	0.113	-0.240	-0.037	0.172	-0.127
Eosinophils	-0.068	-0.073	-0.006	0.011	0.255	-0.061	-0.105	0.227	0.070	0.058	0.263	0.171	0.374	0.132	-0.078	-0.069	0.197	0.276	0.054	-0.002	0.367	-0.107	0.115	0.214	0.022	0.057	-0.137	0.005	-0.038	0.383
iDC	-0.041	-0.087	-0.156	0.039	0.045	-0.249	-0.151	0.327	-0.057	0.016	0.196	-0.070	0.202	0.042	-0.155	-0.018	0.091	0.180	-0.075	0.026	0.212	-0.235	0.231	0.090	-0.126	0.114	-0.419	-0.104	0.346	-0.079
Macrophages	-0.082	0.073	0.030	0.025	0.155	0.009	-0.048	0.437	0.020	0.182	0.266	-0.068	0.396	0.166	0.006	-0.011	0.331	0.206	0.058	-0.031	0.350	0.139	0.348	0.197	-0.004	0.191	-0.346	0.106	0.172	0.067
Mast cells	-0.328	-0.147	-0.108	0.112	0.160	-0.129	-0.093	0.236	0.061	0.156	0.249	0.227	0.020	-0.032	-0.154	-0.062	-0.037	0.119	-0.120	0.011	-0.053	-0.056	-0.161	-0.107	-0.269	0.037	-0.444	-0.045	0.275	-0.055
Neutrophils	-0.094	0.090	-0.071	0.185	0.060	-0.084	-0.020	0.383	0.102	0.121	0.090	-0.161	0.338	-0.133	-0.011	0.026	0.373	0.235	-0.016	-0.090	0.213	-0.186	0.398	0.053	0.124	0.200	-0.121	0.015	0.358	0.043
NK CD56bright cells	-0.385	-0.347	-0.305	-0.260	-0.247	-0.391	-0.127	-0.202	-0.193	-0.112	-0.305	-0.307	-0.299	0.127	-0.245	-0.193	0.100	-0.082	-0.041	-0.066	-0.256	-0.379	-0.095	-0.259	-0.138	-0.349	-0.667	-0.359	-0.186	-0.294
NK CD56dim cells	-0.151	0.061	-0.067	0.113	-0.260	-0.179	0.030	0.224	0.015	-0.088	-0.135	-0.182	0.090	0.008	0.090	0.036	0.192	0.148	0.092	-0.143	0.040	-0.142	0.307	0.066	0.122	-0.057	0.066	-0.015	0.170	0.019
NK cells	0.076	-0.246	-0.341	-0.277	-0.234	-0.275	-0.195	0.185	-0.180	-0.146	-0.109	0.073	0.100	0.013	-0.189	-0.136	-0.155	0.054	-0.230	0.008	-0.268	-0.031	-0.372	-0.248	-0.360	-0.254	-0.727	-0.394	-0.193	-0.298
pDC	-0.252	-0.263	-0.333	-0.176	-0.218	-0.167	-0.218	-0.045	-0.266	-0.240	-0.188	-0.329	-0.310	-0.180	-0.134	-0.054	0.033	-0.020	-0.417	-0.037	-0.401	-0.118	-0.131	-0.059	-0.346	-0.414	-0.359	-0.316	0.085	-0.250
T cells	-0.019	0.036	-0.023	0.055	0.036	-0.094	-0.100	0.206	0.071	0.131	0.077	-0.012	0.319	0.055	0.077	-0.001	0.285	0.157	0.034	0.077	0.311	0.035	0.242	0.218	0.016	0.133	0.386	0.037	0.157	0.114
T helper cells	0.222	0.189	0.364	0.256	0.455	0.457	0.077	0.426	0.278	0.260	0.474	0.501	0.481	0.436	0.339	0.094	0.447	0.397	0.296	0.358	0.643	0.580	0.425	0.596	0.423	0.368	0.566	0.429	0.286	0.855
Tcm	-0.092	0.306	0.433	0.343	0.302	0.450	0.299	0.404	0.330	0.278	0.451	0.507	0.181	0.197	0.282	0.195	0.203	0.360	0.303	0.137	0.708	0.559	0.259	0.504	0.260	0.339	0.683	0.557	0.068	0.627
Tem	0.130	-0.034	0.069	-0.129	0.184	0.020	-0.070	0.435	-0.022	-0.162	0.239	0.172	0.101	0.098	0.136	-0.037	0.295	0.273	0.004	-0.020	0.262	0.043	0.231	0.163	0.014	0.099	0.269	0.028	0.084	-0.102
TFH	-0.124	-0.043	-0.031	-0.070	-0.156	-0.098	-0.165	0.114	0.075	-0.023	0.097	0.040	0.002	0.247	-0.153	-0.093	0.261	0.170	-0.075	0.213	0.212	0.104	0.401	0.087	-0.148	0.069	0.010	-0.008	0.306	0.165
Tgd	-0.014	0.067	0.053	0.113	-0.154	0.057	-0.092	-0.086	0.018	0.002	0.183	0.083	0.234	-0.091	0.145	0.037	0.241	0.095	-0.125	0.114	0.076	0.082	-0.207	0.118	-0.212	0.321	-0.496	0.196	0.049	0.404
Th1 cells	-0.107	0.092	0.034	0.092	0.013	-0.109	-0.066	0.355	0.071	0.192	0.108	0.210	0.168	0.155	0.080	0.040	0.341	0.176	0.083	0.148	0.173	0.057	0.373	0.231	0.123	0.234	-0.096	0.100	0.330	0.208
Th17 cells	-0.085	-0.017	-0.084	-0.104	0.108	-0.171	-0.041	0.276	0.093	-0.197	0.010	-0.023	0.170	-0.125	0.049	0.007	-0.088	0.065	-0.023	-0.030	0.129	-0.207	-0.035	-0.120	0.067	0.042	0.273	-0.032	0.020	-0.422
Th2 cells	0.456	0.313	0.359	0.226	0.035	0.227	0.210	0.236	0.295	-0.055	0.157	0.191	0.384	0.480	0.334	0.209	0.387	0.288	0.462	0.092	0.464	0.394	0.314	0.438	0.336	0.305	0.233	0.405	0.046	0.504
TReg	0.065	0.028	-0.055	-0.022	0.030	-0.247	-0.092	0.055	0.041	0.016	-0.172	-0.017	-0.211	-0.146	-0.016	0.032	0.088	0.204	0.004	-0.061	0.137	-0.137	0.238	0.033	0.031	0.145	0.227	-0.185	0.309	-0.287

## Sheet: PTBP3-P
	ACC	BLCA	BRCA	CESC	CHOL	COAD	ESCA	GBM	HNSC	KICH	KIRC	KIRP	LGG	LIHC	LUAD	LUSC	MESO	OV	PAAD	PCPG	PRAD	READ	SARC	SKCM	STAD	THCA	TGCT	UCEC	UCS	UVM
aDC	0.881	0.002	0.149	0.092	0.251	<0.001	0.784	0.034	<0.001	0.762	0.889	0.969	<0.001	<0.001	0.073	0.669	0.096	<0.001	0.174	0.235	<0.001	0.393	<0.001	<0.001	0.002	<0.001	<0.001	0.246	0.241	0.427
B cells	0.346	0.751	0.839	0.803	0.406	0.115	0.012	0.002	0.215	0.301	0.019	0.544	<0.001	0.377	0.155	0.458	0.208	0.003	0.922	0.866	<0.001	0.476	0.194	<0.001	0.011	<0.001	<0.001	0.410	0.898	0.645
CD8 T cells	0.426	0.028	<0.001	0.689	0.537	0.122	0.016	0.006	0.242	0.918	0.606	0.007	0.969	0.892	0.004	0.155	0.001	0.225	0.736	0.935	0.963	0.880	<0.001	<0.001	0.044	0.692	0.158	0.055	0.185	<0.001
Cytotoxic cells	0.009	0.685	<0.001	0.554	0.403	<0.001	0.190	0.035	0.881	0.671	<0.001	<0.001	<0.001	<0.001	0.767	0.639	0.096	0.113	0.295	0.052	0.827	0.159	<0.001	0.019	0.506	0.528	0.002	0.010	0.154	0.917
DC	0.628	0.390	<0.001	0.434	0.949	<0.001	0.029	0.011	0.838	0.434	<0.001	0.793	0.008	<0.001	0.009	0.801	0.892	0.001	0.913	0.535	0.021	0.024	0.008	0.483	0.307	0.011	0.003	0.391	0.205	0.262
Eosinophils	0.549	0.137	0.837	0.846	0.133	0.179	0.184	0.003	0.118	0.647	<0.001	0.004	<0.001	0.011	0.073	0.122	0.069	<0.001	0.474	0.979	<0.001	0.170	0.063	<0.001	0.667	0.196	0.089	0.900	0.778	<0.001
iDC	0.717	0.076	<0.001	0.493	0.794	<0.001	0.055	<0.001	0.204	0.896	<0.001	0.235	<0.001	0.419	<0.001	0.683	0.404	<0.001	0.320	0.731	<0.001	0.002	<0.001	0.051	0.015	0.010	<0.001	0.015	0.009	0.487
Macrophages	0.470	0.137	0.326	0.662	0.364	0.843	0.543	<0.001	0.661	0.147	<0.001	0.246	<0.001	0.001	0.893	0.805	0.002	<0.001	0.440	0.678	<0.001	0.074	<0.001	<0.001	0.937	<0.001	<0.001	0.013	0.203	0.556
Mast cells	0.003	0.003	<0.001	0.049	0.351	0.005	0.241	0.002	0.171	0.215	<0.001	<0.001	0.641	0.535	<0.001	0.167	0.735	0.021	0.110	0.878	0.241	0.471	0.009	0.021	<0.001	0.399	<0.001	0.291	0.041	0.626
Neutrophils	0.408	0.067	0.017	0.001	0.725	0.066	0.803	<0.001	0.022	0.336	0.036	0.006	<0.001	0.010	0.797	0.565	<0.001	<0.001	0.835	0.223	<0.001	0.016	<0.001	0.253	0.016	<0.001	0.132	0.728	0.007	0.704
NK CD56bright cells	<0.001	<0.001	<0.001	<0.001	0.146	<0.001	0.106	0.009	<0.001	0.374	<0.001	<0.001	<0.001	0.014	<0.001	<0.001	0.357	0.111	0.588	0.375	<0.001	<0.001	0.125	<0.001	0.007	<0.001	<0.001	<0.001	0.170	0.008
NK CD56dim cells	0.183	0.212	0.027	0.049	0.126	<0.001	0.700	0.004	0.738	0.486	0.002	0.002	0.039	0.873	0.037	0.427	0.076	0.004	0.220	0.054	0.368	0.067	<0.001	0.153	0.018	0.199	0.414	0.724	0.210	0.870
NK cells	0.506	<0.001	<0.001	<0.001	0.169	<0.001	0.013	0.016	<0.001	0.246	0.011	0.214	0.021	0.806	<0.001	0.002	0.153	0.290	0.002	0.910	<0.001	0.691	<0.001	<0.001	<0.001	<0.001	<0.001	<0.001	0.155	0.007
pDC	0.025	<0.001	<0.001	0.002	0.202	<0.001	0.005	0.561	<0.001	0.054	<0.001	<0.001	<0.001	<0.001	0.002	0.225	0.764	0.695	<0.001	0.620	<0.001	0.129	0.033	0.204	<0.001	<0.001	<0.001	<0.001	0.533	0.025
T cells	0.864	0.465	0.444	0.338	0.834	0.039	0.206	0.007	0.111	0.299	0.074	0.835	<0.001	0.289	0.074	0.982	0.008	0.002	0.655	0.300	<0.001	0.652	<0.001	<0.001	0.753	0.003	<0.001	0.381	0.248	0.312
T helper cells	0.049	<0.001	<0.001	<0.001	0.006	<0.001	0.331	<0.001	<0.001	0.036	<0.001	<0.001	<0.001	<0.001	<0.001	0.036	<0.001	<0.001	<0.001	<0.001	<0.001	<0.001	<0.001	<0.001	<0.001	<0.001	<0.001	<0.001	0.033	<0.001
Tcm	0.418	<0.001	<0.001	<0.001	0.073	<0.001	<0.001	<0.001	<0.001	0.025	<0.001	<0.001	<0.001	<0.001	<0.001	<0.001	0.060	<0.001	<0.001	0.064	<0.001	<0.001	<0.001	<0.001	<0.001	<0.001	<0.001	<0.001	0.620	<0.001
Tem	0.255	0.484	0.022	0.024	0.281	0.667	0.376	<0.001	0.629	0.198	<0.001	0.003	0.020	0.058	0.002	0.414	0.006	<0.001	0.957	0.784	<0.001	0.578	<0.001	<0.001	0.787	0.025	<0.001	0.510	0.539	0.368
TFH	0.275	0.387	0.298	0.223	0.361	0.032	0.035	0.139	0.094	0.858	0.024	0.498	0.960	<0.001	<0.001	0.037	0.015	<0.001	0.319	0.004	<0.001	0.180	<0.001	0.058	0.004	0.122	0.902	0.850	0.022	0.144
Tgd	0.903	0.172	0.078	0.049	0.369	0.209	0.244	0.268	0.693	0.988	<0.001	0.161	<0.001	0.079	<0.001	0.409	0.026	0.064	0.098	0.126	0.091	0.290	<0.001	0.010	<0.001	<0.001	<0.001	<0.001	0.719	<0.001
Th1 cells	0.348	0.062	0.256	0.109	0.942	0.017	0.403	<0.001	0.112	0.125	0.012	<0.001	<0.001	0.003	0.065	0.369	0.001	<0.001	0.270	0.046	<0.001	0.465	<0.001	<0.001	0.017	<0.001	0.232	0.018	0.013	0.065
Th17 cells	0.456	0.733	0.005	0.069	0.531	<0.001	0.603	<0.001	0.037	0.116	0.816	0.700	<0.001	0.016	0.259	0.875	0.421	0.210	0.760	0.691	0.004	0.007	0.576	0.009	0.193	0.339	<0.001	0.450	0.881	<0.001
Th2 cells	<0.001	<0.001	<0.001	<0.001	0.840	<0.001	0.007	0.002	<0.001	0.663	<0.001	0.001	<0.001	<0.001	<0.001	<0.001	<0.001	<0.001	<0.001	0.214	<0.001	<0.001	<0.001	<0.001	<0.001	<0.001	0.003	<0.001	0.738	<0.001
TReg	0.566	0.567	0.069	0.701	0.860	<0.001	0.245	0.479	0.363	0.899	<0.001	0.774	<0.001	0.005	0.710	0.469	0.417	<0.001	0.957	0.409	0.002	0.078	<0.001	0.476	0.550	0.001	0.004	<0.001	0.021	0.010
