# Supplementary material for: PTBPs: An immunomodulatory-related prognostic biomarker in pan-cancer
Source: Front Mol Biosci. 2022 Aug 23;9:968458. doi: 10.3389/fmolb.2022.968458 (PMC9531344; doi:10.3389/fmolb.2022.968458)
Supplement: Supplementary file 8 [file Table10.XLSX]

## Sheet: BP1 cor-mRNA
Correlated Gene	Cytoband	Spearman's Correlation	|Spearman's Correlation|	p-Value	q-Value
LMNB2	19p13.3	0.735996	0.735996	9.55e-170	3.22e-165
CDT1	16q24.3	0.702846	0.702846	1.83e-148	3.09e-144
PLK1	16p12.2	0.683667	0.683667	1.88e-137	2.11e-133
DAZAP1	19p13.3	0.675441	0.675441	5.51e-133	4.64e-129
CCNF	16p13.3	0.67301	0.67301	1.08e-131	7.28e-128
PKMYT1	16p13.3	0.666749	0.666749	2.02e-128	9.75e-125
CHAF1A	19p13.3	0.666746	0.666746	2.03e-128	9.75e-125
KHSRP	19p13.3	0.666499	0.666499	2.72e-128	1.15e-124
TCF3	19p13.3	0.665402	0.665402	9.96e-128	3.73e-124
SF3A2	19p13.3	0.662607	0.662607	2.67e-126	9e-123
AURKB	17p13.1	0.645467	0.645467	7.14e-118	2.19e-114
MYBL2	20q13.12	0.640163	0.640163	2.25e-115	6.34e-112
RBM14	11q13.2	0.636916	0.636916	7.23e-114	1.87e-110
ESPL1	12q13.13	0.636694	0.636694	9.15e-114	2.2e-110
ORC1	1p32.3	0.636356	0.636356	1.31e-113	2.94e-110
CDCA4	14q32.33	0.635304	0.635304	3.98e-113	8.39e-110
HMGA1	6p21.31	0.634145	0.634145	1.35e-112	2.68e-109
ASF1B	19p13.12	0.631308	0.631308	2.61e-111	4.9e-108
KIF18B	17q21.31	0.627143	0.627143	1.92e-109	3.41e-106
HASPIN	17p13.2	0.622572	0.622572	1.99e-107	3.36e-104
CDCA8	1p34.3	0.62222	0.62222	2.84e-107	4.56e-104
CARM1	19p13.2	0.61941	0.61941	4.73e-106	7.25e-103
POLD1	19q13.3	0.619073	0.619073	6.61e-106	9.69e-103
CDC20	1p34.2	0.617958	0.617958	2e-105	2.81e-102
MKI67	10q26.2	0.61706	0.61706	4.86e-105	6.55e-102
TCOF1	5q32-q33.1	0.615744	0.615744	1.78e-104	2.3e-101
TICRR	15q26.1	0.615546	0.615546	2.16e-104	2.69e-101
TRIM28	19q13.43	0.613335	0.613335	1.87e-103	2.26e-100
TONSL	8q24.3	0.611983	0.611983	6.97e-103	8.1e-100
SMPD4	2q21.1	0.611678	0.611678	9.36e-103	1.05e-99
MCM5	22q12.3	0.610402	0.610402	3.21e-102	3.49e-99
TPX2	20q11.21	0.608502	0.608502	1.99e-101	2.1e-98
KIFC1	6p21.32	0.605176	0.605176	4.72e-100	4.82e-97
RCC2	1p36.13	0.604293	0.604293	1.09e-99	1.08e-96
SH3BP1	22q13.1	0.603375	0.603375	2.58e-99	2.45e-96
TACC3	4p16.3	0.603359	0.603359	2.62e-99	2.45e-96
SKA3	13q12.11	0.602495	0.602495	5.89e-99	5.37e-96
RNF126	19p13.3	0.602345	0.602345	6.78e-99	6.02e-96
INCENP	11q12.3	0.601626	0.601626	1.33e-98	1.15e-95
CSNK1G2	19p13.3	0.599555	0.599555	9.13e-98	7.7e-95
DHX37	12q24.31	0.599295	0.599295	1.16e-97	9.56e-95
LMNB1	5q23.2	0.599269	0.599269	1.19e-97	9.56e-95
UHRF1	19p13.3	0.598125	0.598125	3.43e-97	2.69e-94
NUP62	19q13.33	0.595697	0.595697	3.19e-96	2.45e-93
WDR62	19q13.12	0.595466	0.595466	3.94e-96	2.96e-93
GTSE1	22q13.31	0.595254	0.595254	4.78e-96	3.51e-93
ETFRF1	12p12.1	-0.595148	0.595148	5.27e-96	3.78e-93
U2AF2	19q13.42	0.595036	0.595036	5.84e-96	4.1e-93
NUP188	9q34.11	0.594402	0.594402	1.04e-95	7.16e-93
TROAP	12q13.12	0.594057	0.594057	1.42e-95	9.61e-93
CDC25A	3p21.31	0.59358	0.59358	2.2e-95	1.45e-92
HROB	17q21.31	0.59225	0.59225	7.33e-95	4.72e-92
TK1	17q25.3	0.592238	0.592238	7.41e-95	4.72e-92
H2AX	11q23.3	0.591707	0.591707	1.2e-94	7.48e-92
WDR4	21q22.3	0.591317	0.591317	1.7e-94	1.04e-91
MCM2	3q21.3	0.591211	0.591211	1.87e-94	1.13e-91
ETFBKMT	12p11.21	-0.589266	0.589266	1.07e-93	6.35e-91
UBE2C	20q13.12	0.588796	0.588796	1.63e-93	9.5e-91
MTA2	11q12.3	0.588474	0.588474	2.18e-93	1.24e-90
POLE	12q24.33	0.588269	0.588269	2.61e-93	1.47e-90
NCAPH	2q11.2	0.587629	0.587629	4.62e-93	2.56e-90
SNRPA	19q13.2	0.587321	0.587321	6.08e-93	3.31e-90
CDCA3	12p13.31	0.587082	0.587082	7.51e-93	4.02e-90
NCAPD2	12p13.31	0.586935	0.586935	8.56e-93	4.51e-90
TFAP4	16p13.3	0.586707	0.586707	1.05e-92	5.43e-90
CAD	2p23.3	0.585938	0.585938	2.07e-92	1.06e-89
RAD54L	1p34.1	0.584724	0.584724	6.04e-92	3.04e-89
CCNB2	15q22.2	0.583746	0.583746	1.43e-91	7.08e-89
HNRNPAB	5q35.3	0.582948	0.582948	2.87e-91	1.4e-88
REXO1	19p13.3	0.582878	0.582878	3.05e-91	1.47e-88
CDC45	22q11.21	0.582483	0.582483	4.31e-91	2.05e-88
RFWD3	16q23.1	0.582408	0.582408	4.6e-91	2.16e-88
E2F2	1p36.12	0.581974	0.581974	6.73e-91	3.11e-88
FOXM1	12p13.33	0.581527	0.581527	9.92e-91	4.52e-88
DCAF15	19p13.12	0.578604	0.578604	1.25e-89	5.62e-87
PPM1G	2p23.3	0.576533	0.576533	7.4e-89	3.28e-86
KLF16	19p13.3	0.575599	0.575599	1.64e-88	7.2e-86
MCM3	6p12.2	0.575139	0.575139	2.43e-88	1.05e-85
ZNF296	19q13.32	0.574664	0.574664	3.64e-88	1.56e-85
RCC1	1p35.3	0.573823	0.573823	7.44e-88	3.14e-85
PPRC1	10q24.32	0.573604	0.573604	8.96e-88	3.73e-85
KIF2C	1p34.1	0.573471	0.573471	1e-87	4.12e-85
SNRPB	20p13	0.572733	0.572733	1.87e-87	7.6e-85
NDFIP1	5q31.3	-0.571596	0.571596	4.88e-87	1.96e-84
DNMT1	19p13.2	0.571073	0.571073	7.57e-87	3e-84
XRCC3	14q32.33	0.57093	0.57093	8.54e-87	3.35e-84
CDC6	17q21.2	0.570554	0.570554	1.17e-86	4.54e-84
ZNF598	16p13.3	0.569805	0.569805	2.19e-86	8.4e-84
CDCA5	11q13.1	0.569493	0.569493	2.85e-86	1.08e-83
RAD51	15q15.1	0.569413	0.569413	3.04e-86	1.14e-83
PRR11	17q22	0.568982	0.568982	4.36e-86	1.62e-83
GINS2	16q24.1	0.567825	0.567825	1.14e-85	4.18e-83
CCNB1	5q13.2	0.566377	0.566377	3.79e-85	1.37e-82
DNAJB9	7q31.1	-0.566337	0.566337	3.92e-85	1.41e-82
DOT1L	19p13.3	0.566198	0.566198	4.39e-85	1.56e-82
HELLS	10q23.33	0.565773	0.565773	6.24e-85	2.19e-82
CCNA2	4q27	0.565642	0.565642	6.95e-85	2.42e-82
FANCA	16q24.3	0.563707	0.563707	3.41e-84	1.17e-81
LIG1	19q13.33	0.563578	0.563578	3.79e-84	1.29e-81
ADHFE1	8q13.1	-0.562456	0.562456	9.47e-84	3.19e-81
ZWINT	10q21.1	0.562361	0.562361	1.02e-83	3.42e-81
R3HDM4	19p13.3	0.562322	0.562322	1.06e-83	3.49e-81
CDCA7	2q31.1	0.560196	0.560196	5.94e-83	1.94e-80
MCM4	8q11.21	0.558891	0.558891	1.7e-82	5.52e-80
CENPM	22q13.2	0.557727	0.557727	4.34e-82	1.39e-79
MCM7	7q22.1	0.556749	0.556749	9.51e-82	3.02e-79
RNASEH2A	19p13.13	0.556652	0.556652	1.03e-81	3.24e-79
IGIP	5q31.3	-0.556637	0.556637	1.04e-81	3.25e-79
KIF20A	5q31.2	0.555799	0.555799	2.03e-81	6.28e-79
DMGDH	5q14.1	-0.555686	0.555686	2.22e-81	6.81e-79
RECQL4	8q24.3	0.554386	0.554386	6.24e-81	1.9e-78
CSK	15q24.1	0.554257	0.554257	6.92e-81	2.08e-78
ORC6	16q11.2	0.552841	0.552841	2.12e-80	6.33e-78
CTSO	4q32.1	-0.552059	0.552059	3.93e-80	1.16e-77
BUB1B	15q15.1	0.551797	0.551797	4.83e-80	1.41e-77
MYBBP1A	17p13.2	0.551787	0.551787	4.86e-80	1.41e-77
C3ORF18	3p21.31	-0.551129	0.551129	8.16e-80	2.35e-77
HJURP	2q37.1	0.549824	0.549824	2.26e-79	6.47e-77
BCL2L12	19q13.33	0.549619	0.549619	2.66e-79	7.54e-77
UBE2S	19q13.42	0.549154	0.549154	3.82e-79	1.07e-76
MTFR2	6q23.3	0.54788	0.54788	1.03e-78	2.87e-76
KIF4A	Xq13.1	0.546835	0.546835	2.31e-78	6.39e-76
AUNIP	1p36.11	0.546351	0.546351	3.36e-78	9.22e-76
MELK	9p13.2	0.545971	0.545971	4.51e-78	1.23e-75
UBAP2	9p13.3	0.54521	0.54521	8.1e-78	2.19e-75
BDNF-AS	11p14.1	-0.544558	0.544558	1.34e-77	3.58e-75
BORCS7	10q24.32	-0.543631	0.543631	2.72e-77	7.22e-75
PCLAF	15q22.31	0.542891	0.542891	4.79e-77	1.26e-74
SKA1	18q21.1	0.542883	0.542883	4.82e-77	1.26e-74
GRK6	5q35.3	0.542152	0.542152	8.41e-77	2.18e-74
POLA2	11q13.1	0.541752	0.541752	1.14e-76	2.93e-74
CCPG1	15q21.3	-0.541544	0.541544	1.33e-76	3.41e-74
CNOT3	19q13.42	0.541418	0.541418	1.47e-76	3.72e-74
CEP55	10q23.33	0.541217	0.541217	1.71e-76	4.31e-74
KIF23	15q23	0.540305	0.540305	3.41e-76	8.53e-74
CHTF18	16p13.3	0.539634	0.539634	5.67e-76	1.41e-73
KIF11	10q23.33	0.538951	0.538951	9.49e-76	2.34e-73
RGN	Xp11.3	-0.538933	0.538933	9.62e-76	2.35e-73
HNRNPM	19p13.2	0.538916	0.538916	9.74e-76	2.36e-73
GABARAPL1	12p13.2	-0.537827	0.537827	2.21e-75	5.32e-73
RNF14	5q31.3	-0.537626	0.537626	2.57e-75	6.14e-73
F8	Xq28	-0.537506	0.537506	2.81e-75	6.67e-73
MCM10	10p13	0.537318	0.537318	3.23e-75	7.63e-73
GATAD2A	19p13.11	0.537106	0.537106	3.79e-75	8.88e-73
ARHGEF39	9p13.3	0.536589	0.536589	5.58e-75	1.3e-72
SERINC1	6q22.31	-0.536089	0.536089	8.11e-75	1.87e-72
HNRNPL	19q13.2	0.534965	0.534965	1.87e-74	4.29e-72
E2F7	12q21.2	0.534934	0.534934	1.91e-74	4.36e-72
REEP4	8p21.3	0.534856	0.534856	2.03e-74	4.59e-72
DLGAP5	14q22.3	0.534589	0.534589	2.47e-74	5.56e-72
ILF3	19p13.2	0.534444	0.534444	2.76e-74	6.15e-72
CLSPN	1p34.3	0.534297	0.534297	3.07e-74	6.82e-72
HMGA1P1	Xp21.3	0.534287	0.534287	3.09e-74	6.82e-72
PRC1	15q26.1	0.533619	0.533619	5.08e-74	1.11e-71
TLNRD1	15q25.1	0.532754	0.532754	9.62e-74	2.09e-71
TEDC2	16p13.3	0.531646	0.531646	2.17e-73	4.7e-71
ACSS3	12q21.31	-0.530877	0.530877	3.82e-73	8.21e-71
CENPA	2p23.3	0.530655	0.530655	4.5e-73	9.6e-71
TFDP1	13q34	0.530121	0.530121	6.65e-73	1.41e-70
ZCWPW2	3p24.1	-0.529662	0.529662	9.29e-73	1.96e-70
PCNA	20p12.3	0.529262	0.529262	1.24e-72	2.61e-70
DTL	1q32.3	0.52886	0.52886	1.67e-72	3.47e-70
STIL	1p33	0.528392	0.528392	2.34e-72	4.85e-70
AURKA	20q13.2	0.528178	0.528178	2.74e-72	5.63e-70
TEDC1	14q32.33	0.528	0.528	3.12e-72	6.37e-70
EXO1	1q43	0.527862	0.527862	3.45e-72	7e-70
TRIM23	5q12.3	-0.527408	0.527408	4.79e-72	9.67e-70
NOP2	12p13.31	0.527151	0.527151	5.77e-72	1.16e-69
SBNO2	19p13.3	0.526897	0.526897	6.93e-72	1.38e-69
RNF180	5q12.3	-0.526663	0.526663	8.21e-72	1.63e-69
FEN1	11q12.2	0.52657	0.52657	8.78e-72	1.73e-69
FANCI	15q26.1	0.525976	0.525976	1.35e-71	2.64e-69
FBXL5	4p15.32	-0.525283	0.525283	2.22e-71	4.33e-69
DTX2	7q11.23	0.524834	0.524834	3.07e-71	5.92e-69
BUB1	2q13	0.524831	0.524831	3.07e-71	5.92e-69
CENPO	2p23.3	0.5247	0.5247	3.38e-71	6.47e-69
FBXO46	19q13.32	0.524552	0.524552	3.75e-71	7.15e-69
SF3B3	16q22.1	0.524458	0.524458	4.02e-71	7.61e-69
PA2G4	12q13.2	0.52441	0.52441	4.16e-71	7.83e-69
POLQ	3q13.33	0.52439	0.52439	4.22e-71	7.9e-69
ALYREF	17q25.3	0.523671	0.523671	7.06e-71	1.31e-68
FAXDC2	5q33.2	-0.523631	0.523631	7.26e-71	1.35e-68
CFL2	14q13.1	-0.523169	0.523169	1.01e-70	1.86e-68
KIF24	9p13.3	0.522636	0.522636	1.48e-70	2.71e-68
HCFC1	Xq28	0.522413	0.522413	1.73e-70	3.16e-68
DKC1	Xq28	0.522037	0.522037	2.26e-70	4.11e-68
PLK4	4q28.1	0.521498	0.521498	3.32e-70	5.99e-68
NKIRAS1	3p24.2	-0.520991	0.520991	4.76e-70	8.54e-68
ERCC6L	Xq13.1	0.520296	0.520296	7.79e-70	1.39e-67
NUP93	16q13	0.519224	0.519224	1.66e-69	2.95e-67
CASP2	7q34	0.519132	0.519132	1.77e-69	3.13e-67
MICU3	8p22	-0.51879	0.51879	2.25e-69	3.96e-67
LINC00663	19p13.11	-0.518777	0.518777	2.28e-69	3.98e-67
MPDZ	9p23	-0.518406	0.518406	2.96e-69	5.14e-67
TOP2A	17q21.2	0.518225	0.518225	3.36e-69	5.8e-67
NOC4L	12q24.33	0.517538	0.517538	5.43e-69	9.33e-67
LYRM9	17q11.2	-0.517534	0.517534	5.45e-69	9.33e-67
KPNA2	17q24.2	0.517337	0.517337	6.26e-69	1.07e-66
E2F8	11p15.1	0.516161	0.516161	1.42e-68	2.41e-66
GINS1	20p11.21	0.516106	0.516106	1.48e-68	2.49e-66
HAUS8	19p13.11	0.515822	0.515822	1.8e-68	3.02e-66
TIMELESS	12q13.3	0.515728	0.515728	1.93e-68	3.21e-66
PIAS4	19p13.3	0.514423	0.514423	4.77e-68	7.92e-66
PITX1	5q31.1	0.513888	0.513888	6.91e-68	1.14e-65
ELAVL1	19p13.2	0.513874	0.513874	6.98e-68	1.15e-65
OIP5	15q15.1	0.513583	0.513583	8.54e-68	1.4e-65
ZC3H4	19q13.32	0.513267	0.513267	1.06e-67	1.73e-65
CENPF	1q41	0.512423	0.512423	1.9e-67	3.08e-65
RAVER1	19p13.2	0.512243	0.512243	2.15e-67	3.47e-65
ARHGAP11A	15q13.3	0.512074	0.512074	2.42e-67	3.88e-65
FBXL19	16p11.2	0.510701	0.510701	6.21e-67	9.92e-65
VXN	8q13.1	-0.510442	0.510442	7.42e-67	1.18e-64
FERMT2	14q22.1	-0.510312	0.510312	8.11e-67	1.28e-64
ENTPD3-AS1	3p22.1	-0.509515	0.509515	1.4e-66	2.2e-64
TRIP13	5p15.33	0.50949	0.50949	1.42e-66	2.23e-64
HNRNPUL1	19q13.2	0.509481	0.509481	1.43e-66	2.23e-64
SRRT	7q22.1	0.509173	0.509173	1.76e-66	2.74e-64
TTK	6q14.1	0.508268	0.508268	3.27e-66	5.06e-64
TK2	16q21	-0.507857	0.507857	4.32e-66	6.65e-64
KBTBD3	11q22.3	-0.507806	0.507806	4.47e-66	6.86e-64
TUBG1	17q21.31	0.507583	0.507583	5.2e-66	7.93e-64
TXNDC15	5q31.1	-0.507578	0.507578	5.22e-66	7.93e-64
PRKN	6q26	-0.507482	0.507482	5.57e-66	8.43e-64
BORA	13q21.33	0.507283	0.507283	6.38e-66	9.6e-64
E2F4	16q22.1	0.507257	0.507257	6.49e-66	9.72e-64
LMBRD1	6q13	-0.507248	0.507248	6.53e-66	9.74e-64
ATAD3A	1p36.33	0.507101	0.507101	7.21e-66	1.07e-63
DNAJC28	21q22.11	-0.506115	0.506115	1.41e-65	2.08e-63
DDX39A	19p13.12	0.504909	0.504909	3.16e-65	4.66e-63
MOCS2	5q11.2	-0.504895	0.504895	3.19e-65	4.68e-63
AKTIP	16q12.2	-0.504784	0.504784	3.44e-65	5.02e-63
SSRP1	11q12.1	0.504568	0.504568	3.98e-65	5.78e-63
FAM83D	20q11.23	0.504523	0.504523	4.1e-65	5.93e-63
CENPW	6q22.32	0.504353	0.504353	4.6e-65	6.62e-63
CHAF1B	21q22.12-q22.13	0.504195	0.504195	5.11e-65	7.33e-63
NUDT12	5q21.2	-0.50415	0.50415	5.27e-65	7.53e-63
NCLN	19p13.3	0.503822	0.503822	6.56e-65	9.33e-63
BIRC5	17q25.3	0.503472	0.503472	8.29e-65	1.17e-62
DGKZ	11p11.2	0.50307	0.50307	1.09e-64	1.53e-62
GRWD1	19q13.33	0.502286	0.502286	1.83e-64	2.57e-62
KLF9	9q21.12	-0.501781	0.501781	2.56e-64	3.59e-62
CPQ	8q22.1	-0.501703	0.501703	2.7e-64	3.76e-62
SAFB	19p13.3	0.501351	0.501351	3.41e-64	4.73e-62
GINS3	16q21	0.500782	0.500782	4.98e-64	6.88e-62
PRMT1	19q13.33	0.500677	0.500677	5.34e-64	7.34e-62
NEK2	1q32.3	0.500484	0.500484	6.06e-64	8.31e-62
CGNL1	15q21.3	-0.500215	0.500215	7.24e-64	9.89e-62
MTFR1L	1p36.11	-0.500113	0.500113	7.75e-64	1.05e-61
TRAF7	16p13.3	0.49977	0.49977	9.73e-64	1.32e-61
CDK1	10q21.2	0.499253	0.499253	1.37e-63	1.85e-61
GINS4	8p11.21	0.498872	0.498872	1.76e-63	2.36e-61
APEX2	Xp11.21	0.49848	0.49848	2.28e-63	3.05e-61
SPAG5	17q11.2	0.49847	0.49847	2.29e-63	3.05e-61
SETD1A	16p11.2	0.498312	0.498312	2.54e-63	3.37e-61
RMI2	16p13.13	0.498306	0.498306	2.55e-63	3.37e-61
GOLGA8IP	15q11.2	-0.498256	0.498256	2.64e-63	3.47e-61
SMARCA4	19p13.2	0.498198	0.498198	2.74e-63	3.59e-61
RRP1B	21q22.3	0.496974	0.496974	6.12e-63	8e-61
C11ORF54	11q21	-0.496876	0.496876	6.52e-63	8.49e-61
PRPF19	11q12.2	0.496606	0.496606	7.78e-63	1.01e-60
BRD4	19p13.12	0.496552	0.496552	8.06e-63	1.04e-60
CLU	8p21.1	-0.49652	0.49652	8.23e-63	1.06e-60
KLHDC1	14q21.3	-0.496405	0.496405	8.87e-63	1.14e-60
KIAA0232	4p16.1	-0.496357	0.496357	9.16e-63	1.17e-60
SUV39H1	Xp11.23	0.496354	0.496354	9.17e-63	1.17e-60
CREBL2	12p13.1	-0.496181	0.496181	1.03e-62	1.3e-60
CAPN15	16p13.3	0.496118	0.496118	1.07e-62	1.35e-60
BYSL	6p21.1	0.496112	0.496112	1.07e-62	1.35e-60
POLE2	14q21.3	0.496081	0.496081	1.1e-62	1.37e-60
WDHD1	14q22.2-q22.3	0.496013	0.496013	1.15e-62	1.43e-60
CREBRF	5q35.1	-0.49591	0.49591	1.23e-62	1.53e-60
SARAF	8p12	-0.495321	0.495321	1.8e-62	2.23e-60
UPP2	2q24.1	-0.495289	0.495289	1.84e-62	2.27e-60
NCAPG	4p15.31	0.494971	0.494971	2.26e-62	2.78e-60
BRCA1	17q21.31	0.494689	0.494689	2.71e-62	3.33e-60
CNN2	19p13.3	0.494514	0.494514	3.04e-62	3.72e-60
RACGAP1	12q13.12	0.494139	0.494139	3.88e-62	4.72e-60
NSD2	4p16.3	0.493942	0.493942	4.41e-62	5.35e-60
RNPS1	16p13.3	0.493875	0.493875	4.6e-62	5.56e-60
ALDH6A1	14q24.3	-0.493806	0.493806	4.81e-62	5.8e-60
GEMIN4	17p13.3	0.493784	0.493784	4.88e-62	5.86e-60
CGRRF1	14q22.2	-0.493454	0.493454	6.05e-62	7.23e-60
CENPH	5q13.2	0.493441	0.493441	6.1e-62	7.26e-60
WDR18	19p13.3	0.493345	0.493345	6.49e-62	7.7e-60
CCNK	14q32.2	0.493139	0.493139	7.41e-62	8.77e-60
FBL	19q13.2	0.493127	0.493127	7.47e-62	8.81e-60
HDAC1	1p35.2-p35.1	0.493101	0.493101	7.6e-62	8.93e-60
TLCD5	11q23.3	-0.49213	0.49213	1.42e-61	1.67e-59
TOMM40	19q13.32	0.492083	0.492083	1.47e-61	1.71e-59
IL6ST	5q11.2	-0.491907	0.491907	1.64e-61	1.91e-59
CKAP2L	2q14.1	0.49187	0.49187	1.68e-61	1.95e-59
PPP6R1	19q13.42	0.491706	0.491706	1.87e-61	2.15e-59
FANCG	9p13.3	0.491703	0.491703	1.87e-61	2.15e-59
NOL6	9p13.3	0.491662	0.491662	1.92e-61	2.2e-59
SPINDOC	11q13.1	0.491626	0.491626	1.97e-61	2.25e-59
POLR1G	19q13.32	0.491112	0.491112	2.74e-61	3.12e-59
CHEK1	11q24.2	0.490994	0.490994	2.95e-61	3.35e-59
PTGR2	14q24.3	-0.49056	0.49056	3.9e-61	4.41e-59
RANBP1	22q11.21	0.490294	0.490294	4.63e-61	5.22e-59
GRK2	11q13.2	0.490059	0.490059	5.37e-61	6.04e-59
KIF18A	11p14.1	0.489351	0.489351	8.45e-61	9.47e-59
ZBTB16	11q23.2	-0.489211	0.489211	9.24e-61	1.03e-58
MIER2	19p13.3	0.48883	0.48883	1.18e-60	1.31e-58
HADHB	2p23.3	-0.48837	0.48837	1.58e-60	1.75e-58
PTTG1	5q33.3	0.488308	0.488308	1.64e-60	1.82e-58
LYAR	4p16.3	0.48784	0.48784	2.21e-60	2.44e-58
ZBED4	22q13.33	0.487695	0.487695	2.43e-60	2.66e-58
SCAF4	21q22.11	0.487415	0.487415	2.9e-60	3.17e-58
CENPI	Xq22.1	0.487361	0.487361	3e-60	3.27e-58
TUBB	6p21.33	0.487251	0.487251	3.21e-60	3.5e-58
SAMD1	19p13.12	0.487155	0.487155	3.42e-60	3.7e-58
SGO1	3p24.3	0.487132	0.487132	3.47e-60	3.75e-58
PDK4	7q21.3	-0.48702	0.48702	3.72e-60	4.01e-58
PGAM5	12q24.33	0.487005	0.487005	3.76e-60	4.03e-58
ESCO2	8p21.1	0.48698	0.48698	3.82e-60	4.09e-58
SRP14-AS1	15q15.1	-0.486815	0.486815	4.24e-60	4.52e-58
DIAPH3	13q21.2	0.486757	0.486757	4.39e-60	4.67e-58
UBE2SP1	17p12	0.486747	0.486747	4.42e-60	4.69e-58
CRY2	11p11.2	-0.486596	0.486596	4.87e-60	5.14e-58
NOC2L	1p36.33	0.486003	0.486003	7.08e-60	7.46e-58
SPC25	2q31.1	0.485978	0.485978	7.19e-60	7.55e-58
FBXO8	4q34.1	-0.485973	0.485973	7.21e-60	7.55e-58
VPS9D1-AS1	16q24.3	0.485774	0.485774	8.18e-60	8.54e-58
NUSAP1	15q14	0.485751	0.485751	8.3e-60	8.63e-58
PIF1	15q22.31	0.485597	0.485597	9.15e-60	9.49e-58
MFSD2B	2p23.3	0.485366	0.485366	1.06e-59	1.09e-57
RPUSD1	16p13.3	0.48536	0.48536	1.06e-59	1.1e-57
ZNF540	19q13.13	-0.485007	0.485007	1.33e-59	1.36e-57
SNRPF	12q23.1	0.484814	0.484814	1.5e-59	1.53e-57
SF3B4	1q21.2	0.484738	0.484738	1.57e-59	1.6e-57
SRM	1p36.22	0.484722	0.484722	1.59e-59	1.62e-57
MCM6	2q21.3	0.484686	0.484686	1.62e-59	1.65e-57
BEND3	6q21	0.484637	0.484637	1.67e-59	1.69e-57
TUBA1C	12q13.12	0.48419	0.48419	2.22e-59	2.24e-57
NOB1	16q22.1	0.483761	0.483761	2.9e-59	2.92e-57
PABPC1	8q22.3	0.483706	0.483706	3e-59	3.01e-57
CKS2	9q22.2	0.483452	0.483452	3.52e-59	3.52e-57
DHX34	19q13.32	0.483336	0.483336	3.78e-59	3.78e-57
CAPS2	12q21.1-q21.2	-0.483331	0.483331	3.8e-59	3.78e-57
IQGAP3	1q22	0.483297	0.483297	3.88e-59	3.85e-57
GOLM2	15q15.3	-0.483092	0.483092	4.41e-59	4.36e-57
KIF14	1q32.1	0.483072	0.483072	4.46e-59	4.4e-57
MIR-568/568		-0.482997	0.482997	4.68e-59	4.6e-57
ADAT3	19p13.3	0.481983	0.481983	8.81e-59	8.64e-57
CDK2	12q13.2	0.481951	0.481951	8.98e-59	8.78e-57
CD99L2	Xq28	-0.481761	0.481761	1.01e-58	9.86e-57
CLN5	13q22.3	-0.481535	0.481535	1.16e-58	1.13e-56
SPC24	19p13.2	0.481358	0.481358	1.3e-58	1.26e-56
LOH12CR2	12p13.2	-0.480878	0.480878	1.75e-58	1.69e-56
RCE1	11q13.2	0.480659	0.480659	2.01e-58	1.93e-56
TRAIP	3p21.31	0.480632	0.480632	2.04e-58	1.96e-56
CDC25B	20p13	0.480311	0.480311	2.49e-58	2.38e-56
ATXN2L	16p11.2	0.480299	0.480299	2.51e-58	2.4e-56
RANBP3L	5p13.2	-0.479985	0.479985	3.04e-58	2.9e-56
FANCD2	3p25.3	0.479973	0.479973	3.07e-58	2.91e-56
RASSF8-AS1	12p12.1	-0.479831	0.479831	3.35e-58	3.17e-56
TRABD	22q13.33	0.479603	0.479603	3.86e-58	3.64e-56
PLAGL2	20q11.21	0.479046	0.479046	5.44e-58	5.13e-56
CTSF	11q13.2	-0.479014	0.479014	5.55e-58	5.21e-56
PTMA	2q37.1	0.478873	0.478873	6.05e-58	5.67e-56
SAPCD2	9q34.3	0.478588	0.478588	7.21e-58	6.74e-56
CPEB4	5q35.2	-0.478469	0.478469	7.76e-58	7.23e-56
WDR5	9q34.2	0.47817	0.47817	9.33e-58	8.67e-56
GOLGA8M	15q13.1	-0.478142	0.478142	9.49e-58	8.79e-56
CDC25C	5q31.2	0.477622	0.477622	1.31e-57	1.21e-55
GLIPR1L2	12q21.2	-0.47747	0.47747	1.43e-57	1.32e-55
SHCBP1	16q11.2	0.477452	0.477452	1.45e-57	1.33e-55
VARS1	6p21.33	0.477441	0.477441	1.46e-57	1.34e-55
UBE2T	1q32.1	0.477086	0.477086	1.82e-57	1.66e-55
RNF13	3q25.1	-0.477001	0.477001	1.91e-57	1.74e-55
TTF2	1p13.1	0.476822	0.476822	2.13e-57	1.94e-55
MACROH2A1	5q31.1	0.476765	0.476765	2.21e-57	2e-55
HPDL	1p34.1	0.476747	0.476747	2.23e-57	2.02e-55
MTERF2	12q23.3	-0.476731	0.476731	2.26e-57	2.04e-55
ZWILCH	15q22.31	0.476355	0.476355	2.84e-57	2.55e-55
EFTUD2	17q21.31	0.47615	0.47615	3.22e-57	2.89e-55
BDH2	4q24	-0.475938	0.475938	3.67e-57	3.28e-55
DPH6-DT	15q14	-0.475817	0.475817	3.95e-57	3.52e-55
ELF4	Xq26.1	0.475748	0.475748	4.12e-57	3.66e-55
KLF15	3q21.3	-0.475524	0.475524	4.72e-57	4.19e-55
WDR77	1p13.2	0.475356	0.475356	5.23e-57	4.63e-55
TCF19	6p21.33	0.474976	0.474976	6.59e-57	5.82e-55
CCDC86	11q12.2	0.474956	0.474956	6.67e-57	5.87e-55
NDE1	16p13.11	0.474779	0.474779	7.43e-57	6.52e-55
ATXN7L3	17q21.31	0.474542	0.474542	8.58e-57	7.51e-55
LINC00844	10q21.1	-0.474457	0.474457	9.04e-57	7.89e-55
HNRNPF	10q11.21	0.474157	0.474157	1.08e-56	9.45e-55
BOP1	8q24.3	0.473918	0.473918	1.25e-56	1.09e-54
RAN	12q24.33	0.473857	0.473857	1.3e-56	1.13e-54
ACSM5	16p12.3	-0.473689	0.473689	1.44e-56	1.24e-54
TRAM2-AS1	6p12.2	-0.473687	0.473687	1.44e-56	1.24e-54
GPRASP2	Xq22.1	-0.473652	0.473652	1.47e-56	1.27e-54
SHKBP1	19q13.2	0.473639	0.473639	1.48e-56	1.27e-54
CFL1	11q13.1	0.473218	0.473218	1.92e-56	1.64e-54
SH3BGR	21q22.2	-0.473073	0.473073	2.09e-56	1.78e-54
CENPE	4q24	0.473059	0.473059	2.11e-56	1.8e-54
PARPBP	12q23.2	0.472842	0.472842	2.4e-56	2.04e-54
PPFIA2	12q21.31	-0.472762	0.472762	2.52e-56	2.14e-54
DDX54	12q24.13	0.472644	0.472644	2.71e-56	2.29e-54
MIS18A	21q22.11	0.472244	0.472244	3.45e-56	2.91e-54
DDIAS	11q14.1	0.472103	0.472103	3.76e-56	3.16e-54
RRP12	10q24.1	0.472028	0.472028	3.93e-56	3.3e-54
EFHD2	1p36.21	0.472001	0.472001	3.99e-56	3.34e-54
MAD2L1	4q27	0.47197	0.47197	4.07e-56	3.4e-54
DDO	6q21	-0.471661	0.471661	4.9e-56	4.08e-54
E2F1	20q11.22	0.471457	0.471457	5.54e-56	4.6e-54
PFN1	17p13.2	0.471255	0.471255	6.26e-56	5.18e-54
NCAPG2	7q36.3	0.470063	0.470063	1.28e-55	1.06e-53
KIF15	3p21.31	0.469915	0.469915	1.4e-55	1.15e-53
FAM110A	20p13	0.469873	0.469873	1.43e-55	1.18e-53
NUDT1	7p22.3	0.469729	0.469729	1.56e-55	1.28e-53
TRIM11	1q42.13	0.469601	0.469601	1.69e-55	1.38e-53
YDJC	22q11.21	0.469009	0.469009	2.4e-55	1.96e-53
MAGI2-AS3	7q21.11	-0.468851	0.468851	2.64e-55	2.15e-53
NRM	6p21.33	0.468837	0.468837	2.66e-55	2.16e-53
REEP5	5q22.2	-0.468739	0.468739	2.82e-55	2.29e-53
ARHGAP11B	15q13.2	0.468547	0.468547	3.16e-55	2.56e-53
SPATA7	14q31.3	-0.468342	0.468342	3.58e-55	2.89e-53
ZNF25	10p11.21	-0.468241	0.468241	3.8e-55	3.06e-53
ACTG1	17q25.3	0.468099	0.468099	4.13e-55	3.32e-53
SCARB2	4q21.1	-0.467959	0.467959	4.49e-55	3.6e-53
CDKN3	14q22.2	0.467932	0.467932	4.56e-55	3.65e-53
NOLC1	10q24.32	0.467626	0.467626	5.48e-55	4.36e-53
CSTF2	Xq22.1	0.467583	0.467583	5.62e-55	4.47e-53
TTLL12	22q13.2	0.467496	0.467496	5.91e-55	4.69e-53
HPN	19q13.11	-0.46715	0.46715	7.26e-55	5.75e-53
PJA2	5q21.3	-0.467072	0.467072	7.61e-55	6.01e-53
MYB	6q23.3	0.46701	0.46701	7.89e-55	6.22e-53
RPIA	2p11.2	0.46688	0.46688	8.52e-55	6.7e-53
SRPK1	6p21.31	0.466697	0.466697	9.5e-55	7.45e-53
XRCC2	7q36.1	0.465983	0.465983	1.45e-54	1.13e-52
FARSA	19p13.13	0.465934	0.465934	1.49e-54	1.16e-52
LSM7	19p13.3	0.465909	0.465909	1.51e-54	1.18e-52
POC1A	3p21.2	0.465647	0.465647	1.77e-54	1.37e-52
NXT1	20p11.21	0.465595	0.465595	1.82e-54	1.41e-52
MMS22L	6q16.1	0.465524	0.465524	1.9e-54	1.47e-52
CDCA2	8p21.2	0.465475	0.465475	1.96e-54	1.51e-52
GOLGA8S	15q11.2	-0.465315	0.465315	2.15e-54	1.65e-52
GTF2IRD2B	7q11.23	-0.465313	0.465313	2.15e-54	1.65e-52
HNRNPD	4q21.22	0.465083	0.465083	2.46e-54	1.89e-52
GPX3	5q33.1	-0.464999	0.464999	2.59e-54	1.98e-52
SCN1B	19q13.11	-0.464779	0.464779	2.95e-54	2.25e-52
PUS1	12q24.33	0.464749	0.464749	3e-54	2.28e-52
LINC02870	10q26.3	0.464728	0.464728	3.04e-54	2.31e-52
EIF5A	17p13.1	0.464551	0.464551	3.37e-54	2.55e-52
DIXDC1	11q23.1	-0.464139	0.464139	4.29e-54	3.25e-52
ANO5	11p14.3	-0.463736	0.463736	5.44e-54	4.1e-52
NAT10	11p13	0.463558	0.463558	6.04e-54	4.54e-52
FZD4	11q14.2	-0.463375	0.463375	6.72e-54	5.05e-52
BLM	15q26.1	0.462815	0.462815	9.32e-54	6.99e-52
CCNE1	19q12	0.46253	0.46253	1.1e-53	8.24e-52
ACADSB	10q26.13	-0.462097	0.462097	1.42e-53	1.06e-51
ITFG1	16q12.1	-0.462015	0.462015	1.49e-53	1.11e-51
TCTA	3p21.31	-0.461893	0.461893	1.6e-53	1.19e-51
CCDC121	2p23.3	-0.461831	0.461831	1.66e-53	1.23e-51
PRKAG2	7q36.1	-0.461799	0.461799	1.69e-53	1.25e-51
GTF2IRD2	7q11.23	-0.461703	0.461703	1.78e-53	1.32e-51
ZC3H18	16q24.2	0.461502	0.461502	2.01e-53	1.48e-51
PRKD2	19q13.32	0.460624	0.460624	3.34e-53	2.45e-51
RDX	11q22.3	-0.460586	0.460586	3.42e-53	2.5e-51
ACAT1	11q22.3	-0.460394	0.460394	3.82e-53	2.79e-51
ADRM1	20q13.33	0.460388	0.460388	3.83e-53	2.8e-51
IMPDH1	7q32.1	0.460099	0.460099	4.53e-53	3.3e-51
TMEM220	17p13.1	-0.460031	0.460031	4.71e-53	3.42e-51
ANP32B	9q22.33	0.459812	0.459812	5.35e-53	3.88e-51
YIPF6	Xq12-q13.1	-0.459456	0.459456	6.57e-53	4.76e-51
ZYG11B	1p32.3	-0.459371	0.459371	6.9e-53	4.99e-51
GMEB1	1p35.3	0.459172	0.459172	7.75e-53	5.58e-51
URB2	1q42.13	0.459146	0.459146	7.86e-53	5.65e-51
SLC1A5	19q13.32	0.459116	0.459116	8e-53	5.74e-51
EIF3B	7p22.3	0.459104	0.459104	8.05e-53	5.77e-51
FAM8A1	6p22.3	-0.459023	0.459023	8.44e-53	6.03e-51
FANCE	6p21.31	0.458878	0.458878	9.18e-53	6.54e-51
POP1	8q22.2	0.458754	0.458754	9.86e-53	7.01e-51
ABCG2	4q22.1	-0.458589	0.458589	1.08e-52	7.7e-51
CNOT9	2q35	0.458425	0.458425	1.19e-52	8.44e-51
FBXO3	11p13	-0.458396	0.458396	1.21e-52	8.57e-51
DPP3	11q13.2	0.458263	0.458263	1.31e-52	9.23e-51
SELENOP	5p12	-0.45823	0.45823	1.33e-52	9.39e-51
RANGAP1	22q13.2	0.458034	0.458034	1.49e-52	1.05e-50
FAM110B	8q12.1	-0.457948	0.457948	1.57e-52	1.1e-50
DEPDC1B	5q12.1	0.457725	0.457725	1.78e-52	1.25e-50
LINC00472	6q13	-0.457484	0.457484	2.05e-52	1.43e-50
C18ORF32	18q21.1	-0.457475	0.457475	2.06e-52	1.43e-50
ZNF574	19q13.2	0.457434	0.457434	2.11e-52	1.46e-50
MMP12	11q22.2	0.457395	0.457395	2.16e-52	1.5e-50
GMIP	19p13.11	0.456932	0.456932	2.81e-52	1.95e-50
EMCN	4q24	-0.456478	0.456478	3.65e-52	2.52e-50
ACAD8	11q25	-0.456187	0.456187	4.31e-52	2.97e-50
IKBKE	1q32.1	0.456139	0.456139	4.43e-52	3.05e-50
NDUFA5	7q31.32	-0.455898	0.455898	5.08e-52	3.49e-50
MEX3D	19p13.3	0.455857	0.455857	5.2e-52	3.56e-50
SMARCD2	17q23.3	0.455813	0.455813	5.33e-52	3.65e-50
WDFY3-AS2	4q21.23	-0.455608	0.455608	6e-52	4.09e-50
TCEAL1	Xq22.2	-0.455447	0.455447	6.57e-52	4.48e-50
PPP1R3C	10q23.32	-0.455439	0.455439	6.6e-52	4.49e-50
MIR-3936/3936		-0.455313	0.455313	7.1e-52	4.81e-50
METTL7A	12q13.12	-0.455173	0.455173	7.68e-52	5.2e-50
MMUT	6p12.3	-0.454644	0.454644	1.04e-51	7.02e-50
BHMT2	5q14.1	-0.454638	0.454638	1.04e-51	7.03e-50
ACADL	2q34	-0.454597	0.454597	1.07e-51	7.17e-50
JPT1	17q25.1	0.454595	0.454595	1.07e-51	7.17e-50
CYP4V2	4q35.1-q35.2	-0.454511	0.454511	1.12e-51	7.51e-50
H1-5	6p22.1	0.454216	0.454216	1.32e-51	8.86e-50
ZMAT1	Xq22.1	-0.453706	0.453706	1.77e-51	1.18e-49
ACTL6A	3q26.33	0.453641	0.453641	1.84e-51	1.22e-49
SCP2	1p32.3	-0.453517	0.453517	1.97e-51	1.31e-49
DDX27	20q13.13	0.453462	0.453462	2.03e-51	1.35e-49
ECI2	6p25.2	-0.452469	0.452469	3.56e-51	2.36e-49
TSPAN31	12q14.1	-0.452443	0.452443	3.62e-51	2.39e-49
RBL1	20q11.23	0.452268	0.452268	3.99e-51	2.64e-49
UBALD2	17q25.1	0.452219	0.452219	4.1e-51	2.7e-49
RFC3	13q13.2	0.45192	0.45192	4.86e-51	3.19e-49
EHMT1	9q34.3	0.451842	0.451842	5.08e-51	3.33e-49
PDCD11	10q24.33	0.451694	0.451694	5.52e-51	3.61e-49
NDC80	18p11.32	0.451681	0.451681	5.56e-51	3.63e-49
CPEB3	10q23.32	-0.451633	0.451633	5.71e-51	3.72e-49
KIF22	16p11.2	0.451566	0.451566	5.93e-51	3.86e-49
BBS4	15q24.1	-0.451324	0.451324	6.79e-51	4.41e-49
ZMYND19	9q34.3	0.451309	0.451309	6.86e-51	4.45e-49
CCDC88C	14q32.11-q32.12	0.451097	0.451097	7.72e-51	5e-49
BICRA	19q13.33	0.450992	0.450992	8.19e-51	5.29e-49
POLR1A	2p11.2	0.450797	0.450797	9.14e-51	5.89e-49
SAT2	17p13.1	-0.450678	0.450678	9.77e-51	6.29e-49
RRP1	21q22.3	0.450501	0.450501	1.08e-50	6.93e-49
LIFR	5p13.1	-0.450495	0.450495	1.08e-50	6.94e-49
RPL28	19q13.42	0.45039	0.45039	1.15e-50	7.35e-49
MED25	19q13.33	0.450385	0.450385	1.15e-50	7.36e-49
PSME3	17q21.31	0.450296	0.450296	1.21e-50	7.72e-49
GPR155	2q31.1	-0.450273	0.450273	1.23e-50	7.8e-49
PEX19	1q23.2	-0.449213	0.449213	2.22e-50	1.41e-48
VRK1	14q32.2	0.448976	0.448976	2.53e-50	1.61e-48
YBX1P6	9q31.3	0.448967	0.448967	2.55e-50	1.61e-48
TUBB4B	9q34.3	0.448754	0.448754	2.87e-50	1.81e-48
PRICKLE3	Xp11.23	0.448729	0.448729	2.91e-50	1.83e-48
DSCC1	8q24.12	0.448707	0.448707	2.95e-50	1.85e-48
DTNA	18q12.1	-0.448457	0.448457	3.39e-50	2.13e-48
MIR99AHG	21q21.1	-0.448444	0.448444	3.41e-50	2.14e-48
CCT5	5p15.2	0.448174	0.448174	3.96e-50	2.48e-48
STRN4	19q13.32	0.447467	0.447467	5.87e-50	3.67e-48
PEG3	19q13.43	-0.447331	0.447331	6.34e-50	3.95e-48
NOP56	20p13	0.446447	0.446447	1.03e-49	6.43e-48
PROSER1	13q13.3	0.446424	0.446424	1.05e-49	6.5e-48
CCDC137	17q25.3	0.446058	0.446058	1.28e-49	7.95e-48
FAM111B	11q12.1	0.446052	0.446052	1.29e-49	7.96e-48
KIF20B	10q23.31	0.445813	0.445813	1.47e-49	9.07e-48
PTMAP5	13q31.1	0.445777	0.445777	1.5e-49	9.23e-48
CSE1L	20q13.13	0.445759	0.445759	1.51e-49	9.31e-48
SH2D2A	1q23.1	0.445626	0.445626	1.63e-49	1e-47
TAPT1	4p15.32	-0.445486	0.445486	1.76e-49	1.08e-47
RAE1	20q13.31	0.445136	0.445136	2.13e-49	1.31e-47
SKP2	5p13.2	0.444715	0.444715	2.69e-49	1.64e-47
TMBIM4	12q14.3	-0.444478	0.444478	3.07e-49	1.87e-47
CALCOCO1	12q13.13	-0.444404	0.444404	3.19e-49	1.94e-47
SMARCD1	12q13.12	0.444296	0.444296	3.39e-49	2.06e-47
TMEM201	1p36.22	0.444276	0.444276	3.42e-49	2.08e-47
SMARCA1	Xq25-q26.1	-0.444256	0.444256	3.46e-49	2.1e-47
THOP1	19p13.3	0.44384	0.44384	4.35e-49	2.63e-47
BRIP1	17q23.2	0.443733	0.443733	4.62e-49	2.78e-47
RPS2	16p13.3	0.443455	0.443455	5.38e-49	3.24e-47
SAE1	19q13.32	0.443348	0.443348	5.7e-49	3.43e-47
MTMR10	15q13.3	-0.443179	0.443179	6.25e-49	3.75e-47
UBL3	13q12.3	-0.442991	0.442991	6.93e-49	4.15e-47
A2M-AS1	12p13.31	-0.442875	0.442875	7.38e-49	4.42e-47
SECISBP2L	15q21.1	-0.442866	0.442866	7.42e-49	4.43e-47
ISCA1	9q21.33	-0.442846	0.442846	7.5e-49	4.47e-47
SLC4A4	4q13.3	-0.44268	0.44268	8.22e-49	4.89e-47
LRR1	14q21.3	0.442651	0.442651	8.35e-49	4.95e-47
NOP14	4p16.3	0.442432	0.442432	9.41e-49	5.58e-47
CBX2	17q25.3	0.442412	0.442412	9.51e-49	5.63e-47
SFPQ	1p34.3	0.442282	0.442282	1.02e-48	6.03e-47
NIP7	16q22.1	0.442105	0.442105	1.12e-48	6.63e-47
TWNK	10q24.31	0.441906	0.441906	1.25e-48	7.38e-47
RNF185	22q12.2	-0.441902	0.441902	1.26e-48	7.38e-47
PLPP3	1p32.2	-0.441764	0.441764	1.35e-48	7.94e-47
HMMR	5q34	0.441294	0.441294	1.75e-48	1.02e-46
PREPL	2p21	-0.441212	0.441212	1.83e-48	1.07e-46
CHERP	19p13.11	0.441184	0.441184	1.86e-48	1.08e-46
DBF4B	17q21.31	0.441181	0.441181	1.86e-48	1.08e-46
STK24	13q32.2	0.441058	0.441058	1.99e-48	1.16e-46
PRR12	19q13.33	0.440948	0.440948	2.11e-48	1.23e-46
LDB2	4p15.32	-0.44068	0.44068	2.44e-48	1.42e-46
LINC00886	3q25.31	-0.440613	0.440613	2.53e-48	1.47e-46
RPS15	19p13.3	0.440259	0.440259	3.07e-48	1.77e-46
RFC5	12q24.23	0.4402	0.4402	3.17e-48	1.83e-46
PRKAA2	1p32.2	-0.439968	0.439968	3.6e-48	2.07e-46
MAGI2	7q21.11	-0.439945	0.439945	3.64e-48	2.09e-46
PEX12	17q12	-0.439859	0.439859	3.81e-48	2.19e-46
RUVBL1	3q21.3	0.439691	0.439691	4.18e-48	2.39e-46
H2AZ1	4q23	0.439433	0.439433	4.8e-48	2.74e-46
TDP1	14q32.11	0.439205	0.439205	5.43e-48	3.1e-46
FAM47E	4q21.1	-0.438964	0.438964	6.19e-48	3.53e-46
SKP1	5q31.1	-0.438663	0.438663	7.28e-48	4.14e-46
EZH2	7q36.1	0.438509	0.438509	7.91e-48	4.49e-46
MAZ	16p11.2	0.438505	0.438505	7.93e-48	4.49e-46
RRAGD	6q15	-0.438401	0.438401	8.39e-48	4.74e-46
EDA2R	Xq12	-0.438129	0.438129	9.71e-48	5.48e-46
BRCA2	13q13.1	0.437894	0.437894	1.1e-47	6.21e-46
UCK2	1q24.1	0.437874	0.437874	1.11e-47	6.27e-46
PCNX3	11q13.1	0.437872	0.437872	1.11e-47	6.27e-46
CIP2A	3q13.13	0.437865	0.437865	1.12e-47	6.28e-46
THSD7A	7p21.3	-0.437814	0.437814	1.15e-47	6.44e-46
RWDD2A	6q14.1	-0.43781	0.43781	1.15e-47	6.45e-46
ST3GAL6	3q12.1	-0.437631	0.437631	1.27e-47	7.08e-46
ALDH16A1	19q13.33	0.437547	0.437547	1.33e-47	7.4e-46
PREP	6q21	0.43723	0.43723	1.57e-47	8.76e-46
ATAD5	17q11.2	0.437049	0.437049	1.73e-47	9.64e-46
NBEAL2	3p21.31	0.43698	0.43698	1.8e-47	9.98e-46
PHF19	9q33.2	0.436715	0.436715	2.07e-47	1.15e-45
YBX1	1p34.2	0.436691	0.436691	2.1e-47	1.16e-45
KLHDC2	14q21.3	-0.4365	0.4365	2.33e-47	1.29e-45
CYP46A1	14q32.2	-0.436391	0.436391	2.47e-47	1.36e-45
FOXK2	17q25.3	0.436355	0.436355	2.52e-47	1.38e-45
NDC1	1p32.3	0.436297	0.436297	2.6e-47	1.43e-45
SIRT4	12q24.31	-0.436168	0.436168	2.78e-47	1.52e-45
DOCK4	7q31.1	-0.435951	0.435951	3.12e-47	1.71e-45
CRBN	3p26.2	-0.435933	0.435933	3.15e-47	1.72e-45
KARS1	16q23.1	0.43593	0.43593	3.16e-47	1.72e-45
GTPBP3	19p13.11	0.435661	0.435661	3.65e-47	1.99e-45
DTYMK	2q37.3	0.435596	0.435596	3.78e-47	2.05e-45
NCL	2q37.1	0.435071	0.435071	5e-47	2.71e-45
CKAP2	13q14.3	0.434708	0.434708	6.06e-47	3.29e-45
C19ORF47	19q13.2	0.434519	0.434519	6.71e-47	3.63e-45
FRY	13q13.1	-0.434428	0.434428	7.04e-47	3.8e-45
DEPDC1	1p31.3	0.434338	0.434338	7.38e-47	3.98e-45
HMGA1P3	12q24.11	0.434222	0.434222	7.85e-47	4.23e-45
HSD17B14	19q13.33	-0.433936	0.433936	9.14e-47	4.91e-45
ATP5MC1P4	3q26.31	0.433362	0.433362	1.24e-46	6.66e-45
CYP17A1	10q24.32	-0.433225	0.433225	1.33e-46	7.14e-45
ASPM	1q31.3	0.433095	0.433095	1.43e-46	7.64e-45
GGTA1	9q33.2	-0.432951	0.432951	1.54e-46	8.23e-45
WHAMMP3	15q11.2	-0.432774	0.432774	1.69e-46	9.03e-45
NUF2	1q23.3	0.432656	0.432656	1.8e-46	9.59e-45
TMEM192	4q32.3	-0.432477	0.432477	1.98e-46	1.05e-44
CABLES2	20q13.33	0.432371	0.432371	2.09e-46	1.11e-44
OCIAD1	4p11	-0.432317	0.432317	2.15e-46	1.14e-44
CPSF1	8q24.3	0.432277	0.432277	2.2e-46	1.16e-44
KCNB1	20q13.13	-0.432144	0.432144	2.36e-46	1.25e-44
GRAMD2B	5q23.2	-0.432031	0.432031	2.5e-46	1.32e-44
PLCB3	11q13.1	0.432021	0.432021	2.52e-46	1.33e-44
TDRP	8p23.3	-0.431796	0.431796	2.84e-46	1.49e-44
DDX11	12p11.21	0.431778	0.431778	2.86e-46	1.5e-44
ZNF526	19q13.2	0.431621	0.431621	3.11e-46	1.63e-44
RAD51AP1	12p13.32	0.431611	0.431611	3.13e-46	1.64e-44
TBCEL	11q23.3	-0.431453	0.431453	3.4e-46	1.78e-44
CENPK	5q12.3	0.43145	0.43145	3.4e-46	1.78e-44
ALB	4q13.3	-0.431443	0.431443	3.41e-46	1.78e-44
GKAP1	9q21.32	-0.431294	0.431294	3.69e-46	1.92e-44
RPS6KA4	11q13.1	0.431179	0.431179	3.92e-46	2.04e-44
NACC1	19p13.13	0.431179	0.431179	3.92e-46	2.04e-44
BAK1	6p21.31	0.431103	0.431103	4.09e-46	2.12e-44
GPIHBP1	8q24.3	-0.431061	0.431061	4.17e-46	2.16e-44
AKAP6	14q12	-0.430898	0.430898	4.55e-46	2.35e-44
MCM8	20p12.3	0.43087	0.43087	4.62e-46	2.38e-44
H2BC9	6p22.2	0.430834	0.430834	4.7e-46	2.42e-44
DAXX	6p21.32	0.430745	0.430745	4.93e-46	2.53e-44
ZNF582-DT	19q13.43	-0.430591	0.430591	5.35e-46	2.74e-44
TYMS	18p11.32	0.430527	0.430527	5.53e-46	2.83e-44
RUVBL2	19q13.33	0.430373	0.430373	5.99e-46	3.07e-44
RRS1	8q13.1	0.430337	0.430337	6.11e-46	3.12e-44
PBK	8p21.1	0.430323	0.430323	6.15e-46	3.14e-44
DNAJC27-AS1	2p23.3	-0.430312	0.430312	6.19e-46	3.15e-44
SLC7A5	16q24.2	0.43022	0.43022	6.5e-46	3.3e-44
PWP2	21q22.3	0.430122	0.430122	6.84e-46	3.47e-44
PLAAT3	11q12.3-q13.1	-0.429846	0.429846	7.9e-46	4.01e-44
CBX7	22q13.1	-0.429765	0.429765	8.25e-46	4.17e-44
ISG20L2	1q23.1	0.429694	0.429694	8.55e-46	4.32e-44
FANCB	Xp22.2	0.429633	0.429633	8.83e-46	4.46e-44
PLXNA1	3q21.3	0.429523	0.429523	9.35e-46	4.72e-44
NEIL3	4q34.3	0.429509	0.429509	9.42e-46	4.74e-44
CAMK1	3p25.3	-0.429377	0.429377	1.01e-45	5.07e-44
TIGD6	5q32	-0.429315	0.429315	1.04e-45	5.23e-44
ADAMTS9-AS2	3p14.1	-0.4293	0.4293	1.05e-45	5.27e-44
NUDT16	3q22.1	-0.429266	0.429266	1.07e-45	5.35e-44
DCLRE1B	1p13.2	0.429068	0.429068	1.19e-45	5.93e-44
SLC7A5P1	16p11.2	0.429009	0.429009	1.22e-45	6.11e-44
EID1	15q21.1	-0.428957	0.428957	1.26e-45	6.27e-44
SNRPD1	18q11.2	0.42881	0.42881	1.36e-45	6.75e-44
AGO2	8q24.3	0.428757	0.428757	1.4e-45	6.93e-44
STARD8	Xq13.1	-0.428706	0.428706	1.43e-45	7.11e-44
SLC6A13	12p13.33	-0.428572	0.428572	1.54e-45	7.61e-44
BTD	3p25.1	-0.428527	0.428527	1.57e-45	7.78e-44
ZNF668	16p11.2	0.428513	0.428513	1.59e-45	7.83e-44
UBE2SP2	17p11.2	0.428497	0.428497	1.6e-45	7.88e-44
UGDH-AS1	4p14	-0.428365	0.428365	1.71e-45	8.43e-44
USP39	2p11.2	0.42827	0.42827	1.8e-45	8.85e-44
RALY	20q11.22	0.428258	0.428258	1.81e-45	8.89e-44
SPX	12p12.1	-0.428001	0.428001	2.07e-45	1.01e-43
THOC6	16p13.3	0.427789	0.427789	2.31e-45	1.13e-43
THRB-AS1	3p24.2	-0.42759	0.42759	2.56e-45	1.25e-43
EME1	17q21.33	0.427536	0.427536	2.64e-45	1.29e-43
PROSER3	19q13.12	0.427284	0.427284	3.01e-45	1.46e-43
TMEM167B	1p13.3	-0.42712	0.42712	3.27e-45	1.59e-43
CEP131	17q25.3	0.427018	0.427018	3.45e-45	1.68e-43
PDE7B	6q23.3	-0.426866	0.426866	3.73e-45	1.81e-43
ABT1	6p22.2	0.426456	0.426456	4.62e-45	2.24e-43
CENPN	16q23.2	0.42638	0.42638	4.8e-45	2.32e-43
CYB5D2	17p13.2	-0.426236	0.426236	5.17e-45	2.5e-43
TECTA	11q23.3	-0.426132	0.426132	5.46e-45	2.63e-43
STIP1	11q13.1	0.42608	0.42608	5.61e-45	2.7e-43
ZNF542P	19q13.43	-0.426014	0.426014	5.8e-45	2.79e-43
ARHGAP12	10p11.22	-0.425943	0.425943	6.02e-45	2.89e-43
SAP130	2q14.3	0.425799	0.425799	6.49e-45	3.11e-43
MCFD2	2p21	-0.425794	0.425794	6.5e-45	3.12e-43
ZMYND11	10p15.3	-0.425705	0.425705	6.81e-45	3.26e-43
ACTB	7p22.1	0.425586	0.425586	7.24e-45	3.46e-43
GTF3C5	9q34.13	0.425531	0.425531	7.45e-45	3.55e-43
GNB1L	22q11.21	0.425502	0.425502	7.56e-45	3.6e-43
LRRC37A5P	9q31.3	-0.425436	0.425436	7.83e-45	3.72e-43
TMEM245	9q31.3	-0.425363	0.425363	8.13e-45	3.86e-43
SMPD1	11p15.4	-0.425258	0.425258	8.57e-45	4.07e-43
HCFC2	12q23.3	-0.425149	0.425149	9.07e-45	4.3e-43
TNS2	12q13.13	-0.425084	0.425084	9.38e-45	4.44e-43
ZNF181	19q13.11	-0.424927	0.424927	1.02e-44	4.8e-43
PINK1	1p36.12	-0.424865	0.424865	1.05e-44	4.95e-43
GCN1	12q24.23	0.424671	0.424671	1.16e-44	5.47e-43
MND1	4q31.3	0.424587	0.424587	1.21e-44	5.7e-43
DPH2	1p34.1	0.424439	0.424439	1.31e-44	6.14e-43
KNL1	15q15.1	0.424234	0.424234	1.45e-44	6.81e-43
HMGB2	4q34.1	0.424127	0.424127	1.54e-44	7.19e-43
BBIP1	10q25.2	-0.423723	0.423723	1.89e-44	8.84e-43
SH3BGRL3	1p36.11	0.423567	0.423567	2.05e-44	9.56e-43
NUP37	12q23.2	0.423481	0.423481	2.14e-44	9.98e-43
ZFP2	5q35.3	-0.423337	0.423337	2.3e-44	1.07e-42
WRAP53	17p13.1	0.423274	0.423274	2.38e-44	1.11e-42
DQX1	2p13.1	0.423237	0.423237	2.42e-44	1.13e-42
PPIH	1p34.2	0.423128	0.423128	2.56e-44	1.19e-42
DNAH10OS	12q24.31	-0.423106	0.423106	2.59e-44	1.2e-42
CENPU	4q35.1	0.423059	0.423059	2.65e-44	1.23e-42
IFNAR1	21q22.11	-0.422963	0.422963	2.79e-44	1.29e-42
EIF4A3	17q25.3	0.422901	0.422901	2.88e-44	1.33e-42
PECR	2q35	-0.42288	0.42288	2.91e-44	1.34e-42
CACTIN	19p13.3	0.422682	0.422682	3.22e-44	1.48e-42
IMMP2L	7q31.1	-0.422492	0.422492	3.55e-44	1.63e-42
BCL11A	2p16.1	0.422061	0.422061	4.42e-44	2.03e-42
OSER1-DT	20q13.12	-0.421841	0.421841	4.95e-44	2.27e-42
PRRC2A	6p21.33	0.421451	0.421451	6.03e-44	2.76e-42
MTA1	14q32.33	0.421305	0.421305	6.5e-44	2.97e-42
FAM227B	15q21.2	-0.421158	0.421158	7.01e-44	3.2e-42
CDC37L1	9p24.1	-0.421111	0.421111	7.17e-44	3.27e-42
CPEB2	4p15.32	-0.421075	0.421075	7.31e-44	3.33e-42
CDC37	19p13.2	0.420966	0.420966	7.72e-44	3.51e-42
ABCA8	17q24.2	-0.420756	0.420756	8.59e-44	3.9e-42
DCUN1D4	4q12	-0.420541	0.420541	9.58e-44	4.34e-42
H2AC14	6p22.1	0.420307	0.420307	1.08e-43	4.89e-42
MRGBP	20q13.33	0.420265	0.420265	1.1e-43	4.98e-42
EDNRB	13q22.3	-0.420191	0.420191	1.14e-43	5.17e-42
LIN7A	12q21.31	-0.420189	0.420189	1.15e-43	5.17e-42
SLC46A1	17q11.2	-0.42007	0.42007	1.22e-43	5.48e-42
ASPA	17p13.2	-0.419896	0.419896	1.33e-43	5.98e-42
FBXL17	5q21.3	-0.419736	0.419736	1.44e-43	6.47e-42
NPM3	10q24.32	0.419634	0.419634	1.52e-43	6.81e-42
TELO2	16p13.3	0.419581	0.419581	1.56e-43	6.98e-42
USP27X-DT	Xp11.23	-0.419507	0.419507	1.62e-43	7.24e-42
GAR1	4q25	0.419424	0.419424	1.69e-43	7.54e-42
KDM1A	1p36.12	0.419324	0.419324	1.77e-43	7.92e-42
SLC25A4	4q35.1	-0.41895	0.41895	2.14e-43	9.55e-42
VASP	19q13.32	0.418948	0.418948	2.15e-43	9.55e-42
DNAAF5	7p22.3	0.418809	0.418809	2.3e-43	1.02e-41
EWSR1	22q12.2	0.418787	0.418787	2.33e-43	1.03e-41
MASTL	10p12.1	0.418425	0.418425	2.8e-43	1.24e-41
MFSD8	4q28.2	-0.418404	0.418404	2.83e-43	1.25e-41
MEN1	11q13	0.418032	0.418032	3.41e-43	1.51e-41
ODF2	9q34.11	0.418	0.418	3.46e-43	1.53e-41
FBXO5	6q25.2	0.4178	0.4178	3.83e-43	1.69e-41
MTHFD1L	6q25.1	0.417713	0.417713	4e-43	1.76e-41
GMEB2	20q13.33	0.417668	0.417668	4.09e-43	1.8e-41
LINC00671	17q21.31	-0.41757	0.41757	4.3e-43	1.89e-41
WHAMMP2	15q13.1	-0.417502	0.417502	4.45e-43	1.95e-41
FAM13C	10q21.1	-0.417422	0.417422	4.63e-43	2.03e-41
KAT2B	3p24.3	-0.417393	0.417393	4.7e-43	2.05e-41
ANKRD6	6q15	-0.417321	0.417321	4.87e-43	2.13e-41
RNF146	6q22.33	-0.417199	0.417199	5.18e-43	2.26e-41
COLGALT1	19p13.11	0.416765	0.416765	6.44e-43	2.81e-41
ITPR3	6p21.31	0.416661	0.416661	6.78e-43	2.95e-41
XPO6	16p12.1	0.416649	0.416649	6.82e-43	2.97e-41
KCTD5	16p13.3	0.416622	0.416622	6.92e-43	3e-41
CRADD	12q22	-0.416547	0.416547	7.18e-43	3.11e-41
PRCP	11q14	-0.41639	0.41639	7.77e-43	3.36e-41
PPP4C	16p11.2	0.416369	0.416369	7.85e-43	3.39e-41
SMARCC1	3p21.31	0.416358	0.416358	7.89e-43	3.41e-41
RCAN2	6p12.3	-0.416356	0.416356	7.9e-43	3.41e-41
HLF	17q22	-0.41612	0.41612	8.89e-43	3.83e-41
FAM229B	6q21	-0.415886	0.415886	9.99e-43	4.3e-41
PLA2G12A	4q25	-0.415643	0.415643	1.13e-42	4.85e-41
TM4SF18	3q25.1	-0.415564	0.415564	1.17e-42	5.04e-41
MAP2	2q34	-0.415454	0.415454	1.24e-42	5.31e-41
CHRNA5	15q25.1	0.415224	0.415224	1.39e-42	5.95e-41
KHDRBS1	1p35.2	0.415176	0.415176	1.42e-42	6.09e-41
SLC25A18	22q11.21	-0.414934	0.414934	1.61e-42	6.86e-41
MYOM1	18p11.31	-0.414692	0.414692	1.81e-42	7.73e-41
POLR2D	2q14.3	0.414669	0.414669	1.83e-42	7.81e-41
TMX4	20p12.3	-0.414634	0.414634	1.87e-42	7.93e-41
HNRNPA1P26	Xq22.1	0.414571	0.414571	1.93e-42	8.18e-41
SAC3D1	11q13.1	0.414478	0.414478	2.02e-42	8.55e-41
MARK2	11q13.1	0.414461	0.414461	2.03e-42	8.61e-41
BBS2	16q13	-0.414395	0.414395	2.1e-42	8.89e-41
GIN1	5q21.1	-0.414338	0.414338	2.16e-42	9.13e-41
CCT7	2p13.2	0.414213	0.414213	2.3e-42	9.71e-41
BBOF1	14q24.3	-0.414164	0.414164	2.36e-42	9.94e-41
SCOC	4q31.1	-0.413993	0.413993	2.57e-42	1.08e-40
BIK	22q13.2	0.413806	0.413806	2.82e-42	1.18e-40
KNSTRN	15q15.1	0.413649	0.413649	3.04e-42	1.28e-40
CEP250	20q11.22	0.413621	0.413621	3.09e-42	1.29e-40
ZNF396	18q12.2	-0.413574	0.413574	3.16e-42	1.32e-40
ZNF628	19q13.42	0.413367	0.413367	3.5e-42	1.46e-40
GABARAPL2	16q23.1	-0.413253	0.413253	3.7e-42	1.55e-40
ATP8B4	15q21.2	-0.413189	0.413189	3.82e-42	1.6e-40
ARID3B	15q24.1	0.413126	0.413126	3.94e-42	1.64e-40
CCDC159	19p13.2	-0.413123	0.413123	3.95e-42	1.64e-40
ASB8	12q13.11	-0.412966	0.412966	4.27e-42	1.77e-40
RFC2	7q11.23	0.412956	0.412956	4.29e-42	1.78e-40
FRMD8	11q13.1	0.412923	0.412923	4.36e-42	1.81e-40
DOHH	19p13.3	0.412912	0.412912	4.38e-42	1.82e-40
KCNAB1	3q25.31	-0.412894	0.412894	4.42e-42	1.83e-40
WDR76	15q15.3	0.412675	0.412675	4.93e-42	2.04e-40
CEP72	5p15.33	0.412031	0.412031	6.78e-42	2.8e-40
YARS2	12p11.21	0.412022	0.412022	6.8e-42	2.81e-40
NUTF2	16q22.1	0.411813	0.411813	7.54e-42	3.11e-40
QTRT2	3q13.31	0.411555	0.411555	8.57e-42	3.52e-40
KREMEN2	16p13.3	0.411461	0.411461	8.97e-42	3.68e-40
PHYH	10p13	-0.411149	0.411149	1.05e-41	4.29e-40
C19ORF48	19q13.33	0.41103	0.41103	1.11e-41	4.54e-40
PLP2	Xp11.23	0.410987	0.410987	1.13e-41	4.64e-40
ABCC10	6p21.1	0.410797	0.410797	1.24e-41	5.08e-40
ACD	16q22.1	0.410384	0.410384	1.52e-41	6.22e-40
MRO	18q21.2	-0.410269	0.410269	1.61e-41	6.57e-40
TBC1D10B	16p11.2	0.410107	0.410107	1.74e-41	7.1e-40
UPF1	19p13.11	0.410013	0.410013	1.83e-41	7.43e-40
SNRNP40	1p35.2	0.409961	0.409961	1.87e-41	7.61e-40
MPC1	6q27	-0.4098	0.4098	2.03e-41	8.23e-40
BUB3	10q26.13	0.409762	0.409762	2.07e-41	8.37e-40
RPS2P48	17q22	0.409715	0.409715	2.11e-41	8.56e-40
ACOT7	1p36.31	0.409498	0.409498	2.35e-41	9.5e-40
TUBBP1	8p12	0.409124	0.409124	2.82e-41	1.14e-39
SLC52A2	8q24.3	0.409097	0.409097	2.86e-41	1.15e-39
SF1	11q13.1	0.409005	0.409005	2.99e-41	1.21e-39
EPDR1	7p14.1	-0.408823	0.408823	3.27e-41	1.32e-39
LINC00882	3q13.12	-0.408781	0.408781	3.34e-41	1.34e-39
RRM1	11p15.4	0.408693	0.408693	3.48e-41	1.4e-39
MRTO4	1p36.13	0.408647	0.408647	3.56e-41	1.43e-39
EIF3J-DT	15q21.1	-0.40862	0.40862	3.61e-41	1.44e-39
ARHGDIA	17q25.3	0.408448	0.408448	3.92e-41	1.57e-39
PBXIP1	1q21.3	-0.40831	0.40831	4.2e-41	1.68e-39
ZNF471	19q13.43	-0.40827	0.40827	4.28e-41	1.71e-39
SNHG17	20q11.23	0.408269	0.408269	4.28e-41	1.71e-39
SIRT3	11p15.5	-0.408268	0.408268	4.28e-41	1.71e-39
PKP3	11p15.5	0.408123	0.408123	4.6e-41	1.83e-39
RTL5	Xq13.1	-0.407956	0.407956	4.99e-41	1.98e-39
LIMCH1	4p13	-0.407812	0.407812	5.35e-41	2.12e-39
SDC2	8q22.1	-0.407547	0.407547	6.08e-41	2.41e-39
TUBA1B	12q13.12	0.407504	0.407504	6.21e-41	2.46e-39
CGAS	6q13	0.407481	0.407481	6.28e-41	2.48e-39
TRAPPC13	5q12.3	-0.407374	0.407374	6.62e-41	2.61e-39
PWAR6	15q11.2	-0.407193	0.407193	7.22e-41	2.85e-39
DDN	12q13.12	0.40714	0.40714	7.41e-41	2.92e-39
SAR1B	5q31.1	-0.407079	0.407079	7.63e-41	3e-39
THAP5	7q31.1	-0.407035	0.407035	7.8e-41	3.07e-39
PRPF4	9q32	0.407017	0.407017	7.87e-41	3.09e-39
ARPC5L	9q33.3	0.406998	0.406998	7.94e-41	3.11e-39
HAUS5	19q13.12	0.406932	0.406932	8.2e-41	3.21e-39
KNTC1	12q24.31	0.406844	0.406844	8.56e-41	3.35e-39
ECT2	3q26.31	0.406661	0.406661	9.35e-41	3.65e-39
UTP14A	Xq26.1	0.406628	0.406628	9.5e-41	3.71e-39
BZW2	7p21.1	0.406461	0.406461	1.03e-40	4.02e-39
LEPROT	1p31.3	-0.406445	0.406445	1.04e-40	4.04e-39
UBAP2L	1q21.3	0.406343	0.406343	1.09e-40	4.24e-39
MGME1	20p11.23	0.406307	0.406307	1.11e-40	4.31e-39
MOAP1	14q32.12	-0.406275	0.406275	1.13e-40	4.37e-39
CRB1	1q31.3	-0.406212	0.406212	1.16e-40	4.5e-39
MMP1	11q22.2	0.406181	0.406181	1.18e-40	4.57e-39
LONRF2	2q11.2	-0.406049	0.406049	1.26e-40	4.86e-39
PSMD3	17q21.1	0.405852	0.405852	1.38e-40	5.34e-39
WNK3	Xp11.22	-0.40548	0.40548	1.65e-40	6.38e-39
AGTR1	3q24	-0.40523	0.40523	1.87e-40	7.19e-39
ZMYND12	1p34.2	-0.405167	0.405167	1.92e-40	7.4e-39
BMERB1	16p13.11	-0.405128	0.405128	1.96e-40	7.54e-39
LINC02897	1q44	-0.405093	0.405093	1.99e-40	7.66e-39
ZNF582	19q13.43	-0.40498	0.40498	2.11e-40	8.08e-39
TMPO	12q23.1	0.404952	0.404952	2.13e-40	8.18e-39
TMEM106B	7p21.3	-0.404729	0.404729	2.38e-40	9.09e-39
FTSJ1	Xp11.23	0.404681	0.404681	2.43e-40	9.29e-39
UFSP2	4q35.1	-0.404646	0.404646	2.47e-40	9.44e-39
FAM72D	1q21.1	0.404641	0.404641	2.48e-40	9.45e-39
R3HDM1	2q21.3	0.404498	0.404498	2.65e-40	1.01e-38
TMC6	17q25.3	0.404403	0.404403	2.78e-40	1.06e-38
RRP9	3p21.2	0.404357	0.404357	2.84e-40	1.08e-38
SNRPN	15q11.2	-0.404292	0.404292	2.93e-40	1.11e-38
CRYBG2	1p36.11	0.40428	0.40428	2.95e-40	1.12e-38
ERLEC1	2p16.2	-0.404072	0.404072	3.26e-40	1.23e-38
ZNF335	20q13.12	0.403928	0.403928	3.49e-40	1.32e-38
TERT	5p15.33	0.403782	0.403782	3.74e-40	1.42e-38
FPGT-TNNI3K	1p31.1	-0.403732	0.403732	3.84e-40	1.45e-38
HIGD1B	17q21.31	-0.40373	0.40373	3.84e-40	1.45e-38
FBXL6	8q24.3	0.403682	0.403682	3.93e-40	1.48e-38
DISP1	1q41	-0.403613	0.403613	4.06e-40	1.53e-38
SLC25A30	13q14.13	-0.403505	0.403505	4.28e-40	1.61e-38
PLA2G4C	19q13.33	-0.40329	0.40329	4.74e-40	1.78e-38
SNX24	5q23.2	-0.40327	0.40327	4.79e-40	1.8e-38
HABP4	9q22.32	-0.402957	0.402957	5.56e-40	2.08e-38
ANGPTL1	1q25.2	-0.402851	0.402851	5.85e-40	2.19e-38
KIAA1107	1p22.1	-0.402831	0.402831	5.9e-40	2.21e-38
TMEM59	1p32.3	-0.402716	0.402716	6.24e-40	2.33e-38
SPAAR	9p13.3	-0.402678	0.402678	6.35e-40	2.37e-38
RPS2P35	9q31.1	0.402649	0.402649	6.44e-40	2.4e-38
TMEM135	11q14.2	-0.402501	0.402501	6.91e-40	2.57e-38
SEPTIN4	17q22	-0.402081	0.402081	8.45e-40	3.14e-38
MAGEH1	Xp11.21	-0.402056	0.402056	8.55e-40	3.17e-38
ZC3H6	2q14.1	-0.402017	0.402017	8.71e-40	3.23e-38
SRF	6p21.1	0.401988	0.401988	8.83e-40	3.27e-38
LINC00924	15q26.2	-0.401584	0.401584	1.07e-39	3.96e-38
ZDHHC12	9q34.11	0.401285	0.401285	1.23e-39	4.56e-38
CX3CR1	3p22.2	-0.401185	0.401185	1.29e-39	4.78e-38
FAM161B	14q24.3	-0.401125	0.401125	1.33e-39	4.91e-38
MTARC2	1q41	-0.401026	0.401026	1.4e-39	5.14e-38
TCEAL4	Xq22.2	-0.400875	0.400875	1.5e-39	5.52e-38
GMDS-DT	6p25.3-p25.2	-0.400738	0.400738	1.6e-39	5.88e-38
STK26	Xq26.2	0.400679	0.400679	1.65e-39	6.04e-38
WRAP73	1p36.32	0.400356	0.400356	1.92e-39	7.04e-38
CD27-AS1	12p13.31	-0.400354	0.400354	1.92e-39	7.04e-38
DEXI	16p13.13	-0.400267	0.400267	2e-39	7.32e-38
C20ORF27	20p13	0.400255	0.400255	2.01e-39	7.36e-38
SYPL2	1p13.3	-0.400245	0.400245	2.02e-39	7.38e-38
PCYOX1	2p13.3	-0.400212	0.400212	2.05e-39	7.49e-38
CDNF	10p13	-0.400069	0.400069	2.2e-39	8.01e-38
FAM200B	4p15.32	-0.400046	0.400046	2.22e-39	8.09e-38
LIFR-AS1	5p13.1	-0.399964	0.399964	2.31e-39	8.4e-38
GET1	21q22.2	-0.39983	0.39983	2.46e-39	8.94e-38
LAMP2	Xq24	-0.399699	0.399699	2.62e-39	9.5e-38
DUS3L	19p13.3	0.399583	0.399583	2.76e-39	1e-37
SLC6A12	12p13.33	-0.39954	0.39954	2.82e-39	1.02e-37
RNF215	22q12.2	-0.399516	0.399516	2.85e-39	1.03e-37
PRIM2	6p11.2	0.399397	0.399397	3.02e-39	1.09e-37
ANKS1B	12q23.1	-0.399376	0.399376	3.05e-39	1.1e-37
CLEC3B	3p21.31	-0.399351	0.399351	3.09e-39	1.11e-37
PPARGC1A	4p15.2	-0.39928	0.39928	3.19e-39	1.15e-37
WWC2	4q35.1	-0.3991	0.3991	3.47e-39	1.25e-37
PAFAH1B3	19q13.1	0.399083	0.399083	3.5e-39	1.26e-37
MIR-663/663A		0.399031	0.399031	3.59e-39	1.29e-37
MIR-663A/663A		0.399031	0.399031	3.59e-39	1.29e-37
BACE1	11q23.3	-0.39902	0.39902	3.61e-39	1.29e-37
FRMD3	9q21.32	-0.398995	0.398995	3.65e-39	1.31e-37
ZNF677	19q13.42	-0.398949	0.398949	3.73e-39	1.33e-37
GALNT11	7q36.1	-0.398919	0.398919	3.78e-39	1.35e-37
TP53	17p13.1	0.398896	0.398896	3.82e-39	1.36e-37
TMEM169	2q35	-0.39874	0.39874	4.12e-39	1.47e-37
SEL1L	14q31	-0.398619	0.398619	4.36e-39	1.55e-37
FICD	12q23.3	-0.398598	0.398598	4.4e-39	1.57e-37
NLE1	17q12	0.398462	0.398462	4.69e-39	1.67e-37
PPP1CA	11q13.2	0.398457	0.398457	4.7e-39	1.67e-37
KRI1	19p13.2	0.398438	0.398438	4.75e-39	1.68e-37
TMEM178A	2p22.1	-0.398233	0.398233	5.23e-39	1.85e-37
NELFA	4p16.3	0.398232	0.398232	5.23e-39	1.85e-37
TET3	2p13.1	0.398226	0.398226	5.24e-39	1.85e-37
PDE1A	2q32.1	-0.398174	0.398174	5.37e-39	1.9e-37
DGKZP1	13q14.11	0.39816	0.39816	5.41e-39	1.91e-37
ARHGAP29	1p22.1	-0.398119	0.398119	5.52e-39	1.94e-37
ETNPPL	4q25	-0.398071	0.398071	5.64e-39	1.99e-37
ECM2	9q22.31	-0.397805	0.397805	6.39e-39	2.25e-37
GNPTG	16p13.3	-0.397658	0.397658	6.85e-39	2.41e-37
BRPF1	3p25.3	0.397478	0.397478	7.45e-39	2.61e-37
RERGL	12p12.3	-0.397335	0.397335	7.97e-39	2.79e-37
STK11	19p13.3	0.397143	0.397143	8.72e-39	3.05e-37
PDE2A	11q13.4	-0.39709	0.39709	8.94e-39	3.13e-37
INSIG2	2q14.1-q14.2	-0.396981	0.396981	9.41e-39	3.29e-37
RNF130	5q35.3	-0.396881	0.396881	9.86e-39	3.44e-37
MED15	22q11.21	0.396861	0.396861	9.95e-39	3.47e-37
TMEM170B	6p24.2	-0.396739	0.396739	1.05e-38	3.67e-37
STRADB	2q33.1	-0.396733	0.396733	1.06e-38	3.68e-37
FZR1	19p13.3	0.396435	0.396435	1.21e-38	4.22e-37
C11ORF71	11q23.2	-0.396297	0.396297	1.3e-38	4.5e-37
PEX11A	15q26.1	-0.39616	0.39616	1.38e-38	4.79e-37
GPRASP1	Xq22.1	-0.395917	0.395917	1.55e-38	5.36e-37
TMEM47	Xp21.1	-0.39578	0.39578	1.65e-38	5.71e-37
MYC	8q24.21	0.395763	0.395763	1.66e-38	5.75e-37
GTF3C2	2p23.3	0.395744	0.395744	1.68e-38	5.8e-37
CCDC138	2q13	0.395608	0.395608	1.79e-38	6.17e-37
BCAP29	7q22.3	-0.395439	0.395439	1.93e-38	6.67e-37
CPSF3	2p25.1	0.395354	0.395354	2.01e-38	6.93e-37
GIT1	17q11.2	0.395314	0.395314	2.05e-38	7.05e-37
HNMT	2q22.1	-0.395178	0.395178	2.18e-38	7.51e-37
AR	Xq12	-0.395143	0.395143	2.22e-38	7.62e-37
AS3MT	10q24.32	-0.394876	0.394876	2.51e-38	8.62e-37
AMMECR1	Xq23	0.394807	0.394807	2.6e-38	8.89e-37
TMED7	5q22.3	-0.394794	0.394794	2.61e-38	8.94e-37
NAP1L2	Xq13.2	-0.394773	0.394773	2.64e-38	9.02e-37
CAVIN2	2q32.3	-0.394639	0.394639	2.81e-38	9.59e-37
IL6R-AS1	1q21.3	-0.394515	0.394515	2.97e-38	1.01e-36
ERO1B	1q42.3	-0.394477	0.394477	3.03e-38	1.03e-36
ZNF491	19p13.2	-0.394281	0.394281	3.31e-38	1.13e-36
MARCHF2	19p13.2	-0.394217	0.394217	3.41e-38	1.16e-36
IFTAP	11p12	-0.394091	0.394091	3.62e-38	1.23e-36
SGO2	2q33.1	0.394017	0.394017	3.75e-38	1.27e-36
RHOU	1q42.13	-0.393885	0.393885	3.98e-38	1.35e-36
PACRG	6q26	-0.393882	0.393882	3.99e-38	1.35e-36
CAP2	6p22.3	-0.393774	0.393774	4.19e-38	1.42e-36
PCCA	13q32.3	-0.393698	0.393698	4.34e-38	1.47e-36
C5ORF47	5q35.2	-0.393694	0.393694	4.35e-38	1.47e-36
CDC14B	9q22.32-q22.33	-0.393384	0.393384	5.02e-38	1.7e-36
DPYS	8q22.3	-0.393363	0.393363	5.07e-38	1.71e-36
TICAM1	19p13.3	0.393338	0.393338	5.13e-38	1.73e-36
MIGA1	1p31.1	-0.393161	0.393161	5.57e-38	1.87e-36
ANLN	7p14.2	0.393118	0.393118	5.68e-38	1.91e-36
AQP4	18q11.2	-0.393019	0.393019	5.95e-38	2e-36
BNIP3P1	14q12	-0.39301	0.39301	5.97e-38	2e-36
ACBD5	10p12.1	-0.392706	0.392706	6.87e-38	2.3e-36
MOSMO	16p12.2	-0.392658	0.392658	7.03e-38	2.35e-36
FABP5	8q21.13	0.392652	0.392652	7.05e-38	2.36e-36
ATIC	2q35	0.392635	0.392635	7.1e-38	2.37e-36
UTP4	16q22.1	0.392321	0.392321	8.21e-38	2.74e-36
XPO5	6p21.1	0.392309	0.392309	8.26e-38	2.75e-36
SNORD17	20p11.23	0.392163	0.392163	8.83e-38	2.94e-36
CENPL	1q25.1	0.392162	0.392162	8.83e-38	2.94e-36
ATP2B2	3p25.3	-0.392156	0.392156	8.86e-38	2.95e-36
EPIST	5q31.1	0.391906	0.391906	9.94e-38	3.3e-36
MRPL4	19p13.2	0.391804	0.391804	1.04e-37	3.46e-36
TAF4	20q13.33	0.391532	0.391532	1.18e-37	3.91e-36
PTH1R	3p21.31	-0.391532	0.391532	1.18e-37	3.91e-36
RAP2C-AS1	Xq26.2	-0.391491	0.391491	1.2e-37	3.98e-36
MPPE1	18p11.21	-0.391408	0.391408	1.25e-37	4.13e-36
TMPO-AS1	12q23.1	0.391312	0.391312	1.31e-37	4.31e-36
ANP32BP1	15q24.2	0.391259	0.391259	1.34e-37	4.42e-36
ACBD4	17q21.31	-0.391253	0.391253	1.34e-37	4.42e-36
ASCL2	11p15.5	0.391094	0.391094	1.44e-37	4.75e-36
HIBADH	7p15.2	-0.390832	0.390832	1.63e-37	5.36e-36
DEF6	6p21.31	0.390811	0.390811	1.64e-37	5.4e-36
KMT5A	12q24.31	0.390788	0.390788	1.66e-37	5.46e-36
SLC25A42	19p13.11	-0.390758	0.390758	1.68e-37	5.52e-36
NCAPD3	11q25	0.390673	0.390673	1.75e-37	5.74e-36
ZNF442	19p13.2	-0.390671	0.390671	1.75e-37	5.74e-36
RBM43	2q23.3	-0.390558	0.390558	1.85e-37	6.04e-36
TIGD7	16p13.3	-0.390553	0.390553	1.85e-37	6.05e-36
MIR497HG	17p13.1	-0.390506	0.390506	1.89e-37	6.17e-36
LINGO4	1q21.3	-0.3905	0.3905	1.9e-37	6.18e-36
PLCXD3	5p13.1	-0.390471	0.390471	1.92e-37	6.26e-36
PRKD1	14q12	-0.39042	0.39042	1.97e-37	6.4e-36
MOCS1	6p21.2	-0.390418	0.390418	1.97e-37	6.4e-36
DBF4	7q21.12	0.390314	0.390314	2.06e-37	6.71e-36
ZC3H3	8q24.3	0.390207	0.390207	2.17e-37	7.04e-36
SUV39H2	10p13	0.39015	0.39015	2.22e-37	7.21e-36
PEBP4	8p21.3	-0.390123	0.390123	2.25e-37	7.3e-36
ZNF142	2q35	0.390095	0.390095	2.28e-37	7.38e-36
AUH	9q22.31	-0.390033	0.390033	2.35e-37	7.59e-36
LRMDA	10q22.2-q22.3	-0.390014	0.390014	2.37e-37	7.65e-36
CHEK2	22q12.1	0.389816	0.389816	2.59e-37	8.37e-36
CENPP	9q22.31	0.389729	0.389729	2.7e-37	8.7e-36
AXIN1	16p13.3	0.389662	0.389662	2.78e-37	8.96e-36
TMEM263	12q23.3	-0.389295	0.389295	3.29e-37	1.06e-35
TMEM232	5q22.1	-0.389258	0.389258	3.35e-37	1.08e-35
TMEM39B	1p35.2	0.389255	0.389255	3.35e-37	1.08e-35
LPAR2	19p13.11	0.389123	0.389123	3.56e-37	1.14e-35
ARMCX1	Xq22.1	-0.389109	0.389109	3.58e-37	1.15e-35
RTKN2	10q21.2	0.389087	0.389087	3.62e-37	1.16e-35
EFCAB2	1q44	-0.389074	0.389074	3.64e-37	1.16e-35
LEPR	1p31.3	-0.388687	0.388687	4.34e-37	1.39e-35
MST1R	3p21.31	0.388661	0.388661	4.39e-37	1.4e-35
H3C7	6p22.2	0.388579	0.388579	4.56e-37	1.45e-35
FAM72A	1q32.1	0.388549	0.388549	4.62e-37	1.47e-35
RAPGEF2	4q32.1	-0.388528	0.388528	4.67e-37	1.49e-35
RPS2P7	20q13.12	0.388519	0.388519	4.68e-37	1.49e-35
TMEM250	9q34.3	0.38843	0.38843	4.88e-37	1.55e-35
APBB1	11p15.4	-0.388351	0.388351	5.06e-37	1.61e-35
CPO	2q33.3	-0.388311	0.388311	5.15e-37	1.63e-35
INTS1	7p22.3	0.388298	0.388298	5.18e-37	1.64e-35
CIZ1	9q34.11	0.388208	0.388208	5.4e-37	1.71e-35
CLYBL	13q32.3	-0.388126	0.388126	5.6e-37	1.77e-35
CCT2	12q15	0.388085	0.388085	5.71e-37	1.8e-35
SMC1A	Xp11.22	0.387866	0.387866	6.3e-37	1.99e-35
PMAIP1	18q21.32	0.387827	0.387827	6.42e-37	2.02e-35
EXOSC5	19q13.2	0.38781	0.38781	6.46e-37	2.04e-35
DSEL	18q22.1	-0.387798	0.387798	6.5e-37	2.05e-35
CARF	2q33.2	-0.387769	0.387769	6.59e-37	2.07e-35
PRKDC	8q11.21	0.387668	0.387668	6.9e-37	2.17e-35
SLC25A16	10q21.3	-0.387533	0.387533	7.33e-37	2.3e-35
ABRACL	6q24.1	0.387408	0.387408	7.76e-37	2.43e-35
MYD88	3p22.2	0.387338	0.387338	8.01e-37	2.51e-35
SLC38A11	2q24.3	-0.387168	0.387168	8.65e-37	2.71e-35
MNX1	7q36.3	0.386829	0.386829	1.01e-36	3.15e-35
HAGH	16p13.3	-0.386823	0.386823	1.01e-36	3.16e-35
NONO	Xq13.1	0.386783	0.386783	1.03e-36	3.22e-35
ZNF300P1	5q33.1	-0.38672	0.38672	1.06e-36	3.3e-35
SMARCB1	22q11.23	0.386718	0.386718	1.06e-36	3.3e-35
SYMPK	19q13.32	0.386691	0.386691	1.07e-36	3.34e-35
CPE	4q32.3	-0.386665	0.386665	1.09e-36	3.38e-35
ARID3A	19p13.3	0.386658	0.386658	1.09e-36	3.39e-35
B4GAT1	11q13.2	-0.386649	0.386649	1.09e-36	3.4e-35
SNAPC4	9q34.3	0.386419	0.386419	1.21e-36	3.77e-35
C1ORF112	1q24.2	0.38634	0.38634	1.26e-36	3.9e-35
HNRNPA0	5q31.2	0.386303	0.386303	1.28e-36	3.96e-35
ATP13A1	19p13.11	0.386203	0.386203	1.34e-36	4.14e-35
ARPC2	2q35	0.386164	0.386164	1.36e-36	4.21e-35
RBKS	2p23.2	-0.386105	0.386105	1.4e-36	4.32e-35
SORBS2	4q35.1	-0.386081	0.386081	1.41e-36	4.36e-35
POLK	5q13.3	-0.386043	0.386043	1.44e-36	4.43e-35
AASS	7q31.32	-0.386004	0.386004	1.46e-36	4.51e-35
THOC3	5q35.2	0.385979	0.385979	1.48e-36	4.56e-35
ARHGEF12	11q23.3	-0.385581	0.385581	1.77e-36	5.44e-35
DNMT3B	20q11.21	0.385574	0.385574	1.78e-36	5.46e-35
ARHGEF1	19q13.2	0.385524	0.385524	1.82e-36	5.58e-35
SEPTIN9	17q25.3	0.385373	0.385373	1.95e-36	5.96e-35
TOR1AIP1	1q25.2	-0.385156	0.385156	2.15e-36	6.57e-35
CNN3	1p21.3	-0.385153	0.385153	2.15e-36	6.57e-35
VAMP2	17p13.1	-0.385148	0.385148	2.15e-36	6.58e-35
ADRA1B	5q33.3	-0.385146	0.385146	2.15e-36	6.58e-35
ARMCX3	Xq22.1	-0.385146	0.385146	2.16e-36	6.58e-35
RAB8A	19p13.11	0.385027	0.385027	2.27e-36	6.93e-35
EXOSC2	9q34.12	0.384891	0.384891	2.42e-36	7.36e-35
SLC7A1	13q12.3	0.38478	0.38478	2.54e-36	7.73e-35
TENM1	Xq25	-0.384484	0.384484	2.9e-36	8.82e-35
GALNT6	12q13.13	0.38423	0.38423	3.25e-36	9.88e-35
RNF170	8p11.21	-0.384198	0.384198	3.3e-36	1e-34
SEMA3B-AS1	3p21.31	-0.384178	0.384178	3.33e-36	1.01e-34
C21ORF62-AS1	21q22.11	-0.384176	0.384176	3.33e-36	1.01e-34
NUP155	5p13.2	0.384058	0.384058	3.51e-36	1.06e-34
IVD	15q15.1	-0.384053	0.384053	3.52e-36	1.06e-34
PLPP1	5q11.2	-0.383938	0.383938	3.71e-36	1.12e-34
CLN6	15q23	0.383905	0.383905	3.76e-36	1.14e-34
YPEL2	17q22	-0.383818	0.383818	3.91e-36	1.18e-34
MAMDC2-AS1	9q21.12	-0.38378	0.38378	3.98e-36	1.2e-34
GLUD2	Xq24	-0.383718	0.383718	4.09e-36	1.23e-34
CNOT11	2q11.2	0.383694	0.383694	4.13e-36	1.24e-34
ATP1B3	3q23	0.383626	0.383626	4.26e-36	1.28e-34
PDSS1	10p12.1	0.38345	0.38345	4.61e-36	1.38e-34
WRNIP1	6p25.2	0.3834	0.3834	4.72e-36	1.41e-34
MAOB	Xp11.3	-0.38337	0.38337	4.78e-36	1.43e-34
FNIP1	5q31.1	-0.383357	0.383357	4.81e-36	1.44e-34
NKAPL	6p22.1	-0.383211	0.383211	5.13e-36	1.54e-34
SIAE	11q24.2	-0.383159	0.383159	5.25e-36	1.57e-34
ENPP4	6p21.1	-0.383107	0.383107	5.37e-36	1.61e-34
TMEM50B	21q22.11	-0.383052	0.383052	5.51e-36	1.64e-34
ERMAP	1p34.2	-0.382915	0.382915	5.86e-36	1.75e-34
EPB41L5	2q14.2	-0.3829	0.3829	5.89e-36	1.76e-34
TCF20	22q13.2	0.382872	0.382872	5.97e-36	1.78e-34
RBM38	20q13.31	0.382811	0.382811	6.13e-36	1.82e-34
TM2D3	15q26.3	-0.382788	0.382788	6.2e-36	1.84e-34
TMEM72-AS1	10q11.21	-0.382585	0.382585	6.78e-36	2.01e-34
HDAC2	6q21	0.382571	0.382571	6.83e-36	2.02e-34
DTX2P1	7q11.23	0.382516	0.382516	7e-36	2.07e-34
DNAL1	14q24.3	-0.38249	0.38249	7.08e-36	2.1e-34
CPNE1	20q11.22	0.382486	0.382486	7.09e-36	2.1e-34
EMC7	15q14	-0.382373	0.382373	7.46e-36	2.2e-34
SHBG	17p13.1	-0.382365	0.382365	7.48e-36	2.21e-34
UBE2D4	7p13	-0.382363	0.382363	7.49e-36	2.21e-34
MMP3	11q22.2	0.382341	0.382341	7.56e-36	2.23e-34
NBR1	17q21.31	-0.382333	0.382333	7.59e-36	2.24e-34
FNDC3A	13q14.2	-0.382233	0.382233	7.94e-36	2.34e-34
FAM107A	3p14.3-p14.2	-0.382108	0.382108	8.39e-36	2.47e-34
AGBL3	7q33	-0.382057	0.382057	8.58e-36	2.52e-34
PSMB2	1p34.3	0.382033	0.382033	8.67e-36	2.55e-34
FBRSL1	12q24.33	0.381929	0.381929	9.08e-36	2.66e-34
MEGF9	9q33.2	-0.381897	0.381897	9.22e-36	2.7e-34
HOXA1	7p15.2	0.38183	0.38183	9.49e-36	2.78e-34
PABPC4	1p34.3	0.381828	0.381828	9.51e-36	2.78e-34
GABARAP	17p13.1	-0.381826	0.381826	9.51e-36	2.78e-34
TGS1	8q12.1	0.381785	0.381785	9.69e-36	2.83e-34
PITPNM1	11q13.2	0.381586	0.381586	1.06e-35	3.09e-34
LINC01018	5p15.31	-0.381492	0.381492	1.1e-35	3.22e-34
NECTIN1	11q23.3	0.381486	0.381486	1.11e-35	3.22e-34
VAMP4	1q24.3	-0.381435	0.381435	1.13e-35	3.29e-34
C4ORF46	4q32.1	0.381429	0.381429	1.13e-35	3.3e-34
ABAT	16p13.2	-0.381428	0.381428	1.14e-35	3.3e-34
RHBDF2	17q25.1	0.381363	0.381363	1.17e-35	3.39e-34
PHF5A	22q13.2	0.381299	0.381299	1.2e-35	3.49e-34
A2M	12p13.31	-0.381195	0.381195	1.26e-35	3.65e-34
PABPC1P1	4p14	0.381133	0.381133	1.29e-35	3.75e-34
SLC30A9	4p13	-0.38105	0.38105	1.34e-35	3.88e-34
TPM3	1q21.3	0.380986	0.380986	1.38e-35	3.99e-34
ACAD11	3q22.1	-0.380835	0.380835	1.48e-35	4.26e-34
EXOSC3	9p13.2	0.380714	0.380714	1.56e-35	4.5e-34
GID8	20q13.33	0.380652	0.380652	1.6e-35	4.62e-34
SRSF1	17q22	0.380634	0.380634	1.61e-35	4.65e-34
SPARCL1	4q22.1	-0.380597	0.380597	1.64e-35	4.72e-34
PABPC3	13q12.13	0.380547	0.380547	1.68e-35	4.82e-34
PUM3	9p24.2	0.38052	0.38052	1.7e-35	4.88e-34
PDCD2L	19q13.11	0.380509	0.380509	1.71e-35	4.9e-34
CYP2S1	19q13.2	0.380432	0.380432	1.77e-35	5.06e-34
ZNF441	19p13.2	-0.380414	0.380414	1.78e-35	5.1e-34
LINC00693	3p24.1	-0.380352	0.380352	1.83e-35	5.24e-34
ZNF367	9q22.32	0.380317	0.380317	1.86e-35	5.31e-34
SBDS	7q11.21	-0.380307	0.380307	1.87e-35	5.33e-34
LINC01554	5q15	-0.380279	0.380279	1.89e-35	5.39e-34
PPAN	19p13.2	0.380252	0.380252	1.91e-35	5.45e-34
RMST	12q23.1	-0.380244	0.380244	1.92e-35	5.47e-34
IL23A	12q13.3	0.380077	0.380077	2.07e-35	5.88e-34
RORA	15q22.2	-0.379856	0.379856	2.28e-35	6.48e-34
UBN1	16p13.3	0.379788	0.379788	2.35e-35	6.67e-34
YPEL5	2p23.1	-0.379734	0.379734	2.4e-35	6.83e-34
DNA2	10q21.3	0.379704	0.379704	2.44e-35	6.91e-34
NSUN5	7q11.23	0.379643	0.379643	2.5e-35	7.1e-34
SORBS1	10q24.1	-0.379603	0.379603	2.55e-35	7.22e-34
ABCF1	6p21.33	0.379259	0.379259	2.96e-35	8.39e-34
KCNJ8	12p12.1	-0.379238	0.379238	2.99e-35	8.46e-34
ADCY3	2p23.3	0.378993	0.378993	3.33e-35	9.42e-34
DNAAF9	20p13	-0.378988	0.378988	3.34e-35	9.43e-34
TBC1D15	12q21.1	-0.378938	0.378938	3.41e-35	9.63e-34
FBXO44	1p36.22	-0.378754	0.378754	3.7e-35	1.04e-33
AP3S2	15q26.1	-0.378741	0.378741	3.72e-35	1.05e-33
ADGRF5	6p12.3	-0.378716	0.378716	3.76e-35	1.06e-33
PATL1	11q12.1	0.378685	0.378685	3.82e-35	1.07e-33
KLHDC10	7q32.2	-0.378569	0.378569	4.02e-35	1.13e-33
HMX2	10q26.13	0.378548	0.378548	4.05e-35	1.14e-33
GART	21q22.11	0.378472	0.378472	4.19e-35	1.18e-33
HMGB1P8	15q26.1	0.378387	0.378387	4.35e-35	1.22e-33
MCMBP	10q26.11	0.378364	0.378364	4.39e-35	1.23e-33
RBM15B	3p21.2	0.378129	0.378129	4.87e-35	1.36e-33
ARMCX4	Xq22.1	-0.378121	0.378121	4.89e-35	1.37e-33
COA5	2q11.2	-0.377966	0.377966	5.23e-35	1.46e-33
TATDN3	1q32.3	-0.377955	0.377955	5.26e-35	1.47e-33
JAZF1	7p15.2-p15.1	-0.377943	0.377943	5.29e-35	1.47e-33
CDADC1	13q14.2	-0.377848	0.377848	5.51e-35	1.54e-33
RHOQP1	14q21.3	0.377689	0.377689	5.91e-35	1.64e-33
ISL2	15q24.3	0.377648	0.377648	6.02e-35	1.67e-33
DUSP3	17q21.31	-0.377586	0.377586	6.18e-35	1.72e-33
FBRS	16p11.2	0.37751	0.37751	6.39e-35	1.78e-33
OAZ2	15q22.31	-0.377435	0.377435	6.6e-35	1.83e-33
RNF11	1p32.3	-0.377183	0.377183	7.37e-35	2.04e-33
NELFCD	20q13.32	0.377154	0.377154	7.47e-35	2.07e-33
MINDY1	1q21.3	-0.37701	0.37701	7.95e-35	2.2e-33
ANGPT1	8q23.1	-0.376975	0.376975	8.08e-35	2.23e-33
DIRAS2	9q22.2	-0.376916	0.376916	8.29e-35	2.29e-33
GALNT15	3p25.1	-0.376893	0.376893	8.37e-35	2.31e-33
ZSCAN18	19q13.43	-0.376799	0.376799	8.72e-35	2.41e-33
PEBP1	12q24.23	-0.376753	0.376753	8.9e-35	2.45e-33
AKAP7	6q23.2	-0.37675	0.37675	8.91e-35	2.45e-33
CRELD1	3p25.3	-0.376725	0.376725	9.01e-35	2.48e-33
NUDT7	16q23.1	-0.376685	0.376685	9.17e-35	2.52e-33
MAPT	17q21.31	-0.37665	0.37665	9.31e-35	2.56e-33
TAGLN2	1q23.2	0.376556	0.376556	9.7e-35	2.66e-33
UBE2I	16p13.3	0.376539	0.376539	9.77e-35	2.68e-33
TFRC	3q29	0.376374	0.376374	1.05e-34	2.88e-33
CFAP91	3q13.33	-0.376371	0.376371	1.05e-34	2.88e-33
TCAIM	3p21.31	-0.376365	0.376365	1.05e-34	2.89e-33
PGBD4P3	5q32	-0.376296	0.376296	1.09e-34	2.97e-33
CRYL1	13q12.11	-0.376266	0.376266	1.1e-34	3.01e-33
MED26	19p13.11	0.376166	0.376166	1.15e-34	3.14e-33
PTPRM	18p11.23	-0.37616	0.37616	1.15e-34	3.14e-33
LYPLAL1	1q41	-0.376144	0.376144	1.16e-34	3.16e-33
C1ORF159	1p36.33	0.376009	0.376009	1.23e-34	3.35e-33
CD302	2q24.2	-0.375903	0.375903	1.29e-34	3.51e-33
KHSRPP1	9p21.3	0.375842	0.375842	1.32e-34	3.6e-33
CANX	5q35.3	-0.375796	0.375796	1.35e-34	3.67e-33
NICN1	3p21.31	-0.375765	0.375765	1.37e-34	3.72e-33
POLA1	Xp22.11-p21.3	0.375743	0.375743	1.38e-34	3.75e-33
HK2	2p12	0.375656	0.375656	1.44e-34	3.89e-33
KIAA1191	5q35.2	-0.375459	0.375459	1.56e-34	4.24e-33
TRPC1	3q23	-0.375419	0.375419	1.59e-34	4.31e-33
TNS1	2q35	-0.375397	0.375397	1.61e-34	4.35e-33
GOLGA8R	15q13.2	-0.375345	0.375345	1.64e-34	4.44e-33
TIPIN	15q22.31	0.375237	0.375237	1.72e-34	4.65e-33
TTI1	20q11.23	0.374947	0.374947	1.95e-34	5.27e-33
TUB	11p15.4	-0.374927	0.374927	1.97e-34	5.31e-33
RAB18	10p12.1	-0.374891	0.374891	2e-34	5.39e-33
HBP1	7q22.3	-0.374872	0.374872	2.02e-34	5.43e-33
HPGDS	4q22.3	-0.374831	0.374831	2.05e-34	5.52e-33
ZNF676	19p12	-0.37475	0.37475	2.13e-34	5.72e-33
FCN2	9q34.3	-0.374685	0.374685	2.19e-34	5.87e-33
PGRMC2	4q28.2	-0.374685	0.374685	2.19e-34	5.87e-33
BCO2	11q23.1	-0.374617	0.374617	2.25e-34	6.04e-33
BEST2	19p13.13	0.374617	0.374617	2.25e-34	6.04e-33
NDRG2	14q11.2	-0.374571	0.374571	2.3e-34	6.15e-33
SERBP1	1p31.3	0.374569	0.374569	2.3e-34	6.16e-33
PDE11A	2q31.2	-0.374511	0.374511	2.36e-34	6.31e-33
RPLP1	15q23	0.37451	0.37451	2.36e-34	6.31e-33
JKAMP	14q23.1	-0.374313	0.374313	2.57e-34	6.86e-33
H2AC16	6p22.1	0.374234	0.374234	2.66e-34	7.09e-33
DCLK2	4q31.23-q31.3	-0.374161	0.374161	2.75e-34	7.32e-33
NDOR1	9q34.3	0.373968	0.373968	2.99e-34	7.95e-33
AATF	17q12	0.37395	0.37395	3.01e-34	8e-33
RPS15P5	3p14.3	0.373875	0.373875	3.11e-34	8.26e-33
BAZ1A	14q13.1-q13.2	0.373811	0.373811	3.2e-34	8.49e-33
SLC35A5	3q13.2	-0.373604	0.373604	3.5e-34	9.28e-33
PKMP3	6q14.3	-0.37355	0.37355	3.58e-34	9.49e-33
H2AZP3	13q32.3	0.373528	0.373528	3.61e-34	9.57e-33
GNG11	7q21.3	-0.373476	0.373476	3.69e-34	9.78e-33
TOE1	1p34.1	0.373376	0.373376	3.86e-34	1.02e-32
BBOX1	11p14.2	-0.373335	0.373335	3.93e-34	1.04e-32
PUSL1	1p36.33	0.373319	0.373319	3.95e-34	1.04e-32
FEZ2	2p22.2	-0.373315	0.373315	3.96e-34	1.04e-32
MTBP	8q24.12	0.373283	0.373283	4.02e-34	1.06e-32
SMIM10L2B	Xq26.3	-0.373118	0.373118	4.31e-34	1.14e-32
STMN1	1p36.11	0.373061	0.373061	4.42e-34	1.16e-32
UBE2O	17q25.1	0.373044	0.373044	4.45e-34	1.17e-32
PTCHD4	6p12.3	-0.372894	0.372894	4.75e-34	1.25e-32
SUOX	12q13.2	-0.372837	0.372837	4.87e-34	1.28e-32
CFAP70	10q22.2	-0.372805	0.372805	4.93e-34	1.29e-32
ACOT6	14q24.3	-0.372736	0.372736	5.08e-34	1.33e-32
CD59	11p13	-0.372678	0.372678	5.21e-34	1.37e-32
TMOD1	9q22.33	-0.372666	0.372666	5.24e-34	1.37e-32
VSTM4	10q11.23	-0.372641	0.372641	5.3e-34	1.39e-32
RPL18A	19p13.11	0.372583	0.372583	5.43e-34	1.42e-32
SCN4B	11q23.3	-0.372573	0.372573	5.45e-34	1.42e-32
PRR7	5q35.3	0.372487	0.372487	5.66e-34	1.48e-32
H2AC20	1q21.2	0.372227	0.372227	6.33e-34	1.65e-32
ATP6V0E2	7q36.1	-0.372193	0.372193	6.42e-34	1.67e-32
PSMD11	17q11.2	0.37204	0.37204	6.86e-34	1.79e-32
KCNT2	1q31.3	-0.372001	0.372001	6.97e-34	1.81e-32
CYP3A43	7q22.1	-0.371856	0.371856	7.42e-34	1.93e-32
CEACAM5	19q13.2	0.371842	0.371842	7.47e-34	1.94e-32
KDM5C	Xp11.22	0.371719	0.371719	7.87e-34	2.04e-32
ZNF207	17q11.2	0.37171	0.37171	7.9e-34	2.05e-32
ZNF205-AS1	16p13.3	-0.371586	0.371586	8.33e-34	2.16e-32
C21ORF58	21q22.3	0.371493	0.371493	8.67e-34	2.25e-32
POLR1C	6p21.1	0.371462	0.371462	8.79e-34	2.27e-32
OTUD6B-AS1	8q21.3	-0.371449	0.371449	8.84e-34	2.29e-32
TNS4	17q21.2	0.370879	0.370879	1.13e-33	2.92e-32
MYCBP2-AS1	13q22.3	-0.37083	0.37083	1.15e-33	2.98e-32
PRKAG2-AS1	7q36.1	-0.370777	0.370777	1.18e-33	3.04e-32
DPP9	19p13.3	0.370772	0.370772	1.18e-33	3.04e-32
SET	9q34.11	0.370752	0.370752	1.19e-33	3.07e-32
CTPS1	1p34.2	0.370713	0.370713	1.21e-33	3.12e-32
ZNF546	19q13.2	-0.370709	0.370709	1.21e-33	3.12e-32
ACSL1	4q35.1	-0.370644	0.370644	1.25e-33	3.21e-32
SRC	20q11.23	0.370638	0.370638	1.25e-33	3.21e-32
CALCRL	2q32.1	-0.370585	0.370585	1.28e-33	3.28e-32
SPACA4	19q13.33	0.370491	0.370491	1.33e-33	3.42e-32
TAF4B	18q11.2	0.370403	0.370403	1.38e-33	3.54e-32
ADA	20q13.12	0.370334	0.370334	1.42e-33	3.65e-32
CCDC158	4q21.1	-0.370284	0.370284	1.46e-33	3.72e-32
WDR43	2p23.2	0.370053	0.370053	1.61e-33	4.11e-32
NUP107	12q15	0.370011	0.370011	1.64e-33	4.18e-32
ALDH1L1-AS1	3q21.3	-0.369963	0.369963	1.67e-33	4.26e-32
FGF13	Xq26.3-q27.1	-0.36991	0.36991	1.71e-33	4.35e-32
PLCL1	2q33.1	-0.369807	0.369807	1.78e-33	4.55e-32
NASP	1p34.1	0.369766	0.369766	1.82e-33	4.62e-32
CCDC13	3p22.1	-0.369743	0.369743	1.83e-33	4.66e-32
ZNF302	19q13.11	-0.369692	0.369692	1.87e-33	4.76e-32
DCT	13q32.1	-0.369656	0.369656	1.9e-33	4.83e-32
TP73	1p36.32	0.36948	0.36948	2.05e-33	5.21e-32
ETFDH	4q32.1	-0.369434	0.369434	2.09e-33	5.31e-32
CCDC97	19q13.2	0.369429	0.369429	2.1e-33	5.31e-32
FARP2	2q37.3	0.369399	0.369399	2.12e-33	5.38e-32
HDX	Xq21.1	-0.369376	0.369376	2.14e-33	5.43e-32
NOP16	5q35.2	0.369179	0.369179	2.33e-33	5.89e-32
HMGA1P8	2p13.1	0.369165	0.369165	2.34e-33	5.93e-32
CTDP1	18q23	0.369154	0.369154	2.36e-33	5.95e-32
DCTPP1	16p11.2	0.369085	0.369085	2.43e-33	6.12e-32
KLKB1	4q35.2	-0.368999	0.368999	2.52e-33	6.34e-32
NUP210	3p25.1	0.368988	0.368988	2.53e-33	6.37e-32
RFC4	3q27.3	0.368959	0.368959	2.56e-33	6.45e-32
GLUD1	10q23.2	-0.368907	0.368907	2.62e-33	6.58e-32
ALDH1L1	3q21.3	-0.368837	0.368837	2.7e-33	6.78e-32
POLE3	9q32	0.368757	0.368757	2.79e-33	7.01e-32
PRDM13	6q16.2	0.368655	0.368655	2.91e-33	7.31e-32
ITM2B	13q14.2	-0.368584	0.368584	3e-33	7.53e-32
CNOT1	16q21	0.368476	0.368476	3.14e-33	7.87e-32
NOL9	1p36.31	0.368475	0.368475	3.14e-33	7.87e-32
MUC2	11p15.5	0.368374	0.368374	3.28e-33	8.21e-32
TBC1D19	4p15.2	-0.368367	0.368367	3.29e-33	8.23e-32
FAM135B	8q24.23	-0.368325	0.368325	3.35e-33	8.37e-32
CTSLP3	10q11.22	-0.368093	0.368093	3.7e-33	9.23e-32
RUFY2	10q21.3	-0.367994	0.367994	3.85e-33	9.62e-32
BRI3BP	12q24.31	0.367944	0.367944	3.94e-33	9.82e-32
DUSP2	2q11.2	0.367882	0.367882	4.04e-33	1.01e-31
NRBP2	8q24.3	-0.367842	0.367842	4.11e-33	1.02e-31
MYRIP	3p22.1	-0.367739	0.367739	4.29e-33	1.07e-31
H2AC12	6p22.1	0.367683	0.367683	4.4e-33	1.09e-31
UMAD1	7p21.3	-0.36768	0.36768	4.4e-33	1.09e-31
SPTBN4	19q13.2	-0.367616	0.367616	4.52e-33	1.12e-31
ZDHHC15	Xq13.3	-0.367447	0.367447	4.86e-33	1.21e-31
SMARCD3	7q36.1	-0.367362	0.367362	5.04e-33	1.25e-31
CFAP221	2q14.2	-0.367355	0.367355	5.05e-33	1.25e-31
DSN1	20q11.23	0.36735	0.36735	5.06e-33	1.25e-31
GNG7	19p13.3	-0.36734	0.36734	5.08e-33	1.26e-31
ST6GALNAC3	1p31.1	-0.367335	0.367335	5.09e-33	1.26e-31
C15ORF39	15q24.2	0.367292	0.367292	5.19e-33	1.28e-31
H3C11	6p22.1	0.367281	0.367281	5.21e-33	1.29e-31
LRFN4	11q13.2	0.367099	0.367099	5.63e-33	1.39e-31
CTBS	1p22.3	-0.367099	0.367099	5.63e-33	1.39e-31
PLA2G2F	1p36.12	0.367044	0.367044	5.76e-33	1.42e-31
TMEM102	17p13.1	0.366971	0.366971	5.94e-33	1.46e-31
RGS5	1q23.3	-0.36683	0.36683	6.31e-33	1.55e-31
MINDY2	15q21.3-q22.1	-0.366778	0.366778	6.44e-33	1.58e-31
ZNF862	7q36.1	-0.3667	0.3667	6.66e-33	1.64e-31
SATL1	Xq21.1	-0.36656	0.36656	7.06e-33	1.73e-31
USP30	12q24.11	-0.366549	0.366549	7.1e-33	1.74e-31
TNNI3K	1p31.1	-0.366431	0.366431	7.46e-33	1.83e-31
DGKA	12q13.2	0.366382	0.366382	7.61e-33	1.86e-31
TAF15	17q12	0.366365	0.366365	7.67e-33	1.88e-31
EPOP	17q12	0.366346	0.366346	7.73e-33	1.89e-31
ZNF626	19p12	-0.366197	0.366197	8.23e-33	2.01e-31
FYB2	1p32.2	-0.366184	0.366184	8.28e-33	2.02e-31
MRAS	3q22.3	-0.36604	0.36604	8.79e-33	2.15e-31
POLD3	11q13.4	0.36603	0.36603	8.83e-33	2.15e-31
EIF4G1	3q27.1	0.365991	0.365991	8.98e-33	2.19e-31
RASGRF2	5q14.1	-0.36595	0.36595	9.13e-33	2.22e-31
GPR88	1p21.2	-0.365905	0.365905	9.31e-33	2.26e-31
FGF14	13q33.1	-0.365856	0.365856	9.5e-33	2.31e-31
ZNF341	20q11.22	0.365803	0.365803	9.71e-33	2.36e-31
SNRPA1	15q26.3	0.365693	0.365693	1.02e-32	2.47e-31
TRMT6	20p12.3	0.365674	0.365674	1.03e-32	2.49e-31
CAPZA2	7q31.2	-0.36562	0.36562	1.05e-32	2.54e-31
NECTIN3-AS1	3q13.13	-0.365546	0.365546	1.08e-32	2.62e-31
LPCAT4	15q14	0.365419	0.365419	1.14e-32	2.76e-31
EHMT2	6p21.33	0.365258	0.365258	1.22e-32	2.95e-31
H2BC13	6p22.1	0.365218	0.365218	1.24e-32	3e-31
RNPS1P1	4p15.33	0.365212	0.365212	1.25e-32	3.01e-31
POU6F1	12q13.13	-0.365161	0.365161	1.27e-32	3.07e-31
FAM228B	2p23.3	-0.365139	0.365139	1.28e-32	3.1e-31
AFG1L	6q21	-0.364975	0.364975	1.38e-32	3.32e-31
DHX9	1q25.3	0.364843	0.364843	1.45e-32	3.5e-31
PARD3B	2q33.3	-0.364833	0.364833	1.46e-32	3.51e-31
C4ORF3	4q26	-0.364821	0.364821	1.47e-32	3.53e-31
LAD1	1q32.1	0.364753	0.364753	1.51e-32	3.63e-31
ARL1	12q23.2	-0.364736	0.364736	1.52e-32	3.65e-31
NT5DC2	3p21.1	0.364616	0.364616	1.6e-32	3.84e-31
C14ORF28	14q21.2	-0.36452	0.36452	1.66e-32	3.99e-31
SCRN3	2q31.1	-0.364494	0.364494	1.68e-32	4.03e-31
MERTK	2q13	-0.364489	0.364489	1.69e-32	4.04e-31
ADM5	19q13.33	0.364467	0.364467	1.7e-32	4.07e-31
NOP58	2q33.1	0.364443	0.364443	1.72e-32	4.11e-31
RAET1K	6q25.1	0.364401	0.364401	1.75e-32	4.18e-31
PALS1	14q23.3	-0.364294	0.364294	1.83e-32	4.37e-31
SCAF1	19q13.3-q13.4	0.36423	0.36423	1.88e-32	4.48e-31
PUS7	7q22.3	0.364163	0.364163	1.93e-32	4.61e-31
DYNC2LI1	2p21	-0.364158	0.364158	1.94e-32	4.61e-31
LRRC37A7P	18q12.1	-0.364128	0.364128	1.96e-32	4.67e-31
WDR46	6p21.32	0.36411	0.36411	1.98e-32	4.7e-31
CRYAB	11q23.1	-0.364039	0.364039	2.03e-32	4.84e-31
AIG1	6q24.2	-0.364017	0.364017	2.05e-32	4.88e-31
FMO5	1q21.1	-0.363966	0.363966	2.1e-32	4.98e-31
BBS10	12q21.2	-0.363965	0.363965	2.1e-32	4.98e-31
N4BP2L1	13q13.1	-0.363907	0.363907	2.15e-32	5.1e-31
RANBP3	19p13.3	0.363806	0.363806	2.24e-32	5.31e-31
MFAP3L	4q33	-0.36375	0.36375	2.3e-32	5.44e-31
HNRNPA1	12q13.13	0.363744	0.363744	2.3e-32	5.45e-31
MAP6	11q13.5	-0.363659	0.363659	2.38e-32	5.64e-31
IDNK	9q21.32	-0.36354	0.36354	2.51e-32	5.92e-31
MIDN	19p13.3	0.363497	0.363497	2.55e-32	6.02e-31
EFCAB6	22q13.2-q13.31	-0.363339	0.363339	2.72e-32	6.43e-31
C5ORF24	5q31.1	-0.363286	0.363286	2.79e-32	6.57e-31
HOGA1	10q24.2	-0.363162	0.363162	2.93e-32	6.91e-31
ZNF429	19p12	-0.363149	0.363149	2.95e-32	6.94e-31
ZNF568	19q13.12	-0.363148	0.363148	2.95e-32	6.94e-31
PAXIP1	7q36.2	0.36292	0.36292	3.24e-32	7.63e-31
DBT	1p21.2	-0.362783	0.362783	3.43e-32	8.07e-31
CCDC50	3q28	-0.362751	0.362751	3.48e-32	8.17e-31
THTPA	14q11.2	-0.362721	0.362721	3.52e-32	8.27e-31
NRG3	10q23.1	-0.362624	0.362624	3.67e-32	8.6e-31
ZNF483	9q31.3	-0.362603	0.362603	3.7e-32	8.67e-31
SLC17A5	6q13	-0.362579	0.362579	3.74e-32	8.75e-31
ARHGEF7-AS2	13q34	-0.362566	0.362566	3.76e-32	8.79e-31
YARS1	1p35.1	0.362535	0.362535	3.81e-32	8.9e-31
ITGA7	12q13.2	-0.36253	0.36253	3.82e-32	8.92e-31
SYNCRIP	6q14.3	0.36248	0.36248	3.9e-32	9.1e-31
FCHO2	5q13.2	-0.36245	0.36245	3.94e-32	9.2e-31
KCNK6	19q13.2	0.362446	0.362446	3.95e-32	9.21e-31
ATP1B2	17p13.1	-0.362424	0.362424	3.99e-32	9.29e-31
BCL3	19q13.32	0.362412	0.362412	4.01e-32	9.33e-31
PALB2	16p12.2	0.362402	0.362402	4.02e-32	9.36e-31
FAM219B	15q24.1-q24.2	-0.362206	0.362206	4.37e-32	1.02e-30
SERPINI1	3q26.1	-0.362181	0.362181	4.41e-32	1.03e-30
HINT3	6q22.32	-0.36209	0.36209	4.58e-32	1.06e-30
HMGB3P22	5q35.3	-0.362027	0.362027	4.7e-32	1.09e-30
GLT8D1	3p21.1	-0.361875	0.361875	5.01e-32	1.16e-30
ANKRD13B	17q11.2	0.361833	0.361833	5.09e-32	1.18e-30
SUPT16H	14q11.2	0.361811	0.361811	5.14e-32	1.19e-30
RNU6-1189P	Xp11.23	-0.361754	0.361754	5.27e-32	1.22e-30
GALR2	17q25.1	0.361649	0.361649	5.5e-32	1.27e-30
KDM2B	12q24.31	0.361645	0.361645	5.51e-32	1.27e-30
TRA2B	3q27.2	0.36163	0.36163	5.54e-32	1.28e-30
CDK14	7q21.13	-0.361525	0.361525	5.79e-32	1.34e-30
SHC2	19p13.3	-0.361461	0.361461	5.94e-32	1.37e-30
PTMAP3	20p11.23	0.361406	0.361406	6.08e-32	1.4e-30
STK35	20p13	0.361397	0.361397	6.1e-32	1.41e-30
STX12	1p35.3	-0.361302	0.361302	6.35e-32	1.46e-30
GEN1	2p24.2	0.361244	0.361244	6.5e-32	1.5e-30
RUFY3	4q13.3	-0.361239	0.361239	6.52e-32	1.5e-30
TMEM150C	4q21.22	-0.361207	0.361207	6.6e-32	1.52e-30
FAM83H	8q24.3	0.361089	0.361089	6.93e-32	1.59e-30
EIF5AP2	17q25.3	0.36107	0.36107	6.99e-32	1.6e-30
TMEM167A	5q14.2	-0.361063	0.361063	7.01e-32	1.61e-30
ARF6	14q21.3	0.361001	0.361001	7.19e-32	1.65e-30
FAM149A	4q35.1	-0.360869	0.360869	7.59e-32	1.74e-30
RUNDC3B	7q21.12	-0.360799	0.360799	7.82e-32	1.79e-30
SERPINB5	18q21.33	0.360774	0.360774	7.9e-32	1.81e-30
ZNF19	16q22.2	-0.360477	0.360477	8.92e-32	2.04e-30
LAMTOR3	4q23	-0.360473	0.360473	8.94e-32	2.04e-30
HGS	17q25.3	0.360227	0.360227	9.89e-32	2.26e-30
ALDH9A1	1q24.1	-0.360226	0.360226	9.9e-32	2.26e-30
AMIGO1	1p13.3	-0.360193	0.360193	1e-31	2.29e-30
LRRC59	17q21.33	0.360126	0.360126	1.03e-31	2.35e-30
EDC4	16q22.1	0.360089	0.360089	1.05e-31	2.38e-30
LDHD	16q23.1	-0.360077	0.360077	1.05e-31	2.39e-30
UBE2QL1	5p15.31	-0.359933	0.359933	1.12e-31	2.54e-30
TMEM100	17q22	-0.359891	0.359891	1.14e-31	2.58e-30
ALAD	9q32	-0.359874	0.359874	1.14e-31	2.6e-30
RPP25	15q24.2	0.359789	0.359789	1.18e-31	2.69e-30
SH3GL1	19p13.3	0.359692	0.359692	1.23e-31	2.79e-30
NDUFAF1	15q15.1	-0.359655	0.359655	1.25e-31	2.84e-30
RPL18	19q13.33	0.35963	0.35963	1.27e-31	2.86e-30
ADAMTS9-AS1	3p14.1	-0.35963	0.35963	1.27e-31	2.86e-30
FAM174A	5q21.1	-0.359346	0.359346	1.42e-31	3.21e-30
GMPS	3q25.31	0.359252	0.359252	1.48e-31	3.34e-30
ZNF449	Xq26.3	-0.359092	0.359092	1.58e-31	3.56e-30
ABCC1	16p13.11	0.359086	0.359086	1.58e-31	3.57e-30
PIGK	1p31.1	-0.358928	0.358928	1.69e-31	3.8e-30
ZNF695	1q44	0.358795	0.358795	1.78e-31	4.01e-30
CBLN4	20q13.2	-0.358794	0.358794	1.78e-31	4.01e-30
DLG2	11q14.1	-0.358736	0.358736	1.83e-31	4.11e-30
ZNF334	20q13.12	-0.358696	0.358696	1.86e-31	4.17e-30
RDH11	14q24.1	-0.358668	0.358668	1.88e-31	4.22e-30
NUP85	17q25.1	0.358616	0.358616	1.92e-31	4.31e-30
RRM2	2p25.1	0.358506	0.358506	2.01e-31	4.5e-30
DCAF8	1q23.2	-0.358486	0.358486	2.02e-31	4.54e-30
GUCY1A2	11q22.3	-0.35844	0.35844	2.06e-31	4.62e-30
CBR4	4q32.3	-0.358346	0.358346	2.14e-31	4.8e-30
SIRT6	19p13.3	0.358329	0.358329	2.16e-31	4.83e-30
CDK4	12q14.1	0.358299	0.358299	2.18e-31	4.88e-30
PAQR4	16p13.3	0.358297	0.358297	2.19e-31	4.88e-30
ISCU	12q23.3	-0.358068	0.358068	2.4e-31	5.36e-30
H1-10	3q21.3	0.357974	0.357974	2.49e-31	5.57e-30
SDSL	12q24.13	-0.357824	0.357824	2.65e-31	5.92e-30
DDX23	12q13.12	0.357786	0.357786	2.69e-31	6e-30
PYCARD	16p11.2	0.357781	0.357781	2.7e-31	6.01e-30
DMRTA1	9p21.3	-0.35775	0.35775	2.73e-31	6.08e-30
CKS1B	1q21.3	0.357729	0.357729	2.76e-31	6.13e-30
MNX1-AS1	7q36.3	0.357679	0.357679	2.81e-31	6.26e-30
PAPPA2	1q25.2	-0.357674	0.357674	2.82e-31	6.27e-30
GHR	5p13.1-p12	-0.357607	0.357607	2.9e-31	6.43e-30
FIGNL1	7p12.2	0.357516	0.357516	3.01e-31	6.67e-30
BARD1	2q35	0.357477	0.357477	3.06e-31	6.78e-30
ZNF684	1p34.2	-0.357346	0.357346	3.22e-31	7.14e-30
TAL1	1p33	-0.357336	0.357336	3.24e-31	7.17e-30
RABL6	9q34.3	0.357272	0.357272	3.32e-31	7.35e-30
ZBED3-AS1	5q13.3	-0.357232	0.357232	3.38e-31	7.47e-30
FBXO36	2q36.3	-0.357187	0.357187	3.44e-31	7.6e-30
AQP4-AS1	18q11.2	-0.357126	0.357126	3.53e-31	7.79e-30
BNIP3	10q26.3	-0.357003	0.357003	3.71e-31	8.18e-30
HDHD2	18q21.1	-0.356983	0.356983	3.74e-31	8.25e-30
C4B	6p21.33	-0.356951	0.356951	3.79e-31	8.35e-30
SASS6	1p21.2	0.356846	0.356846	3.95e-31	8.71e-30
SLC7A2	8p22	-0.356836	0.356836	3.97e-31	8.74e-30
DLX4	17q21.33	0.356727	0.356727	4.15e-31	9.13e-30
CAT	11p13	-0.356563	0.356563	4.43e-31	9.75e-30
AMY2B	1p21.1	-0.356468	0.356468	4.61e-31	1.01e-29
GABARAPL3	15q26.1	-0.356423	0.356423	4.7e-31	1.03e-29
HEXA	15q23	-0.356347	0.356347	4.84e-31	1.06e-29
KANSL1L	2q34	-0.3563	0.3563	4.94e-31	1.08e-29
NR3C2	4q31	-0.356278	0.356278	4.98e-31	1.09e-29
SNAP25-AS1	20p12.2	-0.356267	0.356267	5e-31	1.1e-29
SULT1C4	2q12.3	-0.356245	0.356245	5.05e-31	1.1e-29
THRSP	11q14.1	-0.356238	0.356238	5.06e-31	1.11e-29
MMP24	20q11.22	-0.356183	0.356183	5.18e-31	1.13e-29
TRAK2	2q33.1	-0.356178	0.356178	5.19e-31	1.13e-29
DNAH3	16p12.3	0.35616	0.35616	5.23e-31	1.14e-29
RAPGEF4	2q31.1	-0.356141	0.356141	5.27e-31	1.15e-29
POLD2	7p13	0.356121	0.356121	5.31e-31	1.16e-29
GPR153	1p36.31	0.356083	0.356083	5.39e-31	1.17e-29
TAGLN2P1	8q23.1	0.356068	0.356068	5.42e-31	1.18e-29
CCT6A	7p11.2	0.356046	0.356046	5.47e-31	1.19e-29
TRIQK	8q22.1	-0.355845	0.355845	5.94e-31	1.29e-29
C17ORF99	17q25.3	0.355808	0.355808	6.03e-31	1.31e-29
LIN9	1q42.12	0.355803	0.355803	6.04e-31	1.31e-29
ACTBP1	Xp11.3	0.355696	0.355696	6.31e-31	1.37e-29
RAC2	22q13.1	0.355658	0.355658	6.4e-31	1.39e-29
ZC3H12A	1p34.3	0.355618	0.355618	6.51e-31	1.41e-29
ZNF680	7q11.21	-0.355425	0.355425	7.04e-31	1.52e-29
PROS1	3q11.1	-0.355383	0.355383	7.16e-31	1.55e-29
GJB3	1p34.3	0.355375	0.355375	7.18e-31	1.55e-29
C5ORF49	5p15.31	-0.355324	0.355324	7.33e-31	1.59e-29
NUDT9	4q22.1	-0.355301	0.355301	7.4e-31	1.6e-29
ODR4	1q31.1	-0.355216	0.355216	7.66e-31	1.65e-29
MAP1S	19p13.12	0.355139	0.355139	7.9e-31	1.71e-29
DHX8	17q21.31	0.355085	0.355085	8.08e-31	1.74e-29
ZNF282	7q36.1	0.355068	0.355068	8.13e-31	1.75e-29
GFAP	17q21.31	-0.355021	0.355021	8.29e-31	1.79e-29
GTPBP4	10p15.3	0.354999	0.354999	8.36e-31	1.8e-29
ZFP64	20q13.2	0.354985	0.354985	8.41e-31	1.81e-29
TM6SF1	15q25.2	-0.354932	0.354932	8.6e-31	1.85e-29
SMC2	9q31.1	0.354873	0.354873	8.8e-31	1.89e-29
ALDH1L1-AS2	3q21.3	-0.354838	0.354838	8.93e-31	1.92e-29
TEF	22q13.2	-0.354819	0.354819	8.99e-31	1.93e-29
RETREG2	2q35	-0.354777	0.354777	9.15e-31	1.96e-29
DEK	6p22.3	0.354761	0.354761	9.21e-31	1.97e-29
NCBP1	9q22.33	0.354727	0.354727	9.34e-31	2e-29
ATP6AP2	Xp11.4	-0.354663	0.354663	9.58e-31	2.05e-29
TRPM3	9q21.12-q21.13	-0.354624	0.354624	9.73e-31	2.08e-29
SPART	13q13.3	-0.354595	0.354595	9.85e-31	2.1e-29
ATP1A2	1q23.2	-0.354563	0.354563	9.98e-31	2.13e-29
LURAP1	1p34.1	-0.354493	0.354493	1.03e-30	2.19e-29
ANKLE2	12q24.33	0.354359	0.354359	1.08e-30	2.31e-29
DNALI1	1p34.3	-0.354329	0.354329	1.1e-30	2.34e-29
SYT6	1p13.2	-0.354321	0.354321	1.1e-30	2.34e-29
ZNF583	19q13.43	-0.354287	0.354287	1.12e-30	2.37e-29
NME5	5q31.2	-0.354246	0.354246	1.13e-30	2.41e-29
ANO9	11p15.5	0.354079	0.354079	1.21e-30	2.58e-29
ERN2	16p12.2	0.353993	0.353993	1.26e-30	2.67e-29
PLSCR4	3q24	-0.353828	0.353828	1.34e-30	2.85e-29
ACTL10	20q11.22	0.353726	0.353726	1.4e-30	2.97e-29
SMC4	3q25.33	0.35371	0.35371	1.41e-30	2.98e-29
RBM10	Xp11.3	0.353668	0.353668	1.43e-30	3.03e-29
DDX21	10q22.1	0.35345	0.35345	1.56e-30	3.31e-29
RAPGEFL1	17q21.1	0.353448	0.353448	1.56e-30	3.31e-29
EHBP1L1	11q13.1	0.353412	0.353412	1.59e-30	3.36e-29
DNAJB4	1p31.1	-0.353156	0.353156	1.76e-30	3.72e-29
C12ORF60	12p12.3	-0.353135	0.353135	1.77e-30	3.75e-29
EIF4EBP1	8p11.23	0.353126	0.353126	1.78e-30	3.76e-29
WDR90	16p13.3	0.353109	0.353109	1.79e-30	3.78e-29
PIMREG	17p13.2	0.353104	0.353104	1.8e-30	3.79e-29
FGF14-AS2	13q33.1	-0.352893	0.352893	1.95e-30	4.12e-29
MAP2K2	19p13.3	0.352605	0.352605	2.19e-30	4.62e-29
SIK2	11q23.1	-0.352547	0.352547	2.25e-30	4.73e-29
MXI1	10q25.2	-0.352541	0.352541	2.25e-30	4.73e-29
RDM1	17q12	0.352539	0.352539	2.25e-30	4.74e-29
DCTN4	5q33.1	-0.352497	0.352497	2.29e-30	4.81e-29
SNRPC	6p21.31	0.352463	0.352463	2.32e-30	4.88e-29
SNAP25	20p12.2	-0.352451	0.352451	2.33e-30	4.9e-29
SIPA1L3	19q13.13-q13.2	0.352428	0.352428	2.36e-30	4.94e-29
EPHX2	8p21.2-p21.1	-0.352354	0.352354	2.43e-30	5.09e-29
FTCD	21q22.3	-0.352325	0.352325	2.45e-30	5.14e-29
MCEE	2p13.3	-0.352254	0.352254	2.53e-30	5.29e-29
MKNK2	19p13.3	0.352248	0.352248	2.53e-30	5.3e-29
BMS1	10q11.21	0.352122	0.352122	2.66e-30	5.56e-29
PRDM15	21q22.3	0.352061	0.352061	2.73e-30	5.7e-29
NUP205	7q33	0.351885	0.351885	2.93e-30	6.11e-29
TMEM128	4p16.3	-0.35176	0.35176	3.08e-30	6.42e-29
THRB	3p24.2	-0.351717	0.351717	3.13e-30	6.53e-29
ARHGAP6	Xp22.2	-0.351668	0.351668	3.19e-30	6.65e-29
TRIM55	8q13.1	-0.351636	0.351636	3.23e-30	6.74e-29
KIF4B	5q33.2	0.351624	0.351624	3.25e-30	6.76e-29
EZH1	17q21.2	-0.351615	0.351615	3.26e-30	6.78e-29
TERC	3q26.2	0.351597	0.351597	3.28e-30	6.83e-29
MYO19	17q12	0.351537	0.351537	3.36e-30	6.99e-29
SMIM14	4p14	-0.35144	0.35144	3.5e-30	7.26e-29
FAM72B	1p11.2	0.351353	0.351353	3.62e-30	7.51e-29
ZBED8	5q33.3	-0.351315	0.351315	3.68e-30	7.62e-29
CASP12	11q22.3	-0.351197	0.351197	3.85e-30	7.99e-29
C9ORF106	9q34.11	-0.351013	0.351013	4.15e-30	8.59e-29
PITX2	4q25	0.350981	0.350981	4.2e-30	8.69e-29
TNFRSF18	1p36.33	0.350979	0.350979	4.2e-30	8.7e-29
SYTL1	1p36.11	0.35085	0.35085	4.42e-30	9.14e-29
RNF103	2p11.2	-0.35085	0.35085	4.42e-30	9.14e-29
C6ORF89	6p21.2	-0.350826	0.350826	4.47e-30	9.23e-29
ENDOV	17q25.3	-0.350773	0.350773	4.56e-30	9.42e-29
ADAL	15q15.3	-0.350687	0.350687	4.72e-30	9.74e-29
PNPLA8	7q31.1	-0.35063	0.35063	4.83e-30	9.95e-29
RANP1	6p22.1	0.350629	0.350629	4.83e-30	9.95e-29
ZNF844	19p13.2	-0.350561	0.350561	4.96e-30	1.02e-28
ZRANB2-AS2	1p31.1	-0.350549	0.350549	4.99e-30	1.03e-28
TPRG1-AS1	3q28	-0.350518	0.350518	5.05e-30	1.04e-28
ITGAV	2q32.1	-0.350517	0.350517	5.05e-30	1.04e-28
ATP6V1D	14q23.3	-0.350508	0.350508	5.07e-30	1.04e-28
LRWD1	7q22.1	0.3505	0.3505	5.09e-30	1.04e-28
FXYD6	11q23.3	-0.35044	0.35044	5.21e-30	1.07e-28
RRAGB	Xp11.21	-0.350422	0.350422	5.25e-30	1.08e-28
ZNF433	19p13.2	-0.350386	0.350386	5.32e-30	1.09e-28
EIF6	20q11.22	0.350365	0.350365	5.37e-30	1.1e-28
SART1	11q13.1	0.35036	0.35036	5.38e-30	1.1e-28
CFI	4q25	-0.350332	0.350332	5.44e-30	1.11e-28
SENP1	12q13.11	0.350251	0.350251	5.62e-30	1.15e-28
ULBP3	6q25.1	0.350126	0.350126	5.9e-30	1.21e-28
CAPN1	11q13.1	0.350083	0.350083	6e-30	1.23e-28
LMBRD2	5p13.2	-0.349967	0.349967	6.29e-30	1.28e-28
ADRA1A	8p21.2	-0.34987	0.34987	6.53e-30	1.33e-28
REXO4	9q34.2	0.34986	0.34986	6.56e-30	1.34e-28
IL11RA	9p13.3	-0.349803	0.349803	6.71e-30	1.37e-28
PHRF1	11p15.5	0.349743	0.349743	6.87e-30	1.4e-28
GSTP1	11q13.2	0.349678	0.349678	7.05e-30	1.43e-28
TRAF2	9q34.3	0.349675	0.349675	7.06e-30	1.44e-28
CDX1	5q32	0.34966	0.34966	7.1e-30	1.44e-28
PHLDA2	11p15.4	0.349654	0.349654	7.12e-30	1.45e-28
KMT5C	19q13.42	0.349576	0.349576	7.34e-30	1.49e-28
POLI	18q21.2	-0.349377	0.349377	7.95e-30	1.61e-28
SHISA4	1q32.1	-0.349341	0.349341	8.06e-30	1.63e-28
FAM83E	19q13.33	0.349175	0.349175	8.61e-30	1.74e-28
ATP13A2	1p36.13	0.349143	0.349143	8.72e-30	1.76e-28
SYNE1-AS1	6q25.2	-0.349103	0.349103	8.86e-30	1.79e-28
BIVM	13q33.1	-0.3491	0.3491	8.87e-30	1.79e-28
PELP1	17p13.2	0.349054	0.349054	9.03e-30	1.82e-28
FILIP1	6q14.1	-0.348854	0.348854	9.77e-30	1.97e-28
SNHG25	17q23.3	0.348852	0.348852	9.78e-30	1.97e-28
RANP4	Xq26.3	-0.34859	0.34859	1.09e-29	2.19e-28
PES1	22q12.2	0.348545	0.348545	1.1e-29	2.23e-28
KLHL4	Xq21.31	-0.348357	0.348357	1.19e-29	2.4e-28
BAX	19q13.33	0.348245	0.348245	1.24e-29	2.5e-28
CRYZL1	21q22.11	-0.348064	0.348064	1.34e-29	2.69e-28
TOMM34	20q13.12	0.34805	0.34805	1.34e-29	2.7e-28
KLF5	13q22.1	0.348019	0.348019	1.36e-29	2.73e-28
KCNN4	19q13.31	0.347985	0.347985	1.38e-29	2.77e-28
ITSN1	21q22.11	-0.347885	0.347885	1.43e-29	2.88e-28
MALINC1	5q31.2	-0.347829	0.347829	1.47e-29	2.94e-28
VPS41	7p14.1	-0.34776	0.34776	1.51e-29	3.02e-28
RHEBP1	10q11.22	-0.347662	0.347662	1.56e-29	3.14e-28
SPEF2	5p13.2	-0.347633	0.347633	1.58e-29	3.17e-28
ZNF44	19p13.2	-0.347621	0.347621	1.59e-29	3.18e-28
MYEOV	11q13.3	0.347569	0.347569	1.62e-29	3.25e-28
RORC	1q21	-0.347514	0.347514	1.66e-29	3.32e-28
HENMT1	1p13.3	0.347509	0.347509	1.66e-29	3.32e-28
PTBP3	9q32	0.347465	0.347465	1.69e-29	3.38e-28
ACOX2	3p14.3	-0.347364	0.347364	1.76e-29	3.51e-28
SNRPD2	19q13.2-q13.3	0.347314	0.347314	1.79e-29	3.58e-28
HNRNPLP1	6p24.3	0.347289	0.347289	1.81e-29	3.61e-28
SGSM1	22q11.23	-0.347258	0.347258	1.83e-29	3.65e-28
CDH3	16q22.1	0.347209	0.347209	1.87e-29	3.72e-28
WEE2-AS1	7q34	-0.347188	0.347188	1.89e-29	3.75e-28
UBA5	3q22.1	-0.34717	0.34717	1.9e-29	3.78e-28
ABCC9	12p12.1	-0.347138	0.347138	1.92e-29	3.82e-28
ARL6IP5	3p14.1	-0.347106	0.347106	1.95e-29	3.87e-28
CEP112	17q24.1	-0.346793	0.346793	2.2e-29	4.37e-28
TRIM59	3q25.33	0.346785	0.346785	2.21e-29	4.38e-28
SBF2	11p15.4	-0.346654	0.346654	2.33e-29	4.61e-28
RPLP0	12q24.23	0.346557	0.346557	2.42e-29	4.79e-28
METAP1	4q23	0.346556	0.346556	2.42e-29	4.79e-28
PLEKHG4	16q22.1	0.346552	0.346552	2.42e-29	4.79e-28
PMS2P4	7q11.21	-0.346527	0.346527	2.44e-29	4.84e-28
RPS21	20q13.33	0.346521	0.346521	2.45e-29	4.84e-28
RPS3	11q13.4	0.346452	0.346452	2.52e-29	4.97e-28
SNX14	6q14.3	-0.346284	0.346284	2.69e-29	5.31e-28
SLC17A3	6p22.2	-0.346213	0.346213	2.77e-29	5.46e-28
GPM6A	4q34.2	-0.346199	0.346199	2.78e-29	5.48e-28
SPRR2A	1q21.3	0.346174	0.346174	2.81e-29	5.53e-28
SPDL1	5q35.1	0.346162	0.346162	2.82e-29	5.56e-28
SCRIB	8q24.3	0.346088	0.346088	2.9e-29	5.72e-28
SRSF7	2p22.1	0.346016	0.346016	2.99e-29	5.88e-28
NNT-AS1	5p12	-0.345981	0.345981	3.03e-29	5.95e-28
H3C2	6p22.2	0.345952	0.345952	3.06e-29	6.02e-28
IFT88	13q12.11	-0.345901	0.345901	3.12e-29	6.14e-28
GNL3L	Xp11.22	0.345839	0.345839	3.2e-29	6.28e-28
ALDH3A2	17p11.2	-0.345823	0.345823	3.22e-29	6.32e-28
CCDC152	5p12	-0.345805	0.345805	3.24e-29	6.36e-28
SNX13	7p21.1	-0.345794	0.345794	3.26e-29	6.38e-28
VDR	12q13.11	0.345566	0.345566	3.56e-29	6.98e-28
PPP1R1A	12q13.2	-0.345486	0.345486	3.68e-29	7.19e-28
SLC16A2	Xq13.2	-0.345424	0.345424	3.76e-29	7.36e-28
CCDC13-AS1	3p22.1	-0.345377	0.345377	3.83e-29	7.5e-28
SPIN4	Xq11.1	0.345364	0.345364	3.85e-29	7.53e-28
CASD1	7q21.3	-0.345303	0.345303	3.95e-29	7.71e-28
H2BC14	6p22.1	0.34526	0.34526	4.02e-29	7.84e-28
SNRK	3p22.1	-0.345202	0.345202	4.11e-29	8.01e-28
RBPMS2	15q22.31	-0.34519	0.34519	4.13e-29	8.04e-28
GRAMD1C	3q13.31	-0.345048	0.345048	4.36e-29	8.49e-28
FAM114A2	5q33.2	-0.345015	0.345015	4.42e-29	8.6e-28
TLCD3A	17p13.3	0.344914	0.344914	4.59e-29	8.94e-28
MAGI1	3p14.1	-0.344893	0.344893	4.63e-29	9.01e-28
RHOG	11p15.4	0.344738	0.344738	4.92e-29	9.56e-28
HNRNPU	1q44	0.344723	0.344723	4.95e-29	9.62e-28
COQ10A	12q13.3	-0.344626	0.344626	5.14e-29	9.98e-28
SFN	1p36.11	0.344616	0.344616	5.16e-29	1e-27
FAM85A	8p23.1	-0.344522	0.344522	5.35e-29	1.04e-27
NUPR1	16p11.2	-0.344507	0.344507	5.39e-29	1.04e-27
SEC62	3q26.2	-0.34446	0.34446	5.48e-29	1.06e-27
ARHGAP42	11q22.1	-0.344445	0.344445	5.52e-29	1.07e-27
ALG3	3q27.1	0.344297	0.344297	5.84e-29	1.13e-27
RAB25	1q22	0.344262	0.344262	5.92e-29	1.15e-27
RNF168	3q29	0.344215	0.344215	6.03e-29	1.17e-27
PPP2R5D	6p21.1	0.344158	0.344158	6.17e-29	1.19e-27
STKLD1	9q34.2	-0.344126	0.344126	6.24e-29	1.21e-27
PABPC1P10	3q25.31	0.34412	0.34412	6.26e-29	1.21e-27
SHE	1q21.3	-0.34405	0.34405	6.43e-29	1.24e-27
U2AF1	21q22.3	0.343953	0.343953	6.68e-29	1.29e-27
BRIX1	5p13.2	0.343906	0.343906	6.8e-29	1.31e-27
CLCNKA	1p36.13	-0.343826	0.343826	7.02e-29	1.35e-27
SEC11C	18q21.32	-0.343819	0.343819	7.04e-29	1.35e-27
TRPC5OS	Xq23	-0.343675	0.343675	7.44e-29	1.43e-27
DGCR8	22q11.21	0.343639	0.343639	7.55e-29	1.45e-27
EMC3	3p25.3	-0.343633	0.343633	7.57e-29	1.45e-27
ARHGAP27	17q21.31	0.343613	0.343613	7.62e-29	1.46e-27
HSPBP1	19q13.42	0.343604	0.343604	7.65e-29	1.47e-27
NUP98	11p15.4	0.343535	0.343535	7.86e-29	1.51e-27
RNF34	12q24.31	0.343516	0.343516	7.92e-29	1.52e-27
MLIP	6p12.1	-0.343476	0.343476	8.04e-29	1.54e-27
RIN1	11q13.2	0.343391	0.343391	8.31e-29	1.59e-27
KCNJ16	17q24.3	-0.343337	0.343337	8.48e-29	1.62e-27
SLC1A2	11p13	-0.343327	0.343327	8.52e-29	1.63e-27
RPS19	19q13.2	0.343216	0.343216	8.89e-29	1.7e-27
PSPC1	13q12.11	0.343207	0.343207	8.92e-29	1.7e-27
VSX1	20p11.21	-0.343195	0.343195	8.97e-29	1.71e-27
ELL	19p13.11	0.343148	0.343148	9.13e-29	1.74e-27
PRKAB2	1q21.1	-0.343075	0.343075	9.39e-29	1.79e-27
DHRS7	14q23.1	-0.343039	0.343039	9.52e-29	1.81e-27
PIGH	14q24.1	-0.342933	0.342933	9.92e-29	1.89e-27
PTDSS1	8q22.1	0.342859	0.342859	1.02e-28	1.94e-27
H1-4	6p22.2	0.342795	0.342795	1.05e-28	1.99e-27
SLC6A1	3p25.3	-0.34272	0.34272	1.08e-28	2.05e-27
MAP2K3	17p11.2	0.342628	0.342628	1.12e-28	2.12e-27
LINC00271	6q23.3	-0.342624	0.342624	1.12e-28	2.12e-27
CPSF6	12q15	0.342596	0.342596	1.13e-28	2.14e-27
OTUB1	11q13.1	0.342595	0.342595	1.13e-28	2.14e-27
HNRNPA2B1	7p15.2	0.342488	0.342488	1.18e-28	2.23e-27
BRD1	22q13.33	0.342342	0.342342	1.25e-28	2.36e-27
BEND7	10p13	-0.342332	0.342332	1.25e-28	2.37e-27
CTU1	19q13.41	0.342329	0.342329	1.25e-28	2.37e-27
UBR3	2q31.1	-0.342325	0.342325	1.26e-28	2.37e-27
FAM66C	12p13.31	-0.34228	0.34228	1.28e-28	2.41e-27
CLTRN	Xp22.2	-0.342265	0.342265	1.28e-28	2.43e-27
TRAM1L1	4q26	-0.342239	0.342239	1.3e-28	2.45e-27
PDGFC	4q32.1	-0.342131	0.342131	1.35e-28	2.55e-27
USHBP1	19p13.11	-0.342085	0.342085	1.38e-28	2.6e-27
ASAH1	8p22	-0.342044	0.342044	1.4e-28	2.64e-27
COQ10B	2q33.1	-0.341982	0.341982	1.43e-28	2.7e-27
H3C8	6p22.2	0.341974	0.341974	1.44e-28	2.71e-27
OTX1	2p15	0.341829	0.341829	1.52e-28	2.86e-27
ZNF271P	18q12.2	-0.341813	0.341813	1.53e-28	2.88e-27
HSF1	8q24.3	0.341729	0.341729	1.58e-28	2.97e-27
FTCDNL1	2q33.1	-0.341727	0.341727	1.58e-28	2.97e-27
ZNF581	19q13.42	0.341713	0.341713	1.59e-28	2.98e-27
FOXD2-AS1	1p33	0.341647	0.341647	1.63e-28	3.06e-27
MEI4	6q14.1	-0.341642	0.341642	1.63e-28	3.06e-27
TMEM154	4q31.3	0.341615	0.341615	1.65e-28	3.1e-27
CDH2	18q12.1	-0.341501	0.341501	1.73e-28	3.23e-27
RUNX3	1p36.11	0.341472	0.341472	1.74e-28	3.27e-27
PIGP	21q22.13	-0.341301	0.341301	1.86e-28	3.49e-27
NDUFS4	5q11.2	-0.341274	0.341274	1.88e-28	3.52e-27
L3MBTL4	18p11.31	-0.341255	0.341255	1.9e-28	3.54e-27
GRB10	7p12.1	-0.341246	0.341246	1.9e-28	3.56e-27
WASL	7q31.32	-0.341243	0.341243	1.91e-28	3.56e-27
TEX10	9q31.1	0.3411	0.3411	2.01e-28	3.76e-27
ATAD2	8q24.13	0.341048	0.341048	2.05e-28	3.83e-27
RCOR1	14q32.31	0.341044	0.341044	2.06e-28	3.83e-27
WDR74	11q12.3	0.340998	0.340998	2.09e-28	3.9e-27
RPL36	19p13.3	0.340752	0.340752	2.3e-28	4.28e-27
ATP6AP1L	5q14.2	-0.340683	0.340683	2.36e-28	4.4e-27
FAM207A	21q22.3	0.340671	0.340671	2.37e-28	4.42e-27
TBRG4	7p13	0.340643	0.340643	2.4e-28	4.46e-27
CBFB	16q22.1	0.34063	0.34063	2.41e-28	4.48e-27
PRKAR1A	17q24.2	-0.340547	0.340547	2.49e-28	4.62e-27
BAALC	8q22.3	-0.340451	0.340451	2.58e-28	4.79e-27
UCN2	3p21.31	0.340436	0.340436	2.6e-28	4.82e-27
MORN4	10q24.2	-0.340421	0.340421	2.61e-28	4.84e-27
RETREG1	5p15.1	-0.34039	0.34039	2.64e-28	4.9e-27
SLC5A6	2p23.3	0.340353	0.340353	2.68e-28	4.97e-27
NOVA1	14q12	-0.340299	0.340299	2.74e-28	5.07e-27
ZNF667-AS1	19q13.43	-0.340297	0.340297	2.74e-28	5.07e-27
CADM1	11q23.3	-0.340137	0.340137	2.91e-28	5.39e-27
LPIN2	18p11.31	-0.340109	0.340109	2.94e-28	5.44e-27
SNORA73B	1p35.3	0.339985	0.339985	3.09e-28	5.7e-27
SURF6	9q34.2	0.339905	0.339905	3.18e-28	5.88e-27
C3ORF33	3q25.31	-0.339881	0.339881	3.21e-28	5.93e-27
ACACB	12q24.11	-0.339785	0.339785	3.33e-28	6.15e-27
NECAB2	16q23.3	-0.339753	0.339753	3.38e-28	6.22e-27
TM2D1	1p31.3	-0.339726	0.339726	3.41e-28	6.28e-27
HPN-AS1	19q13.11-q13.12	-0.339677	0.339677	3.48e-28	6.4e-27
BCDIN3D-AS1	12q13.12	-0.339591	0.339591	3.59e-28	6.61e-27
SIRT7	17q25.3	0.339567	0.339567	3.62e-28	6.66e-27
RIOK1	6p24.3	0.339496	0.339496	3.72e-28	6.84e-27
CDC7	1p22.1	0.339439	0.339439	3.81e-28	6.99e-27
USB1	16q21	0.339402	0.339402	3.86e-28	7.09e-27
CACNB2	10p12	-0.339386	0.339386	3.88e-28	7.13e-27
LRP2BP	4q35.1	-0.339328	0.339328	3.97e-28	7.28e-27
DNAJC27	2p23.3	-0.339319	0.339319	3.99e-28	7.3e-27
SNORA84	9q22.31	0.339302	0.339302	4.01e-28	7.35e-27
GAMT	19p13.3	-0.339292	0.339292	4.03e-28	7.37e-27
TP53INP1	8q22.1	-0.339291	0.339291	4.03e-28	7.37e-27
DNTTIP1	20q13.12	0.33925	0.33925	4.09e-28	7.48e-27
ALMS1P1	2p13.1	-0.339211	0.339211	4.15e-28	7.59e-27
NPR2	9p13.3	-0.339191	0.339191	4.19e-28	7.64e-27
KCTD21	11q14.1	-0.33911	0.33911	4.32e-28	7.88e-27
RAD18	3p25.3	0.33898	0.33898	4.54e-28	8.28e-27
PAH	12q23.2	-0.338972	0.338972	4.55e-28	8.3e-27
ZNF865	19q13.42	0.338889	0.338889	4.7e-28	8.56e-27
AFF4	5q31.1	-0.338798	0.338798	4.86e-28	8.86e-27
GAS2	11p14.3	-0.338757	0.338757	4.94e-28	8.99e-27
POLR1H	6p22.1	0.338746	0.338746	4.96e-28	9.03e-27
C2ORF74	2p15	-0.338683	0.338683	5.08e-28	9.24e-27
CYP21A2	6p21.33	-0.338657	0.338657	5.13e-28	9.33e-27
SAP30L	5q33.2	-0.338492	0.338492	5.46e-28	9.93e-27
CRHBP	5q13.3	-0.338395	0.338395	5.67e-28	1.03e-26
DGCR5	22q11.21	-0.338374	0.338374	5.72e-28	1.04e-26
HSPB2	11q23.1	-0.338259	0.338259	5.97e-28	1.08e-26
F10-AS1	13q34	-0.338218	0.338218	6.06e-28	1.1e-26
IL11	19q13.42	0.338165	0.338165	6.19e-28	1.12e-26
RHEBL1	12q13.12	0.338112	0.338112	6.31e-28	1.14e-26
GZMB	14q12	0.337975	0.337975	6.65e-28	1.2e-26
POLR1D	13q12.2	0.337966	0.337966	6.68e-28	1.21e-26
PRSS35	6q14.2	-0.337893	0.337893	6.86e-28	1.24e-26
LYNX1	8q24.3	-0.337653	0.337653	7.52e-28	1.36e-26
MZT2A	2q21.1	0.337521	0.337521	7.9e-28	1.43e-26
YWHAZ	8q22.3	0.337496	0.337496	7.98e-28	1.44e-26
ANKRD24	19p13.3	-0.337398	0.337398	8.28e-28	1.49e-26
HHATL	3p22.1	-0.337396	0.337396	8.29e-28	1.49e-26
OGDHL	10q11.23	-0.337382	0.337382	8.33e-28	1.5e-26
LRRC29	16q22.1	-0.33738	0.33738	8.34e-28	1.5e-26
RIC3	11p15.4	-0.337359	0.337359	8.41e-28	1.51e-26
SBDSP1	7q11.23	-0.337326	0.337326	8.51e-28	1.53e-26
EIF3D	22q12.3	0.337252	0.337252	8.75e-28	1.57e-26
ANKRD13D	11q13.2	0.337033	0.337033	9.51e-28	1.71e-26
MED24	17q21.1	0.337022	0.337022	9.55e-28	1.72e-26
EVPL	17q25.1	0.33697	0.33697	9.74e-28	1.75e-26
ANKRD46	8q22.3	-0.336965	0.336965	9.76e-28	1.75e-26
RAD23A	19p13.13	0.336929	0.336929	9.9e-28	1.77e-26
LAMB2	3p21.31	-0.336882	0.336882	1.01e-27	1.81e-26
BTBD2	19p13.3	0.336829	0.336829	1.03e-27	1.84e-26
KCTD7	7q11.21	-0.336751	0.336751	1.06e-27	1.9e-26
SMAD4	18q21.2	-0.336622	0.336622	1.11e-27	1.99e-26
ARID1A	1p36.11	0.336565	0.336565	1.14e-27	2.03e-26
SNHG14	15q11.2	-0.336502	0.336502	1.16e-27	2.08e-26
SLC25A22	11p15.5	0.336496	0.336496	1.17e-27	2.08e-26
C10ORF99	10q23.1	0.336475	0.336475	1.17e-27	2.1e-26
FAM151B	5q14.1	-0.336432	0.336432	1.19e-27	2.13e-26
LIPC	15q21.3	-0.336415	0.336415	1.2e-27	2.14e-26
RBP7	1p36.22	-0.336359	0.336359	1.23e-27	2.19e-26
ST3GAL3	1p34.1	-0.336341	0.336341	1.24e-27	2.2e-26
UNC13D	17q25.3	0.336265	0.336265	1.27e-27	2.27e-26
SNORA71C	20q11.23	0.336258	0.336258	1.28e-27	2.27e-26
ARL14EP	11p14.1	-0.336215	0.336215	1.3e-27	2.31e-26
MAGED2	Xp11.21	-0.336187	0.336187	1.31e-27	2.33e-26
TMEM9B	11p15.4	-0.336152	0.336152	1.33e-27	2.36e-26
ABHD10	3q13.2	-0.336079	0.336079	1.36e-27	2.42e-26
MIR-3648-1/3648		0.33601	0.33601	1.4e-27	2.48e-26
MIR-3648-2/3648		0.33601	0.33601	1.4e-27	2.48e-26
MIR-3648/3648		0.33601	0.33601	1.4e-27	2.48e-26
OSBPL1A	18q11.2	-0.335994	0.335994	1.41e-27	2.5e-26
MYCT1	6q25.2	-0.335952	0.335952	1.43e-27	2.54e-26
EIF2S2	20q11.22	0.335877	0.335877	1.47e-27	2.61e-26
LINC-PINT	7q32.3	-0.33585	0.33585	1.49e-27	2.63e-26
ZNF404	19q13.31	-0.335823	0.335823	1.5e-27	2.66e-26
MYL3	3p21.31	-0.335821	0.335821	1.5e-27	2.66e-26
MMP9	20q13.12	0.335802	0.335802	1.51e-27	2.68e-26
HEATR1	1q43	0.335734	0.335734	1.55e-27	2.75e-26
PASK	2q37.3	0.335662	0.335662	1.6e-27	2.82e-26
RIC8B	12q23.3	-0.335632	0.335632	1.61e-27	2.85e-26
NOTCH1	9q34.3	0.335586	0.335586	1.64e-27	2.9e-26
FBXW11	5q35.1	-0.335586	0.335586	1.64e-27	2.9e-26
LRRC27	10q26.3	-0.335556	0.335556	1.66e-27	2.93e-26
PLEKHA3	2q31.2	-0.335554	0.335554	1.66e-27	2.93e-26
ALDH18A1	10q24.1	0.335546	0.335546	1.67e-27	2.94e-26
KPNB1	17q21.32	0.335467	0.335467	1.72e-27	3.02e-26
SENP8	15q23	-0.335368	0.335368	1.78e-27	3.14e-26
CAPZA1	1p13.2	0.335316	0.335316	1.82e-27	3.2e-26
BEX5	Xq22.1	-0.335294	0.335294	1.83e-27	3.22e-26
HPD	12q24.31	-0.335288	0.335288	1.84e-27	3.23e-26
PIEZO2	18p11.22-p11.21	-0.335274	0.335274	1.85e-27	3.24e-26
VEPH1	3q25.31-q25.32	-0.335255	0.335255	1.86e-27	3.26e-26
PCDHB5	5q31.3	-0.335185	0.335185	1.91e-27	3.35e-26
KCNIP3	2q11.1	-0.335171	0.335171	1.92e-27	3.37e-26
UNG	12q24.11	0.335159	0.335159	1.93e-27	3.38e-26
RASSF8	12p12.1	-0.335147	0.335147	1.94e-27	3.39e-26
SMIM7	19p13.11	-0.334979	0.334979	2.07e-27	3.61e-26
MCIDAS	5q11.2	0.334956	0.334956	2.08e-27	3.64e-26
RAB6B	3q22.1	-0.334849	0.334849	2.17e-27	3.79e-26
ZNF226	19q13.31	-0.334802	0.334802	2.21e-27	3.86e-26
ZDHHC18	1p36.11	0.334751	0.334751	2.25e-27	3.93e-26
TRAF4	17q11.2	0.334735	0.334735	2.26e-27	3.95e-26
TKT	3p21.1	0.334675	0.334675	2.32e-27	4.04e-26
RPL8	8q24.3	0.334634	0.334634	2.35e-27	4.1e-26
MRTFA	22q13.1-q13.2	0.334561	0.334561	2.42e-27	4.21e-26
PAICS	4q12	0.334373	0.334373	2.59e-27	4.52e-26
DGCR6	22q11.21	-0.334367	0.334367	2.6e-27	4.52e-26
HNRNPABP1	12p13.2	0.334276	0.334276	2.69e-27	4.68e-26
NPM1P9	Xp22.2	0.33419	0.33419	2.78e-27	4.83e-26
FIS1	7q22.1	-0.334044	0.334044	2.93e-27	5.1e-26
FAAP24	19q13.11	0.334038	0.334038	2.94e-27	5.11e-26
GAS5-AS1	1q25.1	-0.333955	0.333955	3.03e-27	5.27e-26
PPP2CB	8p12	-0.33393	0.33393	3.06e-27	5.31e-26
RPLP2	11p15.5	0.333874	0.333874	3.13e-27	5.42e-26
ATPAF1	1p33	-0.33387	0.33387	3.13e-27	5.43e-26
SC5D	11q23.3-q24.1	-0.333839	0.333839	3.17e-27	5.49e-26
SLCO1C1	12p12.2	-0.333797	0.333797	3.22e-27	5.57e-26
ATAD3B	1p36.33	0.333746	0.333746	3.28e-27	5.68e-26
TMEM30A	6q14.1	-0.333705	0.333705	3.33e-27	5.76e-26
CDS2	20p12.3	-0.333685	0.333685	3.36e-27	5.8e-26
SAMD4A	14q22.2	-0.333633	0.333633	3.42e-27	5.91e-26
TAF5	10q24.33	0.333585	0.333585	3.48e-27	6.02e-26
INHBB	2q14.2	-0.333569	0.333569	3.5e-27	6.05e-26
S100A11	1q21.3	0.333562	0.333562	3.51e-27	6.06e-26
EP400	12q24.33	0.333533	0.333533	3.55e-27	6.13e-26
TRMT1	19p13.13	0.333506	0.333506	3.59e-27	6.18e-26
RPS6KA1	1p36.11	0.333483	0.333483	3.62e-27	6.23e-26
PPM1A	14q23.1	-0.333475	0.333475	3.63e-27	6.25e-26
ACTBP2	5q14.1	0.333319	0.333319	3.85e-27	6.62e-26
UNC50	2q11.2	-0.333186	0.333186	4.04e-27	6.95e-26
COX20	1q44	-0.333148	0.333148	4.1e-27	7.05e-26
DIRAS3	1p31.3	-0.333136	0.333136	4.12e-27	7.08e-26
ZNF229	19q13.31	-0.333104	0.333104	4.17e-27	7.16e-26
TTLL4	2q35	0.33306	0.33306	4.24e-27	7.27e-26
DONSON	21q22.11	0.333041	0.333041	4.27e-27	7.32e-26
CHRAC1	8q24.3	0.333023	0.333023	4.3e-27	7.37e-26
MELTF	3q29	0.332931	0.332931	4.45e-27	7.62e-26
NELFB	9q34.3	0.332884	0.332884	4.53e-27	7.76e-26
C4A	6p21.33	-0.332881	0.332881	4.53e-27	7.76e-26
HNRNPA3	2q31.2	0.332798	0.332798	4.68e-27	8e-26
RNASE13	14q11.1	-0.33274	0.33274	4.78e-27	8.17e-26
DHRS12	13q14.3	-0.332712	0.332712	4.83e-27	8.25e-26
HECTD2	10q23.32	-0.332703	0.332703	4.84e-27	8.28e-26
NECAP1	12p13.31	-0.332674	0.332674	4.9e-27	8.36e-26
IPO4	14q12	0.332595	0.332595	5.04e-27	8.61e-26
DENND10	10q26.11	-0.332575	0.332575	5.08e-27	8.67e-26
FGFBP1	4p15.32	0.332528	0.332528	5.17e-27	8.81e-26
KDR	4q12	-0.332527	0.332527	5.17e-27	8.81e-26
SNORA71A	20q11.23	0.332497	0.332497	5.23e-27	8.91e-26
CDO1	5q22.3	-0.332296	0.332296	5.64e-27	9.6e-26
HRC	19q13.33	-0.332295	0.332295	5.64e-27	9.6e-26
PPP2R3B	Xp22.3 and Yp11.3	0.332245	0.332245	5.75e-27	9.77e-26
ADAM8	10q26.3	0.332215	0.332215	5.81e-27	9.87e-26
HAPLN3	15q26.1	0.332184	0.332184	5.88e-27	9.99e-26
MASP1	3q27.3	-0.332168	0.332168	5.91e-27	1e-25
SWT1	1q25.3	-0.332101	0.332101	6.06e-27	1.03e-25
MPC2	1q24.2	-0.332001	0.332001	6.29e-27	1.07e-25
UNC93B5	11q13.2	0.33198	0.33198	6.34e-27	1.07e-25
TNFRSF10A	8p21.3	0.331965	0.331965	6.38e-27	1.08e-25
NUCB2	11p15.1	-0.331914	0.331914	6.5e-27	1.1e-25
TMBIM6	12q13.12	-0.331858	0.331858	6.64e-27	1.12e-25
SNHG3	1p35.3	0.331826	0.331826	6.72e-27	1.14e-25
PLCXD1	Xp22.33 and Yp11.32	0.331797	0.331797	6.79e-27	1.15e-25
ACYP2	2p16.2	-0.331784	0.331784	6.82e-27	1.15e-25
CSGALNACT1	8p21.3	-0.331776	0.331776	6.84e-27	1.16e-25
TOP3A	17p11.2	0.331765	0.331765	6.87e-27	1.16e-25
JARID2	6p22.3	0.331637	0.331637	7.2e-27	1.22e-25
LSM2	6p21.33	0.331607	0.331607	7.28e-27	1.23e-25
[truncated: 31,721 more rows]

## Sheet: BP2 cor-mRNA
Correlated Gene	Cytoband	Spearman's Correlation	|Spearman's Correlation|	p-Value	q-Value
SRSF11	1p31.1	0.636829	0.636829	7.92549e-114	2.67247e-109
DMTF1	7q21.12	0.631798	0.631798	1.57044e-111	2.64777e-107
TIA1	2p13.3	0.628461	0.628461	4.97211e-110	5.58866e-106
PNISR	6q16.2	0.626863	0.626863	2.56102e-109	2.15894e-105
ZRANB2	1p31.1	0.620152	0.620152	2.25592e-106	1.52139e-102
ZNF248	10p11.21	0.607127	0.607127	7.40986e-101	4.16434e-97
RWDD3	1p21.3	0.598479	0.598479	2.47205e-97	1.19082e-93
ZNF529	19q13.12	0.596819	0.596819	1.14106e-96	4.80957e-93
TRMT13	1p21.2	0.590252	0.590252	4.43302e-94	1.66091e-90
ZNF302	19q13.11	0.582414	0.582414	4.57858e-91	1.5439e-87
KLRA1P	12p13.2	0.582072	0.582072	6.1725e-91	1.89215e-87
CCDC14	3q21.1	0.581461	0.581461	1.0515e-90	2.95473e-87
SENP7	3q12.3	0.580089	0.580089	3.46043e-90	8.97581e-87
ZDHHC17	12q21.2	0.57852	0.57852	1.34267e-89	3.23392e-86
NBPF12	1q21.1	0.577657	0.577657	2.82189e-89	6.34361e-86
ZNF354B	5q35.3	0.577135	0.577135	4.41629e-89	9.13101e-86
RCOR3	1q32.2-q32.3	0.577086	0.577086	4.60342e-89	9.13101e-86
PAXBP1	21q22.11	0.576631	0.576631	6.80165e-89	1.27418e-85
ZNF333	19p13.12	0.573046	0.573046	1.43594e-87	2.54761e-84
WDR19	4p14	0.572986	0.572986	1.51104e-87	2.54761e-84
ZNF84	12q24.33	0.570313	0.570313	1.43261e-86	2.26823e-83
EFCAB7	1p31.3	0.570274	0.570274	1.47986e-86	2.26823e-83
PRPF39	14q21.2	0.569086	0.569086	3.99513e-86	5.85721e-83
MIR-3685/3685		0.568713	0.568713	5.45514e-86	7.47165e-83
SH3BP5-AS1	3p25.1	0.568694	0.568694	5.53948e-86	7.47165e-83
C8ORF44	8q13.1	0.568502	0.568502	6.50027e-86	8.43035e-83
HERC2P9	15q13.1	0.564912	0.564912	1.26726e-84	1.58267e-81
LRRC7	1p31.1	0.564439	0.564439	1.8698e-84	2.25177e-81
LUC7L3	17q21.33	0.563679	0.563679	3.48722e-84	4.05479e-81
ZNF436-AS1	1p36.12	0.561057	0.561057	2.95488e-83	3.32129e-80
KPNA5	6q22.1	0.56073	0.56073	3.85387e-83	4.19201e-80
EPC1	10p11.22	0.559144	0.559144	1.38893e-82	1.46358e-79
CEP95	17q23.3	0.558903	0.558903	1.68624e-82	1.72303e-79
C1ORF52	1p22.3	0.558297	0.558297	2.74789e-82	2.69277e-79
CCT6P1	7q11.21	0.558276	0.558276	2.79498e-82	2.69277e-79
CLK1	2q33.1	0.558101	0.558101	3.21715e-82	3.01339e-79
CCDC66	3p14.3	0.556633	0.556633	1.04255e-81	9.50132e-79
RNPC3	1p21.1	0.556021	0.556021	1.70072e-81	1.50916e-78
PHC1	12p13.31	0.555898	0.555898	1.8757e-81	1.62176e-78
TAS2R14	12p13.2	0.555071	0.555071	3.624e-81	3.05503e-78
MSANTD2	11q24.2	0.554825	0.554825	4.40552e-81	3.62327e-78
FNBP4	11p11.2	0.553567	0.553567	1.19443e-80	9.58953e-78
SEPTIN7P2	7p12.3	0.551795	0.551795	4.83251e-80	3.78959e-77
CROCCP3	1p36.13	0.550777	0.550777	1.07498e-79	8.23825e-77
CLK4	5q35.3	0.550266	0.550266	1.60385e-79	1.20182e-76
ZNF32-AS2	10q11.21	0.549163	0.549163	3.79411e-79	2.78125e-76
ARGLU1	13q33.3	0.548623	0.548623	5.78007e-79	4.14689e-76
LRIG2	1p13.2	0.54806	0.54806	8.9537e-79	6.28997e-76
CCNT2	2q21.3	0.547307	0.547307	1.60484e-78	1.10439e-75
ZNF345	19q13.12	0.545559	0.545559	6.19372e-78	4.17704e-75
NKTR	3p22.1	0.545286	0.545286	7.63847e-78	5.05038e-75
MDM4	1q32.1	0.545172	0.545172	8.33874e-78	5.40735e-75
CCDC82	11q21	0.545038	0.545038	9.24577e-78	5.8824e-75
ZNF37BP	10q11.21	0.544081	0.544081	1.92634e-77	1.2029e-74
HNRNPDL	4q21.22	0.538705	0.538705	1.14194e-75	7.00116e-73
MBTD1	17q21.33	0.536923	0.536923	4.3473e-75	2.61769e-72
HFM1	1p22.2	0.535781	0.535781	1.01992e-74	6.0336e-72
NPHP3	3q22.1	0.535724	0.535724	1.06365e-74	6.18382e-72
IFT80	3q25.33	0.535517	0.535517	1.24168e-74	7.09653e-72
MSTO2P	1q22	0.535183	0.535183	1.59133e-74	8.9433e-72
EFHC1	6p12.2	0.533743	0.533743	4.63174e-74	2.56037e-71
ZNF682	19p12	0.532211	0.532211	1.43439e-73	7.80123e-71
DDX47	12p13.1	0.531856	0.531856	1.86318e-73	9.97245e-71
SLC25A27	6p12.3	0.530501	0.530501	5.03473e-73	2.65267e-70
MTF2	1p22.1	0.53039	0.53039	5.46129e-73	2.83315e-70
SUZ12P1	17q11.2	0.530309	0.530309	5.79309e-73	2.95664e-70
ZNF512	2p23.3	0.53029	0.53029	5.8747e-73	2.95664e-70
ZNF251	8q24.3	0.529655	0.529655	9.34174e-73	4.63241e-70
RBM5	3p21.31	0.52927	0.52927	1.23738e-72	6.04702e-70
AGO3	1p34.3	0.528877	0.528877	1.64768e-72	7.9371e-70
ZNF767P	7q36.1	0.527699	0.527699	3.87746e-72	1.84152e-69
ZNF546	19q13.2	0.526097	0.526097	1.23537e-71	5.72036e-69
ZNF519	18p11.21	0.526094	0.526094	1.23839e-71	5.72036e-69
SPDYA	2p23.2	0.525485	0.525485	1.92032e-71	8.75045e-69
ZNF461	19q13.13	0.525433	0.525433	1.99285e-71	8.95986e-69
POGZ	1q21.3	0.524609	0.524609	3.60354e-71	1.59883e-68
MRNIP	5q35.3	0.524492	0.524492	3.9205e-71	1.71687e-68
FAM76B	11q21	0.524341	0.524341	4.36787e-71	1.88826e-68
TRAF3IP2-AS1	6q21	0.524129	0.524129	5.08489e-71	2.17041e-68
CLHC1	2p16.1	0.523081	0.523081	1.07638e-70	4.53695e-68
ZSCAN30	18q12.2	0.521408	0.521408	3.54297e-70	1.47493e-67
ZKSCAN8	6p21	0.520702	0.520702	5.8437e-70	2.40304e-67
AGAP6	10q11.23	0.519926	0.519926	1.01221e-69	4.11224e-67
NCLN	19p13.3	-0.519728	0.519728	1.16433e-69	4.67397e-67
RPL32P3	3q21.3	0.51935	0.51935	1.51963e-69	6.02847e-67
HECTD2	10q23.32	0.519286	0.519286	1.58974e-69	6.23325e-67
DDX39B	6p21.33	0.519071	0.519071	1.84986e-69	7.16981e-67
PCBP1-AS1	2p13.3	0.517474	0.517474	5.68151e-69	2.17705e-66
ZNF638	2p13.3-p13.2	0.517016	0.517016	7.83332e-69	2.96786e-66
AGBL3	7q33	0.516795	0.516795	9.14187e-69	3.42515e-66
CCDC7	10p11.22	0.51539	0.51539	2.43627e-68	9.02759e-66
ATP6V1G2	6p21.33	0.514945	0.514945	3.31947e-68	1.21666e-65
HERC2P2	15q11.2	0.514542	0.514542	4.39286e-68	1.59277e-65
INTS6-AS1	13q14.3	0.513429	0.513429	9.49553e-68	3.40627e-65
NSUN6	10p12.31	0.512847	0.512847	1.41953e-67	5.03857e-65
TTC14	3q26.33	0.512709	0.512709	1.56096e-67	5.48287e-65
SLC27A4	9q34.11	-0.511894	0.511894	2.73707e-67	9.51483e-65
BRD8	5q31.2	0.511784	0.511784	2.95276e-67	1.01599e-64
KRBOX4	Xp11.3	0.511355	0.511355	3.96513e-67	1.35055e-64
ANKRD36	2q11.2	0.51086	0.51086	5.56905e-67	1.87788e-64
CREBZF	11q14.1	0.510668	0.510668	6.35436e-67	2.12147e-64
KHDC4	1q22	0.510257	0.510257	8.41755e-67	2.78274e-64
NR2C1	12q22	0.510013	0.510013	9.94614e-67	3.25615e-64
ORMDL1	2q32.2	0.509831	0.509831	1.12638e-66	3.65207e-64
CCT6P3	7q11.21	0.509087	0.509087	1.87097e-66	5.99157e-64
MAGOH2P	17p13.1	0.509078	0.509078	1.88347e-66	5.99157e-64
ZNF26	12q24.33	0.509038	0.509038	1.93525e-66	6.09874e-64
SUPT7L	2p23.3	0.508916	0.508916	2.10295e-66	6.56587e-64
CATSPERE	1q44	0.508839	0.508839	2.21568e-66	6.85438e-64
CAPRIN2	12p11.21	0.507369	0.507369	6.01459e-66	1.84374e-63
SREK1	5q12.3	0.506925	0.506925	8.1261e-66	2.46858e-63
ZNF10	12q24.33	0.506509	0.506509	1.07621e-65	3.24015e-63
EPM2AIP1	3p22.2	0.506181	0.506181	1.34297e-65	4.00753e-63
NIPSNAP3B	9q31.1	0.505598	0.505598	1.99039e-65	5.88737e-63
AHSA2P	2p15	0.505402	0.505402	2.27065e-65	6.62842e-63
ZNF660	3p21.31	0.505396	0.505396	2.28024e-65	6.62842e-63
TUT4	1p32.3	0.505122	0.505122	2.74295e-65	7.90533e-63
ZNF83	19q13.41	0.505065	0.505065	2.84978e-65	8.1436e-63
CAHM	6q26	0.504943	0.504943	3.09247e-65	8.76288e-63
PMS1	2q32.2	0.504911	0.504911	3.15944e-65	8.87802e-63
ANKHD1-EIF4EBP3	5q31.3	0.504768	0.504768	3.47845e-65	9.69366e-63
RPL23P2	21q21.3	0.504538	0.504538	4.06084e-65	1.12239e-62
RAD52	12p13.33	0.50417	0.50417	5.19833e-65	1.4251e-62
WDR27	6q27	0.50299	0.50299	1.14446e-64	3.11218e-62
CLCN6	1p36.22	0.501293	0.501293	3.54486e-64	9.56261e-62
MANEA-DT	6q16.1	0.500444	0.500444	6.22485e-64	1.66589e-61
GLUD1P3	10q22.2	0.499303	0.499303	1.32301e-63	3.51274e-61
HNRNPH1	5q35.3	0.498408	0.498408	2.38672e-63	6.28752e-61
UBAP1L	15q22.31	0.497871	0.497871	3.39562e-63	8.87599e-61
ZNF22	10q11.21	0.497719	0.497719	3.7542e-63	9.73782e-61
NPIPA1	16p13.11	0.497596	0.497596	4.06768e-63	1.04704e-60
IMPG2	3q12.3	0.49756	0.49756	4.16573e-63	1.06415e-60
CEP162	6q14.2-q14.3	0.497243	0.497243	5.12863e-63	1.30028e-60
FPGT-TNNI3K	1p31.1	0.497015	0.497015	5.95369e-63	1.4982e-60
ZNRD1ASP	6p22.1	0.496671	0.496671	7.45554e-63	1.86223e-60
L3MBTL1	20q13.12	0.496247	0.496247	9.84134e-63	2.44007e-60
RFX3	9p24.2	0.495898	0.495898	1.23548e-62	3.0409e-60
LY6G5B	6p21.33	0.49557	0.49557	1.53057e-62	3.73991e-60
PHF10	6q27	0.494667	0.494667	2.7543e-62	6.68166e-60
PRPF38B	1p13.3	0.494238	0.494238	3.63892e-62	8.76459e-60
ZNF354A	5q35.3	0.493857	0.493857	4.65904e-62	1.1142e-59
RAD51-AS1	15q15.1	0.493749	0.493749	4.99542e-62	1.18624e-59
CDKL3	5q31.1	0.493193	0.493193	7.15837e-62	1.68797e-59
ZNF566	19q13.12	0.493027	0.493027	7.9694e-62	1.86617e-59
MSS51	10q22.2	0.492574	0.492574	1.06788e-61	2.48337e-59
LRRC39	1p21.2	0.491893	0.491893	1.65657e-61	3.826e-59
PJVK	2q31.2	0.491728	0.491728	1.84218e-61	4.22574e-59
RNF139-AS1	8q24.13	0.49154	0.49154	2.0783e-61	4.73515e-59
RBFADN	18q23	0.491303	0.491303	2.42022e-61	5.47717e-59
CEP85L	6q22.31	0.490854	0.490854	3.22979e-61	7.26057e-59
ZNF32-AS1	10q11.21	0.4901	0.4901	5.23523e-61	1.16909e-58
RPAP2	1p22.1	0.490009	0.490009	5.54797e-61	1.23077e-58
GUSBP11	22q11.23	0.489662	0.489662	6.92922e-61	1.52715e-58
RBM39	20q11.22	0.489394	0.489394	8.21905e-61	1.79965e-58
THOC1	18p11.32	0.489258	0.489258	8.96614e-61	1.95057e-58
BMS1P1	10q11.22	0.48909	0.48909	9.9808e-61	2.14914e-58
S100PBP	1p35.1	0.489086	0.489086	1.00064e-60	2.14914e-58
CCDC39	3q26.33	0.488791	0.488791	1.20776e-60	2.57756e-58
NBPF9	1q21.2	0.488582	0.488582	1.37956e-60	2.92572e-58
NBPF14	1q21.2	0.48804	0.48804	1.94811e-60	4.10564e-58
VAMP1	12p13.31	0.487986	0.487986	2.01585e-60	4.22202e-58
CFAP44	3q13.2	0.487401	0.487401	2.92206e-60	6.08221e-58
YTHDC1	4q13.2	0.487275	0.487275	3.16516e-60	6.54781e-58
LINC00641	14q11.2	0.486127	0.486127	6.54691e-60	1.34611e-57
NAALAD2	11q14.3	0.48563	0.48563	8.95433e-60	1.82994e-57
ZNF326	1p22.2	0.485539	0.485539	9.48689e-60	1.9271e-57
GUSBP4	6p11.2	0.485421	0.485421	1.02185e-59	2.06327e-57
CCNL1	3q25.31	0.485226	0.485226	1.15502e-59	2.3183e-57
ZKSCAN7	3p21.31	0.48521	0.48521	1.16713e-59	2.32874e-57
INHCAP	3q22.1	0.485121	0.485121	1.2344e-59	2.44847e-57
TEX21P	14q23.3	0.48481	0.48481	1.50071e-59	2.9593e-57
CCNL2	1p36.33	0.484519	0.484519	1.80283e-59	3.53438e-57
USP49	6p21.1	0.484488	0.484488	1.83764e-59	3.5818e-57
ZNF789	7q22.1	0.483703	0.483703	3.00702e-59	5.82739e-57
B3GAT2	6q13	0.483577	0.483577	3.25367e-59	6.26936e-57
ARHGAP33	19q13.12	0.482982	0.482982	4.72129e-59	9.04557e-57
TAS2R20	12p13.2	0.482553	0.482553	6.17284e-59	1.17598e-56
TIGD1	2q37.1	0.482427	0.482427	6.67671e-59	1.26482e-56
GNRH1	8p21.2	0.482376	0.482376	6.89407e-59	1.2987e-56
ZNF567	19q13.12	0.481439	0.481439	1.23559e-58	2.31466e-56
ADCY10P1	6p21.1	0.480919	0.480919	1.70665e-58	3.17946e-56
NME9	3q22.3	0.48061	0.48061	2.06796e-58	3.83141e-56
H1-10-AS1	3q21.3	0.480437	0.480437	2.30136e-58	4.24053e-56
RANP4	Xq26.3	0.48038	0.48038	2.38415e-58	4.36922e-56
GUSBP1	5p14.3	0.480098	0.480098	2.84038e-58	5.17716e-56
MIS18A-AS1	21q22.11	0.478426	0.478426	7.97186e-58	1.44522e-55
ZNF441	19p13.2	0.478009	0.478009	1.03022e-57	1.8577e-55
ERVK13-1	16p13.3	0.477936	0.477936	1.07748e-57	1.93258e-55
RRN3P1	16p12.2	0.477844	0.477844	1.14046e-57	2.03472e-55
DPY19L3	19q13.11	0.477628	0.477628	1.30252e-57	2.31163e-55
SF3B1	2q33.1	0.477244	0.477244	1.64863e-57	2.91056e-55
LRRC40	1p31.1	0.477225	0.477225	1.66789e-57	2.92923e-55
PNN	14q21.1	0.477004	0.477004	1.90974e-57	3.3366e-55
GDF9	5q31.1	0.476805	0.476805	2.15649e-57	3.7483e-55
MYSM1	1p32.1	0.476509	0.476509	2.5858e-57	4.47144e-55
CLK2	1q22	0.475844	0.475844	3.88229e-57	6.67913e-55
N4BP2L2	13q13.1	0.475762	0.475762	4.08047e-57	6.98443e-55
COLQ	3p25.1	0.474959	0.474959	6.6594e-57	1.13412e-54
SEC61A2	10p14	0.474906	0.474906	6.87784e-57	1.16543e-54
TTC32	2p24.1	0.474868	0.474868	7.0354e-57	1.18617e-54
YJEFN3	19p13.11	0.474685	0.474685	7.86559e-57	1.31954e-54
THUMPD3-AS1	3p25.3	0.47461	0.47461	8.23093e-57	1.37399e-54
ZBED5	11p15.4	0.474376	0.474376	9.48736e-57	1.57516e-54
CDK3	17q25.1	0.474369	0.474369	9.52947e-57	1.57516e-54
PDE6C	10q23.33	0.47407	0.47407	1.14273e-56	1.87965e-54
GCNA	Xq13.1	0.473929	0.473929	1.24518e-56	2.03822e-54
ZNF439	19p13.2	0.473718	0.473718	1.41513e-56	2.30523e-54
NOXRED1	14q24.3	0.473482	0.473482	1.63177e-56	2.64536e-54
RBM6	3p21.31	0.473348	0.473348	1.76987e-56	2.8555e-54
RABL2A	2q14.1	0.473089	0.473089	2.07032e-56	3.31038e-54
EGFL8	6p21.32	0.473088	0.473088	2.07144e-56	3.31038e-54
GSTM2	1p13.3	0.472577	0.472577	2.82178e-56	4.48823e-54
UCP3	11q13.4	0.472537	0.472537	2.89128e-56	4.56156e-54
ZMYM6	1p34.3	0.472534	0.472534	2.89494e-56	4.56156e-54
ZNF493	19p12	0.47212	0.47212	3.71638e-56	5.82866e-54
STX16-NPEPL1	20q13.32	0.471588	0.471588	5.12336e-56	7.99814e-54
USP33	1p31.1	0.471047	0.471047	7.08913e-56	1.10159e-53
TEN1-CDK3	17q25.1	0.470831	0.470831	8.07319e-56	1.24875e-53
TAS2R15P	12p13.2	0.47053	0.47053	9.6741e-56	1.48955e-53
TUBE1	6q21	0.47036	0.47036	1.07128e-55	1.63883e-53
MIR-186/5P		0.470333	0.470333	1.08867e-55	1.63883e-53
MIR-186/3P		0.470333	0.470333	1.08867e-55	1.63883e-53
MIR-186/186		0.470333	0.470333	1.08867e-55	1.63883e-53
MIR-186/186*		0.470333	0.470333	1.08867e-55	1.63883e-53
PRC1-AS1	15q26.1	0.470226	0.470226	1.16045e-55	1.73913e-53
ZNF192P1	6p22.1	0.470142	0.470142	1.22033e-55	1.82077e-53
POLG2	17q23.3	0.470032	0.470032	1.30385e-55	1.93682e-53
MORF4L2-AS1	Xq22.2	0.469474	0.469474	1.8202e-55	2.69198e-53
TAS2R10	12p13.2	0.469268	0.469268	2.05821e-55	3.03068e-53
GTF2H4	6p21.33	0.469155	0.469155	2.20258e-55	3.22917e-53
RNH1	11p15.5	-0.468774	0.468774	2.76494e-55	4.0361e-53
USP6	17p13.2	0.468252	0.468252	3.77251e-55	5.48316e-53
ETAA1	2p14	0.468132	0.468132	4.05113e-55	5.86284e-53
GOLGA8A	15q14	0.467723	0.467723	5.16871e-55	7.44825e-53
SPATA1	1p22.3	0.467682	0.467682	5.2944e-55	7.59689e-53
TSNAXIP1	16q22.1	0.467469	0.467469	6.00781e-55	8.58404e-53
SNORA66	1p22.1	0.467077	0.467077	7.58451e-55	1.07911e-52
TTLL3	3p25.3	0.467023	0.467023	7.83152e-55	1.10958e-52
RSRC2	12q24.31	0.466947	0.466947	8.19182e-55	1.15577e-52
SNHG20	17q25.2	0.466743	0.466743	9.24138e-55	1.29841e-52
ZNF736	7q11.21	0.466439	0.466439	1.10632e-54	1.54794e-52
DDX17	22q13.1	0.466292	0.466292	1.20676e-54	1.68148e-52
UBE2E1-AS1	3p24.3	0.466234	0.466234	1.2488e-54	1.7329e-52
ZNF644	1p22.2	0.465962	0.465962	1.46682e-54	2.0271e-52
ZNF781	19q13.12	0.465833	0.465833	1.58316e-54	2.17894e-52
ZNF608	5q23.2	0.465783	0.465783	1.63041e-54	2.23486e-52
KCNIP2	10q24.32	0.465507	0.465507	1.91882e-54	2.61954e-52
TSPOAP1	17q22	0.46513	0.46513	2.39703e-54	3.25919e-52
GTF2IRD2B	7q11.23	0.46489	0.46489	2.76053e-54	3.73836e-52
ZNF558	19p13.2	0.464704	0.464704	3.07894e-54	4.15288e-52
ZNF527	19q13.12	0.464596	0.464596	3.28178e-54	4.40882e-52
ADAM1A	12q24.12-q24.13	0.464284	0.464284	3.94143e-54	5.274e-52
RBM25	14q24.2	0.463846	0.463846	5.09892e-54	6.79587e-52
AMY2B	1p21.1	0.463056	0.463056	8.09938e-54	1.07524e-51
CARF	2q33.2	0.462606	0.462606	1.05354e-53	1.39315e-51
LYG1	2q11.2	0.462435	0.462435	1.16406e-53	1.53329e-51
ZNF571	19q13.12	0.462099	0.462099	1.41654e-53	1.85859e-51
ZNF382	19q13.12	0.4619	0.4619	1.59098e-53	2.07938e-51
ZNF418	19q13.43	0.461421	0.461421	2.10256e-53	2.73739e-51
EXTL3-AS1	8p21.1	0.461339	0.461339	2.20512e-53	2.85987e-51
ZNF300	5q33.1	0.461147	0.461147	2.46538e-53	3.18516e-51
ATXN7L2	1p13.3	0.461027	0.461027	2.64474e-53	3.40384e-51
ZMAT1	Xq22.1	0.460613	0.460613	3.36224e-53	4.31083e-51
CCDC30	1p34.2	0.460506	0.460506	3.57924e-53	4.57167e-51
COL11A2	6p21.32	0.460299	0.460299	4.03384e-53	5.13287e-51
NAPB	20p11.21	0.459726	0.459726	5.62369e-53	7.12898e-51
YPEL1	22q11.21-q11.22	0.459106	0.459106	8.04523e-53	1.01605e-50
GOLGA8B	15q14	0.458796	0.458796	9.62488e-53	1.21101e-50
GPS2	17p13.1	0.458721	0.458721	1.00463e-52	1.25933e-50
VDAC1P8	6q24.2	0.458655	0.458655	1.04379e-52	1.30357e-50
MIR-302B/5P		0.458525	0.458525	1.12528e-52	1.38483e-50
MIR-302B/3P		0.458525	0.458525	1.12528e-52	1.38483e-50
MIR-302B/302B*		0.458525	0.458525	1.12528e-52	1.38483e-50
MIR-302B/302B		0.458525	0.458525	1.12528e-52	1.38483e-50
GTF2IRD2	7q11.23	0.458218	0.458218	1.34286e-52	1.64659e-50
LINC00342	2q11.1	0.458183	0.458183	1.37024e-52	1.67407e-50
FAM228B	2p23.3	0.458088	0.458088	1.44735e-52	1.7619e-50
C2ORF15	2q11.2	0.457836	0.457836	1.67277e-52	2.02898e-50
GPR137C	14q22.1	0.4576	0.4576	1.91559e-52	2.31519e-50
TAS2R19	12p13.2	0.457193	0.457193	2.42054e-52	2.91502e-50
BRWD1	21q22.2	0.45701	0.45701	2.68741e-52	3.2249e-50
KCNAB3	17p13.1	0.456791	0.456791	3.04778e-52	3.64436e-50
GPR61	1p13.3	0.456754	0.456754	3.11381e-52	3.71016e-50
ZSWIM8-AS1	10q22.2	0.456733	0.456733	3.15022e-52	3.74033e-50
LIPT1	2q11.2	0.456281	0.456281	4.08043e-52	4.82779e-50
ZNF578	19q13.41	0.456085	0.456085	4.56614e-52	5.38357e-50
ZBTB26	9q33.2	0.455852	0.455852	5.21435e-52	6.12641e-50
TRIM33	1p13.2	0.455643	0.455643	5.87807e-52	6.88224e-50
ZBTB37	1q25.1	0.455559	0.455559	6.16605e-52	7.19443e-50
PSPC1-AS2	13q12.11	0.455463	0.455463	6.51259e-52	7.57258e-50
FMC1-LUC7L2	7q34	0.45528	0.45528	7.22811e-52	8.37567e-50
NPIPB6	16p12.1	0.45518	0.45518	7.65216e-52	8.83667e-50
APBB3	5q31.3	0.454828	0.454828	9.35345e-52	1.07644e-49
REV1	2q11.2	0.454668	0.454668	1.0244e-51	1.17492e-49
PKMP3	6q14.3	0.454562	0.454562	1.08832e-51	1.24401e-49
SCAMP2	15q24.1	-0.454513	0.454513	1.11883e-51	1.27456e-49
CENATAC	11q23.3	0.454381	0.454381	1.20632e-51	1.3696e-49
SRSF6	20q13.11	0.454339	0.454339	1.2352e-51	1.39768e-49
SEPTIN7P9	10p11.1	0.454287	0.454287	1.27231e-51	1.43486e-49
ZNF571-AS1	19q13.12	0.454027	0.454027	1.47469e-51	1.65755e-49
RBM44	2q37.3	0.4537	0.4537	1.77538e-51	1.98889e-49
ZNF569	19q13.12	0.453686	0.453686	1.78951e-51	1.99809e-49
COA5	2q11.2	0.453282	0.453282	2.24989e-51	2.50384e-49
TBC1D3F	17q12	0.452954	0.452954	2.7096e-51	3.00552e-49
ATP6V0D1	16q22.1	-0.452871	0.452871	2.83965e-51	3.13944e-49
C20ORF203	20q11.21	0.452819	0.452819	2.92439e-51	3.22256e-49
OGT	Xq13.1	0.452811	0.452811	2.9368e-51	3.22569e-49
DNAJC27	2p23.3	0.452753	0.452753	3.03484e-51	3.32256e-49
ZNF585A	19q13.12	0.452593	0.452593	3.32317e-51	3.62645e-49
ZFP14	19q13.12	0.452471	0.452471	3.55967e-51	3.86025e-49
ZNF606	19q13.43	0.452471	0.452471	3.56032e-51	3.86025e-49
MDM1	12q15	0.452399	0.452399	3.70694e-51	4.00635e-49
POLI	18q21.2	0.452388	0.452388	3.73144e-51	4.01994e-49
ZNF559	19p13.2	0.452379	0.452379	3.74922e-51	4.02623e-49
UPF3A	13q34	0.452105	0.452105	4.37684e-51	4.6853e-49
GPR135	14q23.1	0.452085	0.452085	4.42651e-51	4.72348e-49
SCN11A	3p22.2	0.451827	0.451827	5.11938e-51	5.4456e-49
FAM133B	7q21.2	0.451517	0.451517	6.09786e-51	6.46603e-49
ZNF596	8p23.3	0.451464	0.451464	6.28167e-51	6.64006e-49
ZNF280D	15q21.3	0.451292	0.451292	6.91876e-51	7.29064e-49
PNMA3	Xq28	0.451137	0.451137	7.55155e-51	7.93266e-49
EID2B	19q13.2	0.451068	0.451068	7.85061e-51	8.2212e-49
PHIP	6q14.1	0.450931	0.450931	8.47945e-51	8.85223e-49
TTC21A	3p22.2	0.450838	0.450838	8.93105e-51	9.29491e-49
NBPF20	1q21.1	0.450778	0.450778	9.2375e-51	9.58426e-49
TRO	Xp11.21	0.450266	0.450266	1.23139e-50	1.2737e-48
MAP3K12	12q13.13	0.450201	0.450201	1.2768e-50	1.31663e-48
DCAF8	1q23.2	0.450034	0.450034	1.40271e-50	1.44205e-48
RNU6-312P	2q33.1	0.450028	0.450028	1.40708e-50	1.44215e-48
TMEM198B	12q13.2	0.449953	0.449953	1.46787e-50	1.49989e-48
GUSBP2	6p22.2	0.449697	0.449697	1.69345e-50	1.72403e-48
CEP295	11q21	0.449693	0.449693	1.69744e-50	1.72403e-48
CEP164P1	10q11.21	0.449676	0.449676	1.71333e-50	1.73494e-48
ZNF738	19p12	0.449616	0.449616	1.77193e-50	1.78611e-48
ZNF594	17p13.2	0.449614	0.449614	1.77446e-50	1.78611e-48
CBX3P2	18p11.32	0.449489	0.449489	1.90291e-50	1.90971e-48
TRMT11	6q22.32	0.449312	0.449312	2.10039e-50	2.10163e-48
ZNF195	11p15.5	0.449154	0.449154	2.2944e-50	2.28896e-48
CCDC146	7q11.23	0.449028	0.449028	2.46177e-50	2.4487e-48
ZCCHC18	Xq22.2	0.448949	0.448949	2.5725e-50	2.55131e-48
PPT2-EGFL8	6p21.32	0.448559	0.448559	3.19863e-50	3.16299e-48
SEC24B-AS1	4q25	0.448327	0.448327	3.64045e-50	3.58935e-48
ANGEL2	1q32.3	0.448114	0.448114	4.0979e-50	4.0286e-48
NBPF10	1q21.1	0.447916	0.447916	4.57621e-50	4.48575e-48
LRRC37B	17q11.2	0.447676	0.447676	5.22882e-50	5.1106e-48
NPIPP1	16p13.11	0.447452	0.447452	5.92148e-50	5.77087e-48
SNORD94	2p11.2	0.447343	0.447343	6.29077e-50	6.11311e-48
PTCH2	1p34.1	0.447034	0.447034	7.47059e-50	7.23874e-48
ZNF708	19p12	0.446863	0.446863	8.21247e-50	7.9348e-48
AGAP4	10q11.22	0.446741	0.446741	8.78807e-50	8.46668e-48
ZFP82	19q13.12	0.446516	0.446516	9.95221e-50	9.56093e-48
ETHE1	19q13.31	-0.446502	0.446502	1.00315e-49	9.60971e-48
CGGBP1	3p11.1	0.446293	0.446293	1.12639e-49	1.07597e-47
RNF146	6q22.33	0.446268	0.446268	1.14159e-49	1.08741e-47
OCIAD1-AS1	4p11	0.446183	0.446183	1.19688e-49	1.13687e-47
HESX1	3p14.3	0.445908	0.445908	1.39356e-49	1.31997e-47
RSRP1	1p36.11	0.445411	0.445411	1.83374e-49	1.73204e-47
PRR3	6p21.33	0.444465	0.444465	3.08741e-49	2.90803e-47
LRRC37A	17q21.31	0.444001	0.444001	3.98283e-49	3.74097e-47
CRBN	3p26.2	0.443655	0.443655	4.81822e-49	4.51306e-47
MYO1D	17q11.2	-0.443473	0.443473	5.32309e-49	4.97215e-47
ANAPC4	4p15.2	0.443455	0.443455	5.37653e-49	5.00819e-47
KIF27	9q21.32	0.443187	0.443187	6.22688e-49	5.78431e-47
PFN1P2	1p11.2	0.443037	0.443037	6.75991e-49	6.26221e-47
SENP6	6q14.1	0.442938	0.442938	7.13571e-49	6.59222e-47
LUC7L	16p13.3	0.442813	0.442813	7.63867e-49	7.0376e-47
PAN2	12q13.3	0.442747	0.442747	7.91887e-49	7.27587e-47
MMP21	10q26.2	0.442632	0.442632	8.43648e-49	7.73039e-47
NAA16	13q14.11	0.442509	0.442509	9.01939e-49	8.24211e-47
GABRR2	6q15	0.442478	0.442478	9.17592e-49	8.36249e-47
RAB11FIP2	10q26.11	0.442317	0.442317	1.00186e-48	9.10583e-47
SCAI	9q33.3	0.441963	0.441963	1.2155e-48	1.10179e-46
PPIEL	1p34.3	0.441773	0.441773	1.34826e-48	1.21886e-46
STARD4-AS1	5q22.1	0.441638	0.441638	1.45068e-48	1.3074e-46
WDPCP	2p15	0.441634	0.441634	1.45395e-48	1.3074e-46
PRORSD1P	2p16.1	0.441521	0.441521	1.54656e-48	1.38697e-46
ANKRD36C	2q11.1	0.441473	0.441473	1.58733e-48	1.41975e-46
VCPKMT	14q21.3	0.440954	0.440954	2.10577e-48	1.87848e-46
AGO4	1p34.3	0.44089	0.44089	2.17943e-48	1.93906e-46
AGAP9	10q11.22	0.440807	0.440807	2.28052e-48	2.02366e-46
ZBTB49	4p16.3	0.440735	0.440735	2.37143e-48	2.09881e-46
BBIP1	10q25.2	0.440328	0.440328	2.95842e-48	2.61147e-46
ZNF182	Xp11.23	0.440275	0.440275	3.04387e-48	2.67987e-46
WDR5B	3q21.1	0.439785	0.439785	3.97003e-48	3.48618e-46
ZNF181	19q13.11	0.439665	0.439665	4.23618e-48	3.71024e-46
PITRM1-AS1	10p15.2	0.439643	0.439643	4.28745e-48	3.74541e-46
COL6A4P2	3q22.1	0.439497	0.439497	4.64039e-48	4.04325e-46
ZNF678	1q42.13	0.439308	0.439308	5.13985e-48	4.4669e-46
HNRNPCP7	7q11.21	0.43911	0.43911	5.72058e-48	4.95881e-46
U2SURP	3q23	0.439045	0.439045	5.92369e-48	5.12171e-46
ZNF43	19p12	0.438994	0.438994	6.08904e-48	5.25121e-46
ZBTB7A	19p13.3	-0.43885	0.43885	6.58026e-48	5.66037e-46
THUMPD2	2p22.1	0.438831	0.438831	6.64814e-48	5.70421e-46
ZNF879	5q35.3	0.438742	0.438742	6.97553e-48	5.96992e-46
MATR3	5q31.2	0.438678	0.438678	7.22217e-48	6.16535e-46
USPL1	13q12.3	0.438668	0.438668	7.26186e-48	6.18359e-46
DMAP1	1p34.1	0.43857	0.43857	7.6536e-48	6.50074e-46
ZNF449	Xq26.3	0.438473	0.438473	8.06654e-48	6.83426e-46
ZNF354C	5q35.3	0.438006	0.438006	1.03754e-47	8.76838e-46
NPIPB3	16p12.2	0.437817	0.437817	1.14863e-47	9.68297e-46
DLEU2L	1p31.3	0.437775	0.437775	1.17482e-47	9.87904e-46
PHC1P1	12q13.2	0.437758	0.437758	1.18547e-47	9.94376e-46
RFPL3S	22q12.3	0.437708	0.437708	1.21801e-47	1.01914e-45
THAP2	12q21.1	0.437615	0.437615	1.28007e-47	1.06842e-45
EPC2	2q23.1	0.437572	0.437572	1.31024e-47	1.0909e-45
CRYGS	3q27.3	0.437367	0.437367	1.46284e-47	1.21495e-45
HSD17B7P2	10p11.1	0.437007	0.437007	1.77463e-47	1.47028e-45
ANKRD10-IT1	13q34	0.436867	0.436867	1.91254e-47	1.58066e-45
ABCA11P	4p16.3	0.43684	0.43684	1.94036e-47	1.59973e-45
GUSBP9	5q13.2	0.436584	0.436584	2.22563e-47	1.83044e-45
SDHAP3	5p15.33	0.435858	0.435858	3.2824e-47	2.69301e-45
NPIPB5	16p12.2	0.435653	0.435653	3.66222e-47	2.99733e-45
GLMN	1p22.1	0.435403	0.435403	4.18521e-47	3.41707e-45
CCDC81	11q14.2	0.434944	0.434944	5.3471e-47	4.35517e-45
ZZZ3	1p31.1	0.43492	0.43492	5.41499e-47	4.39984e-45
PAXBP1-AS1	21q22.11	0.43478	0.43478	5.83599e-47	4.73052e-45
ING3	7q31.31	0.434629	0.434629	6.32429e-47	5.11403e-45
ZNF25	10p11.21	0.434117	0.434117	8.29986e-47	6.69549e-45
NPIPB4	16p12.2	0.434096	0.434096	8.39408e-47	6.75432e-45
RIMKLB	12p13.31	0.434092	0.434092	8.41285e-47	6.75432e-45
RNA5SP383	14q12	0.433868	0.433868	9.47364e-47	7.58792e-45
ANKRD6	6q15	0.433015	0.433015	1.48904e-46	1.18982e-44
SUGP2	19p13	0.432794	0.432794	1.67418e-46	1.33169e-44
TPH1	11p15.1	0.432794	0.432794	1.67449e-46	1.33169e-44
RBM26	13q31.1	0.432748	0.432748	1.71546e-46	1.36107e-44
RN7SKP80	22q13.2	0.432623	0.432623	1.83208e-46	1.45018e-44
CCDC191	3q13.31	0.432154	0.432154	2.34782e-46	1.85406e-44
RSBN1	1p13.2	0.43195	0.43195	2.61434e-46	2.05971e-44
GOLGA6L4	15q25.2	0.431908	0.431908	2.67301e-46	2.10102e-44
ZNF432	19q13.41	0.431742	0.431742	2.91742e-46	2.2878e-44
ANKAR	2q32.2	0.431383	0.431383	3.52567e-46	2.75837e-44
ZNF141	4p16.3	0.431325	0.431325	3.63498e-46	2.83731e-44
ZSCAN12	6p22.1	0.431194	0.431194	3.89324e-46	3.03187e-44
CPSF7	11q12.2	0.430277	0.430277	6.30485e-46	4.89861e-44
ZNF169	9q22.32	0.430199	0.430199	6.56766e-46	5.09107e-44
SRSF5	14q24	0.430167	0.430167	6.67747e-46	5.16432e-44
ZDHHC5	11q12.1	-0.429949	0.429949	7.48466e-46	5.77535e-44
ZMYM2	13q12.11	0.429777	0.429777	8.19295e-46	6.30745e-44
YEATS2-AS1	3q27.1	0.429716	0.429716	8.45637e-46	6.49541e-44
MIR-4453/4453		0.429406	0.429406	9.94486e-46	7.62138e-44
GABPB1-AS1	15q21.2	0.429325	0.429325	1.0376e-45	7.93375e-44
LENG8-AS1	19q13.42	0.429101	0.429101	1.16671e-45	8.90077e-44
EDRF1	10q26.2	0.428988	0.428988	1.23742e-45	9.41891e-44
PTPRVP	1q32.1	0.42873	0.42873	1.4158e-45	1.07524e-43
EXTL2	1p21.2	0.428443	0.428443	1.64486e-45	1.2464e-43
PCMTD2	20q13.33	0.428417	0.428417	1.6667e-45	1.26011e-43
TRA2A	7p15.3	0.428405	0.428405	1.67758e-45	1.2655e-43
CCDC180	9q22.33	0.42839	0.42839	1.69036e-45	1.2723e-43
AP3D1	19p13.3	-0.428218	0.428218	1.8493e-45	1.38883e-43
ZNF559-ZNF177	19p13.2	0.428069	0.428069	1.9982e-45	1.49732e-43
INTS3	1q21.3	0.428033	0.428033	2.03623e-45	1.52243e-43
RSPH4A	6q22.1	0.427951	0.427951	2.12534e-45	1.58554e-43
ZNF34	8q24.3	0.427882	0.427882	2.20291e-45	1.63978e-43
ZNF700	19p13.2	0.427823	0.427823	2.27161e-45	1.6872e-43
PCF11	11q14.1	0.427705	0.427705	2.41479e-45	1.7896e-43
GKAP1	9q21.32	0.427558	0.427558	2.60705e-45	1.92785e-43
ATF2	2q31.1	0.427166	0.427166	3.19571e-45	2.35797e-43
GRN	17q21.31	-0.42716	0.42716	3.20595e-45	2.36037e-43
HMOX2	16p13.3	-0.426949	0.426949	3.57603e-45	2.62709e-43
NPIPB9	16p11.2	0.426928	0.426928	3.61608e-45	2.65074e-43
LINC00894	Xq28	0.426805	0.426805	3.85454e-45	2.81942e-43
MIR-3671/3671		0.426646	0.426646	4.18454e-45	3.04867e-43
WDR73	15q25.2	0.426645	0.426645	4.18605e-45	3.04867e-43
TTC23L	5p13.2	0.426541	0.426541	4.41811e-45	3.21074e-43
FAM66C	12p13.31	0.426298	0.426298	5.01239e-45	3.63479e-43
ANKRD10	13q34	0.426133	0.426133	5.45695e-45	3.94867e-43
ZNF585B	19q13.12	0.425553	0.425553	7.36706e-45	5.31943e-43
ZNF793	19q13.12	0.42551	0.42551	7.52972e-45	5.42526e-43
TRPC1	3q23	0.42529	0.42529	8.43558e-45	6.06499e-43
PPWD1	5q12.3	0.424929	0.424929	1.01592e-44	7.28872e-43
FAM193B	5q35.3	0.42485	0.42485	1.05851e-44	7.57811e-43
MAT2A	2p11.2	0.424481	0.424481	1.27954e-44	9.14115e-43
DNHD1	11p15.4	0.424342	0.424342	1.37456e-44	9.79919e-43
PI4KAP2	22q11.21	0.424217	0.424217	1.46609e-44	1.04297e-42
LINC01004	7q22.3	0.424109	0.424109	1.54955e-44	1.10002e-42
GPR173	Xp11.22	0.423776	0.423776	1.83874e-44	1.30257e-42
CBWD3	9q21.11	0.423585	0.423585	2.02739e-44	1.4332e-42
LAMTOR5-AS1	1p13.3	0.423334	0.423334	2.30556e-44	1.62643e-42
MSTN	2q32.2	0.423304	0.423304	2.34231e-44	1.64891e-42
SCARNA15	15q25.2	0.42318	0.42318	2.49536e-44	1.75299e-42
MCM3AP-AS1	21q22.3	0.423004	0.423004	2.73099e-44	1.91453e-42
CBWD6	9p11.2	0.422847	0.422847	2.95874e-44	2.06989e-42
LINC00115	1p36.33	0.422766	0.422766	3.08508e-44	2.15381e-42
ZNF117	7q11.21	0.421888	0.421888	4.82894e-44	3.36429e-42
ZNF266	19p13.2	0.421874	0.421874	4.86288e-44	3.38095e-42
HYPK	15q15.3	0.421759	0.421759	5.15716e-44	3.57818e-42
ZNF75A	16p13.3	0.421347	0.421347	6.36194e-44	4.40502e-42
CEP43	6q27	0.421061	0.421061	7.35734e-44	5.0838e-42
ICA1L	2q33.2	0.421003	0.421003	7.57799e-44	5.22556e-42
MTMR7	8p22	0.42062	0.42062	9.20901e-44	6.3373e-42
PWAR6	15q11.2	0.420494	0.420494	9.81654e-44	6.74162e-42
ZNF577	19q13.41	0.42041	0.42041	1.02418e-43	7.01939e-42
KIF5C	2q23.1-q23.2	0.420292	0.420292	1.08716e-43	7.43589e-42
FAM238C	10p12.1	0.420037	0.420037	1.23781e-43	8.44918e-42
SNORD19C	3p21.1	0.419982	0.419982	1.27233e-43	8.66724e-42
ARID4A	14q23.1	0.419457	0.419457	1.65991e-43	1.12847e-41
TMCC1-DT	3q22.1	0.419451	0.419451	1.66493e-43	1.12961e-41
ZDHHC12	9q34.11	-0.419304	0.419304	1.79352e-43	1.21284e-41
CROCCP2	1p36.13	0.419302	0.419302	1.7948e-43	1.21284e-41
RSL24D1P11	18q21.31	0.419152	0.419152	1.93704e-43	1.30634e-41
ZNF90	19p12	0.4191	0.4191	1.98791e-43	1.33797e-41
TMEM250	9q34.3	-0.418885	0.418885	2.21564e-43	1.48827e-41
ZNF731P	1q44	0.418599	0.418599	2.56073e-43	1.71666e-41
SURF4	9q34.2	-0.418058	0.418058	3.36258e-43	2.24973e-41
DRC3	17p11.2	0.418047	0.418047	3.38177e-43	2.25809e-41
FANCL	2p16.1	0.417925	0.417925	3.5945e-43	2.39538e-41
TBC1D3	17q12	0.417843	0.417843	3.74661e-43	2.49183e-41
ZNF780B	19q13.2	0.417118	0.417118	5.39379e-43	3.57431e-41
ZNF286B	17p11.2	0.417117	0.417117	5.39539e-43	3.57431e-41
ZMYM4	1p34.3	0.417056	0.417056	5.56276e-43	3.67796e-41
THAP9-AS1	4q21.22	0.416993	0.416993	5.74102e-43	3.7884e-41
KANSL1L	2q34	0.416696	0.416696	6.66274e-43	4.38804e-41
RFXAP	13q13.3	0.416507	0.416507	7.32544e-43	4.81508e-41
ZSCAN9	6p22.1	0.416305	0.416305	8.10293e-43	5.29657e-41
MYH3	17p13.1	0.416305	0.416305	8.10402e-43	5.29657e-41
METTL3	14q11.2	0.416305	0.416305	8.10508e-43	5.29657e-41
DDX5	17q23.3	0.416241	0.416241	8.36879e-43	5.45833e-41
HCG27	6p21.33	0.416173	0.416173	8.65629e-43	5.63494e-41
LINC00893	Xq28	0.416135	0.416135	8.82631e-43	5.73455e-41
STAG3L5P-PVRIG2P-PILRB	7q22.1	0.416126	0.416126	8.86467e-43	5.7484e-41
SSBP2	5q14.1	0.416109	0.416109	8.94008e-43	5.78617e-41
IRF9	14q12	0.416049	0.416049	9.21025e-43	5.94961e-41
KLHDC1	14q21.3	0.416035	0.416035	9.27891e-43	5.9825e-41
ZNF235	19q13.2	0.415989	0.415989	9.4927e-43	6.10866e-41
SETD5	3p25.3	0.415728	0.415728	1.08142e-42	6.94579e-41
N4BP2L1	13q13.1	0.415304	0.415304	1.33612e-42	8.56538e-41
ZNF721	4p16.3	0.41518	0.41518	1.42165e-42	9.09641e-41
DCUN1D4	4q12	0.414883	0.414883	1.64863e-42	1.05288e-40
NBPF8	1p11.2	0.414876	0.414876	1.65398e-42	1.05429e-40
FAM13B	5q31.2	0.414794	0.414794	1.72318e-42	1.09633e-40
LINC01590	6q15-q16.1	0.414676	0.414676	1.82701e-42	1.1602e-40
CFAP91	3q13.33	0.414315	0.414315	2.1865e-42	1.38588e-40
ZNF730	19p12	0.413882	0.413882	2.71119e-42	1.71522e-40
GBAP1	1q22	0.413858	0.413858	2.74375e-42	1.73257e-40
SOS1-IT1	2p22.1	0.413753	0.413753	2.89122e-42	1.82228e-40
TCERG1	5q32	0.413621	0.413621	3.08643e-42	1.94169e-40
NARF-IT1	17q25.3	0.413491	0.413491	3.29082e-42	2.06642e-40
SDHDP6	1p36.11	0.413343	0.413343	3.54244e-42	2.22028e-40
PSIP1	9p22.3	0.412944	0.412944	4.31611e-42	2.70017e-40
ZNF33A	10p11.1	0.412911	0.412911	4.38639e-42	2.73906e-40
EIF4A1	17p13.1	0.412666	0.412666	4.95164e-42	3.08631e-40
GOLGA6L5P	15q25.2	0.412633	0.412633	5.03339e-42	3.13147e-40
IBA57-DT	1q42.13	0.412421	0.412421	5.589e-42	3.47074e-40
NBPF11	1q21.2	0.412387	0.412387	5.68238e-42	3.52224e-40
PPP1R21	2p16.3	0.412381	0.412381	5.70113e-42	3.52738e-40
SRSF12	6q15	0.412356	0.412356	5.77147e-42	3.56436e-40
RN7SKP70	5q35.3	0.412288	0.412288	5.96713e-42	3.67779e-40
ANKRD23	2q11.2	0.412285	0.412285	5.97695e-42	3.67779e-40
SNORA75	2q37.1	0.412268	0.412268	6.02714e-42	3.70192e-40
TRIM52	5q35.3	0.411889	0.411889	7.26661e-42	4.45509e-40
SLAIN1	13q22.3	0.411802	0.411802	7.58482e-42	4.64174e-40
ZNF334	20q13.12	0.411437	0.411437	9.08033e-42	5.5469e-40
SLC26A10	12q13.3	0.4113	0.4113	9.7135e-42	5.92295e-40
SPAG8	9p13.3	0.411259	0.411259	9.91223e-42	6.03322e-40
SRSF10	1p36.11	0.411209	0.411209	1.01551e-41	6.16994e-40
MTERF2	12q23.3	0.411128	0.411128	1.05694e-41	6.41005e-40
WDR88	19q13.11	0.411074	0.411074	1.08512e-41	6.56918e-40
KCNT2	1q31.3	0.411068	0.411068	1.08843e-41	6.57741e-40
SSBP3-AS1	1p32.3	0.410967	0.410967	1.144e-41	6.90082e-40
ANKRD36B	2q11.2	0.410775	0.410775	1.25733e-41	7.5709e-40
MIR-6080/6080		0.410255	0.410255	1.62261e-41	9.753e-40
ZNF684	1p34.2	0.410181	0.410181	1.68293e-41	1.00976e-39
RPL5P30	11q23.3	0.41003	0.41003	1.81204e-41	1.0853e-39
ANKDD1A	15q22.31	0.409828	0.409828	1.9999e-41	1.19568e-39
THAP9	4q21.22	0.409676	0.409676	2.15439e-41	1.28577e-39
PI4KAP1	22q11.21	0.409572	0.409572	2.26739e-41	1.35082e-39
SLC25A36	3q23	0.409414	0.409414	2.44929e-41	1.45661e-39
GABPA	21q21.3	0.409229	0.409229	2.68047e-41	1.59129e-39
ZNF518A	10q24.1	0.409165	0.409165	2.76645e-41	1.63945e-39
CRYZL1	21q22.11	0.40915	0.40915	2.7865e-41	1.64843e-39
SNORA33	6q23.2	0.409124	0.409124	2.822e-41	1.66651e-39
WEE2	7q34	0.408923	0.408923	3.11255e-41	1.83488e-39
SDHAP1	3q29	0.408626	0.408626	3.59826e-41	2.11751e-39
FAM218A	4q32.3	0.408453	0.408453	3.91428e-41	2.29947e-39
STXBP3	1p13.3	0.408406	0.408406	4.00578e-41	2.34913e-39
TTN-AS1	2q31.2	0.40831	0.40831	4.19637e-41	2.45663e-39
ZNF254	19p13	0.408286	0.408286	4.24763e-41	2.48233e-39
BCAP31	Xq28	-0.408071	0.408071	4.7141e-41	2.75016e-39
MTHFD2L	4q13.3	0.408067	0.408067	4.72446e-41	2.75145e-39
RBM48	7q21.2	0.407942	0.407942	5.02163e-41	2.91947e-39
HP1BP3	1p36.12	0.407774	0.407774	5.44684e-41	3.16123e-39
RBM4B	11q13.2	0.407724	0.407724	5.58328e-41	3.23485e-39
EXOG	3p22.2	0.407568	0.407568	6.02204e-41	3.48307e-39
HMGN3	6q14.1	0.407511	0.407511	6.19207e-41	3.57529e-39
MRPS31P4	13q14.3	0.407244	0.407244	7.0475e-41	4.06225e-39
PSMD6-AS2	3p14.1	0.407201	0.407201	7.19746e-41	4.14161e-39
ZNF136	19p13.2	0.407177	0.407177	7.2814e-41	4.18278e-39
UBE2FP3	1p13.2	0.40717	0.40717	7.30464e-41	4.18898e-39
AP4B1-AS1	1p13.2	0.407047	0.407047	7.75355e-41	4.43887e-39
WSB1	17q11.1	0.407022	0.407022	7.85015e-41	4.48656e-39
TP73-AS1	1p36.32	0.406925	0.406925	8.22721e-41	4.6941e-39
PHF21A	11p11.2	0.406898	0.406898	8.33396e-41	4.74698e-39
GHRLOS	3p25.3	0.406822	0.406822	8.64672e-41	4.91682e-39
HSF2	6q22.31	0.406808	0.406808	8.70558e-41	4.94196e-39
HNRNPH3	10q21.3	0.40643	0.40643	1.0453e-40	5.92398e-39
VCP	9p13.3	-0.406342	0.406342	1.09088e-40	6.17191e-39
CHP1	15q15.1	-0.406285	0.406285	1.12178e-40	6.3361e-39
HACE1	6q16.3	0.406269	0.406269	1.13044e-40	6.37432e-39
IFT81	12q24.11	0.406234	0.406234	1.14969e-40	6.47205e-39
ZNF680	7q11.21	0.406172	0.406172	1.18454e-40	6.65714e-39
CARD8	19q13.33	0.406047	0.406047	1.25818e-40	7.05919e-39
STIMATE-MUSTN1	3p21.1	0.405714	0.405714	1.47754e-40	8.27618e-39
MIR-3682/5P		0.405695	0.405695	1.49124e-40	8.31151e-39
MIR-3682/3P		0.405695	0.405695	1.49124e-40	8.31151e-39
MIR-3682/3682		0.405695	0.405695	1.49124e-40	8.31151e-39
PRPF4B	6p25.2	0.405629	0.405629	1.5397e-40	8.56741e-39
CTSA	20q13.12	-0.405399	0.405399	1.72086e-40	9.55968e-39
ZBTB14	18p11.31	0.405381	0.405381	1.73507e-40	9.62282e-39
PMS2P3	7q11.23	0.405206	0.405206	1.88794e-40	1.04534e-38
ZNF605	12q24.33	0.40501	0.40501	2.07474e-40	1.14689e-38
MITD1	2q11.2	0.404633	0.404633	2.48828e-40	1.37323e-38
C6ORF163	6q15	0.404626	0.404626	2.4961e-40	1.3753e-38
OGA	10q24.32	0.404573	0.404573	2.56101e-40	1.40877e-38
SCAND2P	15q25.2	0.404539	0.404539	2.60359e-40	1.42985e-38
INTS6L	Xq26.3	0.404476	0.404476	2.68259e-40	1.47085e-38
ERVK3-1	19q13.43	0.404438	0.404438	2.73292e-40	1.4959e-38
PAN3	13q12.2	0.404435	0.404435	2.73717e-40	1.4959e-38
RPS4XP16	13q14.3	0.404306	0.404306	2.91102e-40	1.58834e-38
BBS1	11q13.2	0.404257	0.404257	2.98074e-40	1.62376e-38
PGA5	11q12.2	0.404126	0.404126	3.17393e-40	1.72621e-38
PABPC1L	20q13.12	0.404064	0.404064	3.27091e-40	1.77609e-38
SNORD14A	11p15.1	0.403988	0.403988	3.39205e-40	1.83891e-38
MSH4	1p31.1	0.403951	0.403951	3.4534e-40	1.86916e-38
C2ORF49	2q12.2	0.40385	0.40385	3.62395e-40	1.95833e-38
VDR	12q13.11	-0.40377	0.40377	3.76552e-40	2.03157e-38
DBIL5P2	2p15	0.403623	0.403623	4.041e-40	2.17672e-38
LINC00664	19p12	0.403438	0.403438	4.41502e-40	2.3744e-38
FAM13A-AS1	4q22.1	0.403416	0.403416	4.46121e-40	2.39541e-38
MEF2C-AS1	5q14.3	0.403316	0.403316	4.68132e-40	2.5096e-38
ZEB1-AS1	10p11.22	0.403083	0.403083	5.23267e-40	2.80072e-38
ARID4B	1q42.3	0.40283	0.40283	5.90525e-40	3.15571e-38
GRM6	5q35.3	0.402823	0.402823	5.92692e-40	3.16228e-38
RNU6-762P	2q33.1	0.402691	0.402691	6.31296e-40	3.36292e-38
PKD1P6	16p13.11	0.402675	0.402675	6.35947e-40	3.38235e-38
DICER1-AS1	14q32.13	0.402151	0.402151	8.16844e-40	4.33763e-38
STRADA	17q23.3	0.402128	0.402128	8.25916e-40	4.37891e-38
NPIPB7	16p12.1	0.402093	0.402093	8.39559e-40	4.44426e-38
SYNGAP1	6p21.32	0.402016	0.402016	8.71121e-40	4.60411e-38
STAG3L5P	7q22.1	0.402009	0.402009	8.73927e-40	4.61171e-38
CEP170	1q43	0.401929	0.401929	9.07827e-40	4.7768e-38
SLC9A1	1p36.11	-0.401929	0.401929	9.08046e-40	4.7768e-38
HAUS3	4p16.3	0.40183	0.40183	9.5187e-40	4.99954e-38
OSGEPL1-AS1	2q32.2	0.401822	0.401822	9.55378e-40	5.01016e-38
LINC00487	2p25.2	0.401692	0.401692	1.01644e-39	5.32208e-38
FNDC7	1p13.3	0.401671	0.401671	1.02667e-39	5.36735e-38
TAS2R4	7q34	0.401562	0.401562	1.0813e-39	5.64417e-38
SQOR	15q21.1	-0.401495	0.401495	1.11636e-39	5.81817e-38
TSSK3	1p35.1	0.401423	0.401423	1.1552e-39	6.01134e-38
CSAD	12q13.13	0.401357	0.401357	1.192e-39	6.19325e-38
CTSD	11p15.5	-0.40121	0.40121	1.27882e-39	6.63415e-38
ZFP2	5q35.3	0.400823	0.400823	1.53628e-39	7.95748e-38
DDX20	1p13.2	0.400508	0.400508	1.78416e-39	9.22727e-38
MYNN	3q26.2	0.400239	0.400239	2.02697e-39	1.0467e-37
CEP83	12q22	0.400232	0.400232	2.03382e-39	1.04863e-37
TET1	10q21.3	0.4002	0.4002	2.06456e-39	1.06285e-37
CFAP206	6q15	0.40016	0.40016	2.10451e-39	1.08177e-37
PRPF38A	1p32.3	0.40002	0.40002	2.24861e-39	1.15408e-37
ZNF776	19q13.43	0.399795	0.399795	2.50058e-39	1.28145e-37
STK36	2q35	0.399594	0.399594	2.75076e-39	1.40752e-37
PRSS53	16p11.2	0.399324	0.399324	3.12478e-39	1.59648e-37
EIF4A2	3q27.3	0.399114	0.399114	3.45075e-39	1.76035e-37
DNAH1	3p21.1	0.399022	0.399022	3.60394e-39	1.83572e-37
ZNF782	9q22.33	0.398719	0.398719	4.15739e-39	2.11444e-37
BEND5	1p33	0.398674	0.398674	4.24555e-39	2.15602e-37
AMZ2P1	17q24.1	0.398646	0.398646	4.30206e-39	2.18144e-37
CBWD2	2q14.1	0.39859	0.39859	4.41804e-39	2.23688e-37
ARMC8	3q22.3	0.398414	0.398414	4.79882e-39	2.42603e-37
TMEM161B-AS1	5q14.3	0.39837	0.39837	4.90045e-39	2.4737e-37
DXO	6p21.33	0.398232	0.398232	5.23007e-39	2.63614e-37
NUDT8	11q13.2	-0.398213	0.398213	5.27581e-39	2.65523e-37
MIR-1254-1/1254		0.397879	0.397879	6.1733e-39	3.10229e-37
ZNF711	Xq21.1	0.39779	0.39779	6.43773e-39	3.23036e-37
RBBP6	16p12.1	0.397757	0.397757	6.53884e-39	3.27622e-37
RUFY2	10q21.3	0.397553	0.397553	7.19324e-39	3.59875e-37
RAB1B	11q13.2	-0.397355	0.397355	7.89423e-39	3.94361e-37
ADAM20P1	14q24.2	0.397331	0.397331	7.98641e-39	3.98375e-37
OSGEPL1	2q32.2	0.396961	0.396961	9.49771e-39	4.73062e-37
MIR-4712/5P		0.396896	0.396896	9.78897e-39	4.86133e-37
MIR-4712/3P		0.396896	0.396896	9.78897e-39	4.86133e-37
GOLGA8S	15q11.2	0.39683	0.39683	1.0096e-38	5.00644e-37
TUBA8	22q11.21	0.396722	0.396722	1.06204e-38	5.25875e-37
SLC25A5	Xq24	-0.396719	0.396719	1.06386e-38	5.26002e-37
ARMC12	6p21.31	0.396647	0.396647	1.10029e-38	5.43219e-37
DOLK	9q34.11	-0.396623	0.396623	1.11233e-38	5.48359e-37
LIPI	21q11.2	0.39662	0.39662	1.11417e-38	5.48465e-37
LRP2BP	4q35.1	0.396583	0.396583	1.13368e-38	5.57254e-37
C9ORF72	9p21.2	0.396534	0.396534	1.15974e-38	5.69235e-37
TECTA	11q23.3	0.396498	0.396498	1.17933e-38	5.78009e-37
PVRIG	7q22.1	0.396464	0.396464	1.19842e-38	5.86513e-37
RPL31P52	12q24.31	0.396372	0.396372	1.2512e-38	6.11455e-37
TUG1	22q12.2	0.396272	0.396272	1.31111e-38	6.39807e-37
NEPRO	3q13.2	0.3962	0.3962	1.35566e-38	6.60588e-37
MNS1	15q21.3	0.396154	0.396154	1.38512e-38	6.73971e-37
NFYB	12q23.3	0.395855	0.395855	1.59322e-38	7.7411e-37
TAS2R5	7q34	0.395659	0.395659	1.74543e-38	8.46849e-37
SRSF2	17q25.2	0.395572	0.395572	1.81825e-38	8.80911e-37
TNRC6A	16p12.1	0.395567	0.395567	1.8218e-38	8.81363e-37
CASTOR3	7q22.1	0.395555	0.395555	1.83238e-38	8.84887e-37
TAFA2	12q14.1	0.395553	0.395553	1.83433e-38	8.84887e-37
C1ORF146	1p22.1	0.395523	0.395523	1.86005e-38	8.94973e-37
SP4	7p15.3	0.395522	0.395522	1.86055e-38	8.94973e-37
SIKE1	1p13.2	0.395384	0.395384	1.98467e-38	9.53322e-37
ZNF419	19q13.43	0.39492	0.39492	2.46239e-38	1.1811e-36
ZNF404	19q13.31	0.394904	0.394904	2.48105e-38	1.18837e-36
LRRC37A3	17q24.1	0.394827	0.394827	2.57172e-38	1.23005e-36
ZNF160	19q13.42	0.394498	0.394498	2.99632e-38	1.4311e-36
LINC00652	20p11.23	0.394481	0.394481	3.0206e-38	1.44066e-36
LRRD1	7q21.2	0.394334	0.394334	3.23349e-38	1.54002e-36
MLLT10	10p12.31	0.394298	0.394298	3.28786e-38	1.5637e-36
CARNS1	11q13.2	0.394283	0.394283	3.31122e-38	1.5726e-36
ATG4C	1p31.3	0.394275	0.394275	3.32294e-38	1.57594e-36
TMBIM1	2q35	-0.394033	0.394033	3.71864e-38	1.76113e-36
SPACA6	19q13.41	0.394016	0.394016	3.74836e-38	1.77272e-36
ZNF44	19p13.2	0.393993	0.393993	3.78775e-38	1.78884e-36
OFD1	Xp22.2	0.393913	0.393913	3.93193e-38	1.85433e-36
TVP23A	16p13.13	0.393793	0.393793	4.15633e-38	1.95742e-36
RNU2-11P	3q29	0.393754	0.393754	4.23289e-38	1.9907e-36
ZNF211	19q13.4	0.393641	0.393641	4.46068e-38	2.0949e-36
FAM229A	1p35.1	0.393563	0.393563	4.62424e-38	2.1687e-36
KIAA1107	1p22.1	0.393558	0.393558	4.63531e-38	2.17087e-36
PRPF3	1q21.2	0.393371	0.393371	5.05402e-38	2.36369e-36
SNORD100	6q23.2	0.39328	0.39328	5.27129e-38	2.46188e-36
ERAS	Xp11.23	0.393267	0.393267	5.30382e-38	2.47365e-36
TBC1D2	9q22.33	-0.393191	0.393191	5.49351e-38	2.55858e-36
NANS	9q22.33	-0.393177	0.393177	5.52798e-38	2.57108e-36
RBM26-AS1	13q31.1	0.39273	0.39273	6.79614e-38	3.15656e-36
TMEM170B	6p24.2	0.392558	0.392558	7.3591e-38	3.41333e-36
B3GNT8	19q13.2	-0.392536	0.392536	7.43439e-38	3.44351e-36
RIC8B	12q23.3	0.392336	0.392336	8.15053e-38	3.77004e-36
IKZF5	10q26.13	0.392221	0.392221	8.59544e-38	3.97039e-36
ZNF383	19q13.13	0.392068	0.392068	9.22257e-38	4.25424e-36
C17ORF80	17q25.1	0.392065	0.392065	9.23636e-38	4.25478e-36
E2F5	8q21.2	0.391985	0.391985	9.58165e-38	4.40782e-36
SNORD6	11q21	0.391952	0.391952	9.72935e-38	4.46967e-36
ELOCP19	1p22.2	0.391948	0.391948	9.74691e-38	4.46997e-36
SUPT20H	13q13.3	0.391946	0.391946	9.75652e-38	4.46997e-36
TTC28-AS1	22q12.1	0.391938	0.391938	9.79042e-38	4.47942e-36
PGBD1	6p22.1	0.391861	0.391861	1.01438e-37	4.63479e-36
ZCCHC8	12q24.31	0.391679	0.391679	1.10339e-37	5.03466e-36
EPN1	19q13.42	-0.391496	0.391496	1.19991e-37	5.46769e-36
RSKR	17q11.2	0.391011	0.391011	1.49982e-37	6.8251e-36
KIN	10p14	0.391008	0.391008	1.50192e-37	6.82542e-36
TLR9	3p21.2	0.390907	0.390907	1.57262e-37	7.13709e-36
CLEC2D	12p13.31	0.390898	0.390898	1.57932e-37	7.1579e-36
GTF2H2C	5q13.2	0.390759	0.390759	1.68326e-37	7.61873e-36
TSPO	22q13.2	-0.390643	0.390643	1.77537e-37	8.02484e-36
TTC21B	2q24.3	0.390584	0.390584	1.82437e-37	8.23529e-36
ZNF420	19q13.12	0.390439	0.390439	1.94954e-37	8.78856e-36
ZNF157	Xp11.3	0.390359	0.390359	2.02236e-37	9.10466e-36
ZNF37A	10p11.1	0.390343	0.390343	2.03667e-37	9.15688e-36
ZNF705E	11q13.4	0.390281	0.390281	2.09576e-37	9.40998e-36
WASH7P	1p36.33	0.390226	0.390226	2.14949e-37	9.63843e-36
IPO9-AS1	1q32.1	0.390092	0.390092	2.28554e-37	1.02349e-35
SETP20	4q25	0.390045	0.390045	2.33433e-37	1.04395e-35
SPAG5-AS1	17q11.2	0.390032	0.390032	2.34839e-37	1.04884e-35
RBM12B	8q22.1	0.389806	0.389806	2.6042e-37	1.16156e-35
ZNF202	11q23.3	0.389757	0.389757	2.66392e-37	1.18662e-35
DYNLT2	6q27	0.389546	0.389546	2.93245e-37	1.30452e-35
GABBR1	6p22.1	0.389528	0.389528	2.95768e-37	1.31401e-35
CZIB	1p32.3	0.389289	0.389289	3.29827e-37	1.46339e-35
CCDC150	2q33.1	0.388968	0.388968	3.81758e-37	1.69157e-35
EML5	14q31.3	0.388929	0.388929	3.88674e-37	1.71996e-35
ZNF662	3p22.1	0.388825	0.388825	4.07438e-37	1.80063e-35
C19ORF44	19p13.11	0.388746	0.388746	4.22457e-37	1.86456e-35
RNU6-892P	8p21.3	0.388484	0.388484	4.7585e-37	2.09747e-35
ZNF253	19p13.11	0.388268	0.388268	5.25039e-37	2.31127e-35
YIF1A	11q13.2	-0.388032	0.388032	5.84436e-37	2.56939e-35
SSPOP	7q36.1	0.387489	0.387489	7.47861e-37	3.28358e-35
ZNF137P	19q13.41	0.387383	0.387383	7.84795e-37	3.44126e-35
ZNF337	20p11.21	0.387373	0.387373	7.88247e-37	3.45191e-35
RPGR	Xp11.4	0.387323	0.387323	8.06531e-37	3.5274e-35
GOLGA8IP	15q11.2	0.387192	0.387192	8.55594e-37	3.73053e-35
KLRG1	12p13.31	0.387191	0.387191	8.5607e-37	3.73053e-35
FUBP1	1p31.1	0.38719	0.38719	8.56297e-37	3.73053e-35
PAN3-AS1	13q12.2	0.387183	0.387183	8.59285e-37	3.73872e-35
AHI1	6q23.3	0.387143	0.387143	8.7485e-37	3.80154e-35
TSPYL2	Xp11.22	0.387045	0.387045	9.1456e-37	3.96898e-35
EZH1	17q21.2	0.387	0.387	9.33339e-37	4.04527e-35
CELF1	11p11.2	0.386997	0.386997	9.34591e-37	4.04549e-35
WDR97	8q24.3	0.386765	0.386765	1.0381e-36	4.48779e-35
LRP10	14q11.2	-0.386688	0.386688	1.07516e-36	4.64206e-35
ZNF451	6p12.1	0.386522	0.386522	1.15869e-36	4.9963e-35
ZNF862	7q36.1	0.386456	0.386456	1.19401e-36	5.14203e-35
RNU4ATAC18P	6q25.3	0.386421	0.386421	1.2127e-36	5.21583e-35
PARP6	15q23	0.386282	0.386282	1.29117e-36	5.54448e-35
PTAR1	9q21.12	0.38628	0.38628	1.2924e-36	5.54448e-35
RPAIN	17p13.2	0.386241	0.386241	1.31573e-36	5.63741e-35
BMS1P4	10q22.2	0.386226	0.386226	1.32478e-36	5.66897e-35
WDR11-AS1	10q26.12	0.386165	0.386165	1.36123e-36	5.81757e-35
LIX1	5q15	0.38615	0.38615	1.37104e-36	5.8521e-35
CFAP298-TCP10L	21q22.11	0.386139	0.386139	1.37753e-36	5.87235e-35
TBX19	1q24.2	0.386067	0.386067	1.42334e-36	6.05998e-35
ARID4B-IT1	1q42.3	0.385929	0.385929	1.51474e-36	6.441e-35
MIR-25/5P		0.385749	0.385749	1.64218e-36	6.94785e-35
MIR-25/3P		0.385749	0.385749	1.64218e-36	6.94785e-35
MIR-25/25*		0.385749	0.385749	1.64218e-36	6.94785e-35
MIR-25/25		0.385749	0.385749	1.64218e-36	6.94785e-35
INO80D	2q33.3	0.385735	0.385735	1.65292e-36	6.98453e-35
TRIM60P18	7q11.21	0.385714	0.385714	1.66892e-36	7.04332e-35
WDR35	2p24.1	0.385671	0.385671	1.70125e-36	7.17077e-35
ATM	11q22.3	0.385564	0.385564	1.78544e-36	7.51625e-35
ZNF225	19q13.31	0.385464	0.385464	1.8678e-36	7.85313e-35
FAM71F2	7q32.1	0.385445	0.385445	1.88322e-36	7.90811e-35
AKAP8L	19p13.12	0.385426	0.385426	1.89957e-36	7.96684e-35
FAM156A	Xp11.22	0.38536	0.38536	1.95681e-36	8.19674e-35
MAPK8	10q11.22	0.385247	0.385247	2.05892e-36	8.61375e-35
ZNF100	19p13.1	0.384806	0.384806	2.51118e-36	1.04928e-34
SNURF	15q11.2	0.384746	0.384746	2.57963e-36	1.07655e-34
ZNF273	7q11.21	0.384736	0.384736	2.59142e-36	1.08013e-34
RUSC1-AS1	1q22	0.384657	0.384657	2.68422e-36	1.11743e-34
GOLGA6A	15q24.1	0.384555	0.384555	2.81101e-36	1.16877e-34
UBE2L4	19p13.2	0.384499	0.384499	2.88235e-36	1.19695e-34
FRA10AC1	10q23.33	0.384429	0.384429	2.97426e-36	1.23361e-34
FAM216A	12q24.11	0.384345	0.384345	3.08831e-36	1.27933e-34
MYEF2	15q21.1	0.384182	0.384182	3.32256e-36	1.37468e-34
RN7SL333P	1q24.2	0.383897	0.383897	3.7751e-36	1.56e-34
ELF2	4q31.1	0.383893	0.383893	3.78157e-36	1.56077e-34
CEP135	4q12	0.383887	0.383887	3.79262e-36	1.56341e-34
ZFC3H1	12q21.1	0.383839	0.383839	3.87455e-36	1.59524e-34
TIGD7	16p13.3	0.383674	0.383674	4.17203e-36	1.71562e-34
CFAP70	10q22.2	0.383655	0.383655	4.20724e-36	1.72799e-34
GORAB	1q24.2	0.383581	0.383581	4.34747e-36	1.78341e-34
FAM200B	4p15.32	0.383433	0.383433	4.6465e-36	1.90377e-34
SALL2	14q11.2	0.383303	0.383303	4.92373e-36	2.0149e-34
RSPH10B	7p22.1	0.383146	0.383146	5.28271e-36	2.15919e-34
U2AF1L4	19q13.12	0.383134	0.383134	5.31111e-36	2.16817e-34
BTAF1	10q23.32	0.383102	0.383102	5.38608e-36	2.19611e-34
HSPBAP1	3q21.1	0.382966	0.382966	5.72305e-36	2.3297e-34
ZNF692	1q44	0.382965	0.382965	5.72752e-36	2.3297e-34
WHAMMP2	15q13.1	0.382936	0.382936	5.80083e-36	2.35668e-34
SKP1P1	7q11.21	0.382878	0.382878	5.95312e-36	2.41563e-34
ZNF691	1p34.2	0.382841	0.382841	6.05219e-36	2.45288e-34
ZNF876P	4p16.3	0.382717	0.382717	6.39758e-36	2.58975e-34
PGM5P1	9q12	0.3826	0.3826	6.73941e-36	2.72486e-34
C7ORF61	7q22.1	0.382345	0.382345	7.54913e-36	3.04858e-34
ACAP2-IT1	3q29	0.382321	0.382321	7.63028e-36	3.07767e-34
ZBTB1	14q23.3	0.382142	0.382142	8.26403e-36	3.32931e-34
RNU6-33P	4q22.1	0.382063	0.382063	8.55884e-36	3.44396e-34
ZFP1	16q23.1	0.382057	0.382057	8.58314e-36	3.44963e-34
ANKS1B	12q23.1	0.381769	0.381769	9.75837e-36	3.91729e-34
GPBP1	5q11.2	0.381728	0.381728	9.93606e-36	3.98388e-34
MVP	16p11.2	-0.381698	0.381698	1.0071e-35	4.03318e-34
KIAA0753	17p13.1	0.381591	0.381591	1.05601e-35	4.22405e-34
EFCAB13	17q21.32	0.381449	0.381449	1.12457e-35	4.49295e-34
ANKRD13C	1p31.1	0.381421	0.381421	1.13894e-35	4.54498e-34
FMR1-IT1	Xq27.3	0.381395	0.381395	1.15179e-35	4.59083e-34
AGER	6p21.32	0.38136	0.38136	1.17012e-35	4.65837e-34
CCDC65	12q13.12	0.38132	0.38132	1.19092e-35	4.73561e-34
RNU6-1011P	8q22.3	0.38131	0.38131	1.19619e-35	4.75093e-34
SEC31B	10q24.31	0.381169	0.381169	1.27369e-35	5.05281e-34
TRMT10B	9p13.2	0.381102	0.381102	1.31178e-35	5.19778e-34
ZNF568	19q13.12	0.381046	0.381046	1.34488e-35	5.32269e-34
ZNF85	19p12	0.380942	0.380942	1.40872e-35	5.56882e-34
LENG8	19q13.42	0.380796	0.380796	1.50244e-35	5.93236e-34
BCLAF1	6q23.3	0.38074	0.38074	1.5406e-35	6.07593e-34
OTUD3	1p36.13	0.380661	0.380661	1.59534e-35	6.28446e-34
C10ORF88	10q26.13	0.380582	0.380582	1.65194e-35	6.49982e-34
BBS10	12q21.2	0.380406	0.380406	1.78548e-35	7.01706e-34
UBXN11	1p36.11	0.380375	0.380375	1.81015e-35	7.10572e-34
SLC9C2	1q25.1	0.380092	0.380092	2.05177e-35	8.04483e-34
RNU7-123P	1p31.3	0.380087	0.380087	2.05614e-35	8.05262e-34
SNHG1	11q12.3	0.379902	0.379902	2.23143e-35	8.72898e-34
ZNF180	19q13.31	0.379875	0.379875	2.25869e-35	8.82539e-34
CCDC73	11p13	0.379866	0.379866	2.26751e-35	8.84957e-34
ALG1L15P	3q25.31	-0.379834	0.379834	2.29932e-35	8.96336e-34
CASQ1	1q23.2	0.379736	0.379736	2.40094e-35	9.34056e-34
C9ORF47	9q22.1	0.379736	0.379736	2.40162e-35	9.34056e-34
FGFR1OP2	12p11.23	0.379403	0.379403	2.78095e-35	1.08034e-33
EBLN2	3p13	0.379217	0.379217	3.01829e-35	1.17119e-33
LINC00693	3p24.1	0.379207	0.379207	3.03153e-35	1.17498e-33
TRDMT1	10p13	0.379095	0.379095	3.18596e-35	1.23342e-33
RASA2	3q23	0.379037	0.379037	3.26777e-35	1.26364e-33
SCARNA13	14q32.12	0.378899	0.378899	3.47199e-35	1.33961e-33
GARS1-DT	7p14.3	0.378899	0.378899	3.47219e-35	1.33961e-33
ZNF286A	17p12	0.378748	0.378748	3.71113e-35	1.43016e-33
MAK	6p24.2	0.37868	0.37868	3.8241e-35	1.47202e-33
ZGRF1	4q25	0.378632	0.378632	3.90477e-35	1.50135e-33
RRN3P2	16p11.2	0.378583	0.378583	3.99122e-35	1.53285e-33
ZNF814	19q13.43	0.378458	0.378458	4.21611e-35	1.61737e-33
CALM2P2	10q22.1	0.378423	0.378423	4.28136e-35	1.64054e-33
WASH3P	15q26.3	0.378414	0.378414	4.29752e-35	1.64486e-33
VDAC1P1	Xq21.1	-0.378342	0.378342	4.43659e-35	1.69617e-33
KLF12	13q22.1	0.37833	0.37833	4.45984e-35	1.70312e-33
ZBTB25	14q23.3	0.378297	0.378297	4.52392e-35	1.72564e-33
SNHG12	1p35.3	0.3782	0.3782	4.72245e-35	1.79933e-33
ZMYM3	Xq13.1	0.378007	0.378007	5.13978e-35	1.95613e-33
ZNF891	12q24.33	0.378	0.378	5.15495e-35	1.9597e-33
BGLAP	1q22	0.377977	0.377977	5.20773e-35	1.97753e-33
MDH2	7q11.23	-0.377943	0.377943	5.28615e-35	2.00505e-33
PKN2	1p22.2	0.377937	0.377937	5.30035e-35	2.00818e-33
ATAT1	6p21.33	0.377881	0.377881	5.43049e-35	2.05518e-33
VWCE	11q12.2	0.377874	0.377874	5.44905e-35	2.05989e-33
SNHG21	15q25.2	0.37787	0.37787	5.45696e-35	2.06057e-33
ARMH1	1p34.1	0.3778	0.3778	5.62654e-35	2.12222e-33
HNRNPA1L2	13q14.3	0.377775	0.377775	5.68902e-35	2.14339e-33
DCUN1D2	13q34	0.377675	0.377675	5.94342e-35	2.23674e-33
TENM1	Xq25	0.377635	0.377635	6.049e-35	2.27394e-33
MAP3K7	6q15	0.377548	0.377548	6.28429e-35	2.35976e-33
GOLGA2P5	12q23.1	0.377365	0.377365	6.80885e-35	2.55389e-33
CSTB	21q22.3	-0.377185	0.377185	7.36846e-35	2.76072e-33
ZC3H7A	16p13.13	0.377059	0.377059	7.78531e-35	2.91366e-33
FLACC1	2q33.1	0.377042	0.377042	7.84262e-35	2.93185e-33
SDC1	2p24.1	-0.377014	0.377014	7.93842e-35	2.96438e-33
VAMP4	1q24.3	0.376914	0.376914	8.29275e-35	3.09327e-33
ZNF780A	19q13.2	0.376841	0.376841	8.56384e-35	3.19086e-33
SYCP2L	6p24.2	0.376595	0.376595	9.53508e-35	3.54882e-33
RIC3	11p15.4	0.376537	0.376537	9.77714e-35	3.6349e-33
TPT1-AS1	13q14.13	0.376422	0.376422	1.02838e-34	3.81905e-33
IL11RA	9p13.3	0.376312	0.376312	1.07866e-34	4.00136e-33
GGTA2P	12q14.3	0.376132	0.376132	1.16699e-34	4.32429e-33
SNORA13	5q22.2	0.376121	0.376121	1.17268e-34	4.34059e-33
AVIL	12q14.1	0.376098	0.376098	1.18419e-34	4.37839e-33
MASP2	1p36.22	0.376086	0.376086	1.19079e-34	4.39796e-33
SDR39U1	14q12	0.375987	0.375987	1.24315e-34	4.58631e-33
AGAP5	10q22.2	0.375916	0.375916	1.2822e-34	4.7252e-33
PREX2	8q13.2	0.375881	0.375881	1.30182e-34	4.7923e-33
RBM34	1q42.3	0.375579	0.375579	1.48461e-34	5.45923e-33
PTOV1-AS1	19q13.33	0.37542	0.37542	1.59064e-34	5.84208e-33
EIF6	20q11.22	-0.375418	0.375418	1.59219e-34	5.84208e-33
PRMT5-AS1	14q11.2	0.375378	0.375378	1.62045e-34	5.93929e-33
SNHG10	14q32.13	0.37533	0.37533	1.65417e-34	6.05631e-33
TAS2R31	12p13.2	0.375319	0.375319	1.66247e-34	6.0801e-33
ARHGEF33	2p22.1	0.375312	0.375312	1.66715e-34	6.09062e-33
SNORA67	17p13.1	0.375285	0.375285	1.68747e-34	6.15817e-33
TTC34	1p36.32	0.375239	0.375239	1.72089e-34	6.27333e-33
PLA2G4F	15q15.1	-0.375214	0.375214	1.74008e-34	6.33643e-33
REC8	14q12	0.375108	0.375108	1.8217e-34	6.62651e-33
EIF3EP1	6q13	0.375101	0.375101	1.82751e-34	6.64046e-33
GOLGA8H	15q13.2	0.375048	0.375048	1.87e-34	6.78757e-33
SPRYD3	12q13.13	-0.374998	0.374998	1.91103e-34	6.92901e-33
ZC3H11A	1q32.1	0.374606	0.374606	2.2653e-34	8.20472e-33
SZT2	1p34.2	0.37454	0.37454	2.33127e-34	8.43459e-33
CEP57	11q21	0.374392	0.374392	2.48569e-34	8.98366e-33
MCF2	Xq27.1	0.374317	0.374317	2.56754e-34	9.26955e-33
CTDSPL2	15q15.3-q21.1	0.374247	0.374247	2.64641e-34	9.54407e-33
CACNA1A	19p13.13	0.374237	0.374237	2.65787e-34	9.57514e-33
SLC24A5	15q21.1	0.374214	0.374214	2.68454e-34	9.66091e-33
KCTD6	3p14.3	0.374204	0.374204	2.69649e-34	9.69356e-33
HSPA8P11	8p12	0.374195	0.374195	2.70727e-34	9.72194e-33
HDAC9	7p21.1	0.374016	0.374016	2.92482e-34	1.04918e-32
NBPF15	1q21.1	0.374014	0.374014	2.92788e-34	1.04918e-32
GSS	20q11.22	-0.374011	0.374011	2.93155e-34	1.04938e-32
STKLD1	9q34.2	0.374003	0.374003	2.94104e-34	1.05166e-32
GNA11	19p13.3	-0.373904	0.373904	3.07083e-34	1.09691e-32
DCP2	5q22.2	0.373863	0.373863	3.12515e-34	1.11513e-32
CAPN1	11q13.1	-0.372945	0.372945	4.64526e-34	1.6558e-32
BAZ2B	2q24.2	0.372834	0.372834	4.87337e-34	1.73527e-32
SERINC2	1p35.2	-0.372784	0.372784	4.97981e-34	1.7713e-32
PDE6B	4p16.3	0.372592	0.372592	5.40963e-34	1.92216e-32
NBPF1	1p36.13	0.372541	0.372541	5.52892e-34	1.96247e-32
LGALS3	14q22.3	-0.372511	0.372511	5.6016e-34	1.98618e-32
PRSS46P	3p21.31	0.372432	0.372432	5.79501e-34	2.0526e-32
CCDC62	12q24.31	0.372298	0.372298	6.1381e-34	2.17184e-32
PBX2	6p21.32	0.37227	0.37227	6.21149e-34	2.19551e-32
ABI2	2q33.2	0.371908	0.371908	7.2571e-34	2.5624e-32
TPRG1L	1p36.32	-0.37184	0.37184	7.47195e-34	2.63551e-32
ZNF614	19q13.41	0.371795	0.371795	7.61738e-34	2.68399e-32
CPLANE1	5p13.2	0.371784	0.371784	7.65558e-34	2.69464e-32
CANT1	17q25.3	-0.371645	0.371645	8.12582e-34	2.85717e-32
ZNF726	19p12	0.371585	0.371585	8.33675e-34	2.92828e-32
ZMYM5	13q12.11	0.371485	0.371485	8.70163e-34	3.05327e-32
RUFY3	4q13.3	0.371472	0.371472	8.74978e-34	3.06697e-32
ZNF252P-AS1	8q24.3	0.371467	0.371467	8.7716e-34	3.07143e-32
WDR48	3p22.2	0.371422	0.371422	8.94181e-34	3.12778e-32
LINC00173	12q24.22	0.37136	0.37136	9.18202e-34	3.20847e-32
LINC00623	1p11.2	0.371344	0.371344	9.24607e-34	3.22751e-32
BCRP3	22q11.23	0.371307	0.371307	9.39204e-34	3.27507e-32
MFSD5	12q13.13	-0.371293	0.371293	9.44859e-34	3.29139e-32
TAF1D	11q21	0.371279	0.371279	9.50629e-34	3.30807e-32
AP2S1	19q13.32	-0.371242	0.371242	9.65772e-34	3.3573e-32
TYW5	2q33.1	0.371032	0.371032	1.05656e-33	3.66912e-32
NIBAN2	9q34.11	-0.371018	0.371018	1.06332e-33	3.68881e-32
DOHH	19p13.3	-0.370945	0.370945	1.09671e-33	3.80073e-32
NUP210L	1q21.3	0.370691	0.370691	1.22269e-33	4.23296e-32
ZNF548	19q13.43	0.370673	0.370673	1.23217e-33	4.2614e-32
SETDB1	1q21.3	0.37056	0.37056	1.29313e-33	4.46765e-32
DOP1A	6q14.1	0.370547	0.370547	1.3003e-33	4.48783e-32
LINC-PINT	7q32.3	0.370459	0.370459	1.35047e-33	4.65622e-32
C8ORF37	8q22.1	0.370454	0.370454	1.35296e-33	4.65693e-32
ZNF107	7q11.21	0.370453	0.370453	1.35344e-33	4.65693e-32
GTF2I	7q11.23	0.370388	0.370388	1.39211e-33	4.78512e-32
WBP1	2p13.1	0.370313	0.370313	1.43686e-33	4.93391e-32
ARHGDIA	17q25.3	-0.370226	0.370226	1.4916e-33	5.11666e-32
DYRK1A	21q22.13	0.37021	0.37021	1.50162e-33	5.14581e-32
RN7SL608P	17p13.3	0.370176	0.370176	1.52349e-33	5.21546e-32
ZNF471	19q13.43	0.370049	0.370049	1.60892e-33	5.50231e-32
GON4L	1q22	0.370007	0.370007	1.63805e-33	5.59626e-32
COX10-AS1	17p12	0.369958	0.369958	1.67251e-33	5.70821e-32
NUP210P3	3q21.3	0.369692	0.369692	1.87326e-33	6.38688e-32
DNAJB13	11q13.4	0.369673	0.369673	1.88804e-33	6.43078e-32
ZNF507	19q13.11	0.369665	0.369665	1.89493e-33	6.44775e-32
ARPC4-TTLL3	3p25.3	0.369531	0.369531	2.00585e-33	6.81829e-32
ZNF346-IT1	5q35.2	0.369445	0.369445	2.08115e-33	7.06712e-32
KCTD7	7q11.21	0.369335	0.369335	2.18064e-33	7.39751e-32
CHMP1A	16q24.3	-0.369184	0.369184	2.32557e-33	7.88123e-32
ZNF257	19p12	0.369026	0.369026	2.48696e-33	8.4197e-32
H3P16	4q31.1	0.368944	0.368944	2.57524e-33	8.70985e-32
CELF6	15q23	0.368715	0.368715	2.8379e-33	9.58856e-32
ZNF331	19q13.42	0.368676	0.368676	2.88623e-33	9.74211e-32
RC3H1	1q25.1	0.368594	0.368594	2.98784e-33	1.0075e-31
SNHG14	15q11.2	0.368589	0.368589	2.99432e-33	1.00868e-31
GRWD1	19q13.33	-0.368506	0.368506	3.10121e-33	1.04364e-31
NAIP	5q13.2	0.368484	0.368484	3.13031e-33	1.05238e-31
MED23	6q23.2	0.368407	0.368407	3.23512e-33	1.08654e-31
ZNF540	19q13.13	0.368374	0.368374	3.2805e-33	1.10068e-31
APRT	16q24.3	-0.368361	0.368361	3.29832e-33	1.10556e-31
ITIH4	3p21.1	0.368049	0.368049	3.7652e-33	1.2608e-31
ANKRD49	11q21	0.36797	0.36797	3.89386e-33	1.30259e-31
SIRT1	10q21.3	0.367917	0.367917	3.98088e-33	1.33038e-31
TBCK	4q24	0.367912	0.367912	3.99041e-33	1.33224e-31
ZIK1	19q13.43	0.367855	0.367855	4.0882e-33	1.36354e-31
DZIP3	3q13.13	0.36783	0.36783	4.13049e-33	1.37628e-31
SPIN3	Xp11.21	0.367722	0.367722	4.3246e-33	1.43954e-31
ATG16L2	11q13.4	0.367605	0.367605	4.54437e-33	1.5112e-31
MIR600HG	9q33.3	0.367556	0.367556	4.63965e-33	1.54137e-31
RBM33	7q36.3	0.367548	0.367548	4.65525e-33	1.54503e-31
ZC3H12B	Xq11.2-q12	0.36748	0.36748	4.79122e-33	1.58859e-31
ZNF674-AS1	Xp11.3	0.367451	0.367451	4.8499e-33	1.60647e-31
DPP3	11q13.2	-0.367441	0.367441	4.87022e-33	1.61162e-31
WAC	10p12.1	0.367437	0.367437	4.87855e-33	1.61279e-31
ZNF675	19p12	0.367408	0.367408	4.93912e-33	1.63122e-31
CAPN10-DT	2q37.3	0.367393	0.367393	4.97014e-33	1.63985e-31
FAM76A	1p35.3	0.367372	0.367372	5.01348e-33	1.65254e-31
POLR2E	19p13.3	-0.366751	0.366751	6.51773e-33	2.14627e-31
ZNF709	19p13.2	0.366735	0.366735	6.56131e-33	2.15851e-31
NXF1	11q12.3	0.366723	0.366723	6.5944e-33	2.16728e-31
PTGES3P2	2p23.3	0.366719	0.366719	6.60721e-33	2.16938e-31
PILRB	7q22.1	0.366502	0.366502	7.24008e-33	2.37486e-31
MCCC1-AS1	3q27.1	0.366216	0.366216	8.16434e-33	2.67543e-31
ING4	12p13.31	0.366155	0.366155	8.37961e-33	2.7433e-31
HNRNPA1P16	17p13.3	0.366151	0.366151	8.39312e-33	2.74506e-31
ACIN1	14q11.2	0.366147	0.366147	8.40753e-33	2.74711e-31
MIR-331/5P		0.366113	0.366113	8.52877e-33	2.77865e-31
MIR-331/3P		0.366113	0.366113	8.52877e-33	2.77865e-31
MIR-331/331		0.366113	0.366113	8.52877e-33	2.77865e-31
VWA3A	16p12.2	0.366077	0.366077	8.65718e-33	2.81776e-31
EP400P1	12q24.33	0.36603	0.36603	8.83241e-33	2.87202e-31
LRRC4C	11p12	0.366001	0.366001	8.93732e-33	2.90334e-31
PHKG1	7p11.2	0.365925	0.365925	9.22955e-33	2.99539e-31
FAM156B	Xp11.22	0.365792	0.365792	9.76161e-33	3.16502e-31
FBXW7	4q31.3	0.365625	0.365625	1.04705e-32	3.39159e-31
ZNF14	19p13.11	0.365408	0.365408	1.14692e-32	3.71154e-31
VPS45	1q21.2	0.365183	0.365183	1.2603e-32	4.07454e-31
FAM174C	19p13.3	-0.365135	0.365135	1.28593e-32	4.15341e-31
SNORA22	7q11.21	0.36502	0.36502	1.34964e-32	4.35502e-31
TAS2R6P	7q34	0.364922	0.364922	1.40639e-32	4.53378e-31
CTAGE7P	10q26.3	0.364896	0.364896	1.42176e-32	4.57897e-31
SNRPN	15q11.2	0.364677	0.364677	1.55825e-32	5.01376e-31
MLH3	14q24.3	0.364649	0.364649	1.57675e-32	5.06843e-31
TPTE2P5	13q14.11	0.36458	0.36458	1.62299e-32	5.21213e-31
GPRASP1	Xq22.1	0.364546	0.364546	1.64588e-32	5.2806e-31
FCHSD2	11q13.4	0.364535	0.364535	1.65339e-32	5.29965e-31
MAPK8IP3	16p13.3	0.364489	0.364489	1.68573e-32	5.39819e-31
ZFP37	9q32	0.364393	0.364393	1.75455e-32	5.61324e-31
LENG9	19q13.42	-0.364375	0.364375	1.76824e-32	5.65166e-31
DCDC2B	1p35.2	0.364317	0.364317	1.81138e-32	5.78406e-31
BSG	19p13.3	-0.364268	0.364268	1.84912e-32	5.899e-31
FBXL13	7q22.1	0.36423	0.36423	1.87847e-32	5.98697e-31
CLEC18B	16q23.1	0.364098	0.364098	1.98505e-32	6.32068e-31
ZNF506	19p13.11	0.364045	0.364045	2.02914e-32	6.45497e-31
SNORD51	2q33.3	0.363977	0.363977	2.08836e-32	6.63708e-31
KANSL3	2q11.2	0.363877	0.363877	2.17744e-32	6.91079e-31
VN1R1	19q13.4	0.363875	0.363875	2.17858e-32	6.91079e-31
ARMCX4	Xq22.1	0.363746	0.363746	2.29904e-32	7.28605e-31
H2AJ	12p12.3	-0.363592	0.363592	2.45198e-32	7.76344e-31
ADAM11	17q21.31	0.363419	0.363419	2.63587e-32	8.33785e-31
WASH2P	2q14.1	0.363243	0.363243	2.83545e-32	8.96077e-31
ACSBG2	19p13.3	0.363106	0.363106	3.00266e-32	9.48031e-31
KIZ	20p11.23	0.363038	0.363038	3.08851e-32	9.74224e-31
HCG23	6p21.32	0.362936	0.362936	3.22298e-32	1.01569e-30
ARHGAP19-SLIT1	10q24.1	0.362889	0.362889	3.28612e-32	1.03462e-30
BRWD1-AS1	21q22.2	0.36287	0.36287	3.31185e-32	1.04175e-30
MIER1	1p31.3	0.36284	0.36284	3.35391e-32	1.054e-30
RNF19A	8q22.2	0.362767	0.362767	3.4576e-32	1.08557e-30
ZNF226	19q13.31	0.362744	0.362744	3.49073e-32	1.09495e-30
CCDC181	1q24.2	0.362705	0.362705	3.54732e-32	1.11167e-30
STARD10	11q13.4	-0.362565	0.362565	3.75958e-32	1.17709e-30
SLC31A1	9q32	-0.362559	0.362559	3.77021e-32	1.17864e-30
KIAA1586	6p12.1	0.362558	0.362558	3.77149e-32	1.17864e-30
MIR-8072/8072		0.362478	0.362478	3.89851e-32	1.2172e-30
LINC00205	21q22.3	0.362456	0.362456	3.93488e-32	1.22742e-30
UBN2	7q34	0.36242	0.36242	3.99442e-32	1.24484e-30
SNAP25	20p12.2	0.362119	0.362119	4.52597e-32	1.40919e-30
ZNF615	19q13.41	0.361975	0.361975	4.80432e-32	1.49448e-30
ZEB2-AS1	2q22.3	0.361964	0.361964	4.82572e-32	1.49975e-30
CCDC17	1p34.1	0.36195	0.36195	4.85313e-32	1.50688e-30
ZGLP1	19p13.2	0.36193	0.36193	4.89347e-32	1.51801e-30
DNAJC9-AS1	10q22.2	0.361855	0.361855	5.04877e-32	1.56475e-30
SLC35A2	Xp11.23	-0.361804	0.361804	5.1561e-32	1.59654e-30
ZNF346	5q35.2	0.361714	0.361714	5.35205e-32	1.6557e-30
CELF4	18q12.2	0.361657	0.361657	5.48125e-32	1.69411e-30
CEP44	4q34.1	0.361569	0.361569	5.68485e-32	1.75543e-30
SMIM17	19q13.43	0.361563	0.361563	5.69704e-32	1.75759e-30
CHCHD2P2	5q13.2	-0.3614	0.3614	6.09445e-32	1.87847e-30
RTCB	22q12.3	-0.361386	0.361386	6.13221e-32	1.88838e-30
SNORD63B	5q31.2	0.361351	0.361351	6.21959e-32	1.91354e-30
CHTOP	1q21.3	0.361159	0.361159	6.73536e-32	2.07034e-30
TMEM72-AS1	10q11.21	0.361115	0.361115	6.85763e-32	2.106e-30
ZNF417	19q13.43	0.36108	0.36108	6.95901e-32	2.13519e-30
NRF1	7q32.2	0.360927	0.360927	7.41384e-32	2.27268e-30
MIR-4313/4313		0.3609	0.3609	7.49584e-32	2.29573e-30
G6PD	Xq28	-0.360561	0.360561	8.62042e-32	2.63775e-30
ADAMTS10	19p13.2	0.360476	0.360476	8.93066e-32	2.73021e-30
BICD1	12p11.21	0.360231	0.360231	9.87656e-32	3.01665e-30
ITGB3BP	1p31.3	0.360229	0.360229	9.88766e-32	3.0173e-30
RBM22P2	13q12.3	0.360193	0.360193	1.00324e-31	3.05871e-30
CCP110	16p12.3	0.360185	0.360185	1.00672e-31	3.06499e-30
TSPYL4	6q22.1	0.360184	0.360184	1.00712e-31	3.06499e-30
FSD1L	9q31.2	0.360078	0.360078	1.05193e-31	3.19847e-30
CREBRF	5q35.1	0.360056	0.360056	1.06183e-31	3.22567e-30
RPL22P19	12q24.31	0.359932	0.359932	1.11754e-31	3.39183e-30
LINC00938	12q12	0.359918	0.359918	1.12357e-31	3.40707e-30
R3HDM4	19p13.3	-0.359858	0.359858	1.15209e-31	3.49042e-30
TMEM141	9q34.3	-0.359749	0.359749	1.20457e-31	3.64615e-30
DZANK1	20p11.23	0.359697	0.359697	1.23082e-31	3.72226e-30
ALKBH6	19q13.12	0.35967	0.35967	1.24433e-31	3.75975e-30
SNRNP48	6p24.3	0.359539	0.359539	1.31342e-31	3.96496e-30
KATNBL1	15q14	0.359378	0.359378	1.40343e-31	4.23289e-30
SMN1	5q13.2	0.359366	0.359366	1.41027e-31	4.24971e-30
DUSP28	2q37.3	0.359361	0.359361	1.41304e-31	4.25426e-30
SNORA11	Xp11.21	0.35921	0.35921	1.50344e-31	4.5224e-30
ZNF667	19q13.43	0.359193	0.359193	1.51409e-31	4.55036e-30
ZNF140	12q24.33	0.359149	0.359149	1.5418e-31	4.62953e-30
RNU6-6P	10p13	0.359139	0.359139	1.54782e-31	4.64345e-30
TTN	2q31.2	0.359114	0.359114	1.56363e-31	4.68672e-30
AP4B1	1p13.2	0.359071	0.359071	1.59208e-31	4.76777e-30
RNU4-39P	11q13.2	0.359026	0.359026	1.62156e-31	4.85174e-30
TLCD2	17p13.3	-0.359019	0.359019	1.62585e-31	4.86026e-30
ZNF550	19q13.43	0.358974	0.358974	1.6563e-31	4.9469e-30
ZNF454	5q35.3	0.358961	0.358961	1.66527e-31	4.96928e-30
ZDHHC24	11q13.2	-0.358875	0.358875	1.72509e-31	5.14324e-30
KLHL14	18q12.1	0.358727	0.358727	1.83306e-31	5.46032e-30
IDI2-AS1	10p15.3	0.358693	0.358693	1.85886e-31	5.53229e-30
ID4	6p22.3	0.358562	0.358562	1.96144e-31	5.83244e-30
ITGA10	1q21.1	0.358535	0.358535	1.98315e-31	5.8918e-30
ZNF491	19p13.2	0.358414	0.358414	2.08395e-31	6.18582e-30
AP5S1	20p13	-0.358405	0.358405	2.09176e-31	6.20354e-30
IP6K2	3p21.31	0.358356	0.358356	2.1338e-31	6.32221e-30
ZNF641	12q13.11	0.358354	0.358354	2.13553e-31	6.32221e-30
PLEK2	14q23.3-q24.1	-0.358326	0.358326	2.15992e-31	6.38721e-30
SREBF1	17p11.2	-0.358325	0.358325	2.16127e-31	6.38721e-30
RNU6-945P	19q13.2	0.358239	0.358239	2.23823e-31	6.60887e-30
ZBTB20	3q13.31	0.358224	0.358224	2.25228e-31	6.64452e-30
MATN1	1p35.2	0.358214	0.358214	2.26142e-31	6.66566e-30
MGARP	4q31.1	0.357964	0.357964	2.50554e-31	7.37876e-30
NAGA	22q13.2	-0.357712	0.357712	2.7766e-31	8.16989e-30
FAM185BP	7q11.23	0.357592	0.357592	2.91649e-31	8.57401e-30
ADAMTSL5	19p13.3	-0.357556	0.357556	2.95975e-31	8.69363e-30
MIR-296/5P		0.357414	0.357414	3.13559e-31	9.18612e-30
MIR-296/296		0.357414	0.357414	3.13559e-31	9.18612e-30
MIR-296/3P		0.357414	0.357414	3.13559e-31	9.18612e-30
MIR-5581/5P		0.357141	0.357141	3.50484e-31	1.02501e-29
MIR-5581/3P		0.357141	0.357141	3.50484e-31	1.02501e-29
BTF3L4	1p32.3	0.357068	0.357068	3.61047e-31	1.05498e-29
CDK5RAP3	17q21.32	0.357036	0.357036	3.65886e-31	1.0682e-29
FAM227B	15q21.2	0.357006	0.357006	3.70394e-31	1.08042e-29
RPL5P11	4q34.1	0.356972	0.356972	3.7554e-31	1.09449e-29
COX5BP6	13q32.3	0.356931	0.356931	3.81913e-31	1.1121e-29
ADAMTS9-AS2	3p14.1	0.356829	0.356829	3.98064e-31	1.15813e-29
TMEM178A	2p22.1	0.35671	0.35671	4.17848e-31	1.21415e-29
DDX12P	12p13.31	0.356709	0.356709	4.18038e-31	1.21415e-29
SEC62-AS1	3q26.2	0.35666	0.35666	4.26366e-31	1.23727e-29
RN7SKP150	5q35.3	0.356473	0.356473	4.60135e-31	1.33411e-29
PRSS50	3p21.31	0.356335	0.356335	4.86579e-31	1.40957e-29
KRR1P1	13q12.11	0.356218	0.356218	5.10369e-31	1.47722e-29
A2MP1	12p13.31	0.356014	0.356014	5.54317e-31	1.60305e-29
MSH5	6p21.33	0.355833	0.355833	5.9675e-31	1.72429e-29
SETD4	21q22.12	0.355558	0.355558	6.66913e-31	1.92537e-29
OGDH	7p13	-0.35547	0.35547	6.91139e-31	1.9936e-29
ZNF407-AS1	18q22.3	0.355316	0.355316	7.35807e-31	2.12063e-29
ZNF429	19p12	0.355254	0.355254	7.54585e-31	2.1729e-29
SLFNL1	1p34.2	0.355129	0.355129	7.93491e-31	2.28298e-29
GPR75-ASB3	2p16.2	0.355103	0.355103	8.02035e-31	2.30559e-29
HMGN2P40	15q23	0.355051	0.355051	8.1901e-31	2.35239e-29
CCDC168	13q33.1	0.355044	0.355044	8.21267e-31	2.35686e-29
C12ORF76	12q24.11	0.355038	0.355038	8.23274e-31	2.36061e-29
PHACTR1	6p24.1	0.355019	0.355019	8.298e-31	2.3773e-29
AARSD1	17q21.31	0.355003	0.355003	8.35169e-31	2.39065e-29
NSUN5P2	7q11.23	0.354943	0.354943	8.55642e-31	2.44718e-29
HLA-G	6p22.1	-0.354859	0.354859	8.85089e-31	2.52925e-29
ZBED3-AS1	5q13.3	0.354849	0.354849	8.88857e-31	2.53787e-29
ZNF230	19q13.31	0.354813	0.354813	9.0195e-31	2.57308e-29
ZNF829	19q13.12	0.35474	0.35474	9.28636e-31	2.64697e-29
ZFP30	19q13.12	0.354696	0.354696	9.45349e-31	2.69035e-29
REV3L	6q21	0.354696	0.354696	9.45452e-31	2.69035e-29
FAM153B	5q35.2	0.354634	0.354634	9.69495e-31	2.75644e-29
PACSIN1	6p21.3	0.354521	0.354521	1.01459e-30	2.88221e-29
EMSY	11q13.5	0.354511	0.354511	1.01875e-30	2.89161e-29
ZC3H8	2q14.1	0.354438	0.354438	1.0491e-30	2.97525e-29
HMBOX1	8p21.1-p12	0.354303	0.354303	1.10804e-30	3.13974e-29
VDAC1P2	Xp11.23	-0.354243	0.354243	1.13529e-30	3.21428e-29
CATSPER2	15q15.3	0.354219	0.354219	1.14639e-30	3.24298e-29
PKD1P1	16p13.11	0.354126	0.354126	1.19005e-30	3.36365e-29
C17ORF49	17p13.1	0.35409	0.35409	1.20726e-30	3.40944e-29
INPP5B	1p34.3	0.35407	0.35407	1.2174e-30	3.43521e-29
RWDD2A	6q14.1	0.353956	0.353956	1.2747e-30	3.59388e-29
SNORA60	20q11.23	0.353929	0.353929	1.28845e-30	3.62963e-29
RNU6-1053P	4q35.1	0.353624	0.353624	1.45684e-30	4.10055e-29
PHBP9	10q24.31	0.353604	0.353604	1.46858e-30	4.13014e-29
ZNF260	19q13.12	0.353556	0.353556	1.49716e-30	4.20702e-29
MIR-548AR/5P		0.353515	0.353515	1.52232e-30	4.27061e-29
MIR-548AR/3P		0.353515	0.353515	1.52232e-30	4.27061e-29
HNRNPA1P10	19p13.2	0.35351	0.35351	1.52521e-30	4.27515e-29
RNU6-418P	1q32.1	0.353499	0.353499	1.53202e-30	4.29066e-29
RNU6-658P	5q13.3	0.353415	0.353415	1.58439e-30	4.43367e-29
MTERF4	2q37.3	0.353372	0.353372	1.61234e-30	4.50814e-29
PKD2L2	5q31.2	0.353349	0.353349	1.6273e-30	4.54621e-29
C3ORF35	3p22.2	0.35325	0.35325	1.69312e-30	4.72617e-29
RAB2B	14q11.2	0.353166	0.353166	1.75129e-30	4.88449e-29
PIAS2	18q21.1	0.353145	0.353145	1.76626e-30	4.92217e-29
SHLD3	5q12.3	0.353132	0.353132	1.77575e-30	4.94454e-29
NTMT1	9q34.11	-0.353114	0.353114	1.78807e-30	4.97474e-29
MSANTD1	4p16.3	0.352753	0.352753	2.06777e-30	5.74817e-29
MALINC1	5q31.2	0.352703	0.352703	2.10952e-30	5.8594e-29
RPL5P34	22q13.2	0.352571	0.352571	2.22386e-30	6.17189e-29
PHLDA2	11p15.4	-0.352519	0.352519	2.27085e-30	6.29713e-29
INTS4P2	7q11.21	0.352501	0.352501	2.28746e-30	6.33798e-29
STAP2	19p13.3	-0.35244	0.35244	2.34424e-30	6.48995e-29
ZNF572	8q24.13	0.352423	0.352423	2.35986e-30	6.52784e-29
ANTXRL	10q11.22	0.352395	0.352395	2.38623e-30	6.59539e-29
SLC1A5	19q13.32	-0.352275	0.352275	2.5039e-30	6.91494e-29
NDUFAF7	2p22.2	0.35225	0.35225	2.52936e-30	6.97955e-29
MICU3	8p22	0.352203	0.352203	2.5776e-30	7.10685e-29
LAMP1	13q34	-0.352172	0.352172	2.60985e-30	7.18987e-29
ZFAND4	10q11.22	0.351947	0.351947	2.85587e-30	7.86121e-29
GIGYF1	7q22.1	0.3519	0.3519	2.91016e-30	8.00412e-29
SNORD20	2q37.1	0.351857	0.351857	2.95965e-30	8.1336e-29
UHRF2	9p24.1	0.351737	0.351737	3.10596e-30	8.52874e-29
RAB39B	Xq28	0.35154	0.35154	3.36054e-30	9.22028e-29
GPM6A	4q34.2	0.351525	0.351525	3.37996e-30	9.26603e-29
SAPCD1	6p21.33	0.351507	0.351507	3.40406e-30	9.32454e-29
EAF1-AS1	3p25.1	0.351468	0.351468	3.45811e-30	9.4649e-29
PLA2G6	22q13.1	0.351369	0.351369	3.59754e-30	9.83853e-29
RLF	1p34.2	0.351357	0.351357	3.61401e-30	9.87556e-29
SHLD2P3	10q11.22	0.351326	0.351326	3.65931e-30	9.99125e-29
ZBTB34	9q33.3	0.351212	0.351212	3.82956e-30	1.04476e-28
CYP21A1P	6p21.33	0.351187	0.351187	3.86805e-30	1.05441e-28
KCNQ1OT1	11p15.5	0.351157	0.351157	3.91438e-30	1.06618e-28
HLA-H	6p22.1	-0.351155	0.351155	3.9185e-30	1.06644e-28
TBCEL	11q23.3	0.351123	0.351123	3.96821e-30	1.0791e-28
MEAF6	1p34.3	0.351096	0.351096	4.01119e-30	1.0899e-28
NUDT17	1q21.1	0.35099	0.35099	4.18391e-30	1.13592e-28
DTX2	7q11.23	-0.350922	0.350922	4.30015e-30	1.16654e-28
RNU6-36P	12q23.1	0.35089	0.35089	4.35459e-30	1.18036e-28
CBX3P4	12p13.33	0.350874	0.350874	4.38317e-30	1.18715e-28
JMJD1C	10q21.3	0.350847	0.350847	4.42976e-30	1.19881e-28
MDH1B	2q33.3	0.350604	0.350604	4.88077e-30	1.3198e-28
MYDGF	19p13.3	-0.350502	0.350502	5.0829e-30	1.37336e-28
ZDHHC3	3p21.31	-0.350493	0.350493	5.10061e-30	1.37704e-28
CACNA1C-AS1	12p13.33	0.350427	0.350427	5.23605e-30	1.41248e-28
WASHC5-AS1	8q24.13	0.350283	0.350283	5.54542e-30	1.49474e-28
MAP2K2	19p13.3	-0.350198	0.350198	5.73698e-30	1.54514e-28
CSPP1	8q13.1-q13.2	0.350191	0.350191	5.75253e-30	1.54809e-28
NFKBID	19q13.12	0.350131	0.350131	5.8897e-30	1.58374e-28
ZNF175	19q13.41	0.350104	0.350104	5.95424e-30	1.59982e-28
ORMDL2	12q13.2	-0.350087	0.350087	5.99458e-30	1.60937e-28
LINC00680	6p11.2	0.350074	0.350074	6.0248e-30	1.6162e-28
POM121L9P	22q11.23	0.35	0.35	6.20626e-30	1.66355e-28
NKAPD1	11q23.1	0.349977	0.349977	6.26248e-30	1.67729e-28
MIR-573/573		0.349923	0.349923	6.39792e-30	1.71221e-28
LEKR1	3q25.31	0.349868	0.349868	6.53985e-30	1.7488e-28
CEP192	18p11.21	0.349709	0.349709	6.96574e-30	1.86093e-28
MSL2	3q22.3	0.349707	0.349707	6.97021e-30	1.86093e-28
GPI	19q13.11	-0.349694	0.349694	7.00614e-30	1.86904e-28
NSDHL	Xq28	-0.349685	0.349685	7.0328e-30	1.87467e-28
ZKSCAN3	6p22.1	0.349648	0.349648	7.13511e-30	1.90044e-28
ZNF138	7q11.21	0.349412	0.349412	7.83738e-30	2.08584e-28
CLEC18A	16q22.1	0.349378	0.349378	7.94406e-30	2.11257e-28
ZNF93	19p12	0.349371	0.349371	7.96516e-30	2.11651e-28
CCDC18	1p22.1	0.349323	0.349323	8.1195e-30	2.15582e-28
SFPQ	1p34.3	0.34929	0.34929	8.22576e-30	2.18232e-28
CACNA1C-AS2	12p13.33	0.349281	0.349281	8.25342e-30	2.18793e-28
ZNF23	16q22.2	0.349138	0.349138	8.7352e-30	2.31383e-28
USP44	12q22	0.348904	0.348904	9.58197e-30	2.53614e-28
TASOR	3p14.3	0.348892	0.348892	9.62956e-30	2.54673e-28
SLC26A7	8q21.3	0.348544	0.348544	1.10484e-29	2.9197e-28
EHD4	15q15.1	-0.348498	0.348498	1.12511e-29	2.97091e-28
ANXA2P2	9p13.3	-0.348445	0.348445	1.14913e-29	3.03199e-28
ESRRA	11q13.1	-0.348443	0.348443	1.15005e-29	3.03202e-28
RABL2B	22q13.33	0.348377	0.348377	1.18051e-29	3.10991e-28
LRRC70	5q12.1	0.348302	0.348302	1.21596e-29	3.20078e-28
C3ORF62	3p21.31	0.348214	0.348214	1.25873e-29	3.31079e-28
DNAI7	12p12.1	0.348133	0.348133	1.29959e-29	3.41561e-28
CEP164	11q23.3	0.348113	0.348113	1.30973e-29	3.43957e-28
CDC42P4	4q25	0.348072	0.348072	1.33137e-29	3.49369e-28
SOCS5	2p21	0.348061	0.348061	1.33699e-29	3.50571e-28
HYDIN	16q22.2	0.348031	0.348031	1.35295e-29	3.54479e-28
C2ORF42	2p13.3	0.347947	0.347947	1.39838e-29	3.66098e-28
ATG101	12q13.13	-0.347905	0.347905	1.42214e-29	3.72029e-28
TMEM127	2q11.2	-0.347786	0.347786	1.4902e-29	3.89531e-28
UQCRC1	3p21.31	-0.347724	0.347724	1.52704e-29	3.98852e-28
TMEM109	11q12.2	-0.347684	0.347684	1.5512e-29	4.04848e-28
SNORD69	3p21.1	0.347623	0.347623	1.58902e-29	4.14398e-28
PCNP	3q12.3	0.347505	0.347505	1.66463e-29	4.33781e-28
RNU6-8	14q12	0.347423	0.347423	1.71898e-29	4.47598e-28
NDST2	10q22.2	0.347327	0.347327	1.78548e-29	4.64555e-28
LCNL1	9q34.3	0.347167	0.347167	1.90182e-29	4.94443e-28
SLC35F6	2p23.3	-0.347157	0.347157	1.9089e-29	4.95903e-28
LHX4	1q25.2	0.347075	0.347075	1.97121e-29	5.11694e-28
ZMYM1	1p34.3	0.346709	0.346709	2.27614e-29	5.90394e-28
CLEC4F	2p13.3	0.3467	0.3467	2.28414e-29	5.92014e-28
LDLR	19p13.2	-0.346584	0.346584	2.39046e-29	6.19097e-28
COASY	17q21.2	-0.346536	0.346536	2.43676e-29	6.30603e-28
KLHL15	Xp22.11	0.346526	0.346526	2.4461e-29	6.32535e-28
MT-TV	mitochondria	-0.346428	0.346428	2.54215e-29	6.56868e-28
RNU6-125P	1p22.2	0.346423	0.346423	2.54647e-29	6.57482e-28
NAP1L3	Xq21.32	0.346322	0.346322	2.64954e-29	6.83569e-28
SYT11	1q22	0.346281	0.346281	2.69221e-29	6.94047e-28
USP32P3	17p11.2	0.346256	0.346256	2.71884e-29	7.00377e-28
CCDC173	2q31.1	0.346067	0.346067	2.9278e-29	7.53628e-28
ALG9	11q23.1	0.345933	0.345933	3.0859e-29	7.93719e-28
TRPM4	19q13.33	-0.34591	0.34591	3.11423e-29	8.00394e-28
EFCAB12	3q21.3	0.345848	0.345848	3.19e-29	8.19243e-28
OBI1-AS1	13q22.3-q31.1	0.34576	0.34576	3.30206e-29	8.47158e-28
ERICH6B	13q14.13	0.345759	0.345759	3.30371e-29	8.47158e-28
MAGED4B	Xp11.22	0.345753	0.345753	3.3111e-29	8.48406e-28
DUSP8P5	10q22.2	0.345678	0.345678	3.41014e-29	8.7312e-28
FAM86HP	3q22.1	0.345609	0.345609	3.50244e-29	8.96073e-28
ZNF197	3p21.31	0.34557	0.34557	3.55707e-29	9.09358e-28
KCTD19	16q22.1	0.34553	0.34553	3.61275e-29	9.22893e-28
TERF1	8q21.11	0.345431	0.345431	3.75487e-29	9.58471e-28
ZNF528	19q13.41	0.345423	0.345423	3.76628e-29	9.60658e-28
KCNC3	19q13.33	0.345276	0.345276	3.9897e-29	1.01687e-27
PMS2CL	7p22.1	0.345244	0.345244	4.03993e-29	1.0289e-27
OAZ1	19p13.3	-0.3451	0.3451	4.27276e-29	1.08738e-27
TALDO1	11p15.5	-0.345067	0.345067	4.32828e-29	1.10068e-27
RNPEPL1	2q37.3	-0.345055	0.345055	4.34851e-29	1.10499e-27
MIR-4297/4297		0.345046	0.345046	4.36477e-29	1.10828e-27
ADRM1	20q13.33	-0.34502	0.34502	4.40876e-29	1.11861e-27
SLC16A6P1	17q24.1	0.344901	0.344901	4.61846e-29	1.17094e-27
KLHL32	6q16.1	0.344811	0.344811	4.78265e-29	1.21165e-27
GPR83	11q21	0.344752	0.344752	4.89497e-29	1.23918e-27
ZC3H6	2q14.1	0.34472	0.34472	4.95633e-29	1.25377e-27
UIMC1	5q35.2	0.344682	0.344682	5.03088e-29	1.27167e-27
SULT1C4	2q12.3	0.344654	0.344654	5.08575e-29	1.28458e-27
ZSCAN18	19q13.43	0.344618	0.344618	5.15741e-29	1.30171e-27
SASS6	1p21.2	0.344577	0.344577	5.24002e-29	1.32085e-27
CDCP1	3p21.31	-0.344577	0.344577	5.24111e-29	1.32085e-27
FAM161A	2p15	0.344544	0.344544	5.30814e-29	1.33675e-27
RYR3	15q13.3-q14	0.344477	0.344477	5.44871e-29	1.37112e-27
CASP8AP2	6q15	0.344446	0.344446	5.515e-29	1.38677e-27
CYCSP10	3p25.3	0.344411	0.344411	5.58979e-29	1.40453e-27
MT-TM	mitochondria	-0.344346	0.344346	5.73353e-29	1.43957e-27
LRGUK	7q33	0.344328	0.344328	5.77258e-29	1.4483e-27
NSUN5P1	7q11.23	0.344286	0.344286	5.86944e-29	1.47151e-27
APEX2	Xp11.21	-0.344259	0.344259	5.93025e-29	1.48565e-27
TIMM23B-AGAP6	10q11.23	0.344188	0.344188	6.09795e-29	1.52652e-27
ZNF658	9q21.11	0.344185	0.344185	6.10494e-29	1.52714e-27
CCDC88A	2p16.1	0.344121	0.344121	6.25756e-29	1.56416e-27
ALG1	16p13.3	-0.344088	0.344088	6.3388e-29	1.58329e-27
ZNF788P	19p13.2	0.344056	0.344056	6.41802e-29	1.60189e-27
TOM1	22q12.3	-0.34394	0.34394	6.7139e-29	1.6745e-27
TNS4	17q21.2	-0.343908	0.343908	6.79878e-29	1.69442e-27
RGPD1	2p11.2	0.343904	0.343904	6.80895e-29	1.6957e-27
DCAF4L1	4p13	0.343854	0.343854	6.9429e-29	1.72778e-27
BRICD5	16p13.3	0.343842	0.343842	6.97531e-29	1.73411e-27
RNU6-5P	2q31.1	0.343841	0.343841	6.97863e-29	1.73411e-27
SLC25A6P4	18q23	0.343832	0.343832	7.00182e-29	1.7386e-27
GAL3ST3	11q13.1	0.343815	0.343815	7.04822e-29	1.74883e-27
MAGED4	Xp11.22	0.343802	0.343802	7.0828e-29	1.75612e-27
PEG10	7q21.3	0.343774	0.343774	7.16195e-29	1.77444e-27
MYH9	22q12.3	-0.343756	0.343756	7.2122e-29	1.78558e-27
KIF16B	20p12.1	-0.343695	0.343695	7.38455e-29	1.8269e-27
ARHGAP29	1p22.1	0.34367	0.34367	7.45667e-29	1.84339e-27
PRMT9	4q31.23	0.343623	0.343623	7.59482e-29	1.87617e-27
LRRC59	17q21.33	-0.343497	0.343497	7.97378e-29	1.96834e-27
UBQLNL	11p15.4	0.343425	0.343425	8.20061e-29	2.02286e-27
PAPOLG	2p16.1	0.343372	0.343372	8.36926e-29	2.06295e-27
ANKRD22	10q23.31	-0.343354	0.343354	8.42767e-29	2.07583e-27
MRPL53	2p13.1	0.343317	0.343317	8.55191e-29	2.10489e-27
UBBP4	17p11.2	-0.343303	0.343303	8.59873e-29	2.11487e-27
HYDIN2	1q21.1	0.343298	0.343298	8.61329e-29	2.11691e-27
PGAP6	16p13.3	-0.343235	0.343235	8.82861e-29	2.16825e-27
NAA40	11q13.1	0.343228	0.343228	8.85238e-29	2.1725e-27
RPS6KA4	11q13.1	-0.343169	0.343169	9.05722e-29	2.22116e-27
NPIPB11	16p11.2	0.342949	0.342949	9.86067e-29	2.41644e-27
ASS1P2	2p22.1	0.342938	0.342938	9.90318e-29	2.42509e-27
HCG25	6p21.32	0.342917	0.342917	9.98454e-29	2.44324e-27
GCFC2	2p12	0.342896	0.342896	1.00655e-28	2.46127e-27
CTSLP3	10q11.22	0.342826	0.342826	1.03413e-28	2.52687e-27
CWC22	2q31.3	0.342777	0.342777	1.05426e-28	2.57421e-27
STX16	20q13.32	0.342718	0.342718	1.07845e-28	2.63135e-27
ORAI1	12q24.31	-0.342628	0.342628	1.11667e-28	2.72263e-27
SCNN1D	1p36.33	0.342586	0.342586	1.13471e-28	2.76462e-27
GNB3	12p13.31	0.34256	0.34256	1.14619e-28	2.79057e-27
SGCE	7q21.3	0.342539	0.342539	1.1558e-28	2.81194e-27
SNX32	11q13.1	0.342534	0.342534	1.15788e-28	2.81497e-27
USP48	1p36.12	0.342506	0.342506	1.1704e-28	2.84337e-27
POU5F1P6	3q21.3	0.342388	0.342388	1.2251e-28	2.9741e-27
ZNF292	6q14.3	0.34234	0.34234	1.24815e-28	3.02789e-27
LIPJ	10q23.31	0.342278	0.342278	1.27862e-28	3.09958e-27
ZNF510	9q22.33	0.342275	0.342275	1.27991e-28	3.10046e-27
ZNF875	19q13.12	0.342203	0.342203	1.31574e-28	3.18498e-27
CNOT2	12q15	0.342138	0.342138	1.34962e-28	3.26464e-27
GHRL	3p25.3	0.342021	0.342021	1.41155e-28	3.41199e-27
EID3	12q23.3	0.341985	0.341985	1.43161e-28	3.45803e-27
RGS9	17q24.1	0.341978	0.341978	1.4354e-28	3.4647e-27
CDK14	7q21.13	0.34194	0.34194	1.45686e-28	3.51397e-27
RNU6-94P	15q21.2	0.341819	0.341819	1.52594e-28	3.67797e-27
PGM5P2	9p11.2	0.341786	0.341786	1.54602e-28	3.7237e-27
VPS37C	11q12.2	-0.341686	0.341686	1.60675e-28	3.86721e-27
ALDOA	16p11.2	-0.341633	0.341633	1.63992e-28	3.94423e-27
SARNP	12q13.2	0.341588	0.341588	1.66831e-28	4.00965e-27
ZNF547	19q13.43	0.34158	0.34158	1.67337e-28	4.01896e-27
HMGB1	13q12.3	0.341533	0.341533	1.70419e-28	4.09005e-27
CKMT2-AS1	5q14.1	0.34153	0.34153	1.706e-28	4.0915e-27
TKT	3p21.1	-0.341443	0.341443	1.76409e-28	4.22781e-27
RPP38-DT	10p13	0.341438	0.341438	1.76777e-28	4.23361e-27
HDX	Xq21.1	0.341422	0.341422	1.77852e-28	4.25633e-27
ITGB1BP2	Xq13.1	0.341357	0.341357	1.82343e-28	4.36072e-27
PP2D1	3p24.3	0.341296	0.341296	1.86685e-28	4.46138e-27
HM13	20q11.21	-0.341263	0.341263	1.89096e-28	4.51581e-27
GVQW1	9p21.1	0.341204	0.341204	1.9341e-28	4.61555e-27
ITPR1-DT	3p26.1	0.341097	0.341097	2.01577e-28	4.80706e-27
RNU6-610P	15q15.3	0.341084	0.341084	2.02575e-28	4.82745e-27
RRP7BP	22q13.2	0.340745	0.340745	2.30762e-28	5.49528e-27
ATP5MC1P3	3q22.3	0.340657	0.340657	2.38652e-28	5.67914e-27
CENPT	16q22.1	0.340588	0.340588	2.45067e-28	5.82768e-27
ZNF663P	20q13.12	0.340524	0.340524	2.51205e-28	5.96944e-27
LDHAP3	2p21	-0.340377	0.340377	2.65773e-28	6.31117e-27
MIER3	5q11.2	0.340303	0.340303	2.7342e-28	6.4882e-27
TEX12	11q23.1	0.3403	0.3403	2.73752e-28	6.49151e-27
JRKL	11q21	0.34029	0.34029	2.74814e-28	6.5121e-27
FSCN3	7q32.1	0.340151	0.340151	2.89853e-28	6.86365e-27
ASB14	3p14.3	0.340141	0.340141	2.90919e-28	6.88405e-27
RNU6-50P	Xp11.3	0.339962	0.339962	3.11543e-28	7.36691e-27
ABHD17C	15q25.1	-0.33996	0.33996	3.11819e-28	7.36829e-27
KDELR1	19q13.33	-0.33991	0.33991	3.17817e-28	7.50474e-27
PGDP1	18q12.1	-0.339879	0.339879	3.21594e-28	7.58863e-27
GIN1	5q21.1	0.339811	0.339811	3.30179e-28	7.78577e-27
RBM45	2q31.2	0.33974	0.33974	3.39266e-28	7.99444e-27
VN1R108P	20p11.1	0.339682	0.339682	3.46784e-28	8.1659e-27
HMGB1P1	20q13.31	0.339653	0.339653	3.50725e-28	8.25293e-27
TIMM13	19p13.3	-0.339644	0.339644	3.51989e-28	8.27691e-27
PPIG	2q31.1	0.339592	0.339592	3.58936e-28	8.43437e-27
SLC35E2A	1p36.33	0.339537	0.339537	3.66587e-28	8.60815e-27
SLC52A2	8q24.3	-0.339532	0.339532	3.67275e-28	8.61832e-27
ZNF599	19q13.11	0.339505	0.339505	3.71176e-28	8.70379e-27
NREP	5q22.1	0.33945	0.33945	3.7902e-28	8.88154e-27
SLF2	10q24.31	0.339287	0.339287	4.0347e-28	9.44792e-27
KMT5B	11q13.2	0.33925	0.33925	4.0922e-28	9.57452e-27
PABPN1	14q11.2	0.339248	0.339248	4.09444e-28	9.57452e-27
RGPD8	2q14.1	0.339232	0.339232	4.11889e-28	9.62501e-27
ANKRD26	10p12.1	0.339107	0.339107	4.32127e-28	1.00909e-26
JUP	17q21.2	-0.339096	0.339096	4.33988e-28	1.01208e-26
ZNF639	3q26.33	0.339096	0.339096	4.34007e-28	1.01208e-26
SNORA31	13q14.13	0.339066	0.339066	4.3893e-28	1.02286e-26
PLEKHG2	19q13.2	0.339061	0.339061	4.39749e-28	1.02406e-26
PDE1B	12q13.2	0.339052	0.339052	4.41346e-28	1.02707e-26
VN1R51P	9q22.33	0.339035	0.339035	4.44076e-28	1.03271e-26
TCP10L	21q22.11	0.339014	0.339014	4.47655e-28	1.04031e-26
PCDHGC4	5q31.3	0.338931	0.338931	4.62215e-28	1.07341e-26
MARCHF6	5p15.2	0.338907	0.338907	4.66411e-28	1.08241e-26
SNORD36C	9q34.2	0.338872	0.338872	4.72612e-28	1.09604e-26
HNRNPA1P53	11p15.4	0.338849	0.338849	4.76816e-28	1.10503e-26
CICP16	4q26	0.338835	0.338835	4.79367e-28	1.11018e-26
NUDT6	4q28.1	0.338805	0.338805	4.84837e-28	1.12208e-26
NECAB1	8q21.3	0.338699	0.338699	5.0483e-28	1.16755e-26
MYO1C	17p13.3	-0.338582	0.338582	5.2794e-28	1.22016e-26
MAGEC3	Xq27.2	0.338542	0.338542	5.3614e-28	1.23826e-26
INTS5	11q12.3	-0.338444	0.338444	5.56437e-28	1.28426e-26
TSHR	14q24-q31	0.338401	0.338401	5.65722e-28	1.3048e-26
TMEM161B	5q14.3	0.338303	0.338303	5.87186e-28	1.35338e-26
TPTE2	13q12.11	0.338103	0.338103	6.33552e-28	1.45925e-26
ATP2B1-AS1	12q21.33	0.337886	0.337886	6.88048e-28	1.58368e-26
CPSF6	12q15	0.337804	0.337804	7.09977e-28	1.63304e-26
PSD2	5q31.2	0.337787	0.337787	7.14509e-28	1.64235e-26
MZF1	19q13.43	0.337771	0.337771	7.18797e-28	1.65108e-26
MIR17HG	13q31.3	0.337759	0.337759	7.22127e-28	1.6576e-26
RSL24D1P8	19p13.2	0.337755	0.337755	7.23236e-28	1.65902e-26
ING5	2q37.3	0.337692	0.337692	7.40677e-28	1.69787e-26
ORC4	2q23.1	0.337679	0.337679	7.44328e-28	1.70508e-26
ZNF17	19q13.43	0.337671	0.337671	7.4669e-28	1.70933e-26
PRKRIP1	7q22.1	0.337597	0.337597	7.68027e-28	1.75698e-26
ERCC3	2q14.3	0.337569	0.337569	7.76077e-28	1.77419e-26
DNAH12	3p14.3	0.337545	0.337545	7.83115e-28	1.78907e-26
APEH	3p21.31	-0.337496	0.337496	7.9784e-28	1.82147e-26
PPP1R3E	14q11.2	0.337397	0.337397	8.28457e-28	1.88998e-26
GOT2	16q21	-0.337395	0.337395	8.28969e-28	1.88998e-26
FAM83G	17p11.2	-0.337233	0.337233	8.81619e-28	2.00866e-26
AGPAT2	9q34.3	-0.33714	0.33714	9.1331e-28	2.07946e-26
ANKLE1	19p13.11	0.337108	0.337108	9.24408e-28	2.10325e-26
AGGF1P3	3p12.3	0.337106	0.337106	9.25004e-28	2.10325e-26
MKRN7P	20q13.12	0.337068	0.337068	9.38619e-28	2.13277e-26
ATP6AP1	Xq28	-0.337064	0.337064	9.39872e-28	2.13418e-26
ZNF135	19q13.43	0.33706	0.33706	9.41495e-28	2.13642e-26
C2CD5	12p12.1	0.337	0.337	9.63033e-28	2.18383e-26
RNU6-45P	11q13.1	0.336926	0.336926	9.90628e-28	2.24489e-26
PEX5L	3q26.33	0.336842	0.336842	1.02252e-27	2.31562e-26
PDCL3P4	3q12.3	0.336819	0.336819	1.03132e-27	2.33396e-26
RBM43	2q23.3	0.336647	0.336647	1.1009e-27	2.48975e-26
AGBL2	11p11.2	0.336534	0.336534	1.14878e-27	2.5963e-26
FGF17	8p21.3	0.336387	0.336387	1.21452e-27	2.74304e-26
RNF2P1	9p24.1	0.336277	0.336277	1.26613e-27	2.8577e-26
CYP51A1	7q21.2	-0.336266	0.336266	1.27137e-27	2.86759e-26
RICTOR	5p13.1	0.336181	0.336181	1.31275e-27	2.95894e-26
PBX2P1	3q24	0.336172	0.336172	1.31753e-27	2.96774e-26
MIR-1302-3/1302		0.336068	0.336068	1.37027e-27	3.08448e-26
CSRNP3	2q24.3	0.335942	0.335942	1.43684e-27	3.23218e-26
ZBTB10	8q21.13	0.335808	0.335808	1.51152e-27	3.3979e-26
OBSCN-AS1	1q42.13	0.335777	0.335777	1.52924e-27	3.43544e-26
PSTK	10q26.13	0.335727	0.335727	1.55854e-27	3.49893e-26
LSMEM1	7q31.1	0.335698	0.335698	1.57566e-27	3.53502e-26
LYG2	2q11.2	0.335655	0.335655	1.60151e-27	3.59061e-26
DIRC3	2q35	0.335591	0.335591	1.64033e-27	3.67521e-26
TUBB4B	9q34.3	-0.335578	0.335578	1.64829e-27	3.6906e-26
RBMXL1	1p22.2	0.335547	0.335547	1.66804e-27	3.73233e-26
RNU6-703P	8q22.2	0.335537	0.335537	1.6742e-27	3.74364e-26
RBMX	Xq26.3	0.335525	0.335525	1.68164e-27	3.75778e-26
SNORA2A	12q13.11	0.335495	0.335495	1.70051e-27	3.79742e-26
FBXW5	9q34.3	-0.335413	0.335413	1.75381e-27	3.91386e-26
CCDC144CP	17p11.2	0.335187	0.335187	1.90988e-27	4.25934e-26
HTATIP2	11p15.1	-0.335156	0.335156	1.93209e-27	4.30602e-26
STAG3	7q22.1	0.335006	0.335006	2.04433e-27	4.55315e-26
OVOL1	11q13.1	-0.334938	0.334938	2.09779e-27	4.66915e-26
AP1B1	22q12.2	-0.334855	0.334855	2.16365e-27	4.81255e-26
SNX22	15q22.31	0.334834	0.334834	2.18145e-27	4.84896e-26
FBXO43	8q22.2	0.334734	0.334734	2.2645e-27	5.03023e-26
OGFOD1P1	13q14.2	0.334712	0.334712	2.28338e-27	5.06883e-26
L3HYPDH	14q23.1	0.334653	0.334653	2.33499e-27	5.17999e-26
POU5F1P3	12p13.31	0.334616	0.334616	2.36727e-27	5.24814e-26
ZNF665	19q13.42	0.334589	0.334589	2.39174e-27	5.29892e-26
PRICKLE4	6p21.1	0.334545	0.334545	2.43135e-27	5.38314e-26
KIAA0895L	16q22.1	0.334541	0.334541	2.43496e-27	5.38758e-26
RRAGB	Xp11.21	0.334478	0.334478	2.493e-27	5.51239e-26
DIRAS2	9q22.2	0.334399	0.334399	2.56792e-27	5.67433e-26
TRAF7	16p13.3	-0.334383	0.334383	2.58327e-27	5.70452e-26
LIPM	10q23.31	-0.334381	0.334381	2.58592e-27	5.70663e-26
GOPC	6q22.1	0.334374	0.334374	2.59219e-27	5.71673e-26
RIF1	2q23.3	0.334365	0.334365	2.60164e-27	5.73381e-26
CAND2	3p25.2	0.334292	0.334292	2.6732e-27	5.88767e-26
MFSD12	19p13.3	-0.334289	0.334289	2.6764e-27	5.89087e-26
HM13-IT1	20q11.21	0.334188	0.334188	2.7799e-27	6.11468e-26
SGSM2	17p13.3	0.333887	0.333887	3.11183e-27	6.84035e-26
YPEL4	11q12.1	0.333823	0.333823	3.18709e-27	7.00123e-26
MYBL1	8q13.1	0.333703	0.333703	3.33388e-27	7.3189e-26
RNU6-1	15q23	0.333656	0.333656	3.39353e-27	7.44501e-26
BCL6	3q27.3	0.333625	0.333625	3.43307e-27	7.52685e-26
FAM86B3P	8p23.1	0.333567	0.333567	3.50738e-27	7.6848e-26
TMPRSS5	11q23.2	0.333564	0.333564	3.51239e-27	7.69076e-26
MED16	19p13.3	-0.333454	0.333454	3.6597e-27	8.00812e-26
DDX25	11q24.2	0.333449	0.333449	3.66565e-27	8.01594e-26
PAIP2	5q31.2	0.333446	0.333446	3.67011e-27	8.02049e-26
STK24-AS1	13q32.2	0.333422	0.333422	3.70355e-27	8.08832e-26
KCND1	Xp11.23	0.333387	0.333387	3.75251e-27	8.18994e-26
SAXO2	15q25.2	0.333363	0.333363	3.78644e-27	8.25866e-26
ZNF442	19p13.2	0.333352	0.333352	3.80134e-27	8.28578e-26
RN7SL336P	6q15	0.333323	0.333323	3.84255e-27	8.3702e-26
MFSD8	4q28.2	0.333247	0.333247	3.95311e-27	8.60548e-26
CCDC13-AS1	3p22.1	0.333192	0.333192	4.0352e-27	8.77852e-26
RBM17	10p15.1	0.333181	0.333181	4.05307e-27	8.8117e-26
INCA1	17p13.2	0.333162	0.333162	4.08106e-27	8.86683e-26
ZNF256	19q13.43	0.333032	0.333032	4.2838e-27	9.30134e-26
COMT	22q11.21	-0.33302	0.33302	4.30315e-27	9.33733e-26
WDR17	4q34.2	0.332984	0.332984	4.36237e-27	9.45975e-26
UBE2G2	21q22.3	0.332934	0.332934	4.44367e-27	9.62986e-26
EEF1AKMT2	10q26.13	0.332922	0.332922	4.46433e-27	9.66842e-26
DDX4	5q11.2	0.332873	0.332873	4.5464e-27	9.83983e-26
HGFAC	4p16.3	0.332866	0.332866	4.55821e-27	9.85906e-26
ANKZF1	2q35	0.33278	0.33278	4.70691e-27	1.01742e-25
ZNF763	19p13.2	0.332758	0.332758	4.74635e-27	1.02528e-25
MED17	11q21	0.332689	0.332689	4.86936e-27	1.05118e-25
MYH7B	20q11.22	0.33268	0.33268	4.88621e-27	1.05415e-25
MTCP1	Xq28	0.332581	0.332581	5.06944e-27	1.09298e-25
HSPB11	1p32.3	0.332562	0.332562	5.10508e-27	1.09996e-25
SP3	2q31.1	0.332469	0.332469	5.28654e-27	1.13833e-25
RNU6-1016P	6q14.1	0.332441	0.332441	5.34108e-27	1.14934e-25
SPART-AS1	13q13.3	0.332388	0.332388	5.44688e-27	1.17136e-25
ZNF483	9q31.3	0.332346	0.332346	5.53266e-27	1.18905e-25
H3-3A	1q42.12	0.332344	0.332344	5.53684e-27	1.18919e-25
ZNF570	19q13.12	0.332302	0.332302	5.62582e-27	1.20753e-25
NUP42	7p15.3	0.332283	0.332283	5.66486e-27	1.21514e-25
FHIP2A	10q25.3	0.332272	0.332272	5.68704e-27	1.21912e-25
LAD1	1q32.1	-0.332244	0.332244	5.74788e-27	1.23138e-25
LINC00665	19q13.12	0.332217	0.332217	5.80532e-27	1.24289e-25
NISCH	3p21.1	0.332029	0.332029	6.22722e-27	1.33237e-25
DCAF17	2q31.1	0.331959	0.331959	6.39125e-27	1.3666e-25
ANKRD18CP	9q22.33	0.331927	0.331927	6.4663e-27	1.38177e-25
RMST	12q23.1	0.331768	0.331768	6.8622e-27	1.46544e-25
ZNF737	19p12	0.331745	0.331745	6.91925e-27	1.47595e-25
CCDC50	3q28	0.331745	0.331745	6.92015e-27	1.47595e-25
CHMP4A	14q12	0.331728	0.331728	6.96325e-27	1.4842e-25
XPO1	2p15	0.331645	0.331645	7.1813e-27	1.52971e-25
POGLUT1	3q13.33	0.331616	0.331616	7.26084e-27	1.54551e-25
BBS4	15q24.1	0.331614	0.331614	7.26463e-27	1.54551e-25
TPP2	13q33.1	0.331554	0.331554	7.42779e-27	1.57922e-25
OR10AB1P	11p15.4	0.331481	0.331481	7.63172e-27	1.62156e-25
CDK17	12q23.1	0.33148	0.33148	7.6367e-27	1.6216e-25
CRYZP1	7q22.1	0.331468	0.331468	7.67008e-27	1.62764e-25
SACS	13q12.12	0.331466	0.331466	7.67481e-27	1.62764e-25
MEGF11	15q22.31	0.331463	0.331463	7.68538e-27	1.62886e-25
EML6	2p16.1	0.331458	0.331458	7.6975e-27	1.6304e-25
MT-TL1	mitochondria	-0.331449	0.331449	7.72316e-27	1.63481e-25
FAM149B1	10q22.2	0.331423	0.331423	7.79982e-27	1.65e-25
DPY19L2P2	7q22.1	0.331402	0.331402	7.86099e-27	1.6619e-25
TOLLIP	11p15.5	-0.331398	0.331398	7.87107e-27	1.66299e-25
SCGB2B2	19q13.12	0.331375	0.331375	7.93906e-27	1.6763e-25
PPOX	1q23.3	0.331346	0.331346	8.02432e-27	1.69324e-25
ZNF384	12p13.31	0.33132	0.33132	8.10234e-27	1.70864e-25
LETM1	4p16.3	-0.331217	0.331217	8.41794e-27	1.77408e-25
ZNF227	19q13.31	0.331184	0.331184	8.5223e-27	1.79495e-25
SNORA15B-1	7q11.21	0.330929	0.330929	9.36536e-27	1.97129e-25
PRRT2	16p11.2	0.33077	0.33077	9.93491e-27	2.08986e-25
PEDS1	20q13.13	-0.330743	0.330743	1.00357e-26	2.10975e-25
RN7SL145P	3p21.31	0.330728	0.330728	1.00912e-26	2.12009e-25
GABRG1	4p12	0.330645	0.330645	1.04062e-26	2.18492e-25
SLC7A9	19q13.11	0.330616	0.330616	1.05167e-26	2.20674e-25
LINC00304	16q24.3	0.330551	0.330551	1.07761e-26	2.25977e-25
STARD9	15q15.2	0.330533	0.330533	1.08469e-26	2.2732e-25
SRSF7	2p22.1	0.330522	0.330522	1.08901e-26	2.28084e-25
NLGN3	Xq13.1	0.330506	0.330506	1.09557e-26	2.29314e-25
SERBP1P3	3p21.1	0.330484	0.330484	1.10426e-26	2.30991e-25
TANK	2q24.2	0.330371	0.330371	1.15175e-26	2.40775e-25
ST7L	1p13.2	0.330362	0.330362	1.1556e-26	2.41431e-25
ZHX2	8q24.13	0.330337	0.330337	1.1662e-26	2.43494e-25
TRIM46	1q22	0.330288	0.330288	1.18738e-26	2.47762e-25
ANKRD20A3P	9q21.11	0.330228	0.330228	1.21429e-26	2.5322e-25
ZNF92	7q11.21	0.330134	0.330134	1.25715e-26	2.61998e-25
TMEM104	17q25.1	-0.330052	0.330052	1.29558e-26	2.6984e-25
RNU6-4P	3q26.33	0.330031	0.330031	1.30578e-26	2.71795e-25
LINC00672	17q12	0.329997	0.329997	1.32244e-26	2.75094e-25
CYP2C8	10q23.33	0.329907	0.329907	1.36668e-26	2.84121e-25
GTF2H2B	5q13.2	0.329899	0.329899	1.37103e-26	2.84851e-25
TIAM2	6q25.2-q25.3	0.329884	0.329884	1.37856e-26	2.86239e-25
RPL23AP81	20q12	0.329872	0.329872	1.38457e-26	2.87308e-25
CHRNA10	11p15.4	0.329779	0.329779	1.4329e-26	2.97154e-25
ZKSCAN4	6p22.1	0.329695	0.329695	1.47806e-26	3.06332e-25
ARL6IP4	12q24.31	0.329686	0.329686	1.48297e-26	3.07161e-25
SPRR2D	1q21.3	-0.329673	0.329673	1.49043e-26	3.08517e-25
FAM209A	20q13.31	0.329654	0.329654	1.50083e-26	3.10477e-25
SKINT1L	1p33	0.329534	0.329534	1.56844e-26	3.24267e-25
TIAF1	17q11.2	0.329531	0.329531	1.57048e-26	3.24488e-25
TMSB15B	Xq22.2	0.329524	0.329524	1.57427e-26	3.25072e-25
SRXN1	20p13	-0.329459	0.329459	1.61255e-26	3.32773e-25
SLC25A36P1	19q13.43	0.329404	0.329404	1.64533e-26	3.39331e-25
EEF1GP7	1p32.3	0.329318	0.329318	1.69875e-26	3.50134e-25
RNU7-82P	3q26.1	0.329267	0.329267	1.73039e-26	3.56436e-25
SWT1	1q25.3	0.329189	0.329189	1.78124e-26	3.66687e-25
OSBPL9	1p32.3	0.329085	0.329085	1.8503e-26	3.80671e-25
BAG3	10q26.11	-0.32903	0.32903	1.88865e-26	3.88324e-25
SERPINI2	3q26.1	0.329028	0.329028	1.89009e-26	3.88384e-25
ZNF514	2q11.1	0.32899	0.32899	1.91665e-26	3.93602e-25
KLF16	19p13.3	-0.328961	0.328961	1.93704e-26	3.97547e-25
FXYD7	19q13.12	0.328912	0.328912	1.97241e-26	4.0456e-25
SNORD62B	9q34.13	0.3288	0.3288	2.05489e-26	4.21222e-25
TRIT1	1p34.2	0.328716	0.328716	2.11983e-26	4.34268e-25
YOD1	1q32.1	0.328694	0.328694	2.13672e-26	4.37463e-25
CRIP3	6p21.1	0.328591	0.328591	2.21924e-26	4.54083e-25
MST1	3p21.31	0.328561	0.328561	2.24347e-26	4.58761e-25
TM2D1	1p31.3	0.328475	0.328475	2.31601e-26	4.73309e-25
ANKRD20A14P	1q21.1	0.328457	0.328457	2.33142e-26	4.7617e-25
PPIP5K2	5q21.1	0.328447	0.328447	2.33954e-26	4.77538e-25
DHCR7	11q13.4	-0.328426	0.328426	2.35805e-26	4.81025e-25
SLC25A39	17q21.31	-0.328394	0.328394	2.38547e-26	4.86325e-25
NXF5	Xq22.1	0.328366	0.328366	2.41006e-26	4.91041e-25
HLTF	3q24	0.328344	0.328344	2.42973e-26	4.94749e-25
AVPI1	10q24.2	-0.328271	0.328271	2.49572e-26	5.07881e-25
MIS12	17p13.2	0.328258	0.328258	2.50782e-26	5.10035e-25
BDP1	5q13.2	0.328229	0.328229	2.53479e-26	5.15209e-25
ALG13	Xq23	0.328207	0.328207	2.55545e-26	5.19095e-25
SNORA9B	12q24.31	0.328148	0.328148	2.61067e-26	5.29992e-25
H2BC19P	1q21.2	0.328093	0.328093	2.66418e-26	5.4053e-25
MIR-3911/3911		0.328057	0.328057	2.69965e-26	5.47398e-25
EFCAB10	7q22.3	0.328017	0.328017	2.73908e-26	5.55059e-25
ZNF625	19p13.2	0.327915	0.327915	2.8441e-26	5.75994e-25
ZNF582-DT	19q13.43	0.327861	0.327861	2.90075e-26	5.87114e-25
ITGA6	2q31.1	-0.327856	0.327856	2.90617e-26	5.87859e-25
ZBTB44	11q24.3	0.327844	0.327844	2.9184e-26	5.89979e-25
MAP3K1	5q11.2	0.32776	0.32776	3.00967e-26	6.08066e-25
UBE2Q1-AS1	1q21.3	0.327704	0.327704	3.07253e-26	6.20046e-25
FIGN	2q24.3	0.327704	0.327704	3.07265e-26	6.20046e-25
ASXL1	20q11.21	0.327698	0.327698	3.07859e-26	6.20873e-25
ENO4	10q25.3	0.327687	0.327687	3.09133e-26	6.2307e-25
LINC01122	2p16.1	0.327611	0.327611	3.17828e-26	6.40212e-25
IQCB1	3q13.33	0.327552	0.327552	3.24801e-26	6.53869e-25
DNAJB7	22q13.2	0.327507	0.327507	3.30218e-26	6.64378e-25
ASB3	2p16.2	0.327494	0.327494	3.31711e-26	6.66983e-25
FBXW11P1	21q22.11	0.327477	0.327477	3.33866e-26	6.70915e-25
SNORA26	4q12	0.327472	0.327472	3.34462e-26	6.71714e-25
DNAH17	17q25.3	0.327445	0.327445	3.37776e-26	6.77964e-25
TAF1C	16q24.1	0.327401	0.327401	3.43252e-26	6.88547e-25
MAP4K5	14q22.1	0.327287	0.327287	3.57774e-26	7.1725e-25
RPL31P2	20q11.22	0.327274	0.327274	3.59565e-26	7.20412e-25
SNRNP27	2p13.3	0.327269	0.327269	3.60137e-26	7.2113e-25
PIKFYVE	2q34	0.327237	0.327237	3.64434e-26	7.29301e-25
GPR157	1p36.22	-0.327183	0.327183	3.71704e-26	7.43408e-25
ARL14EP	11p14.1	0.327179	0.327179	3.72287e-26	7.44133e-25
DEFB124	20q11.21	0.327138	0.327138	3.77922e-26	7.54948e-25
RNU6-9	19p13.3	0.327031	0.327031	3.9295e-26	7.84137e-25
TBC1D26	17p12	0.32703	0.32703	3.92999e-26	7.84137e-25
CLEC18C	16q22.1	0.327004	0.327004	3.96793e-26	7.91239e-25
RAPGEF6	5q31.1	0.326959	0.326959	4.03432e-26	8.04002e-25
EEF2KMT	16p13.3	-0.32694	0.32694	4.06146e-26	8.08934e-25
UBL4A	Xq28	-0.326869	0.326869	4.16923e-26	8.29908e-25
DLEC1	3p22.2	0.32683	0.32683	4.22834e-26	8.41177e-25
VIM-AS1	10p13	0.326825	0.326825	4.23532e-26	8.4207e-25
JAZF1-AS1	7p15.1	0.326668	0.326668	4.48648e-26	8.9148e-25
CYP21A2	6p21.33	0.326586	0.326586	4.62233e-26	9.17932e-25
PSMD3	17q21.1	-0.326565	0.326565	4.65664e-26	9.24201e-25
CEACAM5	19q13.2	-0.326542	0.326542	4.6966e-26	9.31584e-25
PGS1	17q25.3	0.326526	0.326526	4.72408e-26	9.36485e-25
CENPC	4q13.2	0.326502	0.326502	4.765e-26	9.4404e-25
ZNF677	19q13.42	0.326468	0.326468	4.82452e-26	9.55273e-25
RBBP4	1p35.1	0.326426	0.326426	4.89958e-26	9.69564e-25
METTL25	12q21.31	0.326384	0.326384	4.9742e-26	9.83754e-25
NPAS3	14q13.1	0.326301	0.326301	5.12763e-26	1.0135e-24
PLAC8L1	5q32	0.326277	0.326277	5.17291e-26	1.02186e-24
CHD2	15q26.1	0.326129	0.326129	5.45914e-26	1.07776e-24
OCM	7p22.1	0.326118	0.326118	5.48086e-26	1.08142e-24
CDH23	10q22.1	0.32608	0.32608	5.55768e-26	1.09594e-24
C1QTNF3	5p13.2	0.326057	0.326057	5.60345e-26	1.10431e-24
SEZ6	17q11.2	0.32604	0.32604	5.63933e-26	1.11074e-24
UBXN7-AS1	3q29	0.326022	0.326022	5.67562e-26	1.11723e-24
RPL22P11	2q13	0.326019	0.326019	5.68216e-26	1.11787e-24
KANSL1	17q21.31	0.325944	0.325944	5.83869e-26	1.14799e-24
NASP	1p34.1	0.325935	0.325935	5.85794e-26	1.15111e-24
AIMP2	7p22.1	-0.325911	0.325911	5.91058e-26	1.16077e-24
SIN3B	19p13.11	0.325762	0.325762	6.23752e-26	1.22427e-24
DHX40	17q23.1	0.325704	0.325704	6.37224e-26	1.24998e-24
VXN	8q13.1	0.325582	0.325582	6.65904e-26	1.30548e-24
MIR-590/5P		0.325549	0.325549	6.74125e-26	1.3193e-24
MIR-590/590		0.325549	0.325549	6.74125e-26	1.3193e-24
MIR-590/3P		0.325549	0.325549	6.74125e-26	1.3193e-24
HINFP	11q23.3	0.325509	0.325509	6.8393e-26	1.33771e-24
OCLM	1q31.1	0.325483	0.325483	6.90471e-26	1.34972e-24
RPN2	20q11.23	-0.325417	0.325417	7.07097e-26	1.38142e-24
BMPR1A	10q23.2	0.325392	0.325392	7.13595e-26	1.39331e-24
ADAM20	14q24.2	0.325387	0.325387	7.14926e-26	1.3951e-24
ZNF236	18q23	0.325379	0.325379	7.16911e-26	1.39816e-24
ZNF184	6p22.1	0.325369	0.325369	7.19556e-26	1.40251e-24
SCHIP1	3q25.33	0.325319	0.325319	7.32642e-26	1.42719e-24
RPL35AP32	15q22.31	0.325248	0.325248	7.51919e-26	1.4639e-24
CCAR1	10q21.3	0.325246	0.325246	7.52514e-26	1.46421e-24
PDC	1q31.1	0.325162	0.325162	7.75727e-26	1.50851e-24
SUB1P1	8p23.1	0.325087	0.325087	7.97193e-26	1.54936e-24
HCCS	Xp22.2	-0.324985	0.324985	8.2692e-26	1.60621e-24
CCT8L1P	7q36.1	0.324957	0.324957	8.35431e-26	1.6218e-24
GOLGA8N	15q13.3	0.324866	0.324866	8.63535e-26	1.6754e-24
HERC2P7	15q11.2	0.324852	0.324852	8.68047e-26	1.68318e-24
FERP1	Xq25	0.324791	0.324791	8.87244e-26	1.71942e-24
CASD1	7q21.3	0.324778	0.324778	8.91416e-26	1.72651e-24
LSM14A	19q13.11	0.3247	0.3247	9.16985e-26	1.77501e-24
CDC14A	1p21.2	0.324643	0.324643	9.35976e-26	1.81073e-24
FASTKD3	5p15.31	0.324629	0.324629	9.40812e-26	1.81905e-24
ZFP28	19q13.43	0.324534	0.324534	9.73833e-26	1.88181e-24
STAG3L2	7q11.23	0.324504	0.324504	9.84399e-26	1.90114e-24
OFD1P17	5p13.2	0.324488	0.324488	9.90082e-26	1.91102e-24
ZNF148	3q21.2	0.324462	0.324462	9.99495e-26	1.92809e-24
ALG1L11P	8p23.1	0.324448	0.324448	1.00457e-25	1.93676e-24
PCGF3	4p16.3	0.324413	0.324413	1.01726e-25	1.96011e-24
PPFIA4	1q32.1	0.324332	0.324332	1.04754e-25	2.01731e-24
ZNF487	10q11.21	0.32432	0.32432	1.05215e-25	2.02503e-24
RSBN1L	7q11.23	0.324295	0.324295	1.06163e-25	2.04211e-24
LRRC63	13q14.13	0.324211	0.324211	1.09439e-25	2.10393e-24
CDKN1A	6p21.2	-0.324202	0.324202	1.09811e-25	2.10988e-24
PLBD2	12q24.13	-0.324166	0.324166	1.11249e-25	2.13628e-24
ALMS1P1	2p13.1	0.324146	0.324146	1.12056e-25	2.15056e-24
LINC00032	9p21.2	0.324104	0.324104	1.13761e-25	2.18203e-24
TAS2R64P	12p13.2	0.3241	0.3241	1.1393e-25	2.18404e-24
ATP2B3	Xq28	0.324007	0.324007	1.17816e-25	2.25724e-24
LINC02872	9q21.33	0.323994	0.323994	1.18352e-25	2.26624e-24
KIAA1328	18q12.2	0.323921	0.323921	1.21525e-25	2.32566e-24
KMT2E	7q22.3	0.323804	0.323804	1.26759e-25	2.42445e-24
AVPR1B	1q32.1	0.323681	0.323681	1.32539e-25	2.53356e-24
H3P6	2q31.1	0.323623	0.323623	1.35333e-25	2.58551e-24
TMEM18-DT	2p25.3	0.323564	0.323564	1.38223e-25	2.63923e-24
SNORD19	3p21.1	0.323529	0.323529	1.39978e-25	2.67123e-24
DNAJC5	20q13.33	-0.323422	0.323422	1.45489e-25	2.77483e-24
ODF2L	1p22.3	0.323414	0.323414	1.45917e-25	2.7814e-24
ZFP62	5q35.3	0.323411	0.323411	1.46071e-25	2.78277e-24
PPIAP9	6p21.33	-0.323328	0.323328	1.50515e-25	2.86583e-24
SLC25A34	1p36.21	0.323123	0.323123	1.62029e-25	3.08331e-24
ZNF790	19q13.12	0.323046	0.323046	1.6659e-25	3.16831e-24
ROBO3	11q24.2	0.322996	0.322996	1.69601e-25	3.22376e-24
MIR181A2HG	9q33.3	0.322936	0.322936	1.73299e-25	3.2922e-24
CDK20	9q22.1	0.322916	0.322916	1.74571e-25	3.3145e-24
LINC00472	6q13	0.322889	0.322889	1.76226e-25	3.34403e-24
SNORA55	1p34.3	0.322819	0.322819	1.80751e-25	3.42796e-24
TEKT2	1p34.3	0.322763	0.322763	1.84412e-25	3.49543e-24
SLC12A1	15q21.1	0.322747	0.322747	1.85489e-25	3.51388e-24
CYP2D8P	22q13.2	0.322708	0.322708	1.88097e-25	3.56127e-24
SNORD99	1p35.3	0.322673	0.322673	1.90499e-25	3.60456e-24
H2BC20P	1q21.2	0.322671	0.322671	1.90597e-25	3.60456e-24
RNU7-40P	12q13.3	0.322643	0.322643	1.92522e-25	3.63892e-24
METTL6	3p25.1	0.322641	0.322641	1.92693e-25	3.64012e-24
JADE1	4q28.2	0.322542	0.322542	1.99654e-25	3.76951e-24
EIF4HP2	22q12.2	0.322537	0.322537	2.0002e-25	3.7743e-24
ZNF76	6p21.31	0.322453	0.322453	2.06124e-25	3.8873e-24
SNORD46	1p34.1	0.322409	0.322409	2.09394e-25	3.94677e-24
MTMR9LP	1p35.2	0.322407	0.322407	2.09601e-25	3.94846e-24
RGPD3	2q12.2	0.322269	0.322269	2.20228e-25	4.14634e-24
ITGA2	5q11.2	-0.322252	0.322252	2.21577e-25	4.16942e-24
RNU6-3P	Xq27.1	0.322241	0.322241	2.22388e-25	4.18233e-24
TIAL1	10q26.11	0.322237	0.322237	2.22742e-25	4.1857e-24
ZNF732	4p16.3	0.322236	0.322236	2.22815e-25	4.1857e-24
KIF5A	12q13.3	0.322224	0.322224	2.23811e-25	4.20206e-24
ITIH2	10p14	0.32222	0.32222	2.24072e-25	4.20462e-24
RPS6KB1	17q23.1	0.322137	0.322137	2.30879e-25	4.32994e-24
DDX42	17q23.3	0.322135	0.322135	2.31047e-25	4.33069e-24
MEF2B	19p13.11	0.322124	0.322124	2.31925e-25	4.34473e-24
RNA5SP474	20p13	0.32209	0.32209	2.3481e-25	4.39633e-24
DPH7	9q34.3	0.322079	0.322079	2.35697e-25	4.4105e-24
PREPL	2p21	0.322025	0.322025	2.40344e-25	4.49496e-24
DMXL2	15q21.2	0.322012	0.322012	2.41426e-25	4.51268e-24
FAM238A	10p12.1	0.322001	0.322001	2.42394e-25	4.52828e-24
MBD5	2q23.2	0.321958	0.321958	2.46163e-25	4.59613e-24
LINC00486	2p22.3	0.321775	0.321775	2.62857e-25	4.90511e-24
SRRM1	1p36.11	0.321765	0.321765	2.63834e-25	4.92062e-24
ATP6AP1L	5q14.2	0.321755	0.321755	2.64724e-25	4.93449e-24
KHDC1	6q13	0.321752	0.321752	2.64996e-25	4.93684e-24
TOGARAM1	14q21.2	0.321749	0.321749	2.65341e-25	4.94053e-24
PHF20L1	8q24.22	0.321671	0.321671	2.72863e-25	5.07778e-24
RSPH10B2	7p22.1	0.32163	0.32163	2.76845e-25	5.14904e-24
CTXN2	15q21.1	0.321624	0.321624	2.77433e-25	5.15714e-24
ZNF713	7p11.2	0.321587	0.321587	2.81114e-25	5.22269e-24
LINC00240	6p22.2	0.32156	0.32156	2.83885e-25	5.27125e-24
KRIT1	7q21.2	0.321495	0.321495	2.90506e-25	5.39124e-24
TMEM63B	6p21.1	-0.321477	0.321477	2.92415e-25	5.42367e-24
SMAGP	12q13.13	-0.321471	0.321471	2.93072e-25	5.43287e-24
DNM3	1q24.3	0.321435	0.321435	2.9682e-25	5.49933e-24
TNNI3K	1p31.1	0.321416	0.321416	2.98831e-25	5.53353e-24
ELMOD3	2p11.2	0.321403	0.321403	3.00222e-25	5.55625e-24
DPP9	19p13.3	-0.321385	0.321385	3.02205e-25	5.58987e-24
RNU4-8P	2q11.2	0.321381	0.321381	3.02692e-25	5.59582e-24
TLCD5	11q23.3	0.321301	0.321301	3.11424e-25	5.75409e-24
DTWD1	15q21.2	0.321277	0.321277	3.14052e-25	5.79947e-24
SIK3-IT1	11q23.3	0.321229	0.321229	3.19549e-25	5.89776e-24
DAPK3	19p13.3	-0.321201	0.321201	3.22788e-25	5.9519e-24
ZNF224	19q13.31	0.3212	0.3212	3.22836e-25	5.9519e-24
MARCHF7	2q24.2	0.321072	0.321072	3.37916e-25	6.22652e-24
C20ORF96	20p13	0.321002	0.321002	3.46515e-25	6.38148e-24
TPRKB	2p13.1	0.320993	0.320993	3.47624e-25	6.39841e-24
GOLGA8R	15q13.2	0.320958	0.320958	3.51962e-25	6.47472e-24
RGS17	6q25.2	0.320818	0.320818	3.6999e-25	6.80265e-24
RBMXP4	4q25	0.320716	0.320716	3.83755e-25	7.05189e-24
ZBTB40	1p36.12	0.320712	0.320712	3.84239e-25	7.05694e-24
CDK11A	1p36.33	0.32071	0.32071	3.84624e-25	7.06016e-24
MMP1	11q22.2	-0.320694	0.320694	3.86777e-25	7.09582e-24
WDR86	7q36.1	0.320669	0.320669	3.90276e-25	7.15612e-24
PRIMPOL	4q35.1	0.320576	0.320576	4.03338e-25	7.39161e-24
LINC00158	21q21.2	0.320514	0.320514	4.12472e-25	7.55489e-24
KATNAL2	18q21.1	0.320396	0.320396	4.30157e-25	7.87453e-24
ACAD11	3q22.1	0.320344	0.320344	4.38102e-25	8.01562e-24
SETP17	11q14.2	0.320292	0.320292	4.46298e-25	8.16115e-24
HNRNPA3P9	11p13	0.320213	0.320213	4.59068e-25	8.39012e-24
CAPN7	3p25.1	0.320194	0.320194	4.62104e-25	8.44104e-24
OR52N4	11p15.4	0.320101	0.320101	4.77697e-25	8.72114e-24
PSMA7	20q13.33	-0.320085	0.320085	4.80396e-25	8.76566e-24
FAM193A	4p16.3	0.320057	0.320057	4.85297e-25	8.8503e-24
SNORA12	10q24.31	0.319841	0.319841	5.23952e-25	9.55009e-24
ADAMTS13	9q34.2	0.319755	0.319755	5.40269e-25	9.84217e-24
GYS2	12p12.1	0.319686	0.319686	5.53746e-25	1.00822e-23
ERMARD	6q27	0.31967	0.31967	5.56816e-25	1.01327e-23
ZNF850	19q13.12	0.319638	0.319638	5.63281e-25	1.02448e-23
LRRC37A17P	17q21.32	0.319601	0.319601	5.70617e-25	1.03726e-23
ZNF131	5p12	0.319566	0.319566	5.77754e-25	1.04967e-23
NPIPA8	16p12.3	0.319554	0.319554	5.8023e-25	1.0536e-23
BLVRB	19q13.2	-0.319487	0.319487	5.94189e-25	1.07794e-23
ZNF783	7q36.1	0.319487	0.319487	5.94272e-25	1.07794e-23
ZNF274	19q13.43	0.319386	0.319386	6.15859e-25	1.11649e-23
ZNF883	9q32	0.319286	0.319286	6.3823e-25	1.15643e-23
MEIOC	17q21.31	0.319274	0.319274	6.40939e-25	1.16071e-23
LRRC3B	3p24.1	0.319237	0.319237	6.49355e-25	1.17532e-23
KMT2A	11q23.3	0.319021	0.319021	7.01045e-25	1.2682e-23
PAWRP1	10q23.33	0.318998	0.318998	7.06853e-25	1.27802e-23
NEMF	14q21.3	0.318974	0.318974	7.12752e-25	1.288e-23
RNU6-678P	3q22.1	0.318957	0.318957	7.17158e-25	1.29526e-23
MIR29B2CHG	1q32.2	0.318938	0.318938	7.218e-25	1.30295e-23
PHYKPL	5q35.3	0.318936	0.318936	7.22431e-25	1.30328e-23
SERPINB1	6p25.2	-0.318932	0.318932	7.23378e-25	1.30328e-23
CDRT4	17p12	0.318932	0.318932	7.23421e-25	1.30328e-23
CCDC154	16p13.3	0.318932	0.318932	7.23532e-25	1.30328e-23
DSCR9	21q22.13	0.318918	0.318918	7.27179e-25	1.30916e-23
NRBP2	8q24.3	0.318773	0.318773	7.65364e-25	1.37716e-23
CUBN	10p13	0.318675	0.318675	7.92506e-25	1.42524e-23
CDC7	1p22.1	0.318657	0.318657	7.97444e-25	1.43336e-23
RNPEP	1q32.1	-0.318632	0.318632	8.0439e-25	1.44507e-23
RNU6-1099P	1p36.13	0.318615	0.318615	8.09509e-25	1.4535e-23
ZNF22-AS1	10q11.21	0.318593	0.318593	8.15772e-25	1.46396e-23
IRAK1BP1	6q14.1	0.31858	0.31858	8.19438e-25	1.46976e-23
CLPTM1	19q13.32	-0.31848	0.31848	8.48889e-25	1.52177e-23
NPHP1	2q13	0.318466	0.318466	8.53219e-25	1.52872e-23
ZNF840P	20q13.12	0.318428	0.318428	8.64764e-25	1.54858e-23
S100A10	1q21.3	-0.318385	0.318385	8.78069e-25	1.57158e-23
GAGE10	Xp11.23	0.318379	0.318379	8.79977e-25	1.57416e-23
JAZF1	7p15.2-p15.1	0.318372	0.318372	8.82047e-25	1.57702e-23
HLA-C	6p21.33	-0.318365	0.318365	8.84221e-25	1.58007e-23
ZNF806	2q21.2	0.318337	0.318337	8.93006e-25	1.59492e-23
TSKU	11q13.5	-0.318241	0.318241	9.23732e-25	1.64893e-23
TAS1R1	1p36.31	0.318231	0.318231	9.27003e-25	1.65389e-23
CREB1	2q33.3	0.31816	0.31816	9.50679e-25	1.69523e-23
ZRANB1	10q26.13	0.318138	0.318138	9.57859e-25	1.70714e-23
RNU6-88P	10p14	0.318034	0.318034	9.93999e-25	1.77061e-23
ELAVL3	19p13.2	0.317998	0.317998	1.00662e-24	1.79215e-23
ABCD4	14q24.3	0.317939	0.317939	1.02764e-24	1.8286e-23
SEC61A1	3q21.3	-0.317931	0.317931	1.03071e-24	1.8331e-23
SDCBP2-AS1	20p13	0.317854	0.317854	1.05915e-24	1.88269e-23
CICP14	7q32.1	0.317819	0.317819	1.07222e-24	1.90492e-23
CUZD1	10q26.13	0.317782	0.317782	1.08639e-24	1.92908e-23
ATG12	5q22.3	0.317765	0.317765	1.0928e-24	1.93944e-23
ARRDC3	5q14.3	0.317745	0.317745	1.10035e-24	1.95181e-23
RHD	1p36.11	0.317672	0.317672	1.12917e-24	2.00188e-23
ZNF350-AS1	19q13.41	0.317651	0.317651	1.13749e-24	2.01556e-23
MAP10	1q42.2	0.317642	0.317642	1.14105e-24	2.02081e-23
DLG4	17p13.1	0.317494	0.317494	1.20251e-24	2.12791e-23
RN7SKP173	20q11.23	0.317493	0.317493	1.20278e-24	2.12791e-23
GARS1	7p14.3	-0.317396	0.317396	1.24449e-24	2.20054e-23
CDH12	5p14.3	0.317381	0.317381	1.25101e-24	2.2109e-23
ZNF222	19q13.31	0.317231	0.317231	1.31881e-24	2.3289e-23
TMEM101	17q21.31	-0.317231	0.317231	1.31916e-24	2.3289e-23
GOLGA8M	15q13.1	0.317195	0.317195	1.33566e-24	2.35681e-23
NRSN1	6p22.3	0.317178	0.317178	1.34385e-24	2.37002e-23
ZMYND10	3p21.31	0.317164	0.317164	1.35068e-24	2.38081e-23
CCDC86	11q12.2	-0.31708	0.31708	1.39101e-24	2.45062e-23
ATP1A1	1p13.1	-0.317011	0.317011	1.42521e-24	2.50956e-23
SREBF2	22q13.2	-0.316994	0.316994	1.43359e-24	2.52301e-23
RABGGTB	1p31.1	0.316958	0.316958	1.45176e-24	2.55364e-23
CLASRP	19q13.32	0.316949	0.316949	1.45676e-24	2.56111e-23
ZNF91	19p12	0.316908	0.316908	1.47754e-24	2.59629e-23
SYT2	1q32.1	0.316867	0.316867	1.49891e-24	2.63246e-23
BCDIN3D-AS1	12q13.12	0.316825	0.316825	1.52132e-24	2.67043e-23
NSL1	1q32.3	0.316754	0.316754	1.55976e-24	2.73648e-23
GNB2	7q22.1	-0.316658	0.316658	1.61363e-24	2.82951e-23
MAPK13	6p21.31	-0.316639	0.316639	1.62413e-24	2.84645e-23
TMPRSS11CP	4q13.2	0.316544	0.316544	1.67916e-24	2.94137e-23
CFL1	11q13.1	-0.316472	0.316472	1.72247e-24	3.01566e-23
ZBED8	5q33.3	0.316464	0.316464	1.72715e-24	3.0223e-23
SOS1	2p22.1	0.316409	0.316409	1.761e-24	3.07993e-23
ZRANB2-AS1	1p31.1	0.316342	0.316342	1.80228e-24	3.15049e-23
ZNF445	3p21.31	0.316324	0.316324	1.81389e-24	3.16913e-23
BTN2A1	6p22.2	0.316297	0.316297	1.83118e-24	3.1977e-23
EIF2S2P4	2q31.1	-0.316188	0.316188	1.90287e-24	3.32116e-23
MON2	12q14.1	0.31616	0.31616	1.92133e-24	3.35164e-23
GPR89A	1q21.1	0.316085	0.316085	1.9724e-24	3.43895e-23
MALAT1	11q13.1	0.316065	0.316065	1.98659e-24	3.46189e-23
CALM2P3	13q14.11	0.316005	0.316005	2.02841e-24	3.53295e-23
ZBTB5	9p13.2	0.315972	0.315972	2.05206e-24	3.5723e-23
ZNF300P1	5q33.1	0.315955	0.315955	2.06445e-24	3.59201e-23
KCNMB3	3q26.32	0.315941	0.315941	2.07482e-24	3.6082e-23
RHO	3q22.1	0.315871	0.315871	2.1264e-24	3.69599e-23
ZNF154	19q13.43	0.315847	0.315847	2.14382e-24	3.72401e-23
INE1	Xp11.3	0.315846	0.315846	2.14473e-24	3.72401e-23
PLEKHA3	2q31.2	0.31584	0.31584	2.14965e-24	3.73063e-23
DNPEP	2q35	-0.315772	0.315772	2.20109e-24	3.81794e-23
ASMTL-AS1	Xp22.33 and Yp11.32	0.315718	0.315718	2.24336e-24	3.88927e-23
CLPP	19p13.3	-0.315709	0.315709	2.24974e-24	3.89832e-23
PWWP2A	5q33.3	0.315688	0.315688	2.26654e-24	3.9254e-23
VN1R42P	7q11.21	0.315678	0.315678	2.27463e-24	3.9374e-23
TRIM23	5q12.3	0.315664	0.315664	2.28592e-24	3.95491e-23
GPR75	2p16.2	0.315642	0.315642	2.30372e-24	3.98367e-23
LINC00412	13q12.2	0.315633	0.315633	2.31105e-24	3.9943e-23
CDH1	16q22.1	-0.315583	0.315583	2.3516e-24	4.06229e-23
TTLL12	22q13.2	-0.31544	0.31544	2.47182e-24	4.26778e-23
SLC35C1	11p11.2	-0.315391	0.315391	2.51444e-24	4.33915e-23
THA1P	17q25.3	0.31538	0.31538	2.52472e-24	4.35466e-23
PGAM5	12q24.33	-0.315367	0.315367	2.53624e-24	4.37228e-23
C3ORF20	3p25.1	0.31532	0.31532	2.57827e-24	4.44247e-23
PABIR3	Xq26.3	0.315311	0.315311	2.58625e-24	4.45395e-23
SCML2P2	16p12.1	0.315302	0.315302	2.59459e-24	4.46604e-23
VPS8	3q27.2	0.315292	0.315292	2.60352e-24	4.47912e-23
SRRM2-AS1	16p13.3	0.315284	0.315284	2.61097e-24	4.48964e-23
BIRC2	11q22.2	0.315277	0.315277	2.61712e-24	4.49792e-23
SNX12	Xq13.1	-0.315254	0.315254	2.63764e-24	4.53089e-23
CENPJ	13q12.12-q12.13	0.315236	0.315236	2.65446e-24	4.55746e-23
SMCHD1	18p11.32	0.315118	0.315118	2.76659e-24	4.74755e-23
ZNF607	19q13.1	0.315112	0.315112	2.77249e-24	4.75526e-23
RN7SL832P	2p25.1	0.315099	0.315099	2.78453e-24	4.77348e-23
TDRD6	6p12.3	0.315052	0.315052	2.83127e-24	4.85114e-23
BDKRB1	14q32.2	-0.315016	0.315016	2.86684e-24	4.90959e-23
KCNT1	9q34.3	0.315007	0.315007	2.87603e-24	4.92282e-23
TEX22	14q32.33	0.314987	0.314987	2.8954e-24	4.95346e-23
ZNF799	19p13.2	0.314914	0.314914	2.97041e-24	5.07922e-23
AFG3L1P	16q24.3	0.314891	0.314891	2.99436e-24	5.11758e-23
UBE2F-SCLY	2q37.3	0.314817	0.314817	3.07274e-24	5.24888e-23
GOLGA8O	15q13.3	0.314734	0.314734	3.1625e-24	5.39947e-23
GPR17	2q14.3	0.314732	0.314732	3.16487e-24	5.39962e-23
TSC1	9q34	0.314731	0.314731	3.16579e-24	5.39962e-23
NADK2-AS1	5p13.2	0.314603	0.314603	3.31052e-24	5.64362e-23
ZFP69	1p34.2	0.314557	0.314557	3.36407e-24	5.73201e-23
FARSA	19p13.13	-0.314522	0.314522	3.40534e-24	5.7994e-23
LRP11	6q25.1	-0.314499	0.314499	3.43273e-24	5.84309e-23
ZNF470	19q13.43	0.314468	0.314468	3.46957e-24	5.90282e-23
LRIT3	4q25	0.314357	0.314357	3.60726e-24	6.13397e-23
MED4-AS1	13q14.2	0.314354	0.314354	3.61103e-24	6.13729e-23
SLC3A2	11q12.3	-0.314313	0.314313	3.66248e-24	6.2216e-23
C9ORF147	9q32	0.3143	0.3143	3.67908e-24	6.24666e-23
PPIL3	2q33.1	0.314286	0.314286	3.69762e-24	6.27497e-23
CHCHD2P9	9q21.31	-0.314275	0.314275	3.7108e-24	6.29418e-23
ZNF208	19p12	0.31426	0.31426	3.73022e-24	6.32393e-23
BCLAF3	Xp22.12	0.314254	0.314254	3.73841e-24	6.33463e-23
COX8A	11q13.1	-0.314237	0.314237	3.76024e-24	6.36842e-23
SNX15	11q13.1	0.314232	0.314232	3.76695e-24	6.37658e-23
RNU6-26P	3q12.1	0.314215	0.314215	3.79017e-24	6.41268e-23
RPLP0P2	11q12.2	-0.31419	0.31419	3.82209e-24	6.46343e-23
ADHFE1	8q13.1	0.314078	0.314078	3.97412e-24	6.71539e-23
SHLD2	10q23.2	0.314078	0.314078	3.97506e-24	6.71539e-23
LINC00663	19p13.11	0.314019	0.314019	4.05713e-24	6.8506e-23
IQCN	19p13.11	0.314007	0.314007	4.07432e-24	6.87618e-23
ZSCAN1	19q13.43	0.313972	0.313972	4.12376e-24	6.95613e-23
[truncated: 31,721 more rows]

## Sheet: BP3 cor-mRNA
Correlated Gene	Cytoband	Spearman's Correlation	|Spearman's Correlation|	p-Value	q-Value
TCEA2	20q13.33	-0.626936	0.626936	2.3763e-109	8.01289e-105
UROD	1p34.1	-0.615716	0.615716	1.82471e-104	3.07646e-100
STK26	Xq26.2	0.607231	0.607231	6.70906e-101	7.54098e-97
CNOT1	16q21	0.604874	0.604874	6.28072e-100	5.29464e-96
STRN	2p22.2	0.604014	0.604014	1.41446e-99	9.53913e-96
B4GAT1	11q13.2	-0.600518	0.600518	3.73385e-98	2.09842e-94
BRCA2	13q13.1	0.599157	0.599157	1.32107e-97	6.36379e-94
ATP11B	3q26.33	0.596588	0.596588	1.41077e-96	5.29939e-93
REL	2p16.1	0.596585	0.596585	1.41443e-96	5.29939e-93
SAT2	17p13.1	-0.593957	0.593957	1.56092e-95	5.26341e-92
CRYBG1	6q21	0.593092	0.593092	3.42232e-95	1.0491e-91
GNPTG	16p13.3	-0.591062	0.591062	2.14179e-94	6.01842e-91
NAA15	4q31.1	0.590268	0.590268	4.37077e-94	1.13371e-90
ABHD14A	3p21.2	-0.588629	0.588629	1.89504e-93	4.56435e-90
MOB1A	2p13.1	0.588525	0.588525	2.07937e-93	4.67443e-90
FAM120A	9q22.31	0.586977	0.586977	8.24319e-93	1.73725e-89
DDX21	10q22.1	0.582444	0.582444	4.46214e-91	8.85079e-88
FAM229B	6q21	-0.580827	0.580827	1.82363e-90	3.41627e-87
MFSD14B	9q22.32	0.578293	0.578293	1.63253e-89	2.89732e-86
VRK2	2p16.1	0.576287	0.576287	9.12643e-89	1.53872e-85
RFWD3	16q23.1	0.575298	0.575298	2.12257e-88	3.38946e-85
CYB5R4	6q14.2	0.57525	0.57525	2.21139e-88	3.38946e-85
KLF15	3q21.3	-0.57433	0.57433	4.83781e-88	7.09265e-85
SMC2	9q31.1	0.567796	0.567796	1.16884e-85	1.64221e-82
ACTR2	2p14	0.566436	0.566436	3.60761e-85	4.86595e-82
SHBG	17p13.1	-0.565818	0.565818	6.01148e-85	7.79643e-82
CTSF	11q13.2	-0.565295	0.565295	9.24791e-85	1.15496e-81
ELF1	13q14.11	0.564492	0.564492	1.78973e-84	2.15534e-81
UBA6	4q13.2	0.562897	0.562897	6.60805e-84	7.68357e-81
KIF20B	10q23.31	0.561361	0.561361	2.30883e-83	2.59513e-80
LCOR	10q24.1	0.56076	0.56076	3.7606e-83	4.09056e-80
ATP6V0E2	7q36.1	-0.560384	0.560384	5.10119e-83	5.37538e-80
TMEM87B	2q13	0.557981	0.557981	3.54201e-82	3.61929e-79
TNFRSF10A	8p21.3	0.557324	0.557324	5.99948e-82	5.95007e-79
FMC1	7q34	-0.557046	0.557046	7.49502e-82	7.22091e-79
IQGAP1	15q26.1	0.556993	0.556993	7.82011e-82	7.32484e-79
RNF6	13q12.13	0.556673	0.556673	1.01024e-81	9.20683e-79
PEBP1	12q24.23	-0.554193	0.554193	7.27706e-81	6.45743e-78
MIS18BP1	14q21.2	0.55366	0.55366	1.11031e-80	9.5999e-78
ZSCAN16-AS1	6p22.1	-0.553137	0.553137	1.67845e-80	1.41493e-77
CRELD1	3p25.3	-0.551467	0.551467	6.25411e-80	5.1167e-77
GCSAM	3q13.2	0.551443	0.551443	6.37311e-80	5.1167e-77
BRI3BP	12q24.31	0.551352	0.551352	6.84602e-80	5.36856e-77
ACTR3	2q14.1	0.550117	0.550117	1.80185e-79	1.38087e-76
ZNF428	19q13.31	-0.54942	0.54942	3.10688e-79	2.32809e-76
IPPK	9q22.31	0.549145	0.549145	3.84758e-79	2.82045e-76
BAZ1A	14q13.1-q13.2	0.548801	0.548801	5.02999e-79	3.60875e-76
CAPZA1	1p13.2	0.546016	0.546016	4.35287e-78	3.05789e-75
MOCS1	6p21.2	-0.545894	0.545894	4.78218e-78	3.29092e-75
FIS1	7q22.1	-0.545476	0.545476	6.60227e-78	4.45257e-75
ST3GAL3	1p34.1	-0.543847	0.543847	2.30582e-77	1.52455e-74
NCBP1	9q22.33	0.543331	0.543331	3.42092e-77	2.21833e-74
VPS37D	7q11.23	-0.543076	0.543076	4.15604e-77	2.64418e-74
SRPK1	6p21.31	0.542787	0.542787	5.18031e-77	3.23482e-74
MTFR1L	1p36.11	-0.54167	0.54167	1.21307e-76	7.43721e-74
CDK12	17q12	0.540768	0.540768	2.40505e-76	1.44818e-73
MMP12	11q22.2	0.540744	0.540744	2.45001e-76	1.44937e-73
CUTA	6p21.32	-0.539365	0.539365	6.94318e-76	4.03662e-73
ZDHHC20	13q12.11	0.537972	0.537972	1.98021e-75	1.13174e-72
PEMT	17p11.2	-0.537828	0.537828	2.20651e-75	1.24006e-72
DAPP1	4q23	0.537594	0.537594	2.62965e-75	1.45364e-72
BCL10	1p22.3	0.536683	0.536683	5.20236e-75	2.8102e-72
TMEM205	19p13.2	-0.536671	0.536671	5.25038e-75	2.8102e-72
ELF4	Xq26.1	0.534996	0.534996	1.8282e-74	9.63231e-72
RNF215	22q12.2	-0.533005	0.533005	7.99137e-74	4.14568e-71
MCRIP1	17q25.3	-0.532762	0.532762	9.55895e-74	4.88375e-71
NAA50	3q13.31	0.530689	0.530689	4.38648e-73	2.20764e-70
ZNF267	16p11.2	0.530328	0.530328	5.7141e-73	2.83352e-70
NFKB1	4q24	0.529255	0.529255	1.25106e-72	6.11386e-70
SHISA4	1q32.1	-0.528564	0.528564	2.0689e-72	9.9662e-70
TMEM154	4q31.3	0.527951	0.527951	3.23095e-72	1.53447e-69
TMOD3	15q21.2	0.527681	0.527681	3.9283e-72	1.83976e-69
NCOA3	20q13.12	0.526932	0.526932	6.75931e-72	3.12224e-69
FAXDC2	5q33.2	-0.526401	0.526401	9.9209e-72	4.52071e-69
C3ORF52	3q13.2	0.526298	0.526298	1.069e-71	4.80621e-69
MED14	Xp11.4	0.525656	0.525656	1.69782e-71	7.53297e-69
SMC4	3q25.33	0.525346	0.525346	2.12153e-71	9.29065e-69
ZWILCH	15q22.31	0.521723	0.521723	2.83169e-70	1.22416e-67
ARHGEF40	14q11.2	-0.521691	0.521691	2.898e-70	1.23697e-67
TNFRSF10A-AS1	8p21.3	0.521479	0.521479	3.36743e-70	1.41937e-67
PSMD5	9q33.2	0.520637	0.520637	6.11993e-70	2.5477e-67
CRLF3	17q11.2	0.520251	0.520251	8.04202e-70	3.30703e-67
METAP1	4q23	0.520051	0.520051	9.26216e-70	3.76289e-67
OBSL1	2q35	-0.51934	0.51934	1.53008e-69	6.14218e-67
RING1	6p21.32	-0.518694	0.518694	2.41236e-69	9.56998e-67
VPS4B	18q21.33	0.518019	0.518019	3.87668e-69	1.52002e-66
ZNF358	19p13.2	-0.517312	0.517312	6.36879e-69	2.46846e-66
GAMT	19p13.3	-0.516787	0.516787	9.19253e-69	3.52241e-66
LTBP3	11q13.1	-0.515985	0.515985	1.60967e-68	6.09866e-66
USE1	19p13.11	-0.515332	0.515332	2.53671e-68	9.50422e-66
KRAS	12p12.1	0.51429	0.51429	5.23073e-68	1.93825e-65
YWHAZP2	2q14.3	0.514204	0.514204	5.5527e-68	2.03518e-65
WDR13	Xp11.23	-0.513229	0.513229	1.09033e-67	3.95332e-65
PTOV1	19q13.33	-0.512905	0.512905	1.36374e-67	4.89205e-65
ITGA7	12q13.2	-0.512218	0.512218	2.19049e-67	7.77508e-65
MKI67	10q26.2	0.512178	0.512178	2.2521e-67	7.91052e-65
PRPF40A	2q23.3	0.512004	0.512004	2.53828e-67	8.82381e-65
PMAIP1	18q21.32	0.511715	0.511715	3.09555e-67	1.06512e-64
TMEM150A	2p11.2	-0.511467	0.511467	3.67128e-67	1.24703e-64
RAB11FIP1	8p11.23	0.511457	0.511457	3.69818e-67	1.24703e-64
YWHAZ	8q22.3	0.510749	0.510749	6.00981e-67	2.00644e-64
SPTY2D1	11p15.1	0.510466	0.510466	7.29295e-67	2.41096e-64
TTF2	1p13.1	0.5101	0.5101	9.37069e-67	3.06776e-64
CENPE	4q24	0.509352	0.509352	1.56204e-66	5.06462e-64
CEP55	10q23.33	0.509189	0.509189	1.74525e-66	5.60475e-64
C3ORF18	3p21.31	-0.508861	0.508861	2.18268e-66	6.94338e-64
VDR	12q13.11	0.50836	0.50836	3.06955e-66	9.6734e-64
GLE1	9q34.11	0.50779	0.50779	4.5218e-66	1.41181e-63
NBEAL2	3p21.31	0.507516	0.507516	5.44326e-66	1.68391e-63
FAR1	11p15.3	0.507403	0.507403	5.87702e-66	1.80157e-63
CLU	8p21.1	-0.506621	0.506621	9.97831e-66	3.03125e-63
PALB2	16p12.2	0.505802	0.505802	1.73492e-65	5.22335e-63
NEDD1	12q23.1	0.505568	0.505568	2.03121e-65	6.06129e-63
CD2AP	6p12.3	0.505234	0.505234	2.54299e-65	7.52189e-63
PDCD10	3q26.1	0.504868	0.504868	3.25377e-65	9.54062e-63
ASXL2	2p23.3	0.504086	0.504086	5.49977e-65	1.59873e-62
TMEM198	2q35	-0.503432	0.503432	8.52211e-65	2.45612e-62
DGCR6L	22q11.21	-0.503416	0.503416	8.61291e-65	2.46125e-62
CMIP	16q23.2-q23.3	0.503252	0.503252	9.60973e-65	2.72303e-62
SCAF11	12q12	0.503226	0.503226	9.77574e-65	2.74698e-62
CD81	11p15.5	-0.502324	0.502324	1.78548e-64	4.97574e-62
CIP2A	3q13.13	0.502084	0.502084	2.09481e-64	5.78992e-62
HAGH	16p13.3	-0.502056	0.502056	2.1338e-64	5.84973e-62
QTRT2	3q13.31	0.501849	0.501849	2.44919e-64	6.66022e-62
SENP1	12q13.11	0.501387	0.501387	3.33071e-64	8.98493e-62
SHF	15q21.1	-0.500832	0.500832	4.81498e-64	1.28858e-61
IKZF3	17q12-q21.1	0.499764	0.499764	9.76227e-64	2.592e-61
SLC25A42	19p13.11	-0.499615	0.499615	1.07738e-63	2.83823e-61
TNIP3	4q27	0.49951	0.49951	1.1541e-63	3.01677e-61
E2F8	11p15.1	0.499085	0.499085	1.5283e-63	3.96418e-61
HASPIN	17p13.2	0.498938	0.498938	1.68384e-63	4.33428e-61
TRO	Xp11.21	-0.498896	0.498896	1.73073e-63	4.42123e-61
ECT2	3q26.31	0.498818	0.498818	1.8217e-63	4.61862e-61
SUZ12	17q11.2	0.498725	0.498725	1.93671e-63	4.87358e-61
ABCE1	4q31.21	0.498678	0.498678	1.99809e-63	4.99079e-61
ARNTL2	12p11.23	0.498599	0.498599	2.10409e-63	5.21691e-61
ATAD5	17q11.2	0.498209	0.498209	2.72085e-63	6.69686e-61
HSD11B1L	19p13.3	-0.498165	0.498165	2.79964e-63	6.84086e-61
SDSL	12q24.13	-0.497732	0.497732	3.72239e-63	9.03014e-61
CGAS	6q13	0.497274	0.497274	5.02672e-63	1.21072e-60
NFKBIL1	6p21.33	-0.497057	0.497057	5.79348e-63	1.38551e-60
SLMAP	3p14.3	0.496966	0.496966	6.14758e-63	1.45983e-60
TNS4	17q21.2	0.496181	0.496181	1.02752e-62	2.42293e-60
RASSF8-AS1	12p12.1	-0.495937	0.495937	1.20442e-62	2.82035e-60
SHC2	19p13.3	-0.495654	0.495654	1.44829e-62	3.36803e-60
OSTF1	9q21.13	0.495565	0.495565	1.53502e-62	3.54527e-60
SLC6A13	12p13.33	-0.495054	0.495054	2.1416e-62	4.91257e-60
UBE2D4	7p13	-0.49437	0.49437	3.34052e-62	7.61098e-60
MCMBP	10q26.11	0.493422	0.493422	6.17378e-62	1.39718e-59
HEY2	6q22.31	-0.49269	0.49269	9.90922e-62	2.22759e-59
LRMDA	10q22.2-q22.3	-0.492338	0.492338	1.24349e-61	2.77686e-59
PRELID3B	20q13.32	0.491631	0.491631	1.9608e-61	4.34988e-59
MAPK8IP1	11p11.2	-0.491517	0.491517	2.10954e-61	4.64926e-59
HELB	12q14.3	0.49088	0.49088	3.17525e-61	6.95256e-59
HNRNPF	10q11.21	0.490618	0.490618	3.75638e-61	8.17195e-59
PACRG	6q26	-0.49031	0.49031	4.57711e-61	9.89359e-59
SLC25A24	1p13.3	0.490022	0.490022	5.50307e-61	1.1786e-58
TMEM178A	2p22.1	-0.490016	0.490016	5.52252e-61	1.1786e-58
SIRT4	12q24.31	-0.489949	0.489949	5.76747e-61	1.22314e-58
QDPR	4p15.32	-0.48971	0.48971	6.7166e-61	1.41552e-58
PRPS2	Xp22.2	0.489364	0.489364	8.37792e-61	1.75468e-58
FKBP8	19p13.11	-0.488587	0.488587	1.37494e-60	2.8619e-58
PDS5A	4p14	0.48857	0.48857	1.39052e-60	2.87659e-58
TATDN2P2	6q25.3	0.488315	0.488315	1.63491e-60	3.36154e-58
RGS17P1	13q14.11	0.488063	0.488063	1.9197e-60	3.92317e-58
NUP50	22q13.31	0.487564	0.487564	2.63491e-60	5.35236e-58
DIPK1B	9q34.3	-0.48737	0.48737	2.98077e-60	6.01866e-58
UBQLN1	9q21.32	0.487242	0.487242	3.23293e-60	6.48894e-58
PGM2	4p14	0.487208	0.487208	3.30286e-60	6.59008e-58
INIP	9q32	0.487157	0.487157	3.41234e-60	6.76848e-58
MIR99AHG	21q21.1	-0.486928	0.486928	3.94302e-60	7.77536e-58
IARS1	9q22.31	0.486771	0.486771	4.35613e-60	8.53605e-58
WDHD1	14q22.2-q22.3	0.486763	0.486763	4.37941e-60	8.53605e-58
MORN4	10q24.2	-0.486751	0.486751	4.41158e-60	8.54934e-58
RUNX1	21q22.12	0.486254	0.486254	6.04244e-60	1.16429e-57
CLSPN	1p34.3	0.486149	0.486149	6.45678e-60	1.23706e-57
CCDC186	10q25.3	0.485828	0.485828	7.90558e-60	1.50249e-57
KCTD9	8p21.2	0.485823	0.485823	7.93127e-60	1.50249e-57
CD99L2	Xq28	-0.48547	0.48547	9.90464e-60	1.86583e-57
BORA	13q21.33	0.48525	0.48525	1.13798e-59	2.13181e-57
RCOR1	14q32.31	0.485083	0.485083	1.26454e-59	2.35582e-57
GPR162	12p13	-0.484785	0.484785	1.52447e-59	2.82446e-57
KIF11	10q23.33	0.484232	0.484232	2.15764e-59	3.97571e-57
ATP1B2	17p13.1	-0.483997	0.483997	2.50176e-59	4.58474e-57
TPM3	1q21.3	0.48384	0.48384	2.75896e-59	5.02877e-57
CCR8	3p22.1	0.483431	0.483431	3.56642e-59	6.46558e-57
RFNG	17q25.3	-0.482751	0.482751	5.45406e-59	9.83481e-57
ZNF845	19q13.42	0.4827	0.4827	5.63316e-59	1.01037e-56
CCL22	16q21	0.482625	0.482625	5.90023e-59	1.05268e-56
TRIM59	3q25.33	0.481497	0.481497	1.19165e-58	2.11486e-56
SMO	7q32.1	-0.481444	0.481444	1.23158e-58	2.1743e-56
STK17B	2q32.3	0.480689	0.480689	1.96837e-58	3.45695e-56
TCF20	22q13.2	0.48067	0.48067	1.99195e-58	3.48024e-56
HECA	6q24.1	0.480639	0.480639	2.03055e-58	3.5294e-56
RRM1	11p15.4	0.480577	0.480577	2.11095e-58	3.65032e-56
ABI1	10p12.1	0.480456	0.480456	2.27461e-58	3.91325e-56
ARVCF	22q11.21	-0.480347	0.480347	2.43337e-58	4.16514e-56
G3BP1	5q33.1	0.480318	0.480318	2.47861e-58	4.22115e-56
GNL3L	Xp11.22	0.479614	0.479614	3.8309e-58	6.49135e-56
DR1	1p22.1	0.479512	0.479512	4.07968e-58	6.87834e-56
OSER1-DT	20q13.12	-0.479408	0.479408	4.35018e-58	7.29792e-56
HMMR	5q34	0.47938	0.47938	4.42634e-58	7.37007e-56
BRWD3	Xq21.1	0.479376	0.479376	4.43691e-58	7.37007e-56
PRR14L	22q12.2	0.479281	0.479281	4.7051e-58	7.77725e-56
CCNA2	4q27	0.478779	0.478779	6.41597e-58	1.05535e-55
POLQ	3q13.33	0.478735	0.478735	6.59222e-58	1.07908e-55
RC3H2	9q33.2	0.478557	0.478557	7.35414e-58	1.19798e-55
PPP6C	9q33.3	0.477934	0.477934	1.07918e-57	1.74951e-55
CUEDC2	10q24.32	-0.477603	0.477603	1.32271e-57	2.13406e-55
MST1	3p21.31	-0.476845	0.476845	2.10521e-57	3.38037e-55
TOP2A	17q21.2	0.476738	0.476738	2.24738e-57	3.59155e-55
FAM111B	11q12.1	0.476464	0.476464	2.65759e-57	4.22708e-55
LINC02897	1q44	-0.476449	0.476449	2.68189e-57	4.24569e-55
TNS2	12q13.13	-0.476258	0.476258	3.01415e-57	4.7494e-55
ZBED4	22q13.33	0.476189	0.476189	3.14491e-57	4.93238e-55
MMS22L	6q16.1	0.476123	0.476123	3.27365e-57	5.11053e-55
C1ORF56	1q21.3	-0.476065	0.476065	3.39089e-57	5.26916e-55
GPR68	14q32.11	0.476026	0.476026	3.47345e-57	5.37269e-55
G2E3	14q12	0.475952	0.475952	3.63333e-57	5.59433e-55
TBC1D17	19q13.33	-0.475869	0.475869	3.82219e-57	5.85837e-55
ZBED3-AS1	5q13.3	-0.475752	0.475752	4.10694e-57	6.26634e-55
RETREG2	2q35	-0.475535	0.475535	4.68586e-57	7.11745e-55
AGPAT1	6p21.32	-0.475393	0.475393	5.11255e-57	7.73072e-55
TUT7	9q21.33	0.475248	0.475248	5.58167e-57	8.4024e-55
THAP8	19q13.12	-0.475136	0.475136	5.97574e-57	8.95564e-55
DNAJC27-AS1	2p23.3	-0.474914	0.474914	6.84448e-57	1.02122e-54
KNL1	15q15.1	0.474905	0.474905	6.87907e-57	1.02186e-54
PLK4	4q28.1	0.47482	0.47482	7.24428e-57	1.07139e-54
ERCC6L	Xq13.1	0.474601	0.474601	8.27615e-57	1.21409e-54
AMMECR1	Xq23	0.4746	0.4746	8.28118e-57	1.21409e-54
POF1B	Xq21.1	0.473821	0.473821	1.32934e-56	1.94049e-54
STKLD1	9q34.2	-0.473436	0.473436	1.67786e-56	2.43868e-54
VTI1A	10q25.2	0.473408	0.473408	1.70706e-56	2.47047e-54
ARHGAP11A	15q13.3	0.473152	0.473152	1.99334e-56	2.87245e-54
AAMDC	11q14.1	-0.473058	0.473058	2.10953e-56	3.02695e-54
RBM12	20q11.22	0.472838	0.472838	2.40976e-56	3.4431e-54
PATL1	11q12.1	0.472696	0.472696	2.62537e-56	3.73533e-54
SUOX	12q13.2	-0.472313	0.472313	3.30845e-56	4.68744e-54
TRIM52-AS1	5q35.3	-0.472211	0.472211	3.51929e-56	4.96529e-54
CSNK1G1	15q22.31	0.471992	0.471992	4.01671e-56	5.64348e-54
LINC00844	10q21.1	-0.471714	0.471714	4.74756e-56	6.64265e-54
FANCM	14q21.2	0.471409	0.471409	5.70562e-56	7.95014e-54
SALL1	16q12.1	-0.4712	0.4712	6.46665e-56	8.97347e-54
DBF4P1	10q21.3	0.471009	0.471009	7.25645e-56	1.00282e-53
PLEKHF2	8q22.1	0.47094	0.47094	7.56299e-56	1.04091e-53
HSD17B14	19q13.33	-0.470896	0.470896	7.76312e-56	1.06411e-53
IL22RA2	6q23.3	0.47075	0.47075	8.47605e-56	1.15714e-53
ZNHIT1	7q22.1	-0.470515	0.470515	9.75876e-56	1.32688e-53
DHX15	4p15.2	0.470473	0.470473	1.00065e-55	1.35509e-53
STIL	1p33	0.470222	0.470222	1.16316e-55	1.56887e-53
CPSF2	14q32.12	0.469768	0.469768	1.52632e-55	2.05049e-53
CFAP410	21q22.3	-0.469603	0.469603	1.6847e-55	2.25429e-53
ECPAS	9q31.3	0.469481	0.469481	1.8124e-55	2.41558e-53
TCEAL4	Xq22.2	-0.46906	0.46906	2.33033e-55	3.09365e-53
MASTL	10p12.1	0.468967	0.468967	2.46423e-55	3.25859e-53
SMARCD3	7q36.1	-0.468292	0.468292	3.68399e-55	4.85251e-53
LOH12CR2	12p13.2	-0.468245	0.468245	3.78777e-55	4.96651e-53
NME4	16p13.3	-0.46824	0.46824	3.8e-55	4.96651e-53
ZDHHC13	11p15.1	0.468077	0.468077	4.18695e-55	5.45111e-53
NIP7	16q22.1	0.468069	0.468069	4.20686e-55	5.45598e-53
ABHD8	19p13.11	-0.468038	0.468038	4.28513e-55	5.53619e-53
IFTAP	11p12	-0.467955	0.467955	4.50192e-55	5.79408e-53
SCYL2	12q23.1	0.467917	0.467917	4.60589e-55	5.90535e-53
MBNL1	3q25.1-q25.2	0.46765	0.46765	5.39662e-55	6.89296e-53
IL7R	5p13.2	0.467224	0.467224	6.95065e-55	8.84438e-53
HDHD5-AS1	22q11.1	-0.467117	0.467117	7.40333e-55	9.38497e-53
TNFRSF9	1p36.23	0.466631	0.466631	9.87703e-55	1.24739e-52
RND2	17q21.31	-0.466594	0.466594	1.00931e-54	1.26992e-52
ZBTB6	9q33.2	0.466357	0.466357	1.16155e-54	1.45604e-52
RACGAP1	12q13.12	0.466218	0.466218	1.26128e-54	1.5752e-52
ACAP2	3q29	0.466084	0.466084	1.3649e-54	1.69831e-52
MMP1	11q22.2	0.466058	0.466058	1.38599e-54	1.71822e-52
CA14	1q21.2	-0.465834	0.465834	1.58248e-54	1.95049e-52
ANKRD22	10q23.31	0.465831	0.465831	1.58491e-54	1.95049e-52
AQR	15q14	0.465058	0.465058	2.50058e-54	3.06617e-52
TMEM115	3p21.31	-0.464888	0.464888	2.7633e-54	3.37603e-52
CKAP2	13q14.3	0.464813	0.464813	2.88769e-54	3.51526e-52
YWHAZP6	9p13.3	0.464583	0.464583	3.30738e-54	4.01169e-52
DDO	6q21	-0.464399	0.464399	3.68555e-54	4.45436e-52
PTPN22	1p13.2	0.464332	0.464332	3.83204e-54	4.61488e-52
TOPBP1	3q22.1	0.464244	0.464244	4.03627e-54	4.84353e-52
B3GAT3	11q12.3	-0.464205	0.464205	4.12956e-54	4.9379e-52
GAPVD1	9q33.3	0.464003	0.464003	4.6491e-54	5.53949e-52
SIRT3	11p15.5	-0.463908	0.463908	4.91729e-54	5.82261e-52
FGD6	12q22	0.463906	0.463906	4.92124e-54	5.82261e-52
BCL11B	14q32.2	0.463779	0.463779	5.30123e-54	6.25026e-52
EFCAB2	1q44	-0.463748	0.463748	5.40114e-54	6.34587e-52
GTF2IRD2B	7q11.23	-0.463379	0.463379	6.70395e-54	7.84921e-52
NUP98	11p15.4	0.463335	0.463335	6.8807e-54	8.02828e-52
FAM83B	6p12.1	0.463149	0.463149	7.66881e-54	8.89254e-52
KRT8P46	4q24	0.463148	0.463148	7.67416e-54	8.89254e-52
RBL1	20q11.23	0.462994	0.462994	8.39775e-54	9.69767e-52
MYL6B	12q13.2	-0.462987	0.462987	8.43319e-54	9.70537e-52
MARCHF2	19p13.2	-0.462726	0.462726	9.8216e-54	1.12648e-51
CCDC88C	14q32.11-q32.12	0.462498	0.462498	1.1223e-53	1.28285e-51
TGS1	8q12.1	0.462404	0.462404	1.18582e-53	1.35088e-51
PARPBP	12q23.2	0.462316	0.462316	1.24818e-53	1.41712e-51
DBF4	7q21.12	0.46175	0.46175	1.73564e-53	1.96395e-51
SMC5	9q21.12	0.461568	0.461568	1.93078e-53	2.17121e-51
TFRC	3q29	0.461567	0.461567	1.93168e-53	2.17121e-51
BRCC3	Xq28	0.46148	0.46148	2.03167e-53	2.27601e-51
HEATR1	1q43	0.46088	0.46088	2.87968e-53	3.21533e-51
PTPN1	20q13.13	0.460834	0.460834	2.95756e-53	3.29139e-51
SBNO1	12q24.31	0.460808	0.460808	3.0027e-53	3.33062e-51
IFT43	14q24.3	-0.460781	0.460781	3.05098e-53	3.37309e-51
UHMK1	1q23.3	0.460718	0.460718	3.16455e-53	3.48721e-51
KNTC1	12q24.31	0.460645	0.460645	3.30001e-53	3.62464e-51
PTMS	12p13.31	-0.460243	0.460243	4.16783e-53	4.56297e-51
NUP205	7q33	0.460078	0.460078	4.58645e-53	5.00502e-51
FBXW2	9q33.2	0.460037	0.460037	4.69662e-53	5.10871e-51
IL11RA	9p13.3	-0.459977	0.459977	4.86134e-53	5.27089e-51
DNALI1	1p34.3	-0.459577	0.459577	6.12757e-53	6.62249e-51
ROM1	11q12.3	-0.459555	0.459555	6.20792e-53	6.6879e-51
ESCO2	8p21.1	0.459401	0.459401	6.78605e-53	7.28744e-51
CZIB	1p32.3	-0.459279	0.459279	7.28201e-53	7.79522e-51
PRPF4	9q32	0.459253	0.459253	7.39335e-53	7.88936e-51
LYRM9	17q11.2	-0.459169	0.459169	7.75943e-53	8.25388e-51
STX17	9q31.1	0.459098	0.459098	8.08454e-53	8.57267e-51
PRDM1	6q21	0.458896	0.458896	9.08302e-53	9.60124e-51
HELLS	10q23.33	0.458281	0.458281	1.29511e-52	1.36473e-50
RMI1	9q21.32	0.458123	0.458123	1.41821e-52	1.48978e-50
HGFAC	4p16.3	-0.457675	0.457675	1.83512e-52	1.92174e-50
MAPK13	6p21.31	0.457636	0.457636	1.87679e-52	1.9593e-50
DISP1	1q41	-0.457282	0.457282	2.29969e-52	2.39338e-50
CADM1	11q23.3	-0.457128	0.457128	2.51178e-52	2.60606e-50
TMEM120A	7q11.23	-0.456461	0.456461	3.68257e-52	3.80909e-50
NONOP2	2p16.1	0.456423	0.456423	3.76186e-52	3.87921e-50
ACBD4	17q21.31	-0.456396	0.456396	3.82022e-52	3.92737e-50
NIPA2	15q11.2	0.456226	0.456226	4.21276e-52	4.31776e-50
SMG1	16p12.3	0.456072	0.456072	4.60054e-52	4.70092e-50
P2RY10	Xq21.1	0.456041	0.456041	4.68212e-52	4.76982e-50
BEX3	Xq22.2	-0.455807	0.455807	5.35021e-52	5.43401e-50
STK4	20q13.12	0.455734	0.455734	5.57981e-52	5.65019e-50
EIF4G2	11p15.4	0.455699	0.455699	5.69166e-52	5.74619e-50
PUS7L	12q12	0.455627	0.455627	5.93131e-52	5.97026e-50
ADAMDEC1	8p21.2	0.455618	0.455618	5.96178e-52	5.98307e-50
LRRC75B	22q11.23	-0.455526	0.455526	6.28157e-52	6.2853e-50
GLT8D1	3p21.1	-0.455241	0.455241	7.39201e-52	7.37452e-50
TMEM240	1p36.33	-0.455044	0.455044	8.26846e-52	8.22455e-50
IL2RA	10p15.1	0.455022	0.455022	8.37379e-52	8.30483e-50
GPR137	11q13.1	-0.454585	0.454585	1.07381e-51	1.06184e-49
CDH2	18q12.1	-0.454484	0.454484	1.13723e-51	1.12127e-49
RBM27	5q32	0.45431	0.45431	1.25586e-51	1.23462e-49
HCG17	6p22.1	-0.454007	0.454007	1.49185e-51	1.46236e-49
ATOH8	2p11.2	-0.453981	0.453981	1.51403e-51	1.4798e-49
DCK	4q13.3	0.453962	0.453962	1.52985e-51	1.49094e-49
ARF6	14q21.3	0.453796	0.453796	1.68124e-51	1.63376e-49
TAF4B	18q11.2	0.453758	0.453758	1.7177e-51	1.66439e-49
LRRC29	16q22.1	-0.45372	0.45372	1.75554e-51	1.69618e-49
B9D1	17p11.2	-0.453572	0.453572	1.90872e-51	1.83891e-49
TMPPE	3p22.3	0.453203	0.453203	2.3536e-51	2.26107e-49
PPTC7	12q24.11	0.452978	0.452978	2.67231e-51	2.55995e-49
SPOPL	2q22.1	0.452798	0.452798	2.95871e-51	2.82628e-49
SCGB1B2P	19q13.11	-0.452663	0.452663	3.19403e-51	3.04245e-49
PRORP	14q13.2	0.452188	0.452188	4.17683e-51	3.9674e-49
TFDP1	13q34	0.451986	0.451986	4.68152e-51	4.4343e-49
PAK2	3q29	0.451921	0.451921	4.85493e-51	4.58566e-49
MOSPD3	7q22.1	-0.45184	0.45184	5.0813e-51	4.78433e-49
DXO	6p21.33	-0.451836	0.451836	5.09364e-51	4.78433e-49
CYB5D2	17p13.2	-0.451556	0.451556	5.96415e-51	5.57778e-49
USP37	2q35	0.451554	0.451554	5.97146e-51	5.57778e-49
NUDT21	16q13	0.451333	0.451333	6.7622e-51	6.29893e-49
DLGAP5	14q22.3	0.451315	0.451315	6.83052e-51	6.34505e-49
HOGA1	10q24.2	-0.451309	0.451309	6.85294e-51	6.34838e-49
BSN	3p21.31	-0.45128	0.45128	6.96787e-51	6.43717e-49
ADHFE1	8q13.1	-0.451107	0.451107	7.67698e-51	7.07289e-49
LIMS2	2q14.3	-0.450834	0.450834	8.95308e-51	8.2261e-49
GSPT1	16p13.13	0.450789	0.450789	9.18016e-51	8.41182e-49
NUP155	5p13.2	0.450754	0.450754	9.36303e-51	8.55613e-49
TMEM175	4p16.3	-0.450607	0.450607	1.01678e-50	9.26647e-49
TOP1	20q12	0.450415	0.450415	1.13286e-50	1.02965e-48
CNPY2	12q13.3	-0.45036	0.45036	1.16798e-50	1.05872e-48
PGPEP1	19p13.11	-0.450355	0.450355	1.17128e-50	1.05886e-48
WDR43	2p23.2	0.450341	0.450341	1.18043e-50	1.06428e-48
FNDC4	2p23.3	-0.450063	0.450063	1.37972e-50	1.24065e-48
CORO2A	9q22.33	0.449819	0.449819	1.58201e-50	1.41876e-48
UPP2	2q24.1	-0.449477	0.449477	1.91541e-50	1.7132e-48
METRN	16p13.3	-0.449458	0.449458	1.93566e-50	1.72674e-48
BUB3	10q26.13	0.449113	0.449113	2.34821e-50	2.08923e-48
CPB2-AS1	13q14.13	-0.449039	0.449039	2.4474e-50	2.17175e-48
C19ORF44	19p13.11	-0.449006	0.449006	2.49237e-50	2.20585e-48
RASSF6	4q13.3	0.448952	0.448952	2.56896e-50	2.26768e-48
FUZ	19q13.33	-0.448849	0.448849	2.72054e-50	2.39522e-48
IPMK	10q21.1	0.448702	0.448702	2.9533e-50	2.59336e-48
LRRC15	3q29	0.448444	0.448444	3.41097e-50	2.98748e-48
NDE1	16p13.11	0.448244	0.448244	3.81148e-50	3.32961e-48
ELL3	15q15.3	0.447715	0.447715	5.11611e-50	4.45776e-48
SET	9q34.11	0.447703	0.447703	5.15102e-50	4.4766e-48
KIF14	1q32.1	0.447686	0.447686	5.2003e-50	4.50781e-48
POLE3	9q32	0.447554	0.447554	5.59747e-50	4.83966e-48
ETNPPL	4q25	-0.447549	0.447549	5.61209e-50	4.83984e-48
ZNF517	8q24.3	-0.447544	0.447544	5.62638e-50	4.83984e-48
STRBP	9q33.1-q33.3	0.447473	0.447473	5.85429e-50	5.02307e-48
NUP153	6p22.3	0.447454	0.447454	5.91434e-50	5.06172e-48
SMC1A	Xp11.22	0.447368	0.447368	6.20521e-50	5.29721e-48
WDR25	14q32.2	-0.44735	0.44735	6.26696e-50	5.33641e-48
ALKBH4	7q22.1	-0.447263	0.447263	6.5773e-50	5.58656e-48
CYP17A1	10q24.32	-0.446767	0.446767	8.6596e-50	7.33672e-48
MED1	17q12	0.446753	0.446753	8.72909e-50	7.37706e-48
RSAD1	17q21.33	-0.4467	0.4467	8.9871e-50	7.57613e-48
SLC25A18	22q11.21	-0.446467	0.446467	1.0229e-49	8.60157e-48
SH3BP1	22q13.1	0.446159	0.446159	1.21262e-49	1.01715e-47
GCOM1	15q21.3	0.446127	0.446127	1.23463e-49	1.03304e-47
CENPI	Xq22.1	0.44597	0.44597	1.34669e-49	1.12402e-47
TLCD5	11q23.3	-0.445654	0.445654	1.60305e-49	1.33469e-47
DDX18	2q14.1	0.445564	0.445564	1.68438e-49	1.39895e-47
FBLL1	5q34	-0.445276	0.445276	1.97497e-49	1.63626e-47
TAF2	8q24.12	0.444938	0.444938	2.37894e-49	1.96613e-47
API5	11p12	0.44467	0.44467	2.75739e-49	2.27333e-47
FCRL4	1q23.1	0.444617	0.444617	2.83953e-49	2.33534e-47
UBXN6	19p13	-0.444514	0.444514	3.00444e-49	2.46495e-47
LIPM	10q23.31	0.444502	0.444502	3.02525e-49	2.476e-47
CKAP2L	2q14.1	0.444439	0.444439	3.13153e-49	2.55678e-47
LRR1	14q21.3	0.444339	0.444339	3.30843e-49	2.69469e-47
SH3BGR	21q22.2	-0.444298	0.444298	3.38432e-49	2.74986e-47
SAMD9	7q21.2	0.444259	0.444259	3.45798e-49	2.80296e-47
CCR4	3p22.3	0.44406	0.44406	3.85653e-49	3.11852e-47
BAIAP2-DT	17q25.3	-0.444016	0.444016	3.95095e-49	3.18722e-47
FANCB	Xp22.2	0.443828	0.443828	4.38155e-49	3.52615e-47
LCAT	16q22.1	-0.443744	0.443744	4.58639e-49	3.68221e-47
TUT1	11q12.3	-0.443609	0.443609	4.93884e-49	3.95576e-47
DMGDH	5q14.1	-0.443555	0.443555	5.08885e-49	4.06626e-47
ARFGEF1	8q13.2	0.443511	0.443511	5.21305e-49	4.15565e-47
KLC4	6p21.1	-0.443246	0.443246	6.02887e-49	4.79466e-47
RAC2	22q13.1	0.443101	0.443101	6.52578e-49	5.17763e-47
DLG4	17p13.1	-0.44309	0.44309	6.56408e-49	5.19579e-47
STK24	13q32.2	0.442907	0.442907	7.25523e-49	5.72942e-47
NECAB2	16q23.3	-0.442867	0.442867	7.4194e-49	5.84538e-47
UBN1	16p13.3	0.442292	0.442292	1.01587e-48	7.98484e-47
CAP1	1p34.2	0.442265	0.442265	1.03065e-48	8.0822e-47
CERS1	19p13.11	-0.4422	0.4422	1.06819e-48	8.35712e-47
FAM107A	3p14.3-p14.2	-0.442095	0.442095	1.13073e-48	8.82595e-47
TMPO	12q23.1	0.44171	0.44171	1.39495e-48	1.08632e-46
PALM	19p13.3	-0.441656	0.441656	1.43666e-48	1.11623e-46
SCNN1D	1p36.33	-0.441566	0.441566	1.50902e-48	1.16975e-46
NDUFAF3	3p21.31	-0.441235	0.441235	1.80669e-48	1.39728e-46
MSRB2	10p12.2	-0.441214	0.441214	1.82777e-48	1.41035e-46
VXN	8q13.1	-0.441195	0.441195	1.8463e-48	1.4214e-46
SCRN2	17q21.32	-0.441171	0.441171	1.87082e-48	1.437e-46
CCDC13	3p22.1	-0.440658	0.440658	2.47213e-48	1.89455e-46
KIF23	15q23	0.440611	0.440611	2.53623e-48	1.93926e-46
SASS6	1p21.2	0.440601	0.440601	2.54986e-48	1.94528e-46
OCEL1	19p13.11	-0.440516	0.440516	2.67079e-48	2.03294e-46
CCNK	14q32.2	0.440265	0.440265	3.05989e-48	2.32386e-46
SNTA1	20q11.21	-0.440046	0.440046	3.44718e-48	2.61211e-46
KIF18A	11p14.1	0.439926	0.439926	3.67891e-48	2.78145e-46
EPOR	19p13.2	-0.439909	0.439909	3.71144e-48	2.79977e-46
GPX3	5q33.1	-0.439672	0.439672	4.22072e-48	3.17684e-46
RNF169	11q13.4	0.439543	0.439543	4.52625e-48	3.39923e-46
IVD	15q15.1	-0.439151	0.439151	5.59402e-48	4.19179e-46
PRRC2C	1q24.3	0.439135	0.439135	5.64141e-48	4.21792e-46
SP1	12q13.13	0.439052	0.439052	5.89995e-48	4.40146e-46
SPAAR	9p13.3	-0.439025	0.439025	5.98669e-48	4.45632e-46
FBXO44	1p36.22	-0.438843	0.438843	6.60681e-48	4.90709e-46
PXDC1	6p25.2	-0.438799	0.438799	6.76634e-48	5.01452e-46
CCDC159	19p13.2	-0.43877	0.43877	6.87234e-48	5.08191e-46
GSTCD	4q24	0.438753	0.438753	6.93665e-48	5.11825e-46
XPO4	13q12.11	0.438691	0.438691	7.17204e-48	5.28038e-46
BDNF-AS	11p14.1	-0.438418	0.438418	8.30771e-48	6.10318e-46
TRIM14	9q22.33	0.43828	0.43828	8.95062e-48	6.5612e-46
CD80	3q13.33	0.438197	0.438197	9.35727e-48	6.84441e-46
PPP1R3D	20q13.33	0.43815	0.43815	9.59907e-48	7.00607e-46
TECTA	11q23.3	-0.437946	0.437946	1.07152e-47	7.80382e-46
CARNMT1	9q21.13	0.437858	0.437858	1.12303e-47	8.16134e-46
ZNF444	19q13.43	-0.437841	0.437841	1.13335e-47	8.21863e-46
MCM8	20p12.3	0.437664	0.437664	1.24666e-47	9.02088e-46
JAK2	9p24.1	0.437596	0.437596	1.29336e-47	9.33876e-46
BLOC1S1	12q13.2	-0.437457	0.437457	1.39345e-47	1.004e-45
PALM3	19p13.12	-0.437195	0.437195	1.60385e-47	1.15313e-45
HSPA14	10p13	0.437187	0.437187	1.61109e-47	1.15587e-45
OAZ2	15q22.31	-0.436932	0.436932	1.84739e-47	1.32259e-45
AP4E1	15q21.2	0.436715	0.436715	2.07489e-47	1.48232e-45
YWHAZP3	10p12.2	0.436635	0.436635	2.16627e-47	1.54432e-45
OTUD4	4q31.21	0.436506	0.436506	2.32161e-47	1.65157e-45
CBFB	16q22.1	0.436411	0.436411	2.44192e-47	1.7335e-45
GTF2IRD2	7q11.23	-0.436252	0.436252	2.65975e-47	1.88418e-45
MTFR2	6q23.3	0.436242	0.436242	2.67348e-47	1.88993e-45
CD44-AS1	11p13	0.436077	0.436077	2.92035e-47	2.06013e-45
FTCD	21q22.3	-0.436064	0.436064	2.94121e-47	2.07051e-45
CSF2RB	22q12.3	0.436024	0.436024	3.00427e-47	2.1105e-45
CEP85	1p36.11	0.435606	0.435606	3.75585e-47	2.633e-45
MBD2	18q21.2	0.435494	0.435494	3.9876e-47	2.78967e-45
BRIP1	17q23.2	0.435454	0.435454	4.07439e-47	2.84448e-45
KCNIP3	2q11.1	-0.435396	0.435396	4.20217e-47	2.92763e-45
MAD2L1	4q27	0.435249	0.435249	4.54392e-47	3.1592e-45
SMPD1	11p15.4	-0.435108	0.435108	4.89961e-47	3.39948e-45
CSTF2	Xq22.1	0.434955	0.434955	5.31511e-47	3.68019e-45
ABHD1	2p23.3	-0.434826	0.434826	5.69323e-47	3.93393e-45
YWHAB	20q13.12	0.434789	0.434789	5.80595e-47	4.00361e-45
KRR1	12q21.2	0.434543	0.434543	6.62022e-47	4.55579e-45
CDCA7	2q31.1	0.434509	0.434509	6.74033e-47	4.629e-45
ICOS	2q33.2	0.434462	0.434462	6.91008e-47	4.73593e-45
RNF130	5q35.3	-0.434372	0.434372	7.24979e-47	4.95868e-45
ITPR3	6p21.31	0.434284	0.434284	7.59641e-47	5.18524e-45
SLC27A1	19p13.11	-0.43427	0.43427	7.65313e-47	5.21341e-45
DMAP1	1p34.1	-0.434179	0.434179	8.03411e-47	5.4619e-45
ANP32BP1	15q24.2	0.434148	0.434148	8.16798e-47	5.54173e-45
GATD3A	21q22.3	-0.434043	0.434043	8.6346e-47	5.84656e-45
BUB1B	15q15.1	0.433949	0.433949	9.07878e-47	6.135e-45
SELENOK	3p21.1	-0.433667	0.433667	1.05421e-46	7.10957e-45
ASPM	1q31.3	0.433481	0.433481	1.16359e-46	7.83156e-45
CEACAM7	19q13.2	0.43346	0.43346	1.17673e-46	7.90423e-45
DENND1B	1q31.3	0.433446	0.433446	1.18516e-46	7.94502e-45
FANCI	15q26.1	0.433132	0.433132	1.40009e-46	9.36729e-45
SINHCAFP2	18q21.32	0.433061	0.433061	1.45334e-46	9.70426e-45
MED29	19q13.2	-0.432962	0.432962	1.53137e-46	1.01872e-44
UBE2D1	10q21.1	0.432962	0.432962	1.53171e-46	1.01872e-44
PCBP4	3p21.2	-0.432708	0.432708	1.7516e-46	1.16267e-44
BRCA1	17q21.31	0.432524	0.432524	1.93094e-46	1.2792e-44
MRPL55	1q42.13	-0.432488	0.432488	1.96792e-46	1.30114e-44
ZNF805	19q13.43	0.432446	0.432446	2.0122e-46	1.32781e-44
TC2N	14q32.12	0.432203	0.432203	2.28795e-46	1.50683e-44
TMEM9	1q32.1	-0.432164	0.432164	2.33498e-46	1.5348e-44
SPTLC1	9q22.31	0.432101	0.432101	2.41489e-46	1.58424e-44
SLC7A6	16q22.1	0.432028	0.432028	2.50931e-46	1.64299e-44
FAHD2A	2q11.1	-0.431932	0.431932	2.63959e-46	1.72494e-44
BUB1	2q13	0.431809	0.431809	2.8168e-46	1.83718e-44
PRKN	6q26	-0.431635	0.431635	3.08744e-46	2.00982e-44
USP15	12q14.1	0.43159	0.43159	3.16036e-46	2.05332e-44
CENPP	9q22.31	0.431537	0.431537	3.25027e-46	2.10768e-44
MCM10	10p13	0.431396	0.431396	3.50109e-46	2.26596e-44
PMM2	16p13.2	0.431351	0.431351	3.58543e-46	2.3161e-44
DIAPH3	13q21.2	0.431097	0.431097	4.09759e-46	2.64189e-44
BBS5	2q31.1	-0.430977	0.430977	4.36367e-46	2.80807e-44
ENHO	9p13.3	-0.430964	0.430964	4.39329e-46	2.82175e-44
PPOX	1q23.3	-0.430878	0.430878	4.59864e-46	2.94803e-44
UBE2V1	20q13.13	0.430816	0.430816	4.74975e-46	3.03912e-44
TM7SF2	11q13.1	-0.430756	0.430756	4.90134e-46	3.13018e-44
AP1AR	4q25	0.430472	0.430472	5.69082e-46	3.6275e-44
ZNF765	19q13.42	0.430392	0.430392	5.93382e-46	3.77526e-44
AFTPH	2p14	0.430372	0.430372	5.99627e-46	3.8078e-44
CHID1	11p15.5	-0.430337	0.430337	6.10923e-46	3.87224e-44
RNF19B	1p35.1	0.430242	0.430242	6.4186e-46	4.0607e-44
H1-10-AS1	3q21.3	-0.430184	0.430184	6.61897e-46	4.17962e-44
DEK	6p22.3	0.430137	0.430137	6.78201e-46	4.27457e-44
ANKRD24	19p13.3	-0.430028	0.430028	7.18161e-46	4.51799e-44
ARHGAP27	17q21.31	0.429954	0.429954	7.46457e-46	4.68725e-44
ORC1	1p32.3	0.42982	0.42982	8.0107e-46	5.02083e-44
KIF5B	10p11.22	0.429797	0.429797	8.10843e-46	5.07266e-44
HHATL	3p22.1	-0.429779	0.429779	8.18347e-46	5.11012e-44
TMEM222	1p36.11	-0.429707	0.429707	8.49659e-46	5.29584e-44
LINC00663	19p13.11	-0.429615	0.429615	8.91453e-46	5.54609e-44
CASP3	4q35.1	0.429478	0.429478	9.57807e-46	5.94793e-44
CYP21A2	6p21.33	-0.42926	0.42926	1.07343e-45	6.64901e-44
GPR15	3q11.2	0.429258	0.429258	1.07465e-45	6.64901e-44
ZNF367	9q22.32	0.429236	0.429236	1.0874e-45	6.71561e-44
WAPL	10q23.2	0.429189	0.429189	1.11444e-45	6.87003e-44
CYRIB	8q24.21	0.429038	0.429038	1.20578e-45	7.41954e-44
SYK	9q22.2	0.429012	0.429012	1.22208e-45	7.50609e-44
RTL8C	Xq26.3	-0.428927	0.428927	1.27775e-45	7.83379e-44
HPN	19q13.11	-0.428682	0.428682	1.45168e-45	8.88397e-44
CBS	21q22.3	-0.428303	0.428303	1.76915e-45	1.08072e-43
FN3K	17q25.3	-0.42822	0.42822	1.84689e-45	1.12617e-43
INTS2	17q23.2	0.428008	0.428008	2.0625e-45	1.25537e-43
PRKDC	8q11.21	0.427949	0.427949	2.12732e-45	1.29249e-43
RBPMS2	15q22.31	-0.427674	0.427674	2.45464e-45	1.48868e-43
IMMP2L	7q31.1	-0.427648	0.427648	2.48812e-45	1.50627e-43
PDK3	Xp22.11	0.427513	0.427513	2.66918e-45	1.61299e-43
ADRA1B	5q33.3	-0.427438	0.427438	2.77469e-45	1.67375e-43
BARD1	2q35	0.427385	0.427385	2.85203e-45	1.71733e-43
MBLAC1	7q22.1	-0.427279	0.427279	3.01292e-45	1.81098e-43
NEURL2	20q13.12	-0.42715	0.42715	3.22195e-45	1.93317e-43
KDM7A	7q34	0.426963	0.426963	3.54989e-45	2.12615e-43
POLA1	Xp22.11-p21.3	0.426921	0.426921	3.62952e-45	2.16999e-43
PTGER4	5p13.1	0.426883	0.426883	3.70035e-45	2.20842e-43
NAA25	12q24.13	0.426872	0.426872	3.7227e-45	2.21783e-43
NUP37	12q23.2	0.42646	0.42646	4.60873e-45	2.74085e-43
SHCBP1	16q11.2	0.426376	0.426376	4.81259e-45	2.85705e-43
DPM3	1q22	-0.426335	0.426335	4.91557e-45	2.91306e-43
PCED1A	20p13	-0.426107	0.426107	5.53268e-45	3.27168e-43
PSME3	17q21.31	0.426104	0.426104	5.54013e-45	3.27168e-43
NUP160	11p11.2	0.425992	0.425992	5.86967e-45	3.46023e-43
MYO19	17q12	0.425981	0.425981	5.90547e-45	3.47526e-43
DCAF12	9p13.3	0.425863	0.425863	6.27684e-45	3.68737e-43
MICALCL	11p15.3	0.425784	0.425784	6.53698e-45	3.83351e-43
SGO2	2q33.1	0.425742	0.425742	6.68031e-45	3.91077e-43
MELK	9p13.2	0.425578	0.425578	7.27113e-45	4.24926e-43
FLOT1	6p21.33	-0.425528	0.425528	7.46178e-45	4.35314e-43
HAUS2	15q15.2	0.425464	0.425464	7.71217e-45	4.49144e-43
CCDC13-AS1	3p22.1	-0.425347	0.425347	8.18997e-45	4.76148e-43
PRRT1	6p21.32	-0.425326	0.425326	8.27892e-45	4.80454e-43
FANCD2	3p25.3	0.425323	0.425323	8.29254e-45	4.80454e-43
CTCF	16q22.1	0.42514	0.42514	9.11493e-45	5.27196e-43
MYB	6q23.3	0.424934	0.424934	1.01381e-44	5.85369e-43
SLC6A12	12p13.33	-0.424898	0.424898	1.03244e-44	5.95106e-43
ASCC3	6q16.3	0.424874	0.424874	1.04542e-44	6.01563e-43
MYD88	3p22.2	0.424728	0.424728	1.12674e-44	6.47249e-43
ZNF771	16p11.2	-0.424661	0.424661	1.16628e-44	6.68823e-43
UCK1	9q34.13	-0.424567	0.424567	1.22409e-44	7.00783e-43
ODAD4	17q21.2	-0.424109	0.424109	1.54947e-44	8.85561e-43
NFATC3	16q22.1	0.423997	0.423997	1.64156e-44	9.36608e-43
MCTP2	15q26.2	0.423986	0.423986	1.65009e-44	9.39885e-43
TCP10L	21q22.11	-0.423924	0.423924	1.70426e-44	9.69101e-43
SLC25A4	4q35.1	-0.42382	0.42382	1.79773e-44	1.02053e-42
VPS28	8q24.3	-0.423554	0.423554	2.06033e-44	1.16764e-42
GGT7	20q11.22	-0.423341	0.423341	2.29808e-44	1.30019e-42
HMGXB4	22q12.3	0.423332	0.423332	2.30892e-44	1.30414e-42
LRRC37A5P	9q31.3	-0.423317	0.423317	2.32643e-44	1.31183e-42
ATP2B2	3p25.3	-0.423239	0.423239	2.42055e-44	1.36262e-42
RPAP3	12q13.11	0.423195	0.423195	2.47669e-44	1.3919e-42
CDCA2	8p21.2	0.423189	0.423189	2.48427e-44	1.39384e-42
ZNF22-AS1	10q11.21	-0.423162	0.423162	2.51853e-44	1.40944e-42
NDUFA6-DT	22q13.2	-0.423161	0.423161	2.52044e-44	1.40944e-42
LACC1	13q14.11	0.423022	0.423022	2.705e-44	1.51014e-42
IDH1-AS1	2q34	-0.422956	0.422956	2.79898e-44	1.56002e-42
NDUFB7	19p13.12	-0.422702	0.422702	3.18642e-44	1.77284e-42
GPER1	7p22.3	-0.422699	0.422699	3.19133e-44	1.77284e-42
ATAD2B	2p24.1-p23.3	0.422547	0.422547	3.45057e-44	1.9137e-42
NUP188	9q34.11	0.422508	0.422508	3.51852e-44	1.94819e-42
STXBP5	6q24.3	0.422502	0.422502	3.53049e-44	1.95161e-42
RXRG	1q23.3	-0.422377	0.422377	3.76261e-44	2.07652e-42
ADTRP	6p24.1	0.422302	0.422302	3.9101e-44	2.15439e-42
TET2	4q24	0.421999	0.421999	4.56359e-44	2.51035e-42
GSKIP	14q32.2	0.42197	0.42197	4.6316e-44	2.54229e-42
NUP58	13q12.13	0.421968	0.421968	4.63673e-44	2.54229e-42
TUBG2	17q21.2	-0.421915	0.421915	4.76332e-44	2.60745e-42
SEC23IP	10q26.11-q26.12	0.421872	0.421872	4.86986e-44	2.66145e-42
NOL8	9q22.31	0.421857	0.421857	4.90553e-44	2.67661e-42
FRS3	6p21.1	-0.421839	0.421839	4.95208e-44	2.69464e-42
CDK20	9q22.1	-0.421838	0.421838	4.95456e-44	2.69464e-42
FIGNL1	7p12.2	0.421708	0.421708	5.29336e-44	2.87427e-42
PTDSS2	11p15.5	-0.421699	0.421699	5.3185e-44	2.88328e-42
CFL2	14q13.1	-0.421685	0.421685	5.35653e-44	2.89923e-42
ECI2	6p25.2	-0.421547	0.421547	5.74635e-44	3.10524e-42
ZBTB11	3q12.3	0.421516	0.421516	5.83748e-44	3.14943e-42
RAB11B	19p13.2	-0.421467	0.421467	5.98616e-44	3.22449e-42
JCHAIN	4q13.3	0.421337	0.421337	6.39436e-44	3.43888e-42
PRR11	17q22	0.421302	0.421302	6.51082e-44	3.49594e-42
THAP3	1p36.31	-0.421262	0.421262	6.64183e-44	3.56061e-42
LRTOMT	11q13.4	-0.42118	0.42118	6.92599e-44	3.70705e-42
OTUD4P1	12p13.32	0.421057	0.421057	7.37268e-44	3.93988e-42
AGO2	8q24.3	0.421016	0.421016	7.52938e-44	4.01205e-42
TDG	12q23.3	0.421015	0.421015	7.53151e-44	4.01205e-42
ZBED3	5q13.3	-0.420967	0.420967	7.71989e-44	4.09754e-42
UBE2G1	17p13.2	0.420965	0.420965	7.72618e-44	4.09754e-42
NKIRAS1	3p24.2	-0.420965	0.420965	7.72846e-44	4.09754e-42
CASP7	10q25.3	0.420947	0.420947	7.79609e-44	4.12691e-42
ANAPC1	2q13	0.420922	0.420922	7.89853e-44	4.17458e-42
UTP20	12q23.2	0.420914	0.420914	7.93152e-44	4.18546e-42
MXD1	2p13.3	0.420785	0.420785	8.46603e-44	4.46054e-42
DNAJC9	10q22.2	0.420724	0.420724	8.73205e-44	4.59352e-42
OR7E29P	3q21.2	-0.420579	0.420579	9.40214e-44	4.93832e-42
MRE11	11q21	0.420504	0.420504	9.76329e-44	5.12003e-42
LAX1	1q32.1	0.420289	0.420289	1.08882e-43	5.70107e-42
AGAP3	7q36.1	-0.420235	0.420235	1.11939e-43	5.85209e-42
SLK	10q24.33-q25.1	0.420203	0.420203	1.13761e-43	5.93812e-42
ANKRD27	19q13.11	0.420147	0.420147	1.17026e-43	6.09908e-42
FARP2	2q37.3	0.420098	0.420098	1.20009e-43	6.24033e-42
AP1S3	2q36.1	0.420096	0.420096	1.20106e-43	6.24033e-42
SCAT1	17q25.3	0.419985	0.419985	1.27066e-43	6.59182e-42
CCS	11q13.2	-0.41991	0.41991	1.31968e-43	6.83557e-42
MTF1	1p34.3	0.419886	0.419886	1.33582e-43	6.90859e-42
CDK1	10q21.2	0.419792	0.419792	1.40075e-43	7.2333e-42
CASP1P2	11q22.3	0.419772	0.419772	1.41532e-43	7.29736e-42
PLBD1	12p13.1	0.419582	0.419582	1.55778e-43	8.01961e-42
POLR2F	22q13.1	-0.419368	0.419368	1.73665e-43	8.92683e-42
DSC2	18q12.1	0.419337	0.419337	1.76359e-43	9.05149e-42
MPHOSPH6	16q23.3	0.419259	0.419259	1.83489e-43	9.40313e-42
GREM1	15q13.3	0.419087	0.419087	2.00171e-43	1.02424e-41
SIPA1L3	19q13.13-q13.2	0.419019	0.419019	2.07132e-43	1.05826e-41
CIDECP1	3p25.3	-0.418748	0.418748	2.37432e-43	1.21123e-41
ENTPD3-AS1	3p22.1	-0.418721	0.418721	2.40715e-43	1.22612e-41
GCAT	22q13.1	-0.418717	0.418717	2.41202e-43	1.22675e-41
HCAR3	12q24.31	0.418702	0.418702	2.4303e-43	1.23418e-41
GCH1	14q22.2	0.418642	0.418642	2.50527e-43	1.27034e-41
CDC6	17q21.2	0.418522	0.418522	2.66094e-43	1.34725e-41
IL17REL	22q13.33	0.418363	0.418363	2.88336e-43	1.45767e-41
FAM102B	1p13.3	0.418327	0.418327	2.93648e-43	1.48231e-41
DEPDC1	1p31.3	0.418189	0.418189	3.14836e-43	1.58688e-41
APAF1	12q23.1	0.418112	0.418112	3.27164e-43	1.6465e-41
KCNB1	20q13.13	-0.418109	0.418109	3.2764e-43	1.6465e-41
PRAF2	Xp11.23	-0.417931	0.417931	3.58381e-43	1.7983e-41
SLC9A3R2	16p13.3	-0.417585	0.417585	4.26638e-43	2.13763e-41
FAM20C	7p22.3	-0.417568	0.417568	4.30238e-43	2.15247e-41
PTPN2P1	1q25.2	0.417441	0.417441	4.58631e-43	2.29112e-41
PKMP3	6q14.3	-0.417189	0.417189	5.20449e-43	2.59609e-41
NDUFA13	19p13.11	-0.417159	0.417159	5.28317e-43	2.63144e-41
TMEM129	4p16.3	-0.417152	0.417152	5.30289e-43	2.63736e-41
SLAMF7	1q23.3	0.417005	0.417005	5.70746e-43	2.8344e-41
RTL5	Xq13.1	-0.416987	0.416987	5.76041e-43	2.85648e-41
TFAM	10q21.1	0.416926	0.416926	5.93718e-43	2.93982e-41
PTH1R	3p21.31	-0.4168	0.4168	6.32617e-43	3.12784e-41
PAPOLA	14q32.2	0.416554	0.416554	7.15555e-43	3.53273e-41
NUFIP2	17q11.2	0.41655	0.41655	7.17099e-43	3.53517e-41
KLHDC3	6p21.1	-0.41643	0.41643	7.61149e-43	3.74686e-41
RILPL1	12q24.31	-0.41641	0.41641	7.69093e-43	3.78044e-41
ARPC2	2q35	0.416267	0.416267	8.26103e-43	4.05476e-41
EIF2S1	14q23.3	0.416209	0.416209	8.50504e-43	4.16846e-41
FAM110B	8q12.1	-0.416195	0.416195	8.56378e-43	4.19116e-41
LRBA	4q31.3	0.416183	0.416183	8.61395e-43	4.2096e-41
HMGB3P22	5q35.3	-0.416103	0.416103	8.96551e-43	4.37506e-41
RGN	Xp11.3	-0.416038	0.416038	9.2625e-43	4.51346e-41
DPH6-DT	15q14	-0.415815	0.415815	1.03565e-42	5.03926e-41
NRXN2	11q13.1	-0.415802	0.415802	1.04217e-42	5.06367e-41
SCLT1	4q28.2	0.415774	0.415774	1.05705e-42	5.12858e-41
WDR45	Xp11.23	-0.415632	0.415632	1.13444e-42	5.49616e-41
CCDC106	19q13.42	-0.415583	0.415583	1.16255e-42	5.62429e-41
DNA2	10q21.3	0.415536	0.415536	1.19055e-42	5.7515e-41
BAD	11q13.1	-0.415471	0.415471	1.22948e-42	5.93107e-41
BACE1	11q23.3	-0.415419	0.415419	1.26203e-42	6.07939e-41
PHYHIPL	10q21.1	-0.415402	0.415402	1.27272e-42	6.11954e-41
MOCS2	5q11.2	-0.4154	0.4154	1.274e-42	6.11954e-41
NCAPG2	7q36.3	0.415246	0.415246	1.37527e-42	6.59659e-41
SIRT2	19q13.2	-0.415211	0.415211	1.40004e-42	6.70588e-41
TET3	2p13.1	0.41511	0.41511	1.4721e-42	7.04103e-41
SPTBN4	19q13.2	-0.415074	0.415074	1.49862e-42	7.15769e-41
S100A1	1q21.3	-0.415042	0.415042	1.52262e-42	7.26205e-41
WBP2	17q25.1	-0.414997	0.414997	1.55725e-42	7.41673e-41
KLHDC9	1q23.3	-0.414795	0.414795	1.7219e-42	8.18937e-41
ATR	3q23	0.414633	0.414633	1.86649e-42	8.86453e-41
VWCE	11q12.2	-0.414608	0.414608	1.89045e-42	8.96569e-41
TBK1	12q14.2	0.414466	0.414466	2.02893e-42	9.60892e-41
PIGA	Xp22.2	0.414442	0.414442	2.05287e-42	9.70865e-41
USP7	16p13.2	0.414411	0.414411	2.08498e-42	9.84673e-41
NCAPH	2q11.2	0.414405	0.414405	2.09098e-42	9.86121e-41
TNFAIP3	6q23.3	0.414351	0.414351	2.14752e-42	1.01137e-40
LRRC37A15P	4q24	0.414291	0.414291	2.2126e-42	1.04057e-40
NCAPD2	12p13.31	0.414232	0.414232	2.27874e-42	1.07018e-40
RBM15	1p13.3	0.414055	0.414055	2.48857e-42	1.1671e-40
NRBP2	8q24.3	-0.414025	0.414025	2.52538e-42	1.18272e-40
ALG10	12p11.1	0.413885	0.413885	2.70729e-42	1.26615e-40
LARP4B	10p15.3	0.413837	0.413837	2.77245e-42	1.29484e-40
SLC6A6	3p25.1	0.413742	0.413742	2.90698e-42	1.35579e-40
ZNF205	16p13.3	-0.413716	0.413716	2.9447e-42	1.37148e-40
ANKS3	16p13.3	-0.413606	0.413606	3.10848e-42	1.44576e-40
E2F7	12q21.2	0.413246	0.413246	3.71679e-42	1.72631e-40
TSPAN4	11p15.5	-0.4132	0.4132	3.80296e-42	1.7639e-40
TXNDC15	5q31.1	-0.412999	0.412999	4.20007e-42	1.94542e-40
CDIPT	16p11.2	-0.412932	0.412932	4.34136e-42	2.0081e-40
INCENP	11q12.3	0.412905	0.412905	4.39877e-42	2.03187e-40
NLRC5	16q13	0.41287	0.41287	4.47601e-42	2.06472e-40
POLD3	11q13.4	0.412821	0.412821	4.5869e-42	2.11298e-40
MPDZ	9p23	-0.412759	0.412759	4.72912e-42	2.17552e-40
SPX	12p12.1	-0.412668	0.412668	4.94613e-42	2.27226e-40
FGF14-AS2	13q33.1	-0.412597	0.412597	5.12229e-42	2.34998e-40
LYN	8q12.1	0.412569	0.412569	5.19437e-42	2.37981e-40
FXYD1	19q13.12	-0.412502	0.412502	5.36981e-42	2.45685e-40
RAD23B	9q31.2	0.412218	0.412218	6.17687e-42	2.82228e-40
CD274	9p24.1	0.412215	0.412215	6.18856e-42	2.82379e-40
RAD51	15q15.1	0.412143	0.412143	6.41254e-42	2.92204e-40
WNK3	Xp11.22	-0.412113	0.412113	6.50677e-42	2.96098e-40
RAD51AP1	12p13.32	0.412032	0.412032	6.77321e-42	3.07807e-40
ZC3H12A	1p34.3	0.412003	0.412003	6.86827e-42	3.11707e-40
DIS3	13q21.33	0.411897	0.411897	7.23932e-42	3.28105e-40
C12ORF57	12p13.31	-0.411879	0.411879	7.30079e-42	3.30446e-40
SIL1	5q31.2	-0.411791	0.411791	7.62762e-42	3.44583e-40
ALDH7A1	5q23.2	-0.411789	0.411789	7.63355e-42	3.44583e-40
CAB39	2q37.1	0.411467	0.411467	8.94509e-42	4.03246e-40
LINC01023	5q21.3	-0.411262	0.411262	9.8971e-42	4.45567e-40
RNF5	6p21.32	-0.411173	0.411173	1.03392e-41	4.64851e-40
CDC42SE1	1q21.3	0.410857	0.410857	1.20773e-41	5.42272e-40
QPRT	16p11.2	-0.410846	0.410846	1.21418e-41	5.44446e-40
KDM5A	12p13.33	0.410813	0.410813	1.23361e-41	5.52423e-40
SINHCAF	12p11.21	0.410665	0.410665	1.32699e-41	5.9345e-40
METTL7B	12q13.2	-0.410474	0.410474	1.45711e-41	6.50777e-40
CDC34	19p13.3	-0.410466	0.410466	1.46337e-41	6.52708e-40
GPRASP2	Xq22.1	-0.410455	0.410455	1.47098e-41	6.55237e-40
NDC1	1p32.3	0.410427	0.410427	1.49106e-41	6.63303e-40
DDIAS	11q14.1	0.410294	0.410294	1.59147e-41	7.07041e-40
ST3GAL6	3q12.1	-0.410279	0.410279	1.60395e-41	7.11648e-40
FDX2	19p13.2	-0.410228	0.410228	1.64394e-41	7.2843e-40
TTK	6q14.1	0.410188	0.410188	1.67711e-41	7.42154e-40
PITX1	5q31.1	0.410073	0.410073	1.77358e-41	7.83816e-40
SINHCAFP1	18q11.2	0.409917	0.409917	1.91503e-41	8.45221e-40
GALNT4	12q21.33	0.409556	0.409556	2.28518e-41	1.00727e-39
OGDHL	10q11.23	-0.409521	0.409521	2.32417e-41	1.02312e-39
SPIN4	Xq11.1	0.409395	0.409395	2.47198e-41	1.08677e-39
RAB11B-AS1	19p13.2	-0.409379	0.409379	2.49171e-41	1.09402e-39
IL24	1q32.1	0.409129	0.409129	2.81569e-41	1.23465e-39
RASA2	3q23	0.40912	0.40912	2.82771e-41	1.23832e-39
POMGNT1	1p34.1	-0.408788	0.408788	3.32509e-41	1.45424e-39
CASZ1	1p36.22	0.408759	0.408759	3.37199e-41	1.47285e-39
NDUFC2	11q14.1	-0.408695	0.408695	3.47883e-41	1.51755e-39
APBB1	11p15.4	-0.408654	0.408654	3.54981e-41	1.5465e-39
SCN1B	19q13.11	-0.408587	0.408587	3.66688e-41	1.59545e-39
RNF25	2q35	-0.40853	0.40853	3.77126e-41	1.63875e-39
LAMP3	3q27.1	0.408392	0.408392	4.03232e-41	1.74993e-39
PDCD6IP	3p22.3	0.408346	0.408346	4.12387e-41	1.78736e-39
DDX3X	Xp11.4	0.408193	0.408193	4.44406e-41	1.92367e-39
NCOA7	6q22.31-q22.32	0.408098	0.408098	4.65314e-41	2.01159e-39
MSRA	8p23.1	-0.407966	0.407966	4.96205e-41	2.14239e-39
MARK2	11q13.1	0.407916	0.407916	5.08403e-41	2.19224e-39
SGO1	3p24.3	0.407835	0.407835	5.28917e-41	2.27779e-39
NHLRC2	10q25.3	0.407768	0.407768	5.46371e-41	2.34995e-39
COPRS	17q11.2	-0.407759	0.407759	5.48678e-41	2.35687e-39
DGKH	13q14.11	0.407749	0.407749	5.5159e-41	2.36636e-39
CHADL	22q13.2	-0.407634	0.407634	5.83248e-41	2.499e-39
ODAD3	19p13.2	-0.40762	0.40762	5.87244e-41	2.51293e-39
BIK	22q13.2	0.407582	0.407582	5.98181e-41	2.55648e-39
GABPB1	15q21.2	0.407011	0.407011	7.89218e-41	3.36866e-39
RAD23BP1	3p24.3	0.406898	0.406898	8.33324e-41	3.55243e-39
SETX	9q34.13	0.406883	0.406883	8.39585e-41	3.57459e-39
SPATA7	14q31.3	-0.406856	0.406856	8.50802e-41	3.61779e-39
LRRC27	10q26.3	-0.406804	0.406804	8.72391e-41	3.70492e-39
B3GNT2	2p15	0.406786	0.406786	8.80115e-41	3.73301e-39
CAMK1	3p25.3	-0.406622	0.406622	9.52617e-41	4.03546e-39
TMEM219	16p11.2	-0.406474	0.406474	1.02358e-40	4.33062e-39
RAB3A	19p13.11	-0.406416	0.406416	1.05289e-40	4.4471e-39
CCNE2	8q22.1	0.406414	0.406414	1.05375e-40	4.4471e-39
SDR16C5	8q12.1	0.406397	0.406397	1.06244e-40	4.47819e-39
USHBP1	19p13.11	-0.406381	0.406381	1.07075e-40	4.50758e-39
LNPEP	5q15	0.406371	0.406371	1.07599e-40	4.524e-39
TXNRD2	22q11.21	-0.406291	0.406291	1.11811e-40	4.69522e-39
LEMD3	12q14.3	0.40624	0.40624	1.14602e-40	4.80646e-39
UBE3C	7q36.3	0.405868	0.405868	1.37178e-40	5.74614e-39
PRADC1	2p13.2	-0.405825	0.405825	1.40074e-40	5.86016e-39
GET1	21q22.2	-0.405653	0.405653	1.52204e-40	6.35975e-39
MYO1E	15q22.2	0.405451	0.405451	1.67791e-40	7.00237e-39
TMOD1	9q22.33	-0.405409	0.405409	1.71225e-40	7.13683e-39
URAHP	16q24.3	-0.405391	0.405391	1.72738e-40	7.19101e-39
FAM172BP	3q12.3	0.405288	0.405288	1.81467e-40	7.54511e-39
TTC28	22q12.1	-0.405283	0.405283	1.81901e-40	7.55381e-39
NUP54	4q21.1	0.40521	0.40521	1.88485e-40	7.8142e-39
IGHV5-78	14q32.33	0.405208	0.405208	1.88635e-40	7.8142e-39
CXCL13	4q21.1	0.405183	0.405183	1.90944e-40	7.90018e-39
RNF168	3q29	0.404968	0.404968	2.11734e-40	8.74961e-39
FCRL5	1q23.1	0.404944	0.404944	2.14262e-40	8.84322e-39
SLC38A1	12q13.11	0.404916	0.404916	2.17097e-40	8.94927e-39
GEN1	2p24.2	0.404597	0.404597	2.53148e-40	1.04227e-38
LYPLA1	8q11.23	0.404593	0.404593	2.53609e-40	1.04289e-38
MST1R	3p21.31	0.404495	0.404495	2.65866e-40	1.09196e-38
TRPM3	9q21.12-q21.13	-0.404481	0.404481	2.6762e-40	1.09783e-38
SNORD125	22q12.2	0.404357	0.404357	2.84084e-40	1.16395e-38
PPP2R5E	14q23.2	0.404329	0.404329	2.87947e-40	1.17834e-38
SDR42E1	16q23.3	0.404306	0.404306	2.91207e-40	1.19024e-38
CRTC1	19p13.11	-0.404171	0.404171	3.10646e-40	1.26816e-38
SMNDC1	10q25.2	0.404147	0.404147	3.14328e-40	1.28164e-38
IL9R	Xq28 and Yq12	0.404094	0.404094	3.22411e-40	1.31301e-38
ADNP2	18q23	0.404	0.404	3.37216e-40	1.37164e-38
C1QL4	12q13.12	-0.403993	0.403993	3.38402e-40	1.37481e-38
RELCH	18q21.33	0.403866	0.403866	3.59572e-40	1.45906e-38
HHLA3	1p31.1	-0.403718	0.403718	3.86065e-40	1.56468e-38
ZNF207	17q11.2	0.403711	0.403711	3.87448e-40	1.5684e-38
FAM149A	4q35.1	-0.403611	0.403611	4.06353e-40	1.64295e-38
ZMAT5	22q12.2	-0.403395	0.403395	4.50827e-40	1.82059e-38
SRFBP1	5q23.1	0.403206	0.403206	4.93387e-40	1.99007e-38
PGLYRP3	1q21.3	0.4032	0.4032	4.94788e-40	1.99334e-38
IGKV3OR2-268	2p12	0.403185	0.403185	4.98449e-40	2.00569e-38
MESP1	15q26.1	-0.40301	0.40301	5.41899e-40	2.17793e-38
XRN1	3q23	0.402942	0.402942	5.59824e-40	2.24729e-38
PHC3	3q26.2	0.402926	0.402926	5.64083e-40	2.2617e-38
GPSM1	9q34.3	-0.402909	0.402909	5.68614e-40	2.27716e-38
PARGP1	10q11.22	0.402796	0.402796	6.00316e-40	2.40126e-38
GRINA	8q24.3	-0.402676	0.402676	6.35647e-40	2.53958e-38
SLC45A1	1p36.23	-0.402672	0.402672	6.36921e-40	2.54166e-38
RAB13	1q21.3	-0.402517	0.402517	6.86059e-40	2.7345e-38
FKBP2	11q13.1	-0.40249	0.40249	6.9481e-40	2.76612e-38
POMT1	9q34.13	-0.402427	0.402427	7.16154e-40	2.84773e-38
GZMB	14q12	0.402344	0.402344	7.45127e-40	2.95944e-38
IGSF8	1q23.2	-0.402255	0.402255	7.77122e-40	3.08289e-38
ZNF468	19q13.41	0.402192	0.402192	8.00897e-40	3.17347e-38
NAT14	19q13.42	-0.401978	0.401978	8.86971e-40	3.51041e-38
RABGAP1L	1q25.1	0.401945	0.401945	9.01162e-40	3.56239e-38
NUSAP1	15q14	0.401865	0.401865	9.36111e-40	3.69621e-38
NEK2	1q32.3	0.401837	0.401837	9.48711e-40	3.74158e-38
RMST	12q23.1	-0.40169	0.40169	1.01735e-39	4.00759e-38
PI4K2B	4p15.2	0.401596	0.401596	1.06431e-39	4.18769e-38
AIM2	1q23.1-q23.2	0.401519	0.401519	1.1038e-39	4.33799e-38
CXCL9	4q21.1	0.40147	0.40147	1.13006e-39	4.43606e-38
FAM104A	17q25.1	0.401299	0.401299	1.22539e-39	4.80469e-38
CEP152	15q21.1	0.401261	0.401261	1.24762e-39	4.88615e-38
MRRF	9q33.2	0.401239	0.401239	1.261e-39	4.93284e-38
POLR2B	4q12	0.401143	0.401143	1.31994e-39	5.15742e-38
OXSR1	3p22.2	0.401111	0.401111	1.34034e-39	5.23105e-38
CNTRL	9q33.2	0.401046	0.401046	1.38231e-39	5.38863e-38
PRC1	15q26.1	0.400988	0.400988	1.42055e-39	5.53129e-38
ENOX2	Xq26.1	0.400947	0.400947	1.44887e-39	5.63503e-38
VRK1	14q32.2	0.400802	0.400802	1.55225e-39	6.03019e-38
BMP2K	4q21.21	0.400686	0.400686	1.64006e-39	6.36394e-38
SLC38A3	3p21.31	-0.40066	0.40066	1.66027e-39	6.43497e-38
TMEM88	17p13.1	-0.40051	0.40051	1.7825e-39	6.90081e-38
DDX6	11q23.3	0.400375	0.400375	1.90008e-39	7.34757e-38
VKORC1	16p11.2	-0.400123	0.400123	2.14177e-39	8.27269e-38
ACSS3	12q21.31	-0.40012	0.40012	2.14448e-39	8.27366e-38
PROSER1	13q13.3	0.399967	0.399967	2.30512e-39	8.88326e-38
CCDC92	12q24.31	-0.399925	0.399925	2.35248e-39	9.05545e-38
TMEM169	2q35	-0.399772	0.399772	2.52902e-39	9.7239e-38
NET1	10p15.1	0.399688	0.399688	2.63053e-39	1.01027e-37
CHMP2A	19q13.43	-0.399664	0.399664	2.66125e-39	1.0209e-37
RHOQP1	14q21.3	0.399654	0.399654	2.67398e-39	1.02462e-37
PLAGL2	20q11.21	0.39947	0.39947	2.91694e-39	1.11645e-37
ZBTB47	3p22.1	-0.399423	0.399423	2.98144e-39	1.13901e-37
EHF	11p13	0.399423	0.399423	2.98265e-39	1.13901e-37
MTCH1	6p21.2	-0.399345	0.399345	3.09408e-39	1.18023e-37
LAMB2	3p21.31	-0.399306	0.399306	3.15167e-39	1.20083e-37
ZSWIM7	17p12	-0.399304	0.399304	3.15522e-39	1.20083e-37
FHIT	3p14.2	-0.399265	0.399265	3.21318e-39	1.22151e-37
DDIT3	12q13.3	-0.399183	0.399183	3.33941e-39	1.26807e-37
HSPH1	13q12.3	0.399079	0.399079	3.50866e-39	1.33084e-37
NEMP1	12q13.3	0.39885	0.39885	3.90876e-39	1.48094e-37
KCNJ4	22q13.1	-0.39876	0.39876	4.07681e-39	1.54287e-37
KHNYN	14q12	0.398696	0.398696	4.20224e-39	1.58856e-37
HNRNPR	1p36.12	0.398687	0.398687	4.22006e-39	1.59351e-37
SMARCA1	Xq25-q26.1	-0.398401	0.398401	4.82987e-39	1.82174e-37
FAM47E	4q21.1	-0.398336	0.398336	4.97965e-39	1.87613e-37
RECQL	12p12.1	0.398307	0.398307	5.04815e-39	1.89982e-37
NT5C3B	17q21.2	-0.398281	0.398281	5.10969e-39	1.92083e-37
MED9	17p11.2	-0.398178	0.398178	5.36345e-39	2.01398e-37
GMPS	3q25.31	0.398162	0.398162	5.4033e-39	2.02669e-37
HHATL-AS1	3p22.1	-0.398107	0.398107	5.54583e-39	2.07784e-37
NDUFV3	21q22.3	-0.398006	0.398006	5.81684e-39	2.17696e-37
SMIM7	19p13.11	-0.397936	0.397936	6.00992e-39	2.24672e-37
RHOU	1q42.13	-0.397904	0.397904	6.10155e-39	2.27845e-37
SEMA6C	1q21.3	-0.397838	0.397838	6.29233e-39	2.3471e-37
PGLYRP4	1q21.3	0.397831	0.397831	6.31543e-39	2.35311e-37
NDFIP1	5q31.3	-0.397785	0.397785	6.45315e-39	2.40177e-37
GSTM2	1p13.3	-0.397703	0.397703	6.70626e-39	2.49322e-37
FRYL	4p11	0.397476	0.397476	7.45821e-39	2.76972e-37
ST7-AS1	7q31.2	-0.397424	0.397424	7.64535e-39	2.8361e-37
NT5DC4	2q14.1	0.397121	0.397121	8.81157e-39	3.26512e-37
EXO1	1q43	0.397053	0.397053	9.09578e-39	3.36674e-37
RTKN2	10q21.2	0.397016	0.397016	9.25755e-39	3.42286e-37
NPAS3	14q13.1	-0.396881	0.396881	9.86046e-39	3.64178e-37
REST	4q12	0.39679	0.39679	1.02897e-38	3.79614e-37
UBTD1	10q24.1-q24.2	-0.396754	0.396754	1.04618e-38	3.85543e-37
FAAP20	1p36.33	-0.39675	0.39675	1.04855e-38	3.85993e-37
SMCR8	17p11.2	0.396745	0.396745	1.05085e-38	3.86421e-37
DEAF1	11p15.5	-0.396736	0.396736	1.0551e-38	3.87558e-37
WDR36	5q22.1	0.396692	0.396692	1.07711e-38	3.94911e-37
CEP135	4q12	0.396692	0.396692	1.07745e-38	3.94911e-37
IGKV1D-43	2p11.2	0.396565	0.396565	1.14331e-38	4.18594e-37
FERMT2	14q22.1	-0.396557	0.396557	1.1474e-38	4.19636e-37
JOSD1	22q13.1	0.396524	0.396524	1.16558e-38	4.25823e-37
KCNK6	19q13.2	0.396518	0.396518	1.16839e-38	4.26387e-37
E2F2	1p36.12	0.396426	0.396426	1.2201e-38	4.44775e-37
TBC1D31	8q24.13	0.396064	0.396064	1.44489e-38	5.26153e-37
ECI1	16p13.3	-0.395976	0.395976	1.50571e-38	5.47708e-37
BIRC6	2p22.3	0.395901	0.395901	1.55938e-38	5.66619e-37
NCAPG	4p15.31	0.395831	0.395831	1.61123e-38	5.8483e-37
ZFP91	11q12.1	0.395747	0.395747	1.67567e-38	6.07567e-37
BICD2	9q22.31	0.395696	0.395696	1.71546e-38	6.21323e-37
PPP1R32	11q12.2	-0.395675	0.395675	1.73221e-38	6.26719e-37
IL2RB	22q12.3	0.395662	0.395662	1.74281e-38	6.29879e-37
APOA1	11q23.3	-0.395651	0.395651	1.75244e-38	6.32679e-37
CNOT11	2q11.2	0.395543	0.395543	1.84284e-38	6.64607e-37
GINS4	8p11.21	0.395502	0.395502	1.87794e-38	6.76538e-37
MFSD14C	9q22.33	0.395492	0.395492	1.88655e-38	6.78525e-37
TASOR2	10p15.1	0.395491	0.395491	1.88748e-38	6.78525e-37
ZNF582-DT	19q13.43	-0.395389	0.395389	1.97977e-38	7.10947e-37
RHOH	4p14	0.395352	0.395352	2.01436e-38	7.22597e-37
IGHV2-5	14q32.33	0.395199	0.395199	2.16319e-38	7.75162e-37
ACTL6A	3q26.33	0.395196	0.395196	2.16569e-38	7.75233e-37
POU2AF1	11q23.1	0.395139	0.395139	2.22405e-38	7.95282e-37
PUM3	9p24.2	0.394944	0.394944	2.43583e-38	8.70085e-37
ZNF217	20q13.2	0.394915	0.394915	2.46821e-38	8.80722e-37
SLC27A5	19q13.43	-0.394865	0.394865	2.527e-38	9.00744e-37
TAMALIN	12q13.13	-0.39477	0.39477	2.64053e-38	9.40219e-37
ZNF296	19q13.32	0.394719	0.394719	2.70425e-38	9.61891e-37
IGHV1OR15-3	15q11.2	0.394505	0.394505	2.9875e-38	1.06152e-36
ENKD1	16q22.1	-0.394302	0.394302	3.28263e-38	1.16516e-36
MPPED2	11p14.1	-0.394229	0.394229	3.39616e-38	1.20419e-36
CD27-AS1	12p13.31	-0.394217	0.394217	3.4148e-38	1.20953e-36
CCDC40	17q25.3	-0.39417	0.39417	3.48977e-38	1.23478e-36
SP6	17q21.32	0.393906	0.393906	3.94463e-38	1.39426e-36
LIN9	1q42.12	0.393874	0.393874	4.00232e-38	1.41317e-36
DTX2P1	7q11.23	0.393756	0.393756	4.22818e-38	1.49136e-36
C11ORF53	11q23.1	0.39361	0.39361	4.52476e-38	1.59431e-36
PRKD1	14q12	-0.39359	0.39359	4.56562e-38	1.60702e-36
RUSC2	9p13.3	-0.393526	0.393526	4.70305e-38	1.65367e-36
MTERF2	12q23.3	-0.393441	0.393441	4.89126e-38	1.71805e-36
MTBP	8q24.12	0.393424	0.393424	4.92999e-38	1.72986e-36
STOML1	15q24.1	-0.393408	0.393408	4.96826e-38	1.74147e-36
BDH2	4q24	-0.393337	0.393337	5.13256e-38	1.7972e-36
DGCR6	22q11.21	-0.39326	0.39326	5.31922e-38	1.86062e-36
BAZ2A	12q13.3	0.393227	0.393227	5.40066e-38	1.88715e-36
ABRACL	6q24.1	0.393174	0.393174	5.53457e-38	1.93194e-36
STYK1	12p13.2	0.393151	0.393151	5.59393e-38	1.95064e-36
WRN	8p12	0.393129	0.393129	5.65209e-38	1.96889e-36
DSC3	18q12.1	0.393089	0.393089	5.75705e-38	2.00338e-36
BTBD10	11p15.3	0.39308	0.39308	5.78061e-38	2.00951e-36
THAP7	22q11.21	-0.392957	0.392957	6.11962e-38	2.12516e-36
ZNF860	3p24.1	0.392866	0.392866	6.3821e-38	2.21404e-36
CST3	20p11.21	-0.392861	0.392861	6.3979e-38	2.21724e-36
HRC	19q13.33	-0.392749	0.392749	6.73629e-38	2.33211e-36
SUSD1	9q31.3-q32	0.392684	0.392684	6.94383e-38	2.4015e-36
ZFP2	5q35.3	-0.392668	0.392668	6.99237e-38	2.41581e-36
GALNT7	4q34.1	0.392594	0.392594	7.23821e-38	2.49818e-36
KLHDC8B	3p21.31	-0.392442	0.392442	7.76246e-38	2.67638e-36
LRPAP1	4p16.3	-0.392422	0.392422	7.83561e-38	2.69884e-36
PTGES	9q34.11	0.392321	0.392321	8.20716e-38	2.82393e-36
GTF3C4	9q34.13	0.392267	0.392267	8.41575e-38	2.89275e-36
RIC1	9p24.1	0.392169	0.392169	8.80212e-38	3.02248e-36
XCR1	3p21.31	0.392147	0.392147	8.89475e-38	3.05118e-36
MAP6	11q13.5	-0.392033	0.392033	9.37316e-38	3.21202e-36
FAM135A	6q13	0.391979	0.391979	9.60856e-38	3.28935e-36
MAPRE3	2p23.3	-0.391946	0.391946	9.75765e-38	3.337e-36
MZT1	13q21.33	0.391786	0.391786	1.04998e-37	3.58718e-36
USP1	1p31.3	0.391742	0.391742	1.07175e-37	3.65782e-36
CARMIL1	6p22.2	0.39165	0.39165	1.11815e-37	3.81233e-36
IGKV1OR2-108	2q12-q14	0.391603	0.391603	1.14237e-37	3.89099e-36
VPS35	16q11.2	0.391507	0.391507	1.19423e-37	4.06351e-36
TIGIT	3q13.31	0.39147	0.39147	1.21426e-37	4.1275e-36
HNRNPK	9q21.32	0.391459	0.391459	1.22075e-37	4.14538e-36
ATP2A3	17p13.2	0.391424	0.391424	1.24044e-37	4.208e-36
ATXN7	3p14.1	0.391265	0.391265	1.33459e-37	4.52287e-36
CD3G	11q23.3	0.391173	0.391173	1.39196e-37	4.71252e-36
LMNB1	5q23.2	0.391041	0.391041	1.47886e-37	5.00173e-36
CEACAM5	19q13.2	0.391037	0.391037	1.48215e-37	5.00784e-36
FBXO5	6q25.2	0.390943	0.390943	1.54747e-37	5.22331e-36
CAHM	6q26	-0.390907	0.390907	1.57298e-37	5.30408e-36
ZNF101	19p13.11	0.390855	0.390855	1.61127e-37	5.42776e-36
FGF17	8p21.3	-0.390842	0.390842	1.62073e-37	5.45421e-36
APOE	19q13.32	-0.39084	0.39084	1.62239e-37	5.45434e-36
FNDC5	1p35.1	-0.390686	0.390686	1.74101e-37	5.84731e-36
SLC26A11	17q25.3	-0.390664	0.390664	1.75839e-37	5.89978e-36
ITGA2	5q11.2	0.390573	0.390573	1.83359e-37	6.14598e-36
CDCA8	1p34.3	0.390413	0.390413	1.97301e-37	6.60675e-36
SPART-AS1	13q13.3	-0.390406	0.390406	1.97947e-37	6.62181e-36
GTF2H5	6q25.3	-0.390347	0.390347	2.0331e-37	6.79445e-36
PLK1	16p12.2	0.390279	0.390279	2.09717e-37	7.00163e-36
ACER2	9p22.1	0.390262	0.390262	2.11427e-37	7.05174e-36
INTS8	8q22.1	0.3902	0.3902	2.17535e-37	7.24828e-36
IGHV5-51	14q32.33	0.390196	0.390196	2.17838e-37	7.25123e-36
HPRT1	Xq26.2-q26.3	0.390162	0.390162	2.21299e-37	7.35917e-36
CDV3	3q22.1	0.390146	0.390146	2.2295e-37	7.40676e-36
TEP1	14q11.2	0.389991	0.389991	2.39357e-37	7.944e-36
TIGD6	5q32	-0.389947	0.389947	2.4413e-37	8.09446e-36
MRPL40	22q11.21	-0.389714	0.389714	2.71594e-37	8.99133e-36
PDCL	9q33.2	0.389713	0.389713	2.71713e-37	8.99133e-36
TXNDC9	2q11.2	0.389416	0.389416	3.11195e-37	1.02877e-35
M6PR	12p13.31	0.389377	0.389377	3.16882e-37	1.04655e-35
IGHV3-71	14q32.33	0.389358	0.389358	3.19516e-37	1.05422e-35
SRSF1	17q22	0.389351	0.389351	3.20597e-37	1.05675e-35
MVB12A	19p13.11	-0.389294	0.389294	3.29013e-37	1.08343e-35
NSUN2	5p15.31	0.389218	0.389218	3.40636e-37	1.12061e-35
ZMYND12	1p34.2	-0.389136	0.389136	3.53641e-37	1.16226e-35
GCSH	16q23.2	-0.389111	0.389111	3.57628e-37	1.17422e-35
ADCY7	16q12.1	0.389099	0.389099	3.59608e-37	1.17957e-35
OSBPL8	12q21.2	0.38909	0.38909	3.61197e-37	1.18363e-35
CFI	4q25	-0.389019	0.389019	3.73061e-37	1.22132e-35
IGKV5-2	2p11.2	0.389014	0.389014	3.73854e-37	1.22224e-35
MRFAP1	4p16.1	-0.389013	0.389013	3.74065e-37	1.22224e-35
NBN	8q21.3	0.389006	0.389006	3.75165e-37	1.22464e-35
SEMA5B	3q21.1	-0.388982	0.388982	3.79388e-37	1.23723e-35
CNN2	19p13.3	0.388924	0.388924	3.89564e-37	1.26919e-35
AURKA	20q13.2	0.388842	0.388842	4.04304e-37	1.31594e-35
MYBL2	20q13.12	0.388745	0.388745	4.22685e-37	1.37444e-35
POMGNT2	3p22.1	-0.38873	0.38873	4.25455e-37	1.38211e-35
PCSK4	19p13.3	-0.388506	0.388506	4.71281e-37	1.52951e-35
ANP32B	9q22.33	0.3885	0.3885	4.72435e-37	1.53178e-35
IGHV4-59	14q32.33	0.388281	0.388281	5.22103e-37	1.69119e-35
SMC3	10q25.2	0.388207	0.388207	5.3984e-37	1.74697e-35
LRRC3B	3p24.1	-0.387955	0.387955	6.05329e-37	1.95702e-35
IGHJ5	14q32.33	0.387925	0.387925	6.13788e-37	1.98246e-35
NDUFA3	19q13.42	-0.387875	0.387875	6.27862e-37	2.02598e-35
USP14	18p11.32	0.38786	0.38786	6.32109e-37	2.03774e-35
EHMT1	9q34.3	0.387827	0.387827	6.41697e-37	2.06667e-35
NDUFA11	19p13.3	-0.387716	0.387716	6.74697e-37	2.17088e-35
DEPDC1B	5q12.1	0.387642	0.387642	6.9786e-37	2.24326e-35
NOLC1	10q24.32	0.387568	0.387568	7.21582e-37	2.31587e-35
SYNCRIP	6q14.3	0.387567	0.387567	7.2182e-37	2.31587e-35
EPHX1	1q42.12	-0.387505	0.387505	7.42566e-37	2.38016e-35
SWAP70	11p15.4	0.387461	0.387461	7.57622e-37	2.42612e-35
SPAG8	9p13.3	-0.387427	0.387427	7.69112e-37	2.46058e-35
NOD2	16q12.1	0.387357	0.387357	7.9413e-37	2.53821e-35
ADSS2	1q44	0.387225	0.387225	8.43041e-37	2.69198e-35
ARPC5L	9q33.3	0.387032	0.387032	9.19829e-37	2.9344e-35
MGA	15q15	0.386946	0.386946	9.56614e-37	3.04887e-35
CYTIP	2q24.1	0.38693	0.38693	9.63509e-37	3.06794e-35
SLC66A1	1p36.13	-0.386888	0.386888	9.82068e-37	3.12409e-35
DPP6	7q36.2	-0.386876	0.386876	9.87128e-37	3.13723e-35
DGKA	12q13.2	0.386839	0.386839	1.00419e-36	3.18845e-35
FANCA	16q24.3	0.386766	0.386766	1.03786e-36	3.29225e-35
IGHV2-70	14q32.33	0.38675	0.38675	1.04515e-36	3.31226e-35
CRYM-AS1	16p12.2	0.386725	0.386725	1.05704e-36	3.3468e-35
ENTPD7	10q24.2	0.386718	0.386718	1.06029e-36	3.35394e-35
KPNA2	17q24.2	0.386675	0.386675	1.08119e-36	3.41685e-35
CAPRIN1	11p13	0.386598	0.386598	1.11962e-36	3.53497e-35
MCM4	8q11.21	0.386563	0.386563	1.13744e-36	3.58787e-35
EIF4E	4q23	0.386537	0.386537	1.15105e-36	3.62741e-35
RUNX3	1p36.11	0.386525	0.386525	1.15734e-36	3.64384e-35
FKBP15	9q32	0.386504	0.386504	1.16835e-36	3.67506e-35
ZNF34	8q24.3	-0.386394	0.386394	1.22773e-36	3.85825e-35
TSNAXIP1	16q22.1	-0.386362	0.386362	1.24554e-36	3.91056e-35
TRAV13-1	14q11.2	0.386331	0.386331	1.26322e-36	3.9624e-35
NPR2	9p13.3	-0.386175	0.386175	1.35526e-36	4.24716e-35
GPX4	19p13.3	-0.386131	0.386131	1.38242e-36	4.32825e-35
IGKV1D-8	2p11.2	0.386124	0.386124	1.38716e-36	4.33906e-35
MIR-3150B/3150B		0.386094	0.386094	1.406e-36	4.38578e-35
MIR-3150B/3P		0.386094	0.386094	1.406e-36	4.38578e-35
MIR-3150B/5P		0.386094	0.386094	1.406e-36	4.38578e-35
RIF1	2q23.3	0.386061	0.386061	1.42714e-36	4.44761e-35
EIF4EBP3	5q31.3	-0.386053	0.386053	1.43205e-36	4.45881e-35
USP2	11q23.3	-0.38602	0.38602	1.45356e-36	4.52158e-35
CARD17	11q22.3	0.385981	0.385981	1.47954e-36	4.59818e-35
ADAMTS13	9q34.2	-0.385973	0.385973	1.48444e-36	4.60913e-35
RNF208	9q34.3	-0.385934	0.385934	1.5111e-36	4.68761e-35
ACOX2	3p14.3	-0.385926	0.385926	1.51646e-36	4.69992e-35
MYG1	12q13.13	-0.385873	0.385873	1.55345e-36	4.81012e-35
GFI1	1p22.1	0.385756	0.385756	1.63708e-36	5.06443e-35
AREG	4q13.3	0.385604	0.385604	1.75349e-36	5.41959e-35
CRACR2A	12p13.32	0.385534	0.385534	1.80932e-36	5.58703e-35
C11ORF68	11q13.1	-0.385415	0.385415	1.90911e-36	5.88978e-35
TMA16	4q32.2	0.38541	0.38541	1.91366e-36	5.8984e-35
HCP5	6p21.33	0.385255	0.385255	2.05194e-36	6.31886e-35
KANK2	19p13.2	-0.384958	0.384958	2.34495e-36	7.21459e-35
AEBP2	12p12.3	0.384828	0.384828	2.48576e-36	7.64081e-35
ZWINT	10q21.1	0.384773	0.384773	2.54863e-36	7.82693e-35
SMIM1	1p36.32	-0.384635	0.384635	2.7113e-36	8.31894e-35
TCTA	3p21.31	-0.384549	0.384549	2.81788e-36	8.63084e-35
PRDM10	11q24.3	0.384549	0.384549	2.81808e-36	8.63084e-35
ADGRA3	4p15.2	-0.384476	0.384476	2.91134e-36	8.90837e-35
MIR1915HG	10p12.31	-0.38445	0.38445	2.94633e-36	9.00727e-35
AQP4-AS1	18q11.2	-0.384413	0.384413	2.995e-36	9.14777e-35
TDP1	14q32.11	0.384406	0.384406	3.00509e-36	9.17029e-35
CFAP91	3q13.33	-0.384238	0.384238	3.23986e-36	9.87776e-35
DNAJC30	7q11.23	-0.384235	0.384235	3.24446e-36	9.88284e-35
HIVEP1	6p24.1	0.384227	0.384227	3.25529e-36	9.9069e-35
DDX46	5q31.1	0.384157	0.384157	3.36027e-36	1.02172e-34
TRPA1	8q21.11	0.384102	0.384102	3.44377e-36	1.04616e-34
NRSN2	20p13	-0.384097	0.384097	3.45166e-36	1.04761e-34
CSNK1A1	5q32	0.384054	0.384054	3.51828e-36	1.06688e-34
SLAIN2	4p11	0.383959	0.383959	3.67131e-36	1.11228e-34
PRIM2	6p11.2	0.383831	0.383831	3.88732e-36	1.17666e-34
TUBA1C	12q13.12	0.383811	0.383811	3.92328e-36	1.18649e-34
CXXC5	5q31.2	-0.383786	0.383786	3.96761e-36	1.19881e-34
CD63	12q13.2	-0.383669	0.383669	4.18136e-36	1.26227e-34
DNAJB2	2q35	-0.383532	0.383532	4.44465e-36	1.34055e-34
SORBS3	8p21.3	-0.383519	0.383519	4.47142e-36	1.34742e-34
IGHV3-48	14q32.33	0.383495	0.383495	4.51865e-36	1.36044e-34
MRAS	3q22.3	-0.383411	0.383411	4.692e-36	1.41137e-34
ITGA4	2q31.3	0.3834	0.3834	4.71565e-36	1.41722e-34
TRAV26-1	14q11.2	0.383318	0.383318	4.89148e-36	1.46875e-34
IGHV3OR16-13	16p11.2	0.383189	0.383189	5.18196e-36	1.55459e-34
ZNF800	7q31.33	0.38312	0.38312	5.34368e-36	1.60168e-34
HPD	12q24.31	-0.38309	0.38309	5.41504e-36	1.62163e-34
DUSP11	2p13.1	0.383084	0.383084	5.43078e-36	1.6249e-34
TEX264	3p21.2	-0.382991	0.382991	5.65929e-36	1.69177e-34
HNRNPA1P21	3p22.1	0.382964	0.382964	5.72902e-36	1.71109e-34
GNA15	19p13.3	0.382782	0.382782	6.2142e-36	1.85436e-34
IGHV1-3	14q32.33	0.382777	0.382777	6.22659e-36	1.85642e-34
POMK	8p11.21	0.382715	0.382715	6.40174e-36	1.90695e-34
ZNF264	19q13.43	0.382675	0.382675	6.51734e-36	1.93967e-34
C12ORF76	12q24.11	-0.382656	0.382656	6.57276e-36	1.95444e-34
MMP3	11q22.2	0.382564	0.382564	6.84702e-36	2.03327e-34
DDAH2	6p21.33	-0.382563	0.382563	6.84993e-36	2.03327e-34
TMX1	14q22.1	0.382482	0.382482	7.10358e-36	2.10671e-34
SLX4IP	20p12.2	0.382349	0.382349	7.53629e-36	2.23307e-34
CENPN	16q23.2	0.382221	0.382221	7.97957e-36	2.36234e-34
SNAP25-AS1	20p12.2	-0.382214	0.382214	8.00292e-36	2.36718e-34
ERO1A	14q22.1	0.382183	0.382183	8.11426e-36	2.39801e-34
CYP46A1	14q32.2	-0.382132	0.382132	8.30321e-36	2.4517e-34
MTHFD2	2p13.1	0.382108	0.382108	8.39025e-36	2.47523e-34
CEP350	1q25.2	0.382066	0.382066	8.55075e-36	2.52038e-34
TRAPPC10	21q22.3	0.382033	0.382033	8.67456e-36	2.55464e-34
TAP1	6p21.32	0.381973	0.381973	8.91121e-36	2.62204e-34
MTMR1	Xq28	0.38197	0.38197	8.92387e-36	2.62348e-34
BCHE	3q26.1	-0.381929	0.381929	9.08591e-36	2.66879e-34
USP30	12q24.11	-0.381757	0.381757	9.81038e-36	2.87908e-34
ORC2	2q33.1	0.381725	0.381725	9.95012e-36	2.91755e-34
PIM2	Xp11.23	0.381548	0.381548	1.07638e-35	3.15339e-34
PBXIP1	1q21.3	-0.381533	0.381533	1.08368e-35	3.17202e-34
ZCCHC24	10q22.3	-0.381521	0.381521	1.08952e-35	3.18634e-34
NCEH1	3q26.31	0.381481	0.381481	1.10869e-35	3.23959e-34
NUDT16	3q22.1	-0.381472	0.381472	1.11313e-35	3.24977e-34
BNIP3P1	14q12	-0.381428	0.381428	1.13536e-35	3.31179e-34
THOC2	Xq25	0.381361	0.381361	1.16937e-35	3.40806e-34
MRPL24	1q23.1	-0.381351	0.381351	1.17451e-35	3.42008e-34
COPS6	7q22.1	-0.381291	0.381291	1.20669e-35	3.51074e-34
NFIA	1p31.3	-0.381203	0.381203	1.25435e-35	3.64627e-34
KIF15	3p21.31	0.381066	0.381066	1.33321e-35	3.87215e-34
CCNF	16p13.3	0.381053	0.381053	1.34103e-35	3.89152e-34
IGHJ6	14q32.33	0.381025	0.381025	1.3576e-35	3.93622e-34
ZC3HAV1	7q34	0.380982	0.380982	1.38362e-35	4.00822e-34
CENPK	5q12.3	0.380947	0.380947	1.40544e-35	4.06795e-34
IGHV4-34	14q32.33	0.380944	0.380944	1.40713e-35	4.06932e-34
TRMT2B	Xq22.1	0.380877	0.380877	1.44969e-35	4.18883e-34
CCL18	17q12	0.380715	0.380715	1.55747e-35	4.49639e-34
AMPD3	11p15.4	0.380675	0.380675	1.58512e-35	4.57231e-34
ALKBH7	19p13.3	-0.380644	0.380644	1.60739e-35	4.63258e-34
YME1L1	10p12.1	0.380578	0.380578	1.65452e-35	4.76433e-34
NCAPD3	11q25	0.380509	0.380509	1.70596e-35	4.90829e-34
OTULIN	5p15.2	0.380467	0.380467	1.73849e-35	4.99761e-34
MYH9	22q12.3	0.380463	0.380463	1.74117e-35	5.00104e-34
KIF16B	20p12.1	0.380454	0.380454	1.74838e-35	5.01747e-34
CD1A	1q23.1	0.380328	0.380328	1.84866e-35	5.30076e-34
TNFAIP8	5q23.1	0.380267	0.380267	1.89925e-35	5.44117e-34
HOXA1	7p15.2	0.380245	0.380245	1.91774e-35	5.4895e-34
SSC4D	7q11.23	-0.380219	0.380219	1.9397e-35	5.54414e-34
LMF1	16p13.3	-0.380219	0.380219	1.94012e-35	5.54414e-34
OPA1	3q29	0.380206	0.380206	1.95058e-35	5.5693e-34
MYCBP2	13q22.3	0.380188	0.380188	1.9664e-35	5.60973e-34
ZNF205-AS1	16p13.3	-0.380176	0.380176	1.97702e-35	5.63527e-34
GTF2H3	12q24.31	0.380171	0.380171	1.98167e-35	5.64374e-34
CLEC6A	12p13.31	0.380154	0.380154	1.99627e-35	5.68053e-34
RMI2	16p13.13	0.38014	0.38014	2.00883e-35	5.71143e-34
DICER1-AS1	14q32.13	-0.38012	0.38012	2.02649e-35	5.75679e-34
FAM200B	4p15.32	-0.379984	0.379984	2.15196e-35	6.10808e-34
IGHV3-72	14q32.33	0.379977	0.379977	2.15835e-35	6.12108e-34
IGHV3-21	14q32.33	0.379957	0.379957	2.17789e-35	6.16692e-34
CNOT6	5q35.3	0.379957	0.379957	2.17817e-35	6.16692e-34
COQ10A	12q13.3	-0.379917	0.379917	2.21664e-35	6.27056e-34
SLC46A1	17q11.2	-0.379864	0.379864	2.26899e-35	6.41327e-34
IDE	10q23.33	0.379835	0.379835	2.29806e-35	6.48999e-34
ETFRF1	12p12.1	-0.379828	0.379828	2.30597e-35	6.50688e-34
CRYL1	13q12.11	-0.37976	0.37976	2.37565e-35	6.69792e-34
LIMS1	2q12.3	0.379751	0.379751	2.38565e-35	6.72046e-34
N4BP1	16q12.1	0.379686	0.379686	2.45527e-35	6.91084e-34
HYI	1p34.2	-0.379656	0.379656	2.48708e-35	6.99452e-34
BEX1	Xq22.1	-0.379653	0.379653	2.49083e-35	6.99922e-34
UBAP2	9p13.3	0.379604	0.379604	2.54505e-35	7.14564e-34
CDKL3	5q31.1	-0.379542	0.379542	2.61634e-35	7.33883e-34
RABGEF1	7q11.21	-0.37954	0.37954	2.61821e-35	7.33883e-34
HCAR2	12q24.31	0.379481	0.379481	2.68671e-35	7.52457e-34
SKIL	3q26.2	0.379477	0.379477	2.69157e-35	7.53193e-34
KIF17	1p36.12	-0.37941	0.37941	2.77248e-35	7.75191e-34
NECTIN3-AS1	3q13.13	-0.379345	0.379345	2.85363e-35	7.9722e-34
CTNNA2	2p12	-0.379326	0.379326	2.87684e-35	8.0304e-34
DTL	1q32.3	0.379264	0.379264	2.95683e-35	8.24685e-34
WDR83OS	19p13.13	-0.379217	0.379217	3.01827e-35	8.41125e-34
AP1G1	16q22.2	0.379107	0.379107	3.169e-35	8.82399e-34
PEX6	6p21.1	-0.379099	0.379099	3.1793e-35	8.84539e-34
RP2	Xp11.3	0.37909	0.37909	3.19235e-35	8.87436e-34
CHMP6	17q25.3	-0.379065	0.379065	3.22716e-35	8.96374e-34
TRMT6	20p12.3	0.378816	0.378816	3.6016e-35	9.98851e-34
CDCP1	3p21.31	0.378816	0.378816	3.60224e-35	9.98851e-34
MAN2C1	15q24.2	-0.378814	0.378814	3.60499e-35	9.98851e-34
UBR5	8q22.3	0.378797	0.378797	3.63164e-35	1.00541e-33
SUDS3P1	5q35.3	0.37873	0.37873	3.74127e-35	1.03491e-33
GALNT3	2q24.3	0.378695	0.378695	3.79873e-35	1.04995e-33
LY75	2q24.2	0.378637	0.378637	3.89739e-35	1.07633e-33
TRAM2-AS1	6p12.2	-0.378609	0.378609	3.94516e-35	1.08863e-33
SP3	2q31.1	0.37854	0.37854	4.06729e-35	1.12141e-33
PTGR2	14q24.3	-0.378535	0.378535	4.07625e-35	1.12297e-33
CENPF	1q41	0.378473	0.378473	4.1891e-35	1.15311e-33
IGKV4-1	2p11.2	0.378364	0.378364	4.39338e-35	1.20836e-33
STK39	2q24.3	0.378334	0.378334	4.45226e-35	1.22356e-33
SRP72	4q12	0.37833	0.37833	4.45979e-35	1.22463e-33
CNDP1	18q22.3	-0.378246	0.378246	4.62746e-35	1.26963e-33
BAK1	6p21.31	0.378193	0.378193	4.73664e-35	1.29853e-33
SH3GL1P3	17q24.2	-0.378174	0.378174	4.77595e-35	1.30825e-33
CCNT1	12q13.11-q13.12	0.37809	0.37809	4.95565e-35	1.35637e-33
MIER1	1p31.3	0.378078	0.378078	4.98106e-35	1.36122e-33
IDH3A	15q25.1	0.378078	0.378078	4.98244e-35	1.36122e-33
FYB1	5p13.1	0.378076	0.378076	4.98548e-35	1.36122e-33
CCAR1	10q21.3	0.378032	0.378032	5.08289e-35	1.38669e-33
CEACAM6	19q13.2	0.377987	0.377987	5.18423e-35	1.41319e-33
PLXNB1	3p21.31	-0.377936	0.377936	5.30187e-35	1.4441e-33
HMGA1P1	Xp21.3	0.377913	0.377913	5.35636e-35	1.45776e-33
SLC48A1	12q13.11	-0.377903	0.377903	5.37887e-35	1.46194e-33
MFN1	3q26.33	0.377902	0.377902	5.38039e-35	1.46194e-33
C7ORF50	7p22.3	-0.377852	0.377852	5.49988e-35	1.4932e-33
RGS13	1q31.2	0.377815	0.377815	5.59011e-35	1.51648e-33
LYZ	12q15	0.3778	0.3778	5.62739e-35	1.52537e-33
OSBPL3	7p15.3	0.377792	0.377792	5.64634e-35	1.52927e-33
ETFBKMT	12p11.21	-0.377718	0.377718	5.83443e-35	1.57895e-33
TRAV19	14q11.2	0.377692	0.377692	5.90047e-35	1.59554e-33
RHBDD2	7q11.23	-0.377595	0.377595	6.15643e-35	1.66342e-33
ADAM8	10q26.3	0.377581	0.377581	6.19547e-35	1.67263e-33
EPSTI1	13q14.11	0.377475	0.377475	6.48835e-35	1.7503e-33
CDIP1	16p13.3	-0.377419	0.377419	6.65081e-35	1.79269e-33
SH2D2A	1q23.1	0.377358	0.377358	6.82896e-35	1.83924e-33
RFC3	13q13.2	0.377313	0.377313	6.96526e-35	1.87445e-33
VPS13A	9q21.2	0.377282	0.377282	7.0627e-35	1.89916e-33
GRK4	4p16.3	-0.377164	0.377164	7.43414e-35	1.99744e-33
IGHV3-7	14q32.33	0.377124	0.377124	7.56768e-35	2.03171e-33
TRAV9-2	14q11.2	0.377068	0.377068	7.75536e-35	2.08044e-33
CNOT6L	4q21.1	0.377012	0.377012	7.94518e-35	2.12966e-33
SF3B3	16q22.1	0.376625	0.376625	9.41005e-35	2.52031e-33
COA5	2q11.2	-0.376589	0.376589	9.55776e-35	2.55784e-33
MAGI2	7q21.11	-0.376475	0.376475	1.00496e-34	2.68733e-33
CRIP2	14q32.33	-0.376432	0.376432	1.02389e-34	2.73578e-33
MZB1	5q31.2	0.376412	0.376412	1.03278e-34	2.75735e-33
RAB35	12q24.23	0.376333	0.376333	1.06905e-34	2.85194e-33
ZC3HC1	7q32.2	-0.376263	0.376263	1.10228e-34	2.93825e-33
NDUFA2	5q31.3	-0.376243	0.376243	1.11161e-34	2.96077e-33
ZNF460	19q13.43	0.376172	0.376172	1.14671e-34	3.05185e-33
IL21	4q27	0.376141	0.376141	1.16255e-34	3.09158e-33
PAX5	9p13.2	0.376123	0.376123	1.17162e-34	3.11325e-33
MAGED2	Xp11.21	-0.376117	0.376117	1.17471e-34	3.11899e-33
ARL16	17q25.3	-0.376037	0.376037	1.21637e-34	3.22706e-33
CTLA4	2q33.2	0.375962	0.375962	1.25649e-34	3.33088e-33
SERPINB5	18q21.33	0.375906	0.375906	1.28752e-34	3.41045e-33
INO80	15q15.1	0.375836	0.375836	1.3277e-34	3.51414e-33
DQX1	2p13.1	0.375809	0.375809	1.34332e-34	3.55268e-33
CDC42P6	4p15.2	0.37576	0.37576	1.37194e-34	3.62553e-33
LYPD3	19q13.31	0.375565	0.375565	1.49385e-34	3.94461e-33
TBKBP1	17q21.32	-0.375438	0.375438	1.5788e-34	4.16567e-33
C20ORF96	20p13	-0.375421	0.375421	1.59015e-34	4.19233e-33
IGKV2-30	2p11.2	0.37531	0.37531	1.66907e-34	4.39696e-33
KIF4A	Xq13.1	0.375301	0.375301	1.67569e-34	4.41096e-33
TIGAR	12p13.32	0.375295	0.375295	1.67954e-34	4.41764e-33
IGHV3-11	14q32.33	0.375229	0.375229	1.72846e-34	4.54277e-33
ANLN	7p14.2	0.375222	0.375222	1.73366e-34	4.55289e-33
WDR76	15q15.3	0.375167	0.375167	1.77623e-34	4.66106e-33
CASP8AP2	6q15	0.375125	0.375125	1.80853e-34	4.74038e-33
LRP3	19q13.11	-0.375124	0.375124	1.80927e-34	4.74038e-33
RGL3	19p13.2	-0.375113	0.375113	1.81771e-34	4.7588e-33
AQP11	11q14.1	-0.374972	0.374972	1.93325e-34	5.05735e-33
ADGRE2	19p13.12	0.374887	0.374887	2.00551e-34	5.24231e-33
CHUK	10q24.31	0.374822	0.374822	2.06291e-34	5.38818e-33
LINC00882	3q13.12	-0.374619	0.374619	2.25228e-34	5.87823e-33
CKMT2-AS1	5q14.1	-0.374616	0.374616	2.25567e-34	5.88253e-33
CTIF	18q21.1	-0.374549	0.374549	2.32174e-34	6.05017e-33
POLR1F	7p21.1	0.374491	0.374491	2.38135e-34	6.20071e-33
CENPU	4q35.1	0.374466	0.374466	2.40749e-34	6.26394e-33
IL2RG	Xq13.1	0.37441	0.37441	2.46686e-34	6.41344e-33
IGHV3OR16-9	16p11.2	0.374223	0.374223	2.67415e-34	6.94702e-33
EBF4	20p13	-0.374025	0.374025	2.91432e-34	7.56511e-33
TMEM220	17p13.1	-0.374019	0.374019	2.92145e-34	7.57778e-33
CHEK1	11q24.2	0.37392	0.37392	3.04937e-34	7.89753e-33
YPEL4	11q12.1	-0.37392	0.37392	3.0494e-34	7.89753e-33
NME5	5q31.2	-0.373889	0.373889	3.09062e-34	7.99814e-33
CLEC7A	12p13.2	0.373881	0.373881	3.10159e-34	8.02037e-33
ABCD4	14q24.3	-0.37386	0.37386	3.12902e-34	8.08509e-33
LYPLA1P3	6q13	0.373831	0.373831	3.16938e-34	8.18311e-33
DHX8	17q21.31	0.373765	0.373765	3.26099e-34	8.40886e-33
CD79A	19q13.2	0.373764	0.373764	3.2618e-34	8.40886e-33
KPNB1	17q21.32	0.373761	0.373761	3.26689e-34	8.41555e-33
FAM72A	1q32.1	0.373686	0.373686	3.37342e-34	8.68333e-33
IGHV3-74	14q32.33	0.373668	0.373668	3.4008e-34	8.74714e-33
SLC25A43	Xq24	0.373644	0.373644	3.43632e-34	8.83177e-33
IGHV1-2	14q32.33	0.373563	0.373563	3.55825e-34	9.13817e-33
CYHR1	8q24.3	-0.373352	0.373352	3.89762e-34	1.00021e-32
KIF2A	5q12.1	0.373339	0.373339	3.91998e-34	1.00518e-32
EOGT	3p14.1	0.373309	0.373309	3.97124e-34	1.01756e-32
DSG2	18q12.1	0.373195	0.373195	4.17117e-34	1.06797e-32
HDAC1	1p35.2-p35.1	0.373158	0.373158	4.23754e-34	1.08414e-32
SERP2	13q14.11	-0.373128	0.373128	4.29354e-34	1.09763e-32
IL1A	2q14.1	0.373107	0.373107	4.33118e-34	1.10642e-32
XKRX	Xq22.1	0.373083	0.373083	4.3778e-34	1.11748e-32
TICRR	15q26.1	0.373054	0.373054	4.4317e-34	1.13039e-32
TNFRSF17	16p13.13	0.372942	0.372942	4.65088e-34	1.18539e-32
SLC22A17	14q11.2	-0.372837	0.372837	4.866e-34	1.23929e-32
STX11	6q24.2	0.372662	0.372662	5.24835e-34	1.33565e-32
TPD52	8q21.13	0.372624	0.372624	5.33446e-34	1.35654e-32
CAND1	12q14.3-q15	0.372555	0.372555	5.49553e-34	1.39645e-32
LINC00240	6p22.2	-0.372538	0.372538	5.53495e-34	1.40541e-32
IGHV3-23	14q32.33	0.372491	0.372491	5.64861e-34	1.43319e-32
ABCC6P2	16p13.11	-0.372481	0.372481	5.67213e-34	1.43808e-32
NUDCD1	8q23.1	0.372418	0.372418	5.82949e-34	1.47686e-32
CCDC173	2q31.1	-0.37233	0.37233	6.05421e-34	1.53264e-32
GPR174	Xq21.1	0.372301	0.372301	6.13049e-34	1.55079e-32
MMP13	11q22.2	0.372206	0.372206	6.38546e-34	1.61408e-32
MRPS26	20p13	-0.372203	0.372203	6.39359e-34	1.61492e-32
GPR160	3q26.2	0.372179	0.372179	6.45897e-34	1.63021e-32
PMF1-BGLAP	1q22	-0.372091	0.372091	6.70992e-34	1.69229e-32
FDCSP	4q13.3	0.37206	0.37206	6.799e-34	1.71347e-32
SMIM29	6p21.31	-0.372009	0.372009	6.94909e-34	1.74999e-32
BBOX1	11p14.2	-0.371991	0.371991	7.00483e-34	1.76271e-32
NUDT16L1	16p13.3	-0.371969	0.371969	7.07036e-34	1.77787e-32
FARP1	13q32.2	-0.371946	0.371946	7.13975e-34	1.79398e-32
G3BP2	4q21.1	0.371897	0.371897	7.2927e-34	1.83105e-32
LIN54	4q21.22	0.371859	0.371859	7.41328e-34	1.85994e-32
DTNA	18q12.1	-0.371788	0.371788	7.64163e-34	1.9158e-32
SERPINB1	6p25.2	0.371762	0.371762	7.72887e-34	1.93624e-32
SHOC1	9q31.3	0.371724	0.371724	7.85373e-34	1.96606e-32
AP5B1	11q13.1	0.371684	0.371684	7.9897e-34	1.99861e-32
RAP1B	12q15	0.371666	0.371666	8.05144e-34	2.01256e-32
B4GALT7	5q35.3	-0.371572	0.371572	8.38262e-34	2.09379e-32
ZNF542P	19q13.43	-0.3715	0.3715	8.64565e-34	2.15789e-32
OR7E102P	2q11.1	-0.371491	0.371491	8.67879e-34	2.16456e-32
ZSCAN18	19q13.43	-0.37118	0.37118	9.91632e-34	2.47139e-32
ANKRD6	6q15	-0.37114	0.37114	1.00919e-33	2.51327e-32
RLF	1p34.2	0.371138	0.371138	1.00993e-33	2.51328e-32
TRAF3IP3	1q32.2	0.37111	0.37111	1.02196e-33	2.54132e-32
SFXN5	2p13.2	-0.371078	0.371078	1.0361e-33	2.5746e-32
PITPNB	22q12.1	0.370893	0.370893	1.12172e-33	2.78531e-32
TRIM32	9q33.1	0.370842	0.370842	1.14642e-33	2.84453e-32
SNAP25	20p12.2	-0.370808	0.370808	1.16283e-33	2.88314e-32
KIF9-AS1	3p21.31	-0.370763	0.370763	1.18556e-33	2.93733e-32
UBE2A	Xq24	0.370754	0.370754	1.19002e-33	2.94621e-32
EXOC5	14q22.3	0.370685	0.370685	1.22595e-33	3.03295e-32
SOCS4	14q22.3	0.370666	0.370666	1.23613e-33	3.05589e-32
IGHJ3P	14q32.33	0.370629	0.370629	1.25537e-33	3.10118e-32
KDM2A	11q13.2	0.370623	0.370623	1.25893e-33	3.1077e-32
ALB	4q13.3	-0.370601	0.370601	1.27048e-33	3.13392e-32
WEE2-AS1	7q34	-0.370582	0.370582	1.28118e-33	3.15799e-32
SLBP	4p16.3	0.370527	0.370527	1.31182e-33	3.23116e-32
PIGW	17q12	0.370509	0.370509	1.32148e-33	3.25258e-32
IGLL5	22q11.22	0.370415	0.370415	1.37578e-33	3.38375e-32
ZDHHC20P4	13q21.33	0.370364	0.370364	1.40609e-33	3.45579e-32
TSR3	16p13.3	-0.370322	0.370322	1.43176e-33	3.51632e-32
ZNF667-AS1	19q13.43	-0.370317	0.370317	1.43486e-33	3.52135e-32
BMERB1	16p13.11	-0.370273	0.370273	1.46214e-33	3.5857e-32
NUCB1	19q13.33	-0.370196	0.370196	1.51096e-33	3.70274e-32
PEX11G	19p13.2	-0.370129	0.370129	1.55446e-33	3.80656e-32
CCR7	17q21.2	0.370056	0.370056	1.60373e-33	3.92436e-32
CCR6	6q27	0.370023	0.370023	1.62623e-33	3.97654e-32
SYNE2	14q23.2	0.369939	0.369939	1.68578e-33	4.11916e-32
SLC25A29	14q32.2	-0.369923	0.369923	1.69744e-33	4.14466e-32
OAS3	12q24.13	0.369911	0.369911	1.70588e-33	4.16225e-32
IL21R	16p12.1	0.369883	0.369883	1.72699e-33	4.21072e-32
GAL3ST3	11q13.1	-0.369846	0.369846	1.75446e-33	4.2746e-32
ATF1	12q13.12	0.369727	0.369727	1.84512e-33	4.49222e-32
IGHV4-4	14q32.33	0.369573	0.369573	1.97059e-33	4.79424e-32
PTPRC	1q31.3-q32.1	0.369507	0.369507	2.02647e-33	4.92666e-32
ENDOV	17q25.3	-0.369451	0.369451	2.07565e-33	5.04257e-32
TPX2	20q11.21	0.369383	0.369383	2.13662e-33	5.18543e-32
IGHV1-69	14q32.33	0.369382	0.369382	2.13753e-33	5.18543e-32
ADCY3	2p23.3	0.369339	0.369339	2.17741e-33	5.27837e-32
ST7	7q31.2	-0.369311	0.369311	2.20337e-33	5.33748e-32
IGHV4-55	14q32.33	0.369244	0.369244	2.26707e-33	5.48784e-32
C15ORF48	15q21.1	0.369217	0.369217	2.29345e-33	5.54773e-32
KLHL22	22q11.21	-0.369191	0.369191	2.31852e-33	5.60433e-32
NIPBL	5p13.2	0.369186	0.369186	2.32358e-33	5.61255e-32
PAAF1	11q13.4	-0.369181	0.369181	2.32868e-33	5.62084e-32
TTLL1	22q13.2	-0.369178	0.369178	2.33143e-33	5.62346e-32
ADAT1	16q23.1	0.369079	0.369079	2.43186e-33	5.8615e-32
ZNF484	9q22.31	0.369008	0.369008	2.50633e-33	6.03667e-32
GREB1	2p25.1	-0.368978	0.368978	2.53823e-33	6.10914e-32
HK2P1	Xq21.1	0.368958	0.368958	2.55973e-33	6.15649e-32
GART	21q22.11	0.36891	0.36891	2.61234e-33	6.27854e-32
LRRFIP1P1	3q26.32	0.368898	0.368898	2.6257e-33	6.30618e-32
IGLV6-57	22q11.22	0.368871	0.368871	2.65629e-33	6.37511e-32
SETP14	3q25.31	0.368855	0.368855	2.67445e-33	6.41411e-32
GPSM2	1p13.3	0.368797	0.368797	2.74144e-33	6.57009e-32
LMAN2L	2q11.2	-0.368671	0.368671	2.89163e-33	6.92513e-32
TK2	16q21	-0.368434	0.368434	3.19869e-33	7.65505e-32
CD5	11q12.2	0.368306	0.368306	3.37596e-33	8.07357e-32
HCCS	Xp22.2	0.368238	0.368238	3.47518e-33	8.29921e-32
PHC2	1p35.1	-0.368238	0.368238	3.47523e-33	8.29921e-32
CASKIN2	17q25.1	-0.368229	0.368229	3.48856e-33	8.32513e-32
PPP1R16A	8q24.3	-0.368158	0.368158	3.59575e-33	8.57487e-32
ETNK2	1q32.1	-0.368095	0.368095	3.69264e-33	8.7997e-32
THAP12P7	8q21.13	0.368077	0.368077	3.72024e-33	8.85921e-32
RBM18	9q33.2	0.367913	0.367913	3.98804e-33	9.49023e-32
RANBP2	2q13	0.367692	0.367692	4.37937e-33	1.04141e-31
TTC23	15q26.3	-0.367566	0.367566	4.6196e-33	1.09776e-31
LONRF2	2q11.2	-0.367529	0.367529	4.69261e-33	1.11433e-31
CUL2	10p11.21	0.367525	0.367525	4.7005e-33	1.11542e-31
PPP1R1A	12q13.2	-0.36735	0.36735	5.06129e-33	1.20019e-31
ZBTB24	6q21	0.36733	0.36733	5.10348e-33	1.20934e-31
ANKRD53	2p13.3	-0.367251	0.367251	5.27737e-33	1.24967e-31
LCK	1p35.2	0.367221	0.367221	5.34386e-33	1.26453e-31
PSD	10q24.32	-0.367179	0.367179	5.43974e-33	1.28631e-31
GTSE1	22q13.31	0.367099	0.367099	5.62655e-33	1.32955e-31
MICB	6p21.33	0.367012	0.367012	5.83869e-33	1.37872e-31
CENPL	1q25.1	0.367002	0.367002	5.86358e-33	1.38362e-31
MFSD14A	1p21.2	0.366987	0.366987	5.90025e-33	1.3913e-31
LIMA1	12q13.12	0.366876	0.366876	6.18372e-33	1.45679e-31
IGHV3-15	14q32.33	0.366875	0.366875	6.18668e-33	1.45679e-31
SLC36A1	5q33.1	0.366873	0.366873	6.19091e-33	1.45679e-31
DENND2D	1p13.3-p13.2	0.366724	0.366724	6.59255e-33	1.55022e-31
POMT2	14q24.3	-0.36671	0.36671	6.63182e-33	1.55836e-31
CAP2	6p22.3	-0.366612	0.366612	6.91042e-33	1.6227e-31
ADIG	20q11.23	-0.366606	0.366606	6.92919e-33	1.62597e-31
IGHV1-18	14q32.33	0.366601	0.366601	6.94453e-33	1.62844e-31
DIRAS3	1p31.3	-0.366549	0.366549	7.0956e-33	1.66271e-31
FAM83D	20q11.23	0.366535	0.366535	7.13922e-33	1.67177e-31
MIEF2	17p11.2	-0.366455	0.366455	7.38375e-33	1.72783e-31
COMMD8	4p12	0.366438	0.366438	7.43641e-33	1.73894e-31
ZNF600	19q13.42	0.366432	0.366432	7.45552e-33	1.7422e-31
ZNF81	Xp11.23	0.366393	0.366393	7.57894e-33	1.76906e-31
APBB3	5q31.3	-0.366392	0.366392	7.58095e-33	1.76906e-31
FHIP1A	4q31.3	0.366367	0.366367	7.66214e-33	1.78677e-31
ZNF446	19q13.43	-0.36625	0.36625	8.05027e-33	1.87598e-31
FAM72D	1q21.1	0.366174	0.366174	8.31283e-33	1.93583e-31
BLM	15q26.1	0.366166	0.366166	8.34026e-33	1.94088e-31
SLFN12L	17q12	0.366096	0.366096	8.58886e-33	1.99735e-31
ARHGAP11B	15q13.2	0.366079	0.366079	8.6493e-33	2.01002e-31
CCM2L	20q11.21	-0.365912	0.365912	9.2811e-33	2.15536e-31
EDEM1	3p26.1	0.36589	0.36589	9.36579e-33	2.17353e-31
GPS1	17q25.3	-0.365859	0.365859	9.49072e-33	2.20101e-31
IGHV4-61	14q32.33	0.365787	0.365787	9.78174e-33	2.26694e-31
GDI2	10p15.1	0.365677	0.365677	1.02439e-32	2.37242e-31
ARMC5	16p11.2	-0.3656	0.3656	1.05806e-32	2.44871e-31
OVOL1	11q13.1	0.365588	0.365588	1.06348e-32	2.45956e-31
CRB1	1q31.3	-0.365497	0.365497	1.10495e-32	2.55372e-31
SPAG7	17p13.2	-0.365404	0.365404	1.1489e-32	2.65349e-31
SUDS3	12q24.23	0.365389	0.365389	1.15603e-32	2.66812e-31
HUWE1	Xp11.22	0.365325	0.365325	1.18739e-32	2.73762e-31
PPP1R14A	19q13.1	-0.365323	0.365323	1.18831e-32	2.73762e-31
API5P1	Xq23	0.365323	0.365323	1.18857e-32	2.73762e-31
NENF	1q32.3	-0.365297	0.365297	1.20131e-32	2.76506e-31
C1QL1	17q21.31	-0.36527	0.36527	1.21515e-32	2.795e-31
RASGEF1C	5q35.3	-0.365003	0.365003	1.35948e-32	3.12485e-31
IGKV2D-29	2p11.2	0.364935	0.364935	1.39879e-32	3.21303e-31
MIR497HG	17p13.1	-0.364929	0.364929	1.40191e-32	3.218e-31
STAP1	4q13.2	0.364858	0.364858	1.44422e-32	3.31286e-31
CHAC2	2p16.2	0.364852	0.364852	1.44771e-32	3.31862e-31
STK38L	12p11.23	0.364653	0.364653	1.57397e-32	3.6056e-31
MIOS	7p21.3	0.364642	0.364642	1.58111e-32	3.61949e-31
IGLV1-44	22q11.22	0.364615	0.364615	1.59924e-32	3.6585e-31
ETV6	12p13.2	0.364557	0.364557	1.63864e-32	3.74609e-31
SRSF10	1p36.11	0.364443	0.364443	1.71816e-32	3.92522e-31
MAP3K9	14q24.2	0.364427	0.364427	1.72995e-32	3.94948e-31
IGHV1-58	14q32.33	0.364346	0.364346	1.78941e-32	4.08248e-31
LARP6	15q23	-0.364319	0.364319	1.80961e-32	4.12576e-31
USP10	16q24.1	0.364277	0.364277	1.84214e-32	4.19709e-31
IL17RC	3p25.3	-0.364216	0.364216	1.88949e-32	4.30207e-31
SUGP1	19p13.11	-0.364188	0.364188	1.91149e-32	4.34922e-31
SUV39H2	10p13	0.364075	0.364075	2.00456e-32	4.55791e-31
ZNF551	19q13.43	0.364067	0.364067	2.0106e-32	4.56563e-31
ATP6V0A1	17q21.2	-0.364067	0.364067	2.01066e-32	4.56563e-31
CYP21A1P	6p21.33	-0.363946	0.363946	2.11482e-32	4.7989e-31
DIAPH1	5q31.3	0.363918	0.363918	2.14025e-32	4.85335e-31
NAF1	4q32.2	0.363915	0.363915	2.14245e-32	4.85508e-31
AIG1	6q24.2	-0.363866	0.363866	2.18733e-32	4.95344e-31
NAA35	9q21.33	0.363859	0.363859	2.1933e-32	4.96363e-31
ORAI3	16p11.2	-0.363836	0.363836	2.21476e-32	5.00884e-31
NTHL1	16p13.3	-0.363767	0.363767	2.27965e-32	5.15213e-31
IGHV3-49	14q32.33	0.363648	0.363648	2.39579e-32	5.41099e-31
NYAP1	7q22.1	-0.363565	0.363565	2.47953e-32	5.59637e-31
ACSM5	16p12.3	-0.363559	0.363559	2.48615e-32	5.60756e-31
MOAP1	14q32.12	-0.363557	0.363557	2.48848e-32	5.60907e-31
NUP107	12q15	0.363548	0.363548	2.49776e-32	5.62623e-31
IRF4	6p25.3	0.363414	0.363414	2.6408e-32	5.94444e-31
CXORF38	Xp11.4	0.363407	0.363407	2.64897e-32	5.95887e-31
IGLVI-70	22q11.22	0.363399	0.363399	2.65751e-32	5.97409e-31
PPP1R3F	Xp11.23	-0.363311	0.363311	2.75677e-32	6.1931e-31
IGHV3-30	14q32.33	0.363302	0.363302	2.76744e-32	6.21292e-31
IGKV3-20	2p11.2	0.363238	0.363238	2.84203e-32	6.37612e-31
CEACAM3	19q13.2	0.363131	0.363131	2.9711e-32	6.66126e-31
ARIH1	15q24.1	0.363083	0.363083	3.03143e-32	6.79202e-31
PABPC1	8q22.3	0.363075	0.363075	3.04147e-32	6.80999e-31
C5ORF49	5p15.31	-0.363063	0.363063	3.0567e-32	6.83954e-31
MXD4	4p16.3	-0.363054	0.363054	3.06868e-32	6.86179e-31
AGBL3	7q33	-0.363022	0.363022	3.10955e-32	6.94858e-31
IGKV1-5	2p11.2	0.362919	0.362919	3.24601e-32	7.24871e-31
MCUB	4q25	0.362867	0.362867	3.31587e-32	7.39982e-31
DRC3	17p11.2	-0.362822	0.362822	3.37842e-32	7.53441e-31
ZNF579	19q13.42	-0.362795	0.362795	3.4166e-32	7.61453e-31
EXOSC3	9p13.2	0.362774	0.362774	3.44674e-32	7.67662e-31
LCN12	9q34.3	-0.362739	0.362739	3.49799e-32	7.78563e-31
SLC25A11	17p13.2	-0.362736	0.362736	3.50199e-32	7.78938e-31
ETV3	1q23.1	0.362707	0.362707	3.54498e-32	7.87981e-31
CNIH3	1q42.12	-0.36269	0.36269	3.56991e-32	7.93e-31
ABCG2	4q22.1	-0.362544	0.362544	3.79323e-32	8.42052e-31
COQ8B	19q13.2	-0.362485	0.362485	3.88772e-32	8.62461e-31
SLC45A2	5p13.2	-0.362429	0.362429	3.97919e-32	8.82171e-31
SOX5	12p12.1	-0.362426	0.362426	3.98372e-32	8.82596e-31
ROCK1	18q11.1	0.362356	0.362356	4.10162e-32	9.08119e-31
IGKV3D-20	2p11.2	0.362341	0.362341	4.12716e-32	9.13174e-31
IGKJ4	2p11.2	0.36232	0.36232	4.16363e-32	9.20639e-31
PIK3CG	7q22.3	0.362285	0.362285	4.22413e-32	9.33405e-31
AR	Xq12	-0.36228	0.36228	4.23348e-32	9.34859e-31
MREG	2q35	0.362275	0.362275	4.24083e-32	9.3587e-31
KLKB1	4q35.2	-0.36226	0.36226	4.26804e-32	9.41257e-31
SPAG1	8q22.2	0.362235	0.362235	4.31314e-32	9.50581e-31
ZNF888	19q13.41	0.362193	0.362193	4.38775e-32	9.66394e-31
CCNB2	15q22.2	0.362106	0.362106	4.54931e-32	1.00132e-30
TMEM221	19p13.11	-0.362053	0.362053	4.6507e-32	1.02296e-30
DSE	6q22.1	0.362051	0.362051	4.65369e-32	1.02296e-30
LRCOL1	12q24.33	-0.362043	0.362043	4.66996e-32	1.02587e-30
MCM6	2q21.3	0.362009	0.362009	4.73702e-32	1.03992e-30
RAD21	8q24.11	0.362003	0.362003	4.74914e-32	1.04191e-30
SLC25A32	8q22.3	0.361975	0.361975	4.80294e-32	1.05303e-30
TNFSF11	13q14	0.361946	0.361946	4.86147e-32	1.06516e-30
KIF6	6p21.2	-0.361911	0.361911	4.93271e-32	1.08007e-30
IGHV4-80	14q32.33	0.361896	0.361896	4.96346e-32	1.0861e-30
SYPL1	7q22.2	0.361849	0.361849	5.06171e-32	1.10676e-30
RAB11FIP3	16p13.3	-0.361847	0.361847	5.06442e-32	1.10676e-30
ROBO3	11q24.2	-0.361844	0.361844	5.07274e-32	1.10785e-30
RBM41	Xq22.3	0.36184	0.36184	5.07941e-32	1.10859e-30
NRAS	1p13.2	0.361805	0.361805	5.15366e-32	1.12407e-30
GTF2E1	3q13.33	0.361763	0.361763	5.24511e-32	1.14308e-30
FIGN	2q24.3	-0.361762	0.361762	5.24761e-32	1.14308e-30
SNX6	14q13.1	0.361745	0.361745	5.28394e-32	1.15026e-30
ARIH2OS	3p21.31	-0.361704	0.361704	5.3749e-32	1.1693e-30
IGHV4-28	14q32.33	0.36165	0.36165	5.49536e-32	1.19474e-30
ARL6IP6	2q23.3	0.36159	0.36159	5.6348e-32	1.22426e-30
MMP9	20q13.12	0.361561	0.361561	5.7023e-32	1.23813e-30
TNXA	6p21.33	-0.361501	0.361501	5.84612e-32	1.26854e-30
NAT10	11p13	0.361477	0.361477	5.90338e-32	1.28014e-30
HPSE	4q21.23	0.361434	0.361434	6.01064e-32	1.30256e-30
ABCC1	16p13.11	0.361161	0.361161	6.7296e-32	1.45743e-30
XRN2	20p11.22	0.361154	0.361154	6.7488e-32	1.46065e-30
R3HCC1	8p21.3	-0.3611	0.3611	6.90024e-32	1.49247e-30
SKA1	18q21.1	0.361094	0.361094	6.9195e-32	1.49568e-30
STRADB	2q33.1	-0.361061	0.361061	7.01234e-32	1.51477e-30
IGHV3-64	14q32.33	0.361007	0.361007	7.17072e-32	1.54799e-30
ANKRD17	4q13.3	0.360976	0.360976	7.26533e-32	1.56741e-30
ATP5MC1P6	18q21.33	0.360926	0.360926	7.41404e-32	1.59768e-30
COL17A1	10q25.1	0.360926	0.360926	7.41511e-32	1.59768e-30
SBNO2	19p13.3	0.360916	0.360916	7.44598e-32	1.60331e-30
IGKV2-24	2p11.2	0.360873	0.360873	7.58103e-32	1.63135e-30
PLP2	Xp11.23	0.36086	0.36086	7.61974e-32	1.63863e-30
INHBC	12q13.3	-0.360735	0.360735	8.02319e-32	1.7243e-30
DDX52	17q12	0.360689	0.360689	8.17956e-32	1.75678e-30
TRAV8-6	14q11.2	0.360583	0.360583	8.54515e-32	1.83413e-30
CDC42	1p36.12	0.360568	0.360568	8.59519e-32	1.8437e-30
GALNT6	12q13.13	0.360535	0.360535	8.71491e-32	1.86819e-30
IL4R	16p12.1	0.360469	0.360469	8.95632e-32	1.91872e-30
KHDRBS3	8q24.23	-0.360457	0.360457	8.99883e-32	1.92661e-30
GPR25	1q32.1	0.360389	0.360389	9.25635e-32	1.98011e-30
APOM	6p21.33	-0.360388	0.360388	9.26046e-32	1.98011e-30
CPO	2q33.3	-0.360383	0.360383	9.27869e-32	1.98275e-30
ATF7IP	12p13.1	0.360346	0.360346	9.42264e-32	2.01223e-30
DCLK2	4q31.23-q31.3	-0.360327	0.360327	9.49336e-32	2.02605e-30
IGHV1-24	14q32.33	0.360314	0.360314	9.54517e-32	2.03582e-30
STAG1	3q22.3	0.360299	0.360299	9.60744e-32	2.04781e-30
DCTN5	16p12.2	0.360285	0.360285	9.66214e-32	2.05816e-30
MYCBP	1p34.3	0.360277	0.360277	9.69249e-32	2.0628e-30
SLC25A23	19p13.3	-0.360276	0.360276	9.69613e-32	2.0628e-30
MORN2	2p22.1	-0.360168	0.360168	1.01377e-31	2.15538e-30
KIF24	9p13.3	0.360153	0.360153	1.01998e-31	2.16721e-30
CPA3	3q24	0.360141	0.360141	1.02518e-31	2.1769e-30
AMIGO2	12q13.11	0.360104	0.360104	1.04078e-31	2.20862e-30
CTDSPL2	15q15.3-q21.1	0.360069	0.360069	1.05589e-31	2.23929e-30
PPP4R3B	2p16.1	0.360031	0.360031	1.0725e-31	2.27308e-30
ASGR1	17p13.1	-0.360017	0.360017	1.07876e-31	2.28492e-30
FLYWCH2	16p13.3	-0.360013	0.360013	1.08088e-31	2.28796e-30
TRAV12-2	14q11.2	0.360007	0.360007	1.08323e-31	2.2915e-30
MAP3K2	2q14.3	0.359881	0.359881	1.141e-31	2.4122e-30
ATAD2	8q24.13	0.359861	0.359861	1.15058e-31	2.43093e-30
VASP	19q13.32	0.359836	0.359836	1.16247e-31	2.45452e-30
SNRPN	15q11.2	-0.359761	0.359761	1.19874e-31	2.5295e-30
SGPP2	2q36.1	0.359684	0.359684	1.23753e-31	2.60972e-30
MRPL43	10q24.31	-0.359674	0.359674	1.24229e-31	2.61814e-30
ELK4	1q32.1	0.359652	0.359652	1.25356e-31	2.64023e-30
DKC1	Xq28	0.359639	0.359639	1.26028e-31	2.65273e-30
PRKAG2-AS1	7q36.1	-0.359629	0.359629	1.26548e-31	2.66201e-30
VASN	16p13.3	-0.359549	0.359549	1.3082e-31	2.75016e-30
CAMK2B	7p13	-0.35945	0.35945	1.36234e-31	2.86219e-30
RAB27B	18q21.2	0.359431	0.359431	1.37283e-31	2.88244e-30
APOC1P1	19q13.32	-0.359401	0.359401	1.3901e-31	2.91687e-30
ADAM19	5q33.3	0.359351	0.359351	1.41889e-31	2.97544e-30
SLC30A6	2p22.3	0.359298	0.359298	1.44987e-31	3.03852e-30
SEPTIN4	17q22	-0.359286	0.359286	1.45727e-31	3.05211e-30
PLAC8	4q21.22	0.359258	0.359258	1.4741e-31	3.08545e-30
GPIHBP1	8q24.3	-0.359235	0.359235	1.48794e-31	3.11249e-30
SERGEF	11p15.1	-0.359217	0.359217	1.49903e-31	3.13375e-30
RWDD2A	6q14.1	-0.359214	0.359214	1.50091e-31	3.13573e-30
TMCC1-DT	3q22.1	-0.35921	0.35921	1.50327e-31	3.13872e-30
BMS1	10q11.21	0.359167	0.359167	1.53012e-31	3.1928e-30
CC2D2A	4p15.32	-0.359101	0.359101	1.57228e-31	3.27874e-30
IGHV3-53	14q32.33	0.359046	0.359046	1.60843e-31	3.35206e-30
PARD3-AS1	10p11.21	-0.358967	0.358967	1.66129e-31	3.46009e-30
CD320	19p13.2	-0.358957	0.358957	1.66828e-31	3.47249e-30
IGHV4OR15-8	15q11.2	0.358917	0.358917	1.69552e-31	3.52701e-30
PCLAF	15q22.31	0.358878	0.358878	1.72301e-31	3.58198e-30
MTDH	8q22.1	0.358732	0.358732	1.82922e-31	3.80045e-30
IGKJ5	2p11.2	0.35873	0.35873	1.83058e-31	3.80093e-30
PROK1	1p13.3	-0.358685	0.358685	1.86492e-31	3.86986e-30
TRBV5-1	7q34	0.358655	0.358655	1.88784e-31	3.915e-30
GNA13	17q24.1	0.358525	0.358525	1.99151e-31	4.12746e-30
TMEM161A	19p13.11	-0.35845	0.35845	2.05366e-31	4.25365e-30
ANKS1B	12q23.1	-0.358354	0.358354	2.13533e-31	4.42009e-30
LRRC37A7P	18q12.1	-0.358329	0.358329	2.15791e-31	4.4641e-30
PSME4	2p16.2	0.358317	0.358317	2.16851e-31	4.48328e-30
RASSF3	12q14.2	0.358312	0.358312	2.17251e-31	4.48878e-30
MCOLN1	19p13.2	-0.358284	0.358284	2.19809e-31	4.53885e-30
GBP5	1p22.2	0.358215	0.358215	2.26083e-31	4.66556e-30
DARS2	1q25.1	0.358155	0.358155	2.31689e-31	4.77831e-30
C2ORF69	2q33.1	0.358152	0.358152	2.31967e-31	4.78113e-30
CMTR2	16q22.2	0.358054	0.358054	2.41494e-31	4.97445e-30
TRAV17	14q11.2	0.35805	0.35805	2.41837e-31	4.97847e-30
SRSF12	6q15	-0.357893	0.357893	2.5789e-31	5.3057e-30
EID2B	19q13.2	-0.357889	0.357889	2.58348e-31	5.31188e-30
IGKV1-16	2p11.2	0.35782	0.35782	2.65742e-31	5.46059e-30
SKA3	13q12.11	0.357776	0.357776	2.70489e-31	5.55474e-30
ING4	12p13.31	-0.357737	0.357737	2.74816e-31	5.64017e-30
SEH1L	18p11.21	0.357558	0.357558	2.95647e-31	6.064e-30
IGHM	14q32.33	0.357534	0.357534	2.98603e-31	6.12091e-30
DNAJC13	3q22.1	0.357498	0.357498	3.0302e-31	6.20768e-30
IGKV3D-11	2p11.2	0.357485	0.357485	3.04675e-31	6.2378e-30
IGLV3-16	22q11.22	0.357437	0.357437	3.10695e-31	6.35718e-30
TP63	3q28	0.357425	0.357425	3.12138e-31	6.38283e-30
RASGRP1	15q14	0.357391	0.357391	3.165e-31	6.46812e-30
NME3	16p13.3	-0.35738	0.35738	3.17925e-31	6.4933e-30
MS4A2	11q12.1	0.357278	0.357278	3.31514e-31	6.76673e-30
NEIL3	4q34.3	0.357226	0.357226	3.38589e-31	6.90696e-30
KLF5	13q22.1	0.357117	0.357117	3.53972e-31	7.21641e-30
XRCC2	7q36.1	0.357094	0.357094	3.57248e-31	7.27879e-30
ZNF513	2p23.3	-0.357064	0.357064	3.61699e-31	7.36503e-30
ATP6V0E2-AS1	7q36.1	-0.357054	0.357054	3.6316e-31	7.39031e-30
GNL1	6p21.33	-0.35703	0.35703	3.66736e-31	7.45859e-30
TMEM81	1q32.1	-0.357017	0.357017	3.68671e-31	7.49341e-30
IGLV3-1	22q11.22	0.357013	0.357013	3.6937e-31	7.50311e-30
AAGAB	15q23	0.356979	0.356979	3.74426e-31	7.60123e-30
SPIB	19q13.33	0.356959	0.356959	3.77548e-31	7.66e-30
IGLC6	22q11.22	0.356852	0.356852	3.94344e-31	7.99595e-30
SKIDA1	10p12.31	-0.356762	0.356762	4.09006e-31	8.28828e-30
RTN4RL2	11q12.1	-0.356704	0.356704	4.18819e-31	8.48202e-30
THEMIS	6q22.33	0.356645	0.356645	4.28991e-31	8.68283e-30
ZFAND2B	2q35	-0.356619	0.356619	4.33498e-31	8.76877e-30
POLR2I	19q13.12	-0.3566	0.3566	4.36952e-31	8.83334e-30
TIMELESS	12q13.3	0.356589	0.356589	4.38841e-31	8.86621e-30
IGLV3-25	22q11.22	0.356571	0.356571	4.42012e-31	8.92494e-30
CR2	1q32.2	0.356556	0.356556	4.44728e-31	8.9744e-30
IGLV2-14	22q11.22	0.356532	0.356532	4.4924e-31	9.06003e-30
IGHV7-81	14q32.33	0.356524	0.356524	4.50552e-31	9.08107e-30
DHX9	1q25.3	0.356491	0.356491	4.5666e-31	9.19868e-30
PLEKHA4	19q13.33	-0.356432	0.356432	4.67753e-31	9.41649e-30
SPEF1	20p13	-0.356403	0.356403	4.73353e-31	9.52021e-30
ALDH1L1	3q21.3	-0.356402	0.356402	4.73469e-31	9.52021e-30
WDR44	Xq24	0.356329	0.356329	4.87791e-31	9.80233e-30
RNF138	18q12.1	0.356297	0.356297	4.94215e-31	9.9255e-30
SLC10A7	4q31.22	0.356271	0.356271	4.99407e-31	1.00238e-29
SLC25A27	6p12.3	-0.356175	0.356175	5.19226e-31	1.04154e-29
CFAP298-TCP10L	21q22.11	-0.356149	0.356149	5.24726e-31	1.05195e-29
KCNE2	21q22.11	-0.356142	0.356142	5.26345e-31	1.05457e-29
CA11	19q13.33	-0.356094	0.356094	5.36754e-31	1.07478e-29
R3HDM1	2q21.3	0.356074	0.356074	5.41082e-31	1.08281e-29
IGHV3-73	14q32.33	0.356069	0.356069	5.42058e-31	1.08412e-29
PECR	2q35	-0.356044	0.356044	5.47623e-31	1.0946e-29
PRSS50	3p21.31	-0.355983	0.355983	5.61466e-31	1.1216e-29
RGS12	4p16.3	-0.355962	0.355962	5.66206e-31	1.1304e-29
OIP5	15q15.1	0.355936	0.355936	5.72182e-31	1.14165e-29
MLST8	16p13.3	-0.355883	0.355883	5.84696e-31	1.16593e-29
ACBD3	1q42.12	0.355835	0.355835	5.96103e-31	1.18798e-29
COPB1	11p15.2	0.355786	0.355786	6.08216e-31	1.2114e-29
TRAV29DV5	14q11.2	0.355769	0.355769	6.12405e-31	1.21903e-29
TRERF1	6p21.1	0.35572	0.35572	6.24746e-31	1.24286e-29
PWAR6	15q11.2	-0.35556	0.35556	6.66557e-31	1.32525e-29
ZNF28	19q13.41	0.355498	0.355498	6.83543e-31	1.35822e-29
DDX25	11q24.2	-0.355421	0.355421	7.05092e-31	1.40022e-29
LNX2	13q12.2	0.355415	0.355415	7.06699e-31	1.40258e-29
GMCL1	2p13.3	0.355348	0.355348	7.26282e-31	1.4406e-29
FBXO34	14q22.3	0.355331	0.355331	7.31377e-31	1.44986e-29
NFE2L3	7p15.2	0.355305	0.355305	7.39142e-31	1.46439e-29
CEP76	18p11.21	0.355189	0.355189	7.74682e-31	1.5339e-29
SPACA6	19q13.41	-0.355141	0.355141	7.89927e-31	1.56316e-29
BOLA1	1q21.2	-0.355044	0.355044	8.21219e-31	1.62414e-29
CCDC181	1q24.2	-0.35502	0.35502	8.29527e-31	1.6396e-29
CDPF1	22q13.31	-0.354986	0.354986	8.40756e-31	1.66083e-29
TRAV8-4	14q11.2	0.354982	0.354982	8.42225e-31	1.66275e-29
RNF187	1q42.13	-0.354868	0.354868	8.81882e-31	1.74003e-29
C1ORF134	1p36.13	-0.354809	0.354809	9.03128e-31	1.78091e-29
ST3GAL6-AS1	3q12.1	-0.35479	0.35479	9.10185e-31	1.79377e-29
MBD3	19p13.3	-0.354772	0.354772	9.1671e-31	1.80558e-29
POLN	4p16.3	-0.354645	0.354645	9.6503e-31	1.89964e-29
CDX1	5q32	0.35458	0.35458	9.90966e-31	1.94956e-29
PPP1R2	3q29	0.354559	0.354559	9.99324e-31	1.96485e-29
MED13	17q23.2	0.354544	0.354544	1.00542e-30	1.97569e-29
DCLRE1C	10p13	0.354521	0.354521	1.01456e-30	1.99249e-29
KIAA0586	14q23.1	0.354506	0.354506	1.02098e-30	2.00393e-29
C11ORF71	11q23.2	-0.35449	0.35449	1.02754e-30	2.01564e-29
RANP1	6p22.1	0.354449	0.354449	1.0446e-30	2.0479e-29
GLIPR1L2	12q21.2	-0.354438	0.354438	1.04926e-30	2.05584e-29
ERI3	1p34.1	-0.354436	0.354436	1.04995e-30	2.056e-29
TUBAL3	10p15.1	0.354421	0.354421	1.05652e-30	2.06766e-29
IGKV1-12	2p11.2	0.354406	0.354406	1.06298e-30	2.0791e-29
FAM91A1	8q24.13	0.354347	0.354347	1.08868e-30	2.12814e-29
IGKV3-11	2p11.2	0.354277	0.354277	1.11963e-30	2.18736e-29
IGKV3-7	2p11.2	0.35421	0.35421	1.15022e-30	2.24582e-29
ASPSCR1	17q25.3	-0.35418	0.35418	1.16464e-30	2.27267e-29
HMGN1P8	3q26.1	0.354148	0.354148	1.17956e-30	2.30044e-29
LMNB2	19p13.3	0.354037	0.354037	1.23338e-30	2.40401e-29
PPP1R12A	12q21.2-q21.31	0.354033	0.354033	1.23568e-30	2.40711e-29
IPO7	11p15.4	0.354007	0.354007	1.24876e-30	2.43119e-29
SSH2	17q11.2	0.354003	0.354003	1.25053e-30	2.43323e-29
IGHV4-39	14q32.33	0.353986	0.353986	1.25936e-30	2.449e-29
NUF2	1q23.3	0.353954	0.353954	1.27542e-30	2.4788e-29
SUSD6	14q24.1	0.353939	0.353939	1.28299e-30	2.49208e-29
WDR83	19p13.13	-0.353879	0.353879	1.31441e-30	2.55164e-29
MACC1	7p21.1	0.353804	0.353804	1.35502e-30	2.62895e-29
FBXL21P	5q31.1	-0.353779	0.353779	1.36851e-30	2.6536e-29
EFEMP2	11q13.1	-0.353741	0.353741	1.38989e-30	2.69351e-29
EIF3A	10q26.11	0.353734	0.353734	1.39388e-30	2.6997e-29
HCFC1R1	16p13.3	-0.353709	0.353709	1.40759e-30	2.72468e-29
RAB10	2p23.3	0.353665	0.353665	1.43271e-30	2.77171e-29
TAGLN2P1	8q23.1	0.353598	0.353598	1.47188e-30	2.84585e-29
USP34	2p15	0.353574	0.353574	1.48613e-30	2.87177e-29
KPNA4	3q25.33	0.353557	0.353557	1.4966e-30	2.89034e-29
ABCA8	17q24.2	-0.353538	0.353538	1.50835e-30	2.91137e-29
FPR2	19q13.41	0.353481	0.353481	1.54338e-30	2.97728e-29
DSG3	18q12.1	0.353476	0.353476	1.5462e-30	2.98101e-29
ERICH2	2q31.1	-0.353316	0.353316	1.64882e-30	3.17704e-29
PPAT	4q12	0.353154	0.353154	1.75963e-30	3.38862e-29
CASP8	2q33.1	0.353131	0.353131	1.77638e-30	3.41892e-29
AP3B1	5q14.1	0.353067	0.353067	1.82232e-30	3.50534e-29
IGHV3-33	14q32.33	0.353045	0.353045	1.83867e-30	3.53477e-29
GMNC	3q28	-0.352993	0.352993	1.87759e-30	3.60755e-29
IGKJ3	2p11.2	0.35297	0.35297	1.89492e-30	3.63742e-29
BARX2	11q24.3	0.35297	0.35297	1.8953e-30	3.63742e-29
GPR171	3q25.1	0.352913	0.352913	1.93892e-30	3.71901e-29
GNPTAB	12q23.2	0.352906	0.352906	1.94451e-30	3.72762e-29
PHF1	6p21.32	-0.352839	0.352839	1.99707e-30	3.82621e-29
SRRM1	1p36.11	0.352829	0.352829	2.00509e-30	3.8394e-29
FCRL2	1q23.1	0.35282	0.35282	2.01221e-30	3.85084e-29
ESRP1	8q22.1	0.352813	0.352813	2.01836e-30	3.86041e-29
ZNF143	11p15.4	0.352795	0.352795	2.03303e-30	3.88626e-29
MTA2	11q12.3	0.35275	0.35275	2.06958e-30	3.9539e-29
GPANK1	6p21.33	-0.352701	0.352701	2.11134e-30	4.03139e-29
AGFG1	2q36.3	0.352658	0.352658	2.14784e-30	4.09876e-29
COL10A1	6q22.1	0.352633	0.352633	2.16919e-30	4.13716e-29
TTF1	9q34.13	0.352562	0.352562	2.23182e-30	4.25421e-29
GNMT	6p21.1	-0.352531	0.352531	2.25959e-30	4.30471e-29
DCDC2	6p22.3	-0.352487	0.352487	2.30021e-30	4.37961e-29
NPAT	11q22.3	0.352457	0.352457	2.32808e-30	4.43019e-29
TMPRSS11E	4q13.2	0.352431	0.352431	2.35201e-30	4.47319e-29
SGF29	16p11.2	-0.352429	0.352429	2.35438e-30	4.47518e-29
ZNF747	16p11.2	-0.352388	0.352388	2.39297e-30	4.54597e-29
ERCC6L2	9q22.32	0.352376	0.352376	2.40505e-30	4.56634e-29
DNMT1	19p13.2	0.352363	0.352363	2.41733e-30	4.58707e-29
AP1M1	19p13.11	-0.352157	0.352157	2.6252e-30	4.97735e-29
CLMP	11q24.1	0.352156	0.352156	2.62595e-30	4.97735e-29
PEX14	1p36.22	-0.352021	0.352021	2.77265e-30	5.25245e-29
MEGF8	19q13.2	-0.351969	0.351969	2.83046e-30	5.35897e-29
LPAR5	12p13.31	0.351942	0.351942	2.8609e-30	5.41355e-29
IGLC5	22q11.22	0.351936	0.351936	2.86855e-30	5.42499e-29
COL12A1	6q13-q14.1	0.351733	0.351733	3.11023e-30	5.87876e-29
SALL2	14q11.2	-0.351704	0.351704	3.1463e-30	5.94359e-29
CXCR5	11q23.3	0.351691	0.351691	3.16284e-30	5.9715e-29
GPA33	1q24.1	0.351543	0.351543	3.35623e-30	6.33308e-29
UTP15	5q13.2	0.351515	0.351515	3.39313e-30	6.39912e-29
PEPD	19q13.11	-0.351497	0.351497	3.41851e-30	6.44338e-29
CEP78	9q21.2	0.351247	0.351247	3.77652e-30	7.1142e-29
GADD45G	9q22.2	-0.351226	0.351226	3.80826e-30	7.16999e-29
TRDV1	14q11.2	0.351215	0.351215	3.8262e-30	7.19975e-29
MPND	19p13.3	-0.351152	0.351152	3.92269e-30	7.37719e-29
MMAB	12q24.11	-0.35113	0.35113	3.95722e-30	7.43799e-29
SNHG14	15q11.2	-0.351129	0.351129	3.95956e-30	7.43824e-29
CCDC157	22q12.2	-0.351102	0.351102	4.00206e-30	7.5139e-29
ZNF562	19p13.2	0.351061	0.351061	4.06802e-30	7.63348e-29
IL26	12q15	0.350955	0.350955	4.24266e-30	7.95675e-29
SLC28A3	9q21.32-q21.33	0.350952	0.350952	4.24887e-30	7.96397e-29
TXN2	22q12.3	-0.350873	0.350873	4.38379e-30	8.2123e-29
IL23R	1p31.3	0.350857	0.350857	4.41264e-30	8.26175e-29
CCL11	17q12	0.350846	0.350846	4.43173e-30	8.29289e-29
IGKV1D-16	2p11.2	0.35082	0.35082	4.47805e-30	8.37493e-29
USP6NL	10p14	0.350746	0.350746	4.61185e-30	8.62037e-29
GINS3	16q21	0.350729	0.350729	4.64333e-30	8.6744e-29
LAMC2	1q25.3	0.350722	0.350722	4.65573e-30	8.69277e-29
ZNF32	10q11.21	-0.350665	0.350665	4.76319e-30	8.88848e-29
ICE1	5p15.32	0.35059	0.35059	4.90718e-30	9.15211e-29
GTPBP4	10p15.3	0.350554	0.350554	4.97763e-30	9.27837e-29
IGHV3-43	14q32.33	0.350531	0.350531	5.02333e-30	9.35839e-29
IGHJ4	14q32.33	0.350519	0.350519	5.04887e-30	9.40073e-29
PPP1CC	12q24.11	0.350517	0.350517	5.05164e-30	9.40073e-29
MCM9	6q22.31	0.350509	0.350509	5.0678e-30	9.42561e-29
LINC02198	5q13.1	-0.350501	0.350501	5.08368e-30	9.44993e-29
CASP2	7q34	0.350399	0.350399	5.29442e-30	9.83625e-29
ZBP1	20q13.31	0.350348	0.350348	5.4046e-30	1.00354e-28
SLC12A6	15q14	0.350226	0.350226	5.67216e-30	1.05264e-28
LAMA3	18q11.2	0.3502	0.3502	5.73173e-30	1.06311e-28
WASH2P	2q14.1	-0.350059	0.350059	6.0624e-30	1.12383e-28
ITK	5q33.3	0.350044	0.350044	6.0982e-30	1.12984e-28
SIGLEC6	19q13.41	0.350037	0.350037	6.1155e-30	1.13242e-28
TRAT1	3q13.13	0.349991	0.349991	6.22696e-30	1.15243e-28
IREB2	15q25.1	0.349977	0.349977	6.26349e-30	1.15856e-28
TRAV26-2	14q11.2	0.349906	0.349906	6.442e-30	1.19092e-28
KBTBD8	3p14.1	0.349864	0.349864	6.55027e-30	1.21027e-28
RN7SL431P	1q21.3	0.349806	0.349806	6.70153e-30	1.23754e-28
ZBTB22	6p21.3	-0.349805	0.349805	6.70552e-30	1.2376e-28
NUPR1	16p11.2	-0.349736	0.349736	6.89149e-30	1.27123e-28
RSPH9	6p21.1	-0.349697	0.349697	6.99794e-30	1.29016e-28
FGFRL1	4p16.3	-0.349693	0.349693	7.01139e-30	1.29193e-28
FCRL3	1q23.1	0.349661	0.349661	7.10032e-30	1.30761e-28
CSF2	5q31.1	0.349639	0.349639	7.1616e-30	1.31817e-28
CHRNA4	20q13.33	-0.349602	0.349602	7.26639e-30	1.33673e-28
TMIE	3p21.31	-0.349526	0.349526	7.49145e-30	1.37738e-28
SLC1A5	19q13.32	0.349413	0.349413	7.83198e-30	1.43921e-28
PIGQ	16p13.3	-0.349385	0.349385	7.92149e-30	1.45486e-28
CASTOR1	22q12.2	-0.349369	0.349369	7.97011e-30	1.463e-28
LINC02605	8q21.13	0.349224	0.349224	8.44396e-30	1.54913e-28
IGHV1-46	14q32.33	0.349171	0.349171	8.62338e-30	1.58056e-28
IGKV1-9	2p11.2	0.34917	0.34917	8.62465e-30	1.58056e-28
NCKIPSD	3p21.31	-0.34916	0.34916	8.65931e-30	1.58605e-28
JMJD7	15q15.1	0.349091	0.349091	8.89891e-30	1.62905e-28
IGKV2D-24	2p11.2	0.34901	0.34901	9.18962e-30	1.68136e-28
QTRT1	19p13.3	-0.348986	0.348986	9.27544e-30	1.69614e-28
METTL8	2q31.1	0.348981	0.348981	9.29638e-30	1.69905e-28
CORO2B	15q23	-0.348889	0.348889	9.64054e-30	1.76099e-28
CSE1L	20q13.13	0.34883	0.34883	9.86622e-30	1.80124e-28
ESPL1	12q13.13	0.348731	0.348731	1.02628e-29	1.87262e-28
DHRS12	13q14.3	-0.348703	0.348703	1.03751e-29	1.89209e-28
HENMT1	1p13.3	0.348693	0.348693	1.04155e-29	1.89787e-28
KLHL11	17q21.2	0.348692	0.348692	1.04195e-29	1.89787e-28
NOP14	4p16.3	0.348691	0.348691	1.04236e-29	1.89787e-28
ARFGEF2	20q13.13	0.348674	0.348674	1.04971e-29	1.91021e-28
ACAA1	3p22.2	-0.348637	0.348637	1.06498e-29	1.93696e-28
PKN1	19p13.12	-0.348574	0.348574	1.09179e-29	1.98464e-28
CACFD1	9q34.2	-0.348515	0.348515	1.11782e-29	2.03086e-28
HRCT1	9p13.3	-0.34849	0.34849	1.12873e-29	2.04958e-28
TRAV2	14q11.2	0.348467	0.348467	1.13907e-29	2.06725e-28
C1ORF147	1q32.1	0.34842	0.34842	1.16037e-29	2.10477e-28
IGHV2-26	14q32.33	0.348413	0.348413	1.16386e-29	2.10997e-28
ANO9	11p15.5	0.348281	0.348281	1.22598e-29	2.22139e-28
E2F4	16q22.1	0.348251	0.348251	1.24043e-29	2.24636e-28
NDUFB8	10q24.31	-0.348245	0.348245	1.24325e-29	2.25027e-28
DTX3	12q13.3	-0.348181	0.348181	1.27545e-29	2.30731e-28
C4B	6p21.33	-0.348172	0.348172	1.27963e-29	2.31362e-28
RNF180	5q12.3	-0.348162	0.348162	1.2851e-29	2.32227e-28
SCG5	15q13.3	-0.34812	0.34812	1.3063e-29	2.35932e-28
ZNF709	19p13.2	-0.348108	0.348108	1.31253e-29	2.3693e-28
VPS26B	11q25	-0.34797	0.34797	1.38576e-29	2.50016e-28
FBXO28	1q42.11	0.347901	0.347901	1.42418e-29	2.5681e-28
RCAN3	1p36.11	0.347877	0.347877	1.43758e-29	2.59087e-28
GKAP1	9q21.32	-0.347873	0.347873	1.43983e-29	2.59354e-28
ID4	6p22.3	-0.347865	0.347865	1.44461e-29	2.60076e-28
LRRC37A3	17q24.1	-0.347836	0.347836	1.4612e-29	2.62922e-28
TMEM75	8q24.21	0.347787	0.347787	1.48966e-29	2.679e-28
DCAF8	1q23.2	-0.347784	0.347784	1.4915e-29	2.68089e-28
LNP1	3q12.2	-0.347717	0.347717	1.53148e-29	2.75128e-28
ALDH6A1	14q24.3	-0.347702	0.347702	1.54014e-29	2.76536e-28
PKP1	1q32.1	0.347643	0.347643	1.57687e-29	2.82981e-28
PSMD11	17q11.2	0.347604	0.347604	1.60097e-29	2.87152e-28
SPCS3	4q34.2	0.347538	0.347538	1.64326e-29	2.94581e-28
FUT4	11q21	0.3475	0.3475	1.66784e-29	2.98828e-28
PTBP1	19p13.3	0.347465	0.347465	1.69101e-29	3.0282e-28
CAST	5q15	0.347433	0.347433	1.71276e-29	3.06552e-28
RALGPS2	1q25.2	0.347413	0.347413	1.72608e-29	3.08772e-28
TRAV12-3	14q11.2	0.347315	0.347315	1.79417e-29	3.20781e-28
SMIM10L2B	Xq26.3	-0.347179	0.347179	1.89253e-29	3.38189e-28
IGLV2-8	22q11.22	0.347167	0.347167	1.90126e-29	3.39569e-28
EHBP1L1	11q13.1	0.34709	0.34709	1.9601e-29	3.49892e-28
BAIAP3	16p13.3	-0.347085	0.347085	1.96379e-29	3.50365e-28
SMC6	2p24.2	0.347069	0.347069	1.97598e-29	3.52353e-28
VCPIP1	8q13.1	0.34705	0.34705	1.99111e-29	3.54863e-28
SPRTN	1q42.2	0.347031	0.347031	2.00566e-29	3.57269e-28
SSPOP	7q36.1	-0.34703	0.34703	2.00697e-29	3.57312e-28
LATS1	6q25.1	0.346917	0.346917	2.09755e-29	3.73242e-28
LINGO1	15q24.3	-0.34691	0.34691	2.10324e-29	3.74058e-28
CEP128	14q31.1	0.346894	0.346894	2.1167e-29	3.76252e-28
IGLV2-5	22q11.22	0.346783	0.346783	2.21158e-29	3.9291e-28
CDK5	7q36.1	-0.346742	0.346742	2.24684e-29	3.98965e-28
SLC9A7	Xp11.3	0.346692	0.346692	2.29163e-29	4.06705e-28
USP38	4q31.21	0.346631	0.346631	2.34706e-29	4.16322e-28
POP1	8q22.2	0.346588	0.346588	2.38737e-29	4.23249e-28
PNMA8A	19q13.32	-0.346463	0.346463	2.50747e-29	4.44308e-28
ECH1	19q13.2	-0.346453	0.346453	2.51677e-29	4.45721e-28
YIPF3	6p21.1	-0.346449	0.346449	2.52121e-29	4.46274e-28
FAM3A	Xq28	-0.346437	0.346437	2.53231e-29	4.47778e-28
JAZF1-AS1	7p15.1	-0.346437	0.346437	2.53236e-29	4.47778e-28
IGHV1OR15-9	15q11.1	0.346435	0.346435	2.53433e-29	4.47892e-28
ATP1A2	1q23.2	-0.346382	0.346382	2.58757e-29	4.5706e-28
UGCG	9q31.3	0.346324	0.346324	2.64722e-29	4.67352e-28
SHOC2	10q25.2	0.346288	0.346288	2.68526e-29	4.7382e-28
CRYBG2	1p36.11	0.346238	0.346238	2.73813e-29	4.82896e-28
ZNF280C	Xq26.1	0.34623	0.34623	2.7469e-29	4.84189e-28
GLRX3	10q26.3	0.346182	0.346182	2.79876e-29	4.93072e-28
SEC14L2	22q12.2	-0.346155	0.346155	2.82915e-29	4.98167e-28
IL12B	5q33.3	0.346121	0.346121	2.86708e-29	5.04583e-28
TRIP12	2q36.3	0.346116	0.346116	2.87227e-29	5.05231e-28
ANKLE2	12q24.33	0.346106	0.346106	2.88418e-29	5.07062e-28
IGKV1D-12	2p11.2	0.346082	0.346082	2.91122e-29	5.1155e-28
NDUFB2	7q34	-0.346057	0.346057	2.93953e-29	5.16255e-28
ZNF862	7q36.1	-0.346052	0.346052	2.94565e-29	5.17061e-28
PKIG	20q13.12	-0.346047	0.346047	2.95049e-29	5.17641e-28
IGHV3-19	14q32.33	0.346045	0.346045	2.95304e-29	5.17818e-28
CHRM3-AS2	1q43	0.345945	0.345945	3.0708e-29	5.38188e-28
MCOLN2	1p22.3	0.345922	0.345922	3.09939e-29	5.42916e-28
IFT22	7q22.1	-0.345896	0.345896	3.13061e-29	5.481e-28
IGHV3OR15-7	15q11.2	0.34589	0.34589	3.13782e-29	5.49077e-28
FUBP1	1p31.1	0.345865	0.345865	3.16842e-29	5.54083e-28
EXOC3-AS1	5p15.33	-0.345864	0.345864	3.16971e-29	5.54083e-28
HDAC5	17q21.31	-0.345828	0.345828	3.21531e-29	5.61762e-28
PPP6R3	11q13	0.345665	0.345665	3.427e-29	5.98439e-28
RXRB	6p21.32	-0.345621	0.345621	3.48676e-29	6.08558e-28
EYA3	1p35.3	0.345615	0.345615	3.49436e-29	6.09571e-28
RHOV	15q15.1	0.3456	0.3456	3.51467e-29	6.12795e-28
C10ORF62	10q24.2	-0.345544	0.345544	3.59261e-29	6.2606e-28
PDCD1LG2	9p24.1	0.345483	0.345483	3.68001e-29	6.40961e-28
KRT2	12q13.13	0.345402	0.345402	3.79773e-29	6.61123e-28
BCL2L14	12p13.2	0.345354	0.345354	3.86927e-29	6.7323e-28
XPO1	2p15	0.345339	0.345339	3.89245e-29	6.76912e-28
MAGI2-AS3	7q21.11	-0.345274	0.345274	3.99244e-29	6.93944e-28
ACYP2	2p16.2	-0.345259	0.345259	4.01622e-29	6.97717e-28
TRAV14DV4	14q11.2	0.345107	0.345107	4.26126e-29	7.39906e-28
PDS5B	13q13.1	0.345051	0.345051	4.35575e-29	7.55924e-28
STAG2	Xq25	0.345047	0.345047	4.3623e-29	7.56317e-28
NFAT5	16q22.1	0.345047	0.345047	4.36251e-29	7.56317e-28
GCN1	12q24.23	0.345032	0.345032	4.38764e-29	7.60284e-28
INPP4B	4q31.21	0.344961	0.344961	4.51187e-29	7.81409e-28
R3HCC1L	10q24.2	0.344855	0.344855	4.70123e-29	8.13786e-28
TRAV22	14q11.2	0.344811	0.344811	4.78369e-29	8.27634e-28
IGIP	5q31.3	-0.344798	0.344798	4.80853e-29	8.31505e-28
CD44	11p13	0.344795	0.344795	4.81396e-29	8.32018e-28
ZMYND10	3p21.31	-0.344739	0.344739	4.91974e-29	8.49864e-28
STK19	6p21.33	-0.344645	0.344645	5.10214e-29	8.80922e-28
PMVK	1q21.3	-0.344642	0.344642	5.10876e-29	8.81614e-28
ITIH2	10p14	-0.344621	0.344621	5.15061e-29	8.88381e-28
CHST10	2q11.2	-0.34462	0.34462	5.15397e-29	8.88507e-28
YARS2	12p11.21	0.3446	0.3446	5.19296e-29	8.94771e-28
KDM1B	6p22.3	0.344559	0.344559	5.27798e-29	9.08956e-28
CPQ	8q22.1	-0.344443	0.344443	5.52154e-29	9.50416e-28
SLC4A4	4q13.3	-0.344365	0.344365	5.69119e-29	9.79118e-28
LAMTOR4	7q22.1	-0.344291	0.344291	5.85794e-29	1.00729e-27
SMIM11A	21q22.11-q22.12	-0.344287	0.344287	5.86719e-29	1.00837e-27
IGHV3-35	14q32.33	0.344256	0.344256	5.93699e-29	1.01984e-27
ARL8A	1q32.1	-0.344236	0.344236	5.9836e-29	1.02733e-27
SNX30	9q32	0.344196	0.344196	6.07744e-29	1.04291e-27
PMCH	12q23.2	0.344096	0.344096	6.3188e-29	1.08377e-27
OTOS	2q37.3	-0.344087	0.344087	6.34101e-29	1.08703e-27
PIGN	18q21.33	0.344046	0.344046	6.44349e-29	1.10404e-27
DCXR-DT	17q25.3	-0.344004	0.344004	6.5486e-29	1.12148e-27
AFDN-DT	6q27	-0.343977	0.343977	6.61826e-29	1.13283e-27
AGT	1q42.2	-0.343969	0.343969	6.63883e-29	1.13578e-27
LRRC57	15q15.2	0.343962	0.343962	6.65678e-29	1.13827e-27
TMEM8B	9p13.3	-0.343919	0.343919	6.76944e-29	1.15695e-27
NTPCR	1q42.2	-0.343855	0.343855	6.93861e-29	1.18526e-27
ALDH1L1-AS1	3q21.3	-0.34371	0.34371	7.34159e-29	1.25346e-27
B3GALNT2	1q42.3	0.34366	0.34366	7.48636e-29	1.27753e-27
DDI2	1p36.21	0.343614	0.343614	7.619e-29	1.29951e-27
GPAA1	8q24.3	-0.34361	0.34361	7.63101e-29	1.3009e-27
ZNF512B	20q13.33	-0.343568	0.343568	7.75627e-29	1.32158e-27
RASSF5	1q32.1	0.343513	0.343513	7.92517e-29	1.34968e-27
URB2	1q42.13	0.343511	0.343511	7.93007e-29	1.34983e-27
SPN	16p11.2	0.34344	0.34344	8.15291e-29	1.38706e-27
KIF2C	1p34.1	0.3433	0.3433	8.60902e-29	1.46392e-27
CXCR6	3p21.31	0.343178	0.343178	9.02412e-29	1.53327e-27
HMGCL	1p36.11	-0.343178	0.343178	9.02593e-29	1.53327e-27
RNU6ATAC35P	1q41	-0.343166	0.343166	9.06774e-29	1.5396e-27
UCN	2p23.3	-0.343164	0.343164	9.07479e-29	1.54002e-27
RAP2C	Xq26.2	0.34316	0.34316	9.08795e-29	1.54148e-27
C1QTNF4	11p11.2	-0.343091	0.343091	9.33246e-29	1.58215e-27
NOL11	17q24.2	0.343023	0.343023	9.58202e-29	1.62365e-27
IGLV2-18	22q11.22	0.342992	0.342992	9.69738e-29	1.64237e-27
EPB41	1p35.3	0.342883	0.342883	1.01155e-28	1.71232e-27
ACR	22q13.33	-0.34285	0.34285	1.0246e-28	1.73354e-27
RAET1L	6q25.1	0.342803	0.342803	1.04352e-28	1.76467e-27
ZNF699	19p13.2	0.342751	0.342751	1.06466e-28	1.79878e-27
IGHV6-1	14q32.33	0.342751	0.342751	1.06476e-28	1.79878e-27
PLAA	9p21.2	0.342717	0.342717	1.07886e-28	1.82169e-27
MLKL	16q23.1	0.342676	0.342676	1.09602e-28	1.84974e-27
EP300	22q13.2	0.342627	0.342627	1.11714e-28	1.88445e-27
[truncated: 31,721 more rows]
