# Supplementary material for: PTBPs: An immunomodulatory-related prognostic biomarker in pan-cancer
Source: Front Mol Biosci. 2022 Aug 23;9:968458. doi: 10.3389/fmolb.2022.968458 (PMC9531344; doi:10.3389/fmolb.2022.968458)
Supplement: Supplementary file 9 [file Table5.XLSX]

## Sheet: cor
		ACC	BLCA	BRCA	CESC	CHOL	COAD	ESCA	GBM	HNSC	KICH	KIRC	KIRP	LGG	LIHC	LUAD	LUSC	MESO	OV	PAAD	PCPG	PRAD	READ	SARC	SKCM	STAD	THCA	TGCT	UCEC	UCS	UVM
PTBP1	PD-1	-0.232122	-0.0606687	0.120231	-0.0529463	0.176834	0.108951	-0.0825716	-0.100671	0.128188	0.0727718	0.167262	0.201638	0.381372	0.312183	0.219014	-0.0539422	0.212529	0.133319	0.0150682	-0.115321	0.0430139	0.0626114	-0.0330008	-0.0594423	0.214159	0.149826	0.000818701	0.0319484	-0.0555024	-0.00376416
	CTLA4	-0.345417	-0.079208	0.0222092	-0.0415835	0.115315	-0.0842639	-0.132442	-0.226312	0.076635	0.0127196	0.0966202	0.0327003	0.168235	0.26698	-0.0109015	-0.127079	0.155979	0.0892575	-0.0748642	-0.286445	0.0378095	-0.063052	0.0133107	-0.055926	0.136619	-0.00309626	-0.0374168	-0.0361393	-0.042687	-0.184421
	LAG3	0.0866358	0.00599302	0.163902	-0.0564782	0.235779	0.12983	-0.112587	0.0390383	0.112917	0.254939	0.204895	0.141637	0.489487	0.202521	0.251313	-0.0118993	0.0185575	0.0904129	-0.0183429	-0.00332686	-0.0980401	0.0774166	0.0235829	-0.0556438	0.200253	0.0975711	0.0365001	0.126363	0.123992	0.13842
	TIM-3	-0.208617	-0.163177	-0.165524	-0.12125	0.0216216	-0.150276	-0.213279	-0.415288	0.0552824	-0.0562063	0.00907167	-0.293653	0.270564	0.195141	-0.101257	-0.305217	0.124412	0.054015	-0.19069	-0.104433	-0.000550402	-0.228985	-0.0625569	-0.132601	0.0201495	-0.0495294	-0.10774	-0.076221	-0.187697	-0.112283
PTBP2	PD-1	0.105459	-0.1542	0.0178103	-0.107014	-0.208237	-0.0420135	0.192998	-0.0847148	0.157032	0.14869	0.00442771	0.00552937	-0.109822	0.175858	-0.0471244	0.128957	0.0917496	-0.113766	0.219379	-0.0593355	0.218649	0.0626166	-0.290471	-0.00341728	0.0153906	0.0425132	-0.32937	-0.126599	-0.161176	0.211403
	CTLA4	0.17811	-0.110183	0.0666926	-0.135415	0.0831403	0.243635	0.306902	-0.142035	0.210781	0.348159	0.175615	0.000957279	-0.0268014	0.215681	0.15535	0.166476	0.0929383	-0.140296	0.135675	-0.214184	0.22224	0.294233	-0.239979	0.00778285	0.0912916	-0.171891	-0.275456	-0.083981	0.0756677	0.40861
	LAG3	0.212074	-0.117129	-0.0104408	-0.151114	-0.02574	-0.0308276	0.148615	0.287815	0.101858	0.0753059	0.024816	-0.0347373	0.0399133	0.0893417	-0.0124071	0.117953	-0.0170857	0.0285165	0.215637	-0.0738978	0.228408	0.0786328	-0.152927	0.0263044	0.0766631	-0.0711159	-0.288104	-0.0229301	-0.218045	0.148687
	TIM-3	0.0148247	-0.175279	-0.108651	-0.146652	-0.0267696	0.205904	0.212678	-0.237179	0.0735632	0.151486	-0.0936774	-0.239168	0.214912	0.225772	-0.147032	-0.0187095	-0.00510401	-0.188568	-0.0274585	-0.00618964	0.185434	0.194549	-0.50399	0.0258959	0.0487917	-0.219743	-0.362049	-0.0498768	-0.217362	0.38406
PTBP3	PD-1	0.0821739	0.0548444	-0.113235	-0.0937158	-0.0409266	-0.209921	-0.157046	0.179979	0.0464431	0.0165649	-0.0973135	-0.0259953	0.334865	0.279839	0.0748823	-0.00354231	0.0390301	0.0979278	-0.0407403	-0.0752287	0.104441	-0.0686175	0.26295	0.162501	0.0210053	-0.0642993	0.3457	0.0126054	0.194395	0.312507
	CTLA4	0.0207762	0.110165	0.0286637	0.0712188	0.213385	0.0286984	-0.043069	0.377193	-0.0361964	0.0765805	0.0185309	0.0470103	0.29781	0.304763	0.155106	0.00188287	0.149224	0.238895	0.00896557	-0.0629671	0.197066	0.173511	0.260256	0.241061	0.226362	0.130783	0.359934	0.137827	0.202396	0.404667
	LAG3	0.148807	0.0622597	-0.0749856	-0.124664	-0.227799	-0.214983	-0.0710383	0.171319	0.000338784	-0.084222	-0.117334	-0.184407	0.171451	0.169689	0.0378532	0.0102162	0.0402944	0.141966	-0.122059	-0.0808863	-0.149225	-0.0970838	0.113774	0.158089	0.0789166	0.0307901	0.324566	-0.031706	0.226863	0.274613
	TIM-3	0.00978578	0.122667	0.0485213	0.0367001	0.170656	0.0198107	-0.0337289	0.254776	0.0584827	0.0729895	0.0658197	-0.295303	0.403871	0.34695	0.126605	0.0336458	0.277758	0.299573	0.0612929	0.0198476	0.32047	0.0311485	0.396717	0.270622	0.127792	0.142338	0.204369	0.12659	0.223377	0.39489

## Sheet: p
		ACC	BLCA	BRCA	CESC	CHOL	COAD	ESCA	GBM	HNSC	KICH	KIRC	KIRP	LGG	LIHC	LUAD	LUSC	MESO	OV	PAAD	PCPG	PRAD	READ	SARC	SKCM	STAD	THCA	TGCT	UCEC	UCS	UVM
PTBP1	PD-1	0.0395451	0.218014	5.97086e-05	0.355987	0.302204	0.0169454	0.296203	0.192805	0.00401701	0.564557	9.55108e-05	0.000563752	0	6.74064e-10	3.1173e-07	0.22764	0.0494632	0.00936398	0.841771	0.120058	0.337613	0.421495	0.594186	0.19783	2.8903e-05	0.000687743	0.991907	0.453793	0.684531	0.973565
	CTLA4	0.00182233	0.10755	0.459993	0.468606	0.50304	0.065096	0.092945	0.00308933	0.0862945	0.919897	0.0248831	0.579822	0.000101072	1.59449e-07	0.801373	0.00434843	0.151539	0.0826729	0.320627	8.4559e-05	0.39935	0.418229	0.829889	0.225719	0.00806779	0.944391	0.642834	0.396753	0.754753	0.1015
	LAG3	0.447738	0.903238	4.0372e-08	0.324768	0.16625	0.00438463	0.15374	0.614315	0.0113498	0.0404131	1.61178e-06	0.0159718	0	7.9996e-05	3.76619e-09	0.790276	0.865332	0.0787578	0.807989	0.964349	0.0285361	0.320017	0.70344	0.228073	9.43957e-05	0.0275723	0.651002	0.00293897	0.362579	0.220769
	TIM-3	0.0650327	0.000860719	2.95147e-08	0.033993	0.900392	0.00095805	0.00643013	1.97346e-08	0.216281	0.65653	0.833569	3.71571e-07	2.5056e-10	0.000145995	0.0191486	2.77067e-12	0.253744	0.294246	0.0107835	0.159454	0.990215	0.00291494	0.312179	0.00394078	0.697328	0.26422	0.180653	0.0735614	0.165973	0.32138
PTBP2	PD-1	0.354974	0.00165033	0.553523	0.0615277	0.222943	0.35837	0.0138696	0.273478	0.000413193	0.237164	0.918314	0.925433	0.0114851	0.000635006	0.276575	0.00380107	0.400811	0.0267827	0.00325898	0.424941	8.14741e-07	0.421457	1.65184e-06	0.941037	0.76642	0.337982	2.68676e-05	0.00288578	0.235345	0.0597791
	CTLA4	0.116316	0.0249645	0.0263549	0.0177867	0.629754	6.46174e-08	7.11897e-05	0.0654611	1.89332e-06	0.0044834	4.13896e-05	0.987072	0.538498	2.59101e-05	0.000310041	0.000179074	0.39471	0.00622283	0.0709592	0.00359772	5.30713e-07	0.000113595	8.46406e-05	0.86622	0.0774561	9.56404e-05	0.000500744	0.0485961	0.579394	0.000167984
	LAG3	0.0606122	0.0171151	0.728355	0.00810134	0.881542	0.50044	0.059105	0.00014798	0.0224645	0.55104	0.565366	0.55643	0.359562	0.0844456	0.774635	0.00815867	0.875923	0.579964	0.00384301	0.320135	2.49889e-07	0.312451	0.0130329	0.569049	0.138394	0.108689	0.000265203	0.590864	0.106443	0.188074
	TIM-3	0.896826	0.000339163	0.000289042	0.010206	0.87684	5.41089e-06	0.00658491	0.00190366	0.0996954	0.228362	0.0296613	3.9907e-05	6.04694e-07	1.04016e-05	0.000646168	0.675813	0.9628	0.000222428	0.715986	0.933725	3.07145e-05	0.0117567	0	0.575066	0.346063	5.39521e-07	3.4146e-06	0.242037	0.107572	0.000436494
PTBP3	PD-1	0.471553	0.265544	0.000157584	0.101787	0.812662	3.50205e-06	0.0459558	0.0192059	0.299018	0.895801	0.0238593	0.65988	2.66454e-15	3.71148e-08	0.0835569	0.936898	0.721249	0.0568148	0.58924	0.311473	0.0196181	0.378257	1.55832e-05	0.000398787	0.685144	0.147053	9.86431e-06	0.767611	0.151103	0.00476936
	CTLA4	0.855787	0.0249894	0.340251	0.214126	0.211454	0.530502	0.586313	4.30176e-07	0.41838	0.5443	0.667735	0.425944	2.69607e-12	1.76737e-09	0.000316955	0.966434	0.170285	2.55492e-06	0.905453	0.397102	9.22264e-06	0.0249322	1.91631e-05	1.1835e-07	9.58074e-06	0.0030868	3.9299e-06	0.00116887	0.134664	0.000196811
	LAG3	0.190586	0.20616	0.012495	0.0292339	0.181482	1.9997e-06	0.369023	0.0259398	0.993959	0.504752	0.00638814	0.00164178	7.38779e-05	0.000985764	0.38222	0.819387	0.712608	0.00562831	0.104573	0.276376	0.000826323	0.211985	0.065432	0.000574271	0.127137	0.487809	3.56978e-05	0.457227	0.0926862	0.0136956
	TIM-3	0.931789	0.0124965	0.106317	0.522447	0.319675	0.665057	0.670038	0.000829242	0.190813	0.56339	0.126959	3.17307e-07	0	5.09814e-12	0.00335323	0.451943	0.00961721	2.68139e-09	0.41636	0.789716	2.21601e-13	0.68945	2.40403e-11	2.3826e-09	0.0132647	0.00126865	0.0104943	0.00288766	0.0979489	0.000289059
