# Supplementary material for: PTBPs: An immunomodulatory-related prognostic biomarker in pan-cancer
Source: Front Mol Biosci. 2022 Aug 23;9:968458. doi: 10.3389/fmolb.2022.968458 (PMC9531344; doi:10.3389/fmolb.2022.968458)
Supplement: Supplementary file 10 [file Table7.XLSX]

## Sheet: TMB Cor_result
PTBP1-TMB				PTBP2-TMB				PTBP2-TMB
Gene1	cor	p.value		Gene1	cor	p.value		Gene1	cor	p.value
ACC	0.373	0.000830867		ACC	0.011	0.920335		ACC	0.368	0.000975792
BLCA	0.117	0.0186966		BLCA	-0.025	0.619743		BLCA	0.103	0.038264
BRCA	0.065	0.0389959		BRCA	-0.101	0.00136565		BRCA	0.11	0.000505754
CESC	0.005	0.951429		CESC	-0.069	0.405292		CESC	-0.054	0.509153
CHOL	0.148	0.386711		CHOL	0.047	0.785634		CHOL	-0.078	0.650093
COAD	-0.098	0.0665553		COAD	0.053	0.321399		COAD	-0.135	0.0112389
DLBC	0.011	0.946983		DLBC	-0.089	0.598588		DLBC	-0.129	0.444503
ESCA	0.008	0.919214		ESCA	0.039	0.632851		ESCA	-0.066	0.416169
GBM	0.138	0.0935035		GBM	0.019	0.813268		GBM	-0.105	0.203895
HNSC	0.072	0.112685		HNSC	-0.064	0.155849		HNSC	0.049	0.284541
KICH	0.273	0.0296122		KICH	0.089	0.482876		KICH	-0.255	0.0419751
KIRC	0.081	0.129501		KIRC	-0.114	0.031722		KIRC	-0.175	0.000982795
KIRP	0.035	0.56614		KIRP	0.064	0.293547		KIRP	0.009	0.88302
LAML	-0.061	0.531899		LAML	0.03	0.762369		LAML	0.065	0.510378
LGG	0.397	0		LGG	-0.159	0.000369456		LGG	0.103	0.0209782
LIHC	-0.1	0.0774277		LIHC	-0.001	0.988984		LIHC	-0.149	0.00817068
LUAD	0.274	5.19393e-10		LUAD	0.133	0.00277313		LUAD	0.21	2.257e-06
LUSC	0.106	0.0226974		LUSC	0.053	0.253248		LUSC	-0.008	0.857953
MESO	0.303	0.00642729		MESO	0.115	0.31084		MESO	-0.042	0.709639
OV	-0.057	0.367868		OV	0.073	0.252008		OV	-0.02	0.752774
PAAD	0.187	0.0180384		PAAD	-0.173	0.0289073		PAAD	0.291	0.000203149
PCPG	0.006	0.936709		PCPG	-0.001	0.993829		PCPG	0.021	0.782419
PRAD	0.222	8.82169e-07		PRAD	-0.18	7.02104e-05		PRAD	0.129	0.00462026
READ	0.15	0.100565		READ	-0.01	0.914688		READ	0.011	0.904792
SARC	0.183	0.00566752		SARC	-0.045	0.494659		SARC	0.187	0.00470452
SKCM	0.079	0.0910582		SKCM	0.127	0.00601088		SKCM	-0.019	0.677382
STAD	0.34	2.73436e-11		STAD	-0.152	0.00354472		STAD	0.314	8.84173e-10
TGCT	0.145	0.103919		TGCT	0.134	0.132854		TGCT	-0.008	0.927364
THCA	0.025	0.587066		THCA	-0.165	0.000277553		THCA	0.006	0.887559
THYM	-0.169	0.0695243		THYM	-0.346	0.000154494		THYM	-0.334	0.000272213
UCEC	0.259	3.28312e-09		UCEC	-0.223	3.66791e-07		UCEC	0.127	0.00395291
UCS	0.294	0.0282326		UCS	-0.252	0.061262		UCS	0.112	0.409997
UVM	0.075	0.509248		UVM	-0.308	0.00568515		UVM	-0.279	0.0125219

## Sheet: MSI Cor_result
PTBP1-TMB				PTBP2-TMB				PTBP2-TMB
Gene1	cor	p.value		Gene1	cor	p.value		Gene1	cor	p.value
ACC	0.136	0.231741		ACC	0.045	0.692329		ACC	-0.148	0.193977
BLCA	0	0.999905		BLCA	0.042	0.400531		BLCA	-0.013	0.791758
BRCA	0.01	0.737138		BRCA	0.029	0.349971		BRCA	-0.024	0.435268
CESC	-0.091	0.115093		CESC	-0.067	0.247122		CESC	-0.052	0.363282
CHOL	0.304	0.0715798		CHOL	0.116	0.498719		CHOL	0.162	0.344113
COAD	-0.026	0.591962		COAD	0.099	0.0420193		COAD	-0.042	0.390055
DLBC	-0.602	5.94765e-06		DLBC	-0.483	0.000510268		DLBC	-0.585	1.26428e-05
ESCA	0.047	0.554449		ESCA	-0.066	0.408931		ESCA	0	0.998151
GBM	0.054	0.50848		GBM	0.185	0.02304		GBM	-0.101	0.216933
HNSC	-0.035	0.431506		HNSC	-0.008	0.854147		HNSC	0.012	0.787925
KICH	0.328	0.00773068		KICH	-0.003	0.980426		KICH	-0.076	0.54545
KIRC	0.095	0.0825564		KIRC	-0.128	0.0192284		KIRC	-0.052	0.342711
KIRP	-0.107	0.071667		KIRP	-0.042	0.479259		KIRP	-0.096	0.107001
LAML	0.023	0.80834		LAML	0.055	0.5608		LAML	0.073	0.438511
LGG	-0.073	0.0983902		LGG	0.054	0.220691		LGG	-0.064	0.147681
LIHC	0.087	0.097071		LIHC	0.013	0.802617		LIHC	0.015	0.774319
LUAD	0.193	1.11283e-05		LUAD	0.199	5.89783e-06		LUAD	0.021	0.632072
LUSC	0.391	1.92484e-19		LUSC	0.162	0.000302054		LUSC	0.12	0.00752511
MESO	0.156	0.160358		MESO	-0.043	0.69816		MESO	0.08	0.474152
OV	0.13	0.0313506		OV	0.007	0.913433		OV	-0.043	0.473765
PAAD	0.048	0.525267		PAAD	-0.064	0.402092		PAAD	-0.058	0.446717
PCPG	0.165	0.0270453		PCPG	0.103	0.167222		PCPG	0.065	0.382996
PRAD	0.11	0.0140931		PRAD	-0.019	0.6663		PRAD	-0.029	0.515561
READ	-0.3	0.00017969		READ	0.337	2.34003e-05		READ	0.297	0.000215594
SARC	0.078	0.215245		SARC	-0.124	0.0489283		SARC	0.068	0.277391
SKCM	-0.026	0.57432		SKCM	-0.104	0.0246424		SKCM	0.017	0.717202
STAD	0.29	1.17336e-08		STAD	-0.029	0.570715		STAD	0.208	4.95168e-05
TGCT	0.071	0.411878		TGCT	0.152	0.0791416		TGCT	-0.095	0.274182
THCA	-0.003	0.946525		THCA	0.022	0.628271		THCA	0.017	0.712193
THYM	-0.017	0.858338		THYM	-0.064	0.48779		THYM	-0.07	0.452667
UCEC	0.216	4.3346e-07		UCEC	-0.009	0.827363		UCEC	0.207	1.22189e-06
UCS	0.036	0.791334		UCS	-0.062	0.652231		UCS	-0.168	0.21608
UVM	0.245	0.0284949		UVM	-0.123	0.278505		UVM	0.084	0.459646
